# Supplementary material for: Transcriptome-wide identification of mRNAs and lincRNAs associated with trastuzumab-resistance in HER2-positive breast cancer
Source: Oncotarget. 2016 Jul 16;7(33):53230–44. doi: 10.18632/oncotarget.10637 (PMC5288181; doi:10.18632/oncotarget.10637)
Supplement: Supplementary file 2 [file oncotarget-07-53230-s002.xlsx]

## Sheet: FPKM_all mRNAs
	RESPONDER	RESPONDER	RESPONDER	RESPONDER	RESPONDER	RESPONDER	RESPONDER	RESPONDER	RESPONDER	RESPONDER	RESPONDER	NONRESPONDER	NONRESPONDER
	SS119	SS64	SS76	SS159	SS143	SS153	SS7	SS118	SS105	SS120	SS208	SS107	SS43
Gene_ID	S1_PRE	S2_PRE	S4_PRE	S5_PRE	S6_PRE	S7_PRE	S8_PRE	S9_PRE	S11_PRE	S12_PRE	S13_PRE	S3_PRE	S10_PRE
MARC1	2.46422	2.05074	2.68061	2.29912	1.00959	2.75315	0.772006	5.33101	6.5473	6.96017	1.00768	1.89893	3.07573
MARCH1	3.16555	0.701691	1.59169	1.41731	1.21133	3.44479	1.22605	0.502615	0.97699	0.180794	0.687754	3.32525	2.5359
MARC2	2.5404	4.53234	2.58671	3.90647	5.26773	5.13333	2.95603	2.39756	3.3205	8.19297	1.67912	6.60917	5.81206
MARCH2	0.73939	0.75183	0.972614	1.05976	0.487804	1.57614	0.591919	0.637774	0.789466	0.458823	0.288346	0.39069	0.871495
MARCH3	0.328674	0.243812	0.288839	0.343781	0.228735	0.887153	0.128293	0.182295	0.439673	0.430906	0.174909	0.558353	0.755509
MARCH4	0.284253	0.0694992	0.158892	0.0566341	0.114133	0.010147	0.148613	0.337605	0.00905	0.190832	0.0589145	0.177267	0.182502
MARCH5	4.28033	3.57513	6.31016	4.14621	3.37195	4.14083	2.15604	4.34703	3.53976	3.58255	1.50313	9.26964	8.65848
MARCH6	28.9796	30.799	33.856	18.9534	31.9934	28.0539	16.6338	19.2369	27.8177	23.1156	15.4056	21.9744	25.4806
MARCH7	16.1398	13.7438	18.6122	11.4554	11.2025	15.0361	6.47832	23.5332	16.5385	19.5486	7.13987	22.8158	15.2772
MARCH8	0.790128	0.760987	0.711767	1.3349	1.34593	2.5689	0.769965	1.49612	2.0628	1.78051	0.419542	1.16353	2.46827
MARCH9	0.524844	0.132286	0.649103	0.484281	0.446122	0.43253	0.120448	0.331507	0.510486	0.476981	0.213278	0.293332	0.301995
MARCH10	0.0150425	0	0.171113	0.0524972	0.0120712	0	0.0734562	0	0.0134379	0.413704	0.0437938	0.0219731	0.0906253
MARCH11	0	0	0	0.222972	0	0	0.0623201	0	0	0	0.0938174	0.0474611	0
SEPT1	0	0.18411	0.0758005	0.46848	0.147097	0.399	0.0892852	0.0738955	1.43128	0.797421	0	0.0905342	0.186416
SEPT2	75.3822	43.4951	90.3966	64.4817	80.1153	109.353	32.9493	48.1922	105.6	58.4031	31.0888	101.841	70.3175
SEPT3	2.65058	0.714558	1.70171	3.03367	1.7669	1.67338	0.775249	1.22065	0.897827	0.325225	0.577983	1.88781	3.24958
SEPT4	0.360893	0.944608	0.834058	2.42279	3.61573	4.06451	1.7995	2.02176	1.76784	1.52611	0.905625	1.43236	2.82426
SEPT5	0.452902	0.658117	0.280321	0.598152	0.800366	0.38534	2.26237	0.219367	0.285739	0.0440365	0.234319	0.455487	0.572703
SEPT6	3.6491	6.48247	3.72576	11.5342	6.66755	8.72139	4.68138	11.2911	18.0057	16.733	4.07547	5.76772	11.9078
SEPT7	43.2265	17.9909	22.4588	25.8307	25.6326	42.7663	18.8353	43.7202	39.2073	34.4577	13.9012	33.3075	40.6416
SEPT8	6.12585	2.9566	7.78967	5.14308	6.31952	7.88788	7.70999	5.2295	6.66234	7.66704	2.48862	10.95	24.9793
SEPT9	2.43914	2.10156	4.78127	3.36173	3.30182	2.83732	2.54525	5.0028	4.40882	9.82432	1.51495	2.96102	3.62399
SEPT10	8.2183	4.45556	5.18411	7.01689	6.94108	13.1293	3.13343	6.73031	6.78815	4.24884	2.30409	3.48322	4.39605
SEPT11	26.763	15.3953	22.9289	21.6919	25.2333	49.4287	24.8569	35.5273	25.8959	19.2001	14.6125	24.9395	39.7569
SEPT12	0	0	0	0	0	0.0359367	0	0	0	0	0	0	0
SEPT14	0.0120198	0	0	0	0	0	0	0.0285972	0	0.0205732	0	0	0
SEPT15	15.7179	16.9616	34.5762	20.288	25.207	31.9834	17.4467	36.976	40.7512	25.5791	12.6685	41.4529	39.6674
DEC1	0.0402152	0	0	0	0	0.040469	0.273797	0	0	0	0	0	0
A1BG	0	0	0	0	0.0218465	0	0	0	0.048964	0	0	0.0804262	0.124202
A1BG_AS1	0.156136	0.330852	0.271185	0.512445	0.368295	0.100323	0.20235	0	0.327321	0.306273	0.165337	0.304164	0.151272
A1CF	0.0190976	0.195844	0.035366	0.0666081	0.0230118	0.0285989	0.0279747	0.056448	0.0636785	0.0243639	0.0932882	0.0345779	0.227851
A2LD1	0.610728	0.500184	2.01574	0.558978	0.656931	0.732372	0.264866	1.2302	1.15789	0.844606	0.445732	0.78928	2.61565
A2M	11.6398	15.8137	16.7248	39.7319	50.4576	78.052	10.4993	28.0472	43.3177	18.8257	14.6412	17.1472	24.3606
A2ML1	0.173034	0.022202	0.88352	0.404249	0.0416896	0.155604	1.05701	1.41625	0.015414	0	0.0439023	0.0251464	0.0776672
A2MP1	0.0843337	0	0	0.0880808	0.101392	0	0.0410031	0.411915	0.190954	0.740843	0.0310451	0.189249	0.0649462
A4GALT	0.135669	0.0388296	0.279989	0.173345	0.145156	0.407953	0.154253	0.217156	0.243377	0.273393	0.098983	0.365821	0.410864
A4GNT	0.0271473	0.0233379	0	0	0.0435566	0.0544763	0.0528858	0.0654352	0	0	0	0	0
AA06	0	0	0	0	0	0	0	0	0	0	0	0	0
AAAS	2.4036	1.86225	5.7371	3.11851	4.12462	6.43298	3.06454	1.47069	3.33124	2.48425	1.71807	2.53842	3.16776
AACS	0.730879	0.909555	0.716111	0.682645	0.907873	0.855277	1.70849	0.0985772	1.00986	0.543703	0.370752	0.664254	0.621702
AACSP1	0	0	0	0.0151217	0	0.0217427	0	0	0	0	0.0158231	0	0
AADAC	0.121073	0.0260428	0.125095	0.231959	0.145665	0.212736	0.11789	0.219467	0	0.0526292	0.0221618	0.044814	0.18455
AADACL2	0.0653638	0.028138	0.0270253	0.113831	0	0.0656645	0.190884	0	0	0	0.0239559	0.0484893	0.0499214
AADACL3	0	0	0	0	0	0	0	0	0	0	0.00861398	0	0
AADACL4	0	0	0	0	0	0	0	0	0	0	0	0	0
AADAT	0.830357	0.19025	1.03121	1.44708	1.10003	1.19229	0.923507	1.01414	0.583653	0.277943	0.229102	0.659282	0.578969
AAED1	0.618104	1.20903	1.02373	1.17642	0.792716	1.99086	0.320592	2.91594	1.19371	2.02543	0.272923	1.97104	1.3317
AAGAB	3.41139	1.99115	5.05015	2.04978	1.74741	2.34132	1.53675	3.68499	3.486	4.91138	1.84349	4.72858	5.21072
AAK1	2.95531	2.16826	4.64712	2.68801	2.71521	3.09647	2.45228	3.73124	4.29731	3.84471	1.31129	3.78569	5.53064
AAMP	1.36574	1.95662	2.10159	2.40707	1.67571	1.42393	1.48687	3.87163	2.09401	6.26693	0.665567	13.2815	7.32523
AANAT	0	0	0	0	0	0	0	0.0599869	0	0	0	0	0
AARD	5.86315	14.4035	6.24334	0.206142	0.582562	0.539674	0.0523961	0.0648134	4.27894	0	0.13763	2.69984	5.39566
AARS	19.7139	17.9415	25.4009	19.052	13.0578	18.7889	12.2602	18.103	23.4363	11.0524	7.69916	10.7699	25.4469
AARS2	1.36604	1.07203	1.58298	1.53076	1.21808	0.875585	1.66429	1.92334	1.16696	0.91709	0.731003	1.17821	1.08606
AARSD1	0.655323	0.596156	1.08448	0.938189	2.01415	0.62257	1.45243	0.353857	0.891577	0.700066	2.7	0.377309	1.28322
AASDH	1.30702	1.06441	2.12264	1.08107	1.47125	1.58911	1.20016	1.28131	1.32682	0.965687	0.874838	1.17736	1.11594
AASDHPPT	14.3718	7.32187	9.45418	3.54471	5.0685	5.18803	5.84277	5.39777	7.30559	9.18105	3.45345	7.79408	5.54404
AASS	0.434406	0.436659	0.897373	2.52469	2.63815	1.9109	1.32429	1.67996	2.23922	2.28722	0.657125	1.79265	1.25318
AATF	25.4448	32.2362	26.8632	27.4764	29.4425	37.4113	143.399	40.6372	45.0396	34.7927	15.0534	30.2744	175.298
AATK	0.210024	0.125456	0.138455	0.197116	0.24694	0.0529561	0.0862156	0.167664	0.0944289	0.36849	0.439434	0.23884	0.321708
AATK_AS1	0	0	0	0	0	0	0	0	0	0	0	0	0
ABAT	1.5531	0.256154	1.80327	0.698129	2.52459	1.1688	0.301344	0.510809	3.20983	1.50175	2.53586	3.33296	1.35863
ABCA1	2.61969	2.32083	9.21506	2.70724	3.9184	10.2667	2.98543	4.7205	5.03833	3.9465	1.90126	4.03012	5.8414
ABCA10	0.0423124	0.343694	0	0.900062	1.16355	1.06361	0.0826169	0.267314	0.709309	0.444715	0.389786	0.214924	0.666849
ABCA11P	0.453522	0.454611	0.563162	0.491596	0.687298	0.481475	0.722608	0.622913	0.565688	0.263123	0.533716	0.674966	0.50345
ABCA12	5.52344	0.199557	21.3062	7.80167	3.37664	0.257425	2.45623	11.2631	8.96424	5.37983	1.48222	5.7438	0.377299
ABCA13	0	0.00218064	0	0.138937	0.0123086	0.0586011	0.00498826	0.0120526	0.013607	0	0.00369172	0	0.00760129
ABCA17P	0	0	0	0	0.00868369	0.0108104	0.0738701	0	0	0.0184903	0.023541	0	0
ABCA2	0.359508	0.0605159	0.170372	0.0531854	0.175015	0.174037	0.138286	0.0773142	0.116268	0.0648891	0.137997	0.165777	0.105651
ABCA3	0.511702	0.201472	0.327044	0.253576	0.167644	0.423645	0.289229	0.159467	0.113849	0.195028	0.297466	0.117224	0.492802
ABCA4	0	0	0.00499865	0.0211761	0.0195097	0.0303189	0.00592883	0.0143739	0.0756329	0.0310222	0.0175866	0.316987	0.00906524
ABCA5	0.0868779	1.61478	0.362497	1.28506	1.57057	1.17043	0.551412	0.962876	1.33551	2.49362	0.895817	0.621458	1.65354
ABCA6	0.584855	0.638013	0.314117	2.20487	3.7917	6.809	0.521243	2.77454	2.71798	1.6923	1.16736	1.10846	2.34579
ABCA7	0.0130708	0.0279359	0.0269017	0.0546977	0.0314958	0.0261078	0.0382842	0.0154763	0.0465257	0	0.075728	0.00948051	0.0390421
ABCA8	0.297484	0.14729	0.0322316	1.87268	2.33894	5.65435	0.0382105	0.538209	1.0526	0.360492	0.363063	0.341067	1.39285
ABCA9	0.177164	0.309023	0.198377	1.0132	2.11736	1.40858	0.17296	1.04094	0.920953	0.688474	0.41581	0.586239	0.963567
ABCB1	0.0669044	0.196264	0.149578	1.35303	0.959443	0.649531	0.0746267	0.453837	1.5247	0.652993	0.353503	0.180709	0.486581
ABCB10	1.09601	0.746613	1.25269	0.624527	0.898973	0.777721	0.724449	1.23345	1.20914	0.564685	0.479103	1.32229	1.46742
ABCB11	0	0.00807263	0	0.0394787	0	0.0282877	0	0	0.0168165	0.0322279	0.00684224	0	0.0282527
ABCB4	0.294054	0.0915766	0.0881391	0.277981	0.0858874	0.0915288	0.223327	0.141365	0.449146	0.998436	0.10354	0.166698	0.394734
ABCB5	0.119459	0	0.103606	0.189878	0.143897	0.419848	0.136202	0.0981944	0.439714	0	0.18703	0.142288	0.298315
ABCB6	0.289896	0.418388	0.100637	0.446761	0.489951	0.351161	0.684563	0.109205	0.790877	0.261878	0.45486	0.445981	0.48211
ABCB7	2.78345	3.22884	5.36948	2.55497	4.26341	4.57472	2.73265	4.31854	4.28359	4.82907	1.49955	2.50169	3.34529
ABCB8	0.0192553	0.123565	0.071372	0.0805665	0.0695846	0.0192438	0.0657753	0.0228592	0.0257414	0.0164452	0.0418941	0.0280063	0.0720836
ABCB9	0.0411088	0.0586874	0.0677691	0.057324	0.0330048	0.0548294	0.0757015	0.0457644	0.0367108	0.0469756	0.0139261	0.300005	0.0823634
ABCC1	1.60388	2.11501	1.96392	1.48359	1.43562	1.72408	3.91468	1.83509	1.98391	1.58654	0.959868	1.77496	1.6751
ABCC10	0.229702	0.344301	0.20373	0.283413	0.184475	0.282492	0.629504	0.251547	0.159366	0.317506	0.160124	0.154093	0.423052
ABCC11	1.2925	0.0633804	6.87042	4.31527	3.05921	0.101818	0.985177	1.85229	1.2218	5.29763	0.662395	1.10467	7.27731
ABCC12	0.00869328	0.0297451	0.171826	0.194001	0.474751	0.00868625	0.127281	0	0.0542091	0.281909	0.113436	0.113706	1.57387
ABCC13	0	0	0.013502	0	0	0	0	0	3.69913	0.0562591	3.20111	0.503001	3.89625
ABCC2	0.0712135	0.0609199	0.021994	0.0931174	0.586211	0.0355796	0.0695091	0.126734	0.0317225	0.136761	0.109713	0.064696	0.133214
ABCC3	0.0869676	0.10415	0.999864	0.509457	0.328268	0.0955871	1.73172	0.66024	0.480331	3.19204	0.252181	0.241601	0.230405
ABCC4	2.18604	1.77566	14.4564	0.674946	0.859325	1.4307	3.10433	1.13354	3.12198	0.89852	0.349613	0.809784	1.12008
ABCC5	2.60968	1.79874	5.80086	0.895386	1.89117	1.21471	3.14439	2.00317	1.72271	1.54551	5.768	4.043	4.4493
ABCC5_AS1	0.14562	0	0	0	0.348018	0.300214	0	1.17385	0	0	0.112648	0.479388	0.74032
ABCC6	0.167549	0.00751314	0.0144667	0.214531	0.0141072	0.026328	0.0257185	0	0.0156487	0.0599657	0	0.173834	0.0131423
ABCC6P1	0.0510437	0.0291741	0	0.0237221	0.0409733	0.0340653	0.0165921	0.162618	0.0152191	0.146237	0	0	0
ABCC6P2	0.0811627	0	0	0.0564094	0	0	0	0	0	0	0	0	0
ABCC8	0	0	0.0148857	0.0189062	0.137891	0.108363	0.0176409	0	0.0241548	0.0462847	0.065521	0	0.0811513
ABCC9	3.98841	3.17358	4.78992	5.46319	7.14505	25.774	3.12878	5.54636	3.37403	4.41871	2.5159	2.42376	5.39148
ABCD1	0.0746167	0.181027	0.0512419	0.0520272	0.0499265	0.0124365	0.0606681	0.0591966	0.0332963	0.106467	0.0270924	0.0543943	0.0560008
ABCD2	0.042012	0.237168	0.0415172	0.281269	0.209192	1.74617	0.0902193	0.498228	1.49679	0.372769	0.0913546	0.268581	0.062844
ABCD3	10.0283	15.5957	18.7118	9.35887	17.1755	18.7205	12.4671	20.9722	27.644	10.2371	19.3021	32.3049	13.5012
ABCD4	0.480067	0.560401	0.689219	0.750537	0.668966	0.902402	0.444739	0.312175	0.489109	0.573885	0.232074	0.361222	0.59457
ABCE1	9.32994	9.76855	15.0256	6.2046	5.9831	10.968	8.08239	13.7376	9.9659	6.33728	2.58562	7.04295	6.68447
ABCF1	33.229	52.1048	41.1399	20.7133	22.2628	40.096	20.0505	41.0923	32.3636	25.5167	19.6634	25.8073	27.3226
ABCF2	4.5135	3.83599	2.68956	2.77595	2.31518	3.03683	3.57646	2.45322	2.51154	1.11657	0.97429	1.93297	3.22032
ABCF3	1.46542	1.48943	1.40279	0.84495	1.20527	1.14126	1.46414	1.86052	1.48958	1.61863	1.10644	1.88187	2.45592
ABCG1	1.97963	2.00212	4.66475	2.619	1.2448	1.06446	0.677334	1.77073	2.56804	2.11411	1.39852	2.8385	2.68497
ABCG2	0.186649	0.247853	0.191164	0.348576	0.653863	0.356734	0.123923	0.452627	0.31283	0.691155	0.113896	0.15404	0.523495
ABCG4	0.0126275	0.0108131	0.0104064	0	0	0.0126285	0	0	0	0	0	0	0.0189573
ABCG5	0.0507258	0.0144958	0.041834	0.0235745	0.0950096	0	0.0659559	0.0807952	0.0302471	0.0290626	0.0984314	0.0989876	0.101911
ABCG8	0.017417	0	0.0143652	0	0.0139805	0	0.0509514	0	0	0	0	0	0
ABHD1	0	0.0293404	0.112705	0.0237286	0	0.1027	0	0.0826069	0	0.0594285	0	0.101207	0.0520981
ABHD10	3.37247	3.84058	4.66499	3.67331	4.07464	4.43161	1.47298	5.20668	5.7205	3.95721	1.25297	4.42418	2.80705
ABHD11	2.08107	3.2871	1.51062	1.56384	2.72602	1.16531	0.862273	0.937617	1.26129	1.2149	0.594603	1.3215	3.49097
ABHD11_AS1	0	0	0	0	0	0	0	0	0	0	0	0	0
ABHD12	1.22984	1.53369	2.24748	0.97457	0.914486	0.749186	1.67785	2.35005	1.34509	0.806906	0.684976	1.71363	2.0965
ABHD12B	0.0332572	0.0286377	0.110015	0.185331	0.373384	0.334147	0.097116	0	0.659736	0.173931	0.146305	0.167071	0.152477
ABHD13	2.74307	2.14353	1.61058	1.77719	1.63186	1.86943	1.04127	3.85568	3.40103	2.4271	1.1353	1.83295	2.50768
ABHD14A	0.324457	0.080114	0.192091	0.161336	0.111429	0.280253	0.135155	0	0.126204	0.163472	0.136769	0.208795	0.214962
ABHD14A_ACY1	0	0	0	0	0	0	0	0	0	0	0	0	0
ABHD14B	19.0524	17.7679	19.8004	8.75253	19.5086	40.4833	8.98243	17.1414	13.7381	21.8365	3.37306	10.9192	19.3946
ABHD15	17.3129	0.210345	0.88837	0.18073	0.142396	0.341176	0.319422	1.00763	2.26604	0.163687	0.525371	0.657078	0.409991
ABHD16A	1.86339	1.38446	2.89131	1.83094	2.0446	1.61476	1.32898	3.09126	2.64686	3.57548	1.08576	7.83575	4.20476
ABHD16B	0	0	0	0.094284	0	0	0.0263608	0	0	0	0.0197854	0	0
ABHD2	12.3428	4.91664	15.0894	3.82823	6.47057	7.23185	3.79421	12.1171	9.44264	4.14284	3.77391	15.5951	15.3096
ABHD3	0.803109	1.22163	2.57626	1.58315	1.63871	1.10405	0.715558	4.2984	1.39976	3.17162	1.25578	2.46434	4.03159
ABHD4	1.22622	3.37823	0.919597	0.725239	1.89385	3.8699	1.26802	0.844595	3.47595	0.895429	2.15125	0.599077	1.34568
ABHD5	2.4059	1.97181	3.87976	2.9991	2.88825	4.36368	1.9475	2.24674	2.20264	1.37317	0.917499	3.66611	2.43266
ABHD6	0.234586	0.285111	0.354845	0.299774	0.203966	0.469938	0.209638	0.374494	0.157571	0.505156	0.085455	0.602199	0.236184
ABHD8	0.0226351	0	0	0.03155	0.0181634	0	0	0	0	0	0.0165145	0	0
ABI1	21.0283	15.5489	28.8384	15.466	18.0942	22.1423	12.7098	26.3115	27.8694	25.7677	8.85893	31.56	30.6459
ABI2	6.65141	3.67941	4.54646	8.44236	11.4037	11.6843	3.43508	8.00833	10.363	7.83818	4.29911	12.5492	8.82579
ABI3	0.294101	1.0101	1.40614	1.41901	0.816925	0.521544	0.352759	1.14067	1.8992	1.48492	0.412644	0.732028	0.548106
ABI3BP	1.38337	1.47758	0.332719	4.96421	3.40569	12.8681	0.601131	14.079	13.5381	7.12625	1.22323	2.35081	5.27915
ABL1	3.18161	1.58743	2.52204	1.36174	1.4848	2.69082	1.60419	2.24134	1.44803	1.63455	1.25907	2.24757	3.44431
ABL2	3.59741	4.63836	4.21882	2.4652	2.9916	3.26181	3.39923	3.97405	3.4451	2.76126	1.53318	4.06928	5.69646
ABLIM1	10.1504	37.8613	10.1238	16.4371	18.5209	20.665	5.3749	13.1942	12.9155	12.6903	5.4614	11.4774	16.1422
ABLIM2	0.207036	0.285526	0.126324	0.46644	0.236458	0.562697	0.144142	0.175397	0.298914	0.316595	0.156915	0.559374	0.352985
ABLIM3	0.865876	0.303552	0.567211	2.28425	2.83992	11.3664	0.498859	0.867528	2.13928	1.44437	0.688748	1.10842	2.45426
ABO	0.0308485	0.185824	0.229512	0.709198	0.841232	0.743463	0.150178	1.49192	0.250044	0.107331	0.474449	0.594051	0.376367
ABP1	0	0	0.0317568	0.013415	0	0	0	0	0.551481	0	0	0.0564482	0
ABR	6.09603	4.77432	5.84028	3.24264	4.07609	5.62054	3.95783	5.49937	4.81001	3.91314	4.3738	2.46188	4.43981
ABRA	0.0840849	0.100918	0.0138689	0.0468936	0.0134993	0.0841704	0.0327996	0.0401755	0.0300818	0	0.0244735	0	0
ABRACL	5.6699	18.5206	11.785	5.73638	3.86805	2.73815	3.37475	13.9625	8.32053	10.5067	1.43803	28.7073	21.964
ABT1	0.747486	0.855318	0.908156	0.781483	0.649872	0.561683	0.688138	5.22611	0.874521	2.90037	0.48435	3.99416	2.2601
ABTB1	0.0490795	0	0	0.0171001	0.0196889	0	0	0	0.0432003	0	0	0	0.0372194
ABTB2	0.0642606	0.235612	0.0529268	0.10243	0.140075	0.220168	0.179202	0.413975	0.245393	0.188096	0.0266255	0.106776	0.0961887
ACAA1	1.37055	1.25621	1.31583	0.929309	0.866176	1.24307	0.494235	0.69059	0.686978	0.883777	0.2332	0.751955	0.91958
ACAA2	6.84928	7.3023	15.3609	5.83748	8.00604	31.871	5.18513	9.83671	8.40596	8.44083	1.8712	9.8736	7.43705
ACACA	2.20099	5.52356	5.74255	3.91508	3.96081	4.21072	29.2341	2.97442	2.12029	2.1997	1.09162	3.21656	21.2438
ACACB	0.483319	0.126762	0.0551377	1.32845	1.53377	3.59729	0.303744	0.135782	0.884981	0.805886	0.467479	0.603037	1.04188
ACAD10	0.655607	0.40639	0.662412	0.504445	0.508288	0.520081	0.636258	0.430028	0.410383	0.522058	0.299499	0.293153	0.457663
ACAD11	0.579975	0.820701	1.54454	1.81601	1.1059	0.885461	1.56862	0.641946	0.528721	0.517444	0.545755	1.4082	1.43125
ACAD8	4.10834	3.87532	4.15014	4.71264	3.88078	4.37405	1.83532	4.15696	4.27737	2.87981	0.795739	3.5525	3.78689
ACAD9	2.10296	2.24684	3.0592	1.96489	2.56808	2.78762	1.33899	2.76564	1.94474	3.63731	0.71039	4.97667	4.74404
ACADL	0.0374625	0	0	0.182794	0.210479	0.506476	0	0	0.0503065	0	0.0136417	0.0823724	0.0848052
ACADM	8.3044	4.54892	8.07239	6.33736	6.62346	13.8775	2.97811	4.99684	11.3958	4.51653	2.27547	11.2236	6.65292
ACADS	0.0248776	0.0213735	0.0616334	0.104016	0.0199602	0.199585	0.0969531	0.17954	0.0670168	0.172218	0.0726778	0.36661	0.415181
ACADSB	1.5735	0.60518	13.8364	4.13228	3.70667	4.42966	2.72672	5.72778	4.61159	3.65852	4.36933	11.0946	4.51265
ACADVL	2.77438	3.1992	2.44701	3.36547	3.8071	7.25753	4.39694	1.62513	2.73349	1.023	2.03826	1.15108	2.62637
ACAN	0.0100222	0.0428229	0.0170831	0.0845412	0.0161013	0.0650379	0.01468	0	0.0222797	0.0176592	0.00751089	0.00751833	0.0232216
ACAP1	0	0.0956513	0.0153332	0.2073	0.0298372	0.0930665	0.108734	0.133415	0.881841	0.671864	0.0135357	0.10897	0.19633
ACAP2	4.43161	3.43281	5.4518	3.92638	3.44491	5.31191	1.80589	8.5959	7.23428	7.49481	2.26513	7.20097	6.25526
ACAP3	0.0121069	0.0518291	0.039906	0.0590924	0.0777691	0.0968508	0.0472513	0	0.0540158	0.0207238	0.0263711	0	0.0545028
ACAT1	2.87662	5.79407	5.35169	3.79377	4.86537	7.58447	3.94656	5.62917	5.27818	5.99814	2.08214	5.04237	4.08605
ACAT2	1.65131	6.4235	1.64543	1.64278	2.0259	1.97402	1.56573	4.7121	3.3569	2.09264	0.419318	5.99238	2.36687
ACBD3	34.4801	15.8815	21.2752	15.5099	18.2405	25.959	18.7055	67.1277	32.2971	30.0979	24.327	69.1204	73.8138
ACBD4	0.0653638	0.0220068	0.0211516	0.111415	0.16438	0.187391	0.0998017	0	0	0.0443499	0.0187103	0	0.0499213
ACBD5	7.63843	4.7091	10.0249	4.35993	5.75556	7.81647	2.61544	7.95496	11.1973	5.50116	2.72699	7.99584	6.80099
ACBD6	2.52494	2.22406	3.37893	1.88473	1.92879	1.72021	1.58054	2.17909	1.78601	1.35864	1.29837	4.40508	3.84803
ACBD7	0.244421	0.0930465	0.123116	0.0757404	0.152631	0.733475	0.0529878	0.226449	0.10913	0.116365	0.088793	0.416157	0.0408046
ACCS	0.0763822	0.0218779	0.23131	0.319355	0.183846	0.178754	0.322463	0.0612803	0.137215	0.132258	0.223205	0.187697	0.231889
ACCSL	0.0263407	0	0	0	0	0	0	0	0	0	0	0	0
ACD	0.0235165	0.177991	0.133091	0.160503	0.129361	0.14146	0.0897717	0.0565063	0.103306	0.121956	0.06866	0.06923	0.249465
ACE	0.482261	0.474951	0.108462	0.274805	0.281371	0.305939	0.270915	0.871827	0.287296	0.200678	0.162908	0.277698	0.30779
ACE2	0	0.0223031	0.24683	0.417635	8.88662	0.494892	1.61338	0.930201	0.244112	0.13384	0.0189167	0.208936	0.0391103
ACER1	0	0	0.196311	0	0.0379493	0	0	0.232391	0.0430071	0	0	0	0
ACER2	0.664295	2.18036	2.15105	0.621238	1.18358	1.39462	0.0790073	0.386867	1.15894	0.584466	0.919319	0.687265	1.36633
ACER3	1.26734	3.97673	2.10501	1.88965	1.3404	3.31627	2.04124	2.39886	3.8489	4.33203	0.926884	1.22958	1.52834
ACHE	0.171509	0.0400862	0.0257115	0.086959	0.0500668	0.0312066	0.0456211	0.148837	0.0696832	0.0535377	0.0340164	0.0455875	0.023467
ACIN1	19.5174	16.7255	15.7743	12.506	15.0267	18.2793	19.3321	19.7224	16.9144	12.9299	12.2611	12.0066	20.3109
ACLY	12.9787	10.4972	20.943	8.96854	8.73759	11.0124	11.5272	13.4486	13.0184	8.92399	4.47081	11.6342	16.8699
ACMSD	0	0	0	0.0280298	0	0	0.0391499	0	0	0.070602	0	0	0
ACN9	1.7734	0.138441	1.86334	0.69018	0.572902	0.715691	0.179552	0.442531	0.90913	0.517339	0.38655	0.643831	0.872166
ACO1	2.93282	10.2666	5.60801	7.73116	7.76667	26.2573	4.79401	6.00272	5.93639	4.84723	1.63499	6.43504	5.8718
ACO2	1.10732	2.00081	2.77728	1.28841	1.65308	1.43994	1.17175	2.62078	2.24445	2.26484	0.643371	1.85599	3.88436
ACOT1	0.121326	0.0521956	0.175502	0.16905	0.0486565	0.24364	0.0590679	0.439878	0.0819304	0.105485	0.133253	0.0898206	0.27742
ACOT11	0.0432945	0.0123639	0.0594839	0.0868468	0.100004	0.0288769	0.380087	0.0688123	0.0644611	0.0247523	0.123189	0.12646	0.0650974
ACOT12	0.119479	0	0	0	0	0.0479097	0	0	0	0.0413183	0	0	0
ACOT13	6.23965	7.19068	9.18089	6.43277	4.90871	10.1435	7.28082	7.14676	8.46557	4.94058	5.86713	7.13233	9.62675
ACOT2	0.621282	0.446252	1.0261	0.674041	0.803562	1.03301	0.289429	1.17184	0.364222	0.347143	0.593141	1.15653	0.802092
ACOT4	0.178378	0.255757	0.29486	0.144987	0.0476926	0.179079	0.0868493	0.143641	0.0535203	0.155006	0.0870482	0.351968	0.181182
ACOT6	0	0	0	0.0362848	0.167053	0.0526069	0.0506402	0	0	0	0	0.236059	0
ACOT7	0.55908	1.86637	0.75155	1.19258	0.364245	1.159	1.02018	0.339187	1.46298	0.793058	0.640996	0.623345	0.855675
ACOT8	0.130295	0	0.308108	0.454311	0.208554	0.0626905	0.23223	0.106185	0.157444	0.305565	0.0959853	0.465528	0.426383
ACOT9	1.30675	2.48051	0.93895	2.33554	1.5272	1.31665	2.60103	2.08723	1.71208	1.52874	0.768919	1.55368	1.5131
ACOX1	6.09451	5.66511	9.53672	3.81752	3.97748	7.4433	1.64788	3.64759	4.27471	6.08637	13.8989	3.01608	5.11695
ACOX2	0.121901	0.0174337	0.285007	0.764687	0.472854	0.447777	0.257464	2.92098	1.4744	0.455301	0.296145	2.59455	0.58336
ACOX3	1.12496	0.76308	2.7871	1.36758	1.60155	1.40241	1.76836	2.12606	1.48888	1.44479	1.47548	1.37474	2.50763
ACOXL	0.098632	0.0338487	0.618499	0.0274994	0.0474961	0	0	0.141732	0	0.0339881	0.014373	0.057882	0
ACP1	15.4864	9.55362	14.0266	14.4972	8.87495	10.2883	8.60514	23.4724	15.0884	12.7424	5.05635	18.7795	15.1624
ACP2	0.470284	0.5321	0.864496	0.819432	0.548952	0.556927	0.666736	1.28173	0.728156	0.700784	0.67025	1.06783	2.61906
ACP5	0.566676	0.430565	1.35081	0.162537	0.267315	0.200953	0.194677	1.85795	0.450872	0.348687	0.0733232	0.692786	1.73217
ACP6	0.76948	1.20875	5.10698	0.665593	1.00049	0.851806	1.18897	1.40629	0.429223	0.367893	0.407273	0.978946	1.81414
ACPL2	7.5359	1.24693	7.12249	1.54837	1.41407	2.28376	1.07564	2.63122	2.20395	1.94551	1.18047	4.3654	8.66583
ACPP	3.05123	0.180345	1.54498	0.572434	0.192569	0.578859	0.127729	2.86565	0.577179	0.47069	0.124501	0.922106	1.1554
ACPT	0	0	0	0	0	0	0	0	0	0	0	0	0
ACR	0	0	0	0	0	0	0	0	0	0	0.0265965	0	0
ACRBP	0.0253272	0.0217624	0.188256	0.0352979	0.0812814	0.0254015	0.0246751	0.0609519	0.0454955	0.0438496	0.0185017	0.186691	0.192204
ACRC	0.866755	1.41091	0.512073	0.936659	0.672663	0.65038	1.57823	0.413291	0.619448	0.792872	0.503999	0.379763	0.695073
ACRV1	0.437569	0.331651	0.22701	0.304495	0.0438072	0	0.212433	0.135064	0	0.0971556	0.162014	0.0827266	0.340734
ACSBG1	0.0155269	0.0133057	0	0.0433054	0.0373994	0	0.0302913	0	0.0277593	0	0	0.0226969	0.0233675
ACSBG2	0.222234	0.131906	0.197382	0.274091	0.0823332	0.0513401	0.183373	0.0816985	0.137624	0.058775	0.248811	0.100094	0.154576
ACSF2	0.168036	0.576866	0.294688	0.585587	0.758542	0.968099	1.67884	0.151081	0.3765	0.50722	0.474711	0.3702	0.222328
ACSF3	0.0989484	0.126988	0.0543984	0.0804929	0.0433164	0.0660278	0.0482486	0.0583026	0.0350651	0.133487	0.0284778	0.0723829	0.124201
ACSL1	9.84979	10.0193	8.58917	8.08493	7.23703	21.5268	12.305	7.84895	6.09007	4.07131	1.53609	5.05202	7.46108
ACSL3	15.1914	26.2332	22.8291	18.5036	22.8736	37.9458	13.5313	19.6259	51.093	31.3738	13.6244	25.9757	31.7573
ACSL4	3.08023	4.35034	5.53028	7.17494	4.36114	12.8055	2.91911	7.9934	11.7416	7.33592	1.53877	5.97859	8.84406
ACSL5	0.955304	27.0144	1.38359	2.80567	2.94477	5.62436	1.65087	2.38175	6.19752	4.15671	0.560311	1.69302	2.52224
ACSL6	0	0.00606001	0.303564	0.0444888	0.0455417	0.0920326	0.0138388	0.117544	0.346985	0.169126	0.0197719	0.0925787	0.042361
ACSM1	0.0231046	0.0595223	0.419641	0.0644074	2.53993	0.324252	0	0.0554964	0	0.798496	0.303493	0.203977	0.630004
ACSM2A	0	0.0133284	0.0128234	0.0433706	0.0124854	0.015564	0	0.0371148	0	0.0534017	0.0339305	0.0227359	0.0234074
ACSM2B	0.0194341	0	0.0160341	0	0.0155975	0.214129	0	0.0465331	0	0.301299	0.0991113	0	0.058695
ACSM3	2.47165	0.186207	1.24493	0.502726	0.65152	1.22268	0.634849	0.1503	0.820379	0.531906	0.320933	0.560111	0.678879
ACSM4	0	0.0237566	0	0	0	0	0.0269123	0	0.024845	0.1438	0	0	0.0420209
ACSM5	0.0193228	0	0.14348	0.148155	0.0620339	0.75478	0.0188381	0	0.121124	0.232968	0.0703816	0.085017	0.0875279
ACSS1	8.67832	0.459731	8.80226	1.28203	1.555	1.11122	0.620831	1.65029	3.29618	1.74857	3.15507	2.33159	6.10177
ACSS2	0.517937	4.13731	0.747353	0.767275	1.16922	2.18683	1.32585	1.1592	0.737993	0.611603	0.600416	0.970549	0.828616
ACSS3	3.80961	1.00145	0.150162	1.34385	2.4613	3.28051	1.64324	5.53988	1.32925	2.31834	0.430389	4.21432	0.593729
ACTA1	0	0	0	0	0	0.0990976	1.37625	0.0796485	0	0	0	0	0
ACTA2	44.7069	24.8972	72.3333	103.221	117.015	180.578	91.3841	51.691	46.3244	45.0324	21.0002	49.9172	54.3157
ACTB	450.981	341.51	438.759	265.202	286.525	414.025	429.54	503.41	648.524	446.289	144.09	312.521	535.648
ACTBL2	0	0.0141961	0.0136568	0.0577239	0.039881	0.0497293	0	0.0395542	0.0888581	0.0284558	0	0.0726907	0.0498917
ACTC1	0	0	0.0406553	0	0.0297095	0.222009	0.0120339	0.029352	0	0.0211162	0.00895602	0	0
ACTG1	157.748	227.68	571.597	279.816	172.496	142.704	142.447	228.331	240.937	163.003	61.0469	673.21	517.631
ACTG1P4	0.0479431	0.12354	0.0989661	0.133643	0.13464	0.144208	0.0700738	0	0.0645472	0.124362	0.122503	0.0705964	0.0363407
ACTG2	0.252756	0.193669	0.619739	3.17116	3.42216	6.71776	2.29499	1.09275	1.37402	0.524094	0.217101	3.84906	0.459448
ACTL10	0.163735	0.0401761	0	0.0652042	0	0	0	0.0561975	0.0209884	0.0404292	0.0341436	0.0344257	0.14177
ACTL6A	19.9194	15.3882	25.4485	11.3761	11.1204	11.4072	7.67701	15.1293	19.9359	13.6778	11.608	21.5259	17.2499
ACTL6B	0	0	0	0	0	0	0	0	0	0	0	0	0
ACTL7A	0	0	0	0	0	0	0	0	0	0	0.0252478	0	0
ACTL7B	0	0	0	0	0	0	0	0	0	0	0	0	0
ACTL8	0.539737	0.0220866	0.148597	0.304464	0.144343	0	6.43502	0.18562	0.0923539	0	0.13145	0.0758053	0
ACTL9	0	0	0	0	0	0	0	0	0	0	0	0	0
ACTN1	3.88681	3.48917	3.77127	4.61737	4.93129	7.99988	9.2533	3.15463	3.4282	2.55682	2.84886	4.88186	6.53956
ACTN2	0	0.0426574	0.0164256	0.0208578	0.00800649	0.00996495	0.0194607	0.0236793	0.577668	0.0170352	0.0433913	0.0725276	0.0149339
ACTN3	0	0	0	0.0109445	0	0	0	0	0.0140328	0	0.0114169	0	0
ACTN4	7.64757	8.27648	7.18061	6.69968	8.35316	13.2258	9.93777	8.62719	7.8871	7.41849	5.53425	5.58375	8.146
ACTR10	2.48762	3.85748	5.39922	3.60133	3.42491	3.66051	2.57452	4.53477	3.73525	6.12931	1.24055	6.39764	7.45325
ACTR1A	2.97413	2.60428	6.46915	3.23897	3.38122	5.59934	2.93195	2.84026	3.62207	2.81647	2.8533	3.57384	8.37545
ACTR1B	1.70669	1.14317	1.11645	1.58121	2.08791	2.10617	2.6374	1.99575	1.49215	1.83061	0.834489	2.99529	3.77602
ACTR2	64.331	51.9092	93.9039	56.122	52.2969	67.2721	40.1605	78.5786	107.11	74.7201	23.9322	103.915	70.7147
ACTR3	34.2753	34.3542	57.2268	41.4592	27.2111	34.8086	25.4555	51.5109	77.9412	52.5155	15.8368	67.0632	44.1829
ACTR3B	6.3794	2.97679	3.90607	2.2978	2.03241	2.77892	1.39686	1.32084	2.16563	1.61126	0.697681	3.05981	1.73823
ACTR3BP2	0	0	0	0	0	0	0	0	0	0	0.109353	0	0
ACTR3BP5	0	0	0.0974157	0	0	0	0	0	0	0	0.0215675	0	0
ACTR3C	1.01734	0.674944	0.291526	0.577141	0.627355	0.250295	0.564232	0.303437	0.825463	0.0727649	0.305017	0.408673	0.637906
ACTR5	0.150564	0.274434	0.26395	0.249258	0.362539	0.150785	0.311941	0.0900789	0.185344	0.194412	0.0685362	0.744941	0.340863
ACTR6	3.34491	4.13728	3.91717	3.20449	2.306	2.05589	2.29229	4.72474	3.80985	4.08418	1.20782	4.95966	3.47359
ACTR8	3.39272	2.2273	3.44832	2.12903	2.84516	2.7646	1.43439	1.55531	2.62432	1.95809	1.44181	3.13311	2.73519
ACTRT1	0	0	0	0	0	0	0	0	0	0	0	0	0
ACTRT2	0	0	0	0	0	0	0	0	0	0	0	0	0
ACTRT3	0.0474198	0.0407278	0.0978815	0.0826161	0.190246	0.0713125	0.0462073	0.05698	0.255338	0.0819844	0.0346146	0.27924	0.323423
ACVR1	4.66161	2.66832	3.96366	4.44166	5.76208	6.02172	3.35074	4.6212	5.22066	4.71002	2.44051	5.16623	5.10043
ACVR1B	8.16088	4.5342	5.72368	5.39616	5.82876	6.98096	7.47401	7.05233	7.91012	7.22595	4.22063	10.4731	8.85669
ACVR1C	0.564504	0.0745553	0.0422382	0.887709	1.07666	10.328	0.0350779	0.187202	0.30576	0.541402	0.181993	0.36635	0.23731
ACVR2A	2.62364	3.10467	3.03338	3.25058	3.94432	6.4666	1.05365	4.14746	3.76103	2.96508	1.0581	4.51331	3.51592
ACVR2B	2.73788	1.70288	1.64984	1.24433	1.85363	1.87729	1.25361	1.62179	1.77493	0.692133	0.589066	1.91961	1.15573
ACVRL1	0.790811	1.29736	1.63788	2.76485	2.17847	2.5584	0.964628	1.90592	1.40073	2.02855	0.581855	1.29549	4.24824
ACY1	1.11509	0.986448	1.43431	0.733834	1.01876	0.559997	1.47801	0.570872	0.446533	0.528031	0.27238	0.599495	1.21722
ACY3	0	0.0331734	0.0636861	0.0267909	0.246729	0	0	0.0936467	0.104335	0	0.0565494	0	0
ACYP1	11.4025	7.54521	4.54651	6.60003	9.46515	6.11402	3.18053	8.96381	5.65262	9.20196	4.64221	12.1211	8.95778
ACYP2	2.81007	1.64047	2.87468	3.30911	1.98743	4.70032	0.964508	2.11779	3.29226	1.23336	1.33817	1.72976	1.39924
ADA	0.223395	1.42848	0.633277	0.444635	0.358327	0.769317	1.08741	0.695187	0.8052	1.00025	0.233844	0.709767	0.730729
ADAD1	0	0	0.0195843	0	0	0	0	0	0	0	0	0	0
ADAD2	0	0	0	0	0	0	0	0	0	0	0	0	0.0348675
ADAL	1.04459	0.502285	1.37873	1.40921	1.14447	2.18348	0.177481	1.37719	1.58784	1.23896	0.409937	1.86375	2.689
ADAM1	0.471979	0.516163	0.456307	0.794218	0.97986	0.325794	0.539661	0.544082	0.407468	0.615089	0.5091	0.642785	0.759809
ADAM10	20.6326	18.0491	33.0671	13.7337	16.4188	21.9938	12.1316	23.6272	29.1152	21.7666	9.94823	20.4383	20.7644
ADAM11	0	0	0	0.0357977	0.00824477	0.0102624	0	0	0	0	0.00744825	0	0
ADAM12	6.60138	1.69887	6.14714	2.86999	5.86842	12.4683	12.7309	7.41008	5.67887	3.89839	2.73387	8.16534	14.8558
ADAM15	0.686908	0.793983	0.442017	0.45545	0.642312	0.503064	0.76765	0.760774	0.314627	0.172738	0.231596	0.588344	0.728655
ADAM17	6.7047	5.26869	7.45216	8.15856	6.51767	7.33497	6.1779	18.654	9.22956	7.65597	3.86218	10.6216	8.81383
ADAM18	0	0	0	0	0	0	0	0	0	0	0	0	0
ADAM19	0.777941	0.635701	1.40566	1.03712	0.624836	0.708236	2.86323	1.56553	2.49383	3.19109	0.359033	1.42854	1.75871
ADAM2	0	0	0	0	0	0	0	0	0	0	0.15355	0	0
ADAM20	0.215451	0.525657	0.054669	0.242625	0.199557	0.282015	0.242437	0.356263	0.222316	0.170867	0.265276	0.290988	0.349512
ADAM20P1	0.515503	1.14331	0.312509	0.465097	0.474704	0.955811	0.48802	0.25319	0.487783	0.728593	0.451983	0.509614	0.5931
ADAM21	0.139392	0.283855	0.689807	0.0971699	0.0699305	0.174441	0.203887	0.0416475	0.0779425	0.0599235	0.101456	0.153075	0.183862
ADAM21P1	0.0693876	0.019862	0.019095	0	0	0	0	0	0	0.0799364	0.0168789	0.170165	0.0350382
ADAM22	0.400312	0.233672	0.221571	0.79207	1.12712	1.18042	0.241295	1.27653	1.18139	0.533882	0.326332	0.64425	0.931227
ADAM23	0.0905287	0.129287	0.22391	0.504914	0.230143	1.04173	0.235467	0.431902	0.47191	0.233037	0.18649	0.198432	0.317788
ADAM28	0.413174	0.98093	1.44454	2.65203	1.27148	1.81066	1.1257	2.54705	5.12992	6.90802	0.737446	1.60189	2.55269
ADAM29	0	0.0250871	0	0	0	0	0	0	0.01308	0	0.0212845	0.042771	0
ADAM30	0	0	0.0126958	0.0107351	0	0.015409	0	0	0	0	0.0223942	0	0
ADAM32	0.101968	0.0874191	0.168189	0.260637	0.450178	1.73528	0.182299	0.162424	0.516837	0.204488	0.346276	0.0746238	0.819496
ADAM33	0	0.0227543	0.0218971	0.120407	0.149319	0.172732	0.025919	0.0632783	0.0355811	0.068285	0.0579018	0	0.159634
ADAM3A	0	0	0	0	0	0	0	0	0	0	0.014281	0	0
ADAM5P	0	0	0	0	0	0	0	0	0	0	0	0	0
ADAM6	0	0	0	0	0	0	0	0	0	0	0	0	0
ADAM7	0	0	0.0111019	0.00939128	0.0216287	0	0	0	0	0	0	0.0589663	0
ADAM8	0.167247	0.143315	0.626773	0.233199	0.0470786	0.0304281	0.103808	0.979359	0.190228	1.30475	0.198991	2.71084	0.709162
ADAM9	15.1364	9.14269	17.1488	14.9972	19.2026	37.4624	11.4688	28.3877	22.5118	14.4157	9.09976	30.6741	25.5568
ADAMDEC1	0	3.11579	2.73987	1.3073	0.384328	0.619605	0.411457	10.5151	12.701	6.8083	0.446392	2.95728	3.80069
ADAMTS1	2.81197	5.36793	6.37359	12.1645	11.1118	16.9879	4.34375	12.617	7.10377	10.402	2.83408	4.66842	6.86822
ADAMTS10	0.0106837	0	0.00880161	0.0223497	0.0257373	0.0106798	0.0521293	0	0	0.0547963	0.0232559	0.0155531	0.0160124
ADAMTS12	1.54398	0.590504	1.63817	0.823376	1.42959	1.29782	2.88988	0.797499	0.655466	0.806325	0.83631	1.21473	1.20983
ADAMTS13	0.0385958	0.0132902	0	0.0216234	0.0124497	0.0155194	0.053587	0	0	0	0.00699753	0.0226701	0.0233396
ADAMTS14	0	0.00729798	0.0351584	0.0119049	0.0205696	0.0426569	0.08335	0	0	0	0.0185653	0.0248082	0.102195
ADAMTS15	0.134149	0.00674864	0.357385	0.159596	0.183793	0.354749	0.0924374	0.0374165	0.309179	0.0807538	0.31451	0.206287	1.0619
ADAMTS16	0.208021	0.00773736	0.15643	0.0063073	0.101688	0.632645	0.688567	0.0643908	0.0322333	0.38603	0.0983637	0.210372	0.90695
ADAMTS17	0.0705206	0.295456	0.0812866	0.0442653	0.328518	0.105657	0.075732	0.100243	0.131818	0.156251	0.357587	0.163752	0.516302
ADAMTS18	0.696018	0.0194086	0.809819	0.12663	0.133677	1.28475	0.0221564	0	0.067357	0	0.0602968	0.0659059	0.0904698
ADAMTS19	0.282653	0	0.0072746	0.0184796	0	0.0529563	0	0	0.0157382	0	0.0192109	0.0641924	0.0132177
ADAMTS2	2.26732	0.779667	2.71476	1.00508	1.19935	3.22913	5.40283	1.32834	1.25882	1.13551	0.697757	2.67057	2.21759
ADAMTS20	0	0	0	0	0	0	0	0	0	0	0.00565956	0	0.0116771
ADAMTS3	0.099934	0.0788872	0.158245	0.391367	0.388964	0.86008	0.930531	0.30977	0.355918	0.249071	0.116972	0.18976	0.367745
ADAMTS4	0.417591	0.410984	0.584821	0.480474	0.293418	0.187837	0.92712	1.1162	0.549169	0.838702	0.181779	0.835717	1.17327
ADAMTS5	0.942785	0.965905	1.31827	1.52591	2.6029	4.64637	0.442459	1.28755	1.01718	1.31547	0.185442	1.08036	1.34427
ADAMTS6	1.01609	0.376729	0.584505	0.337268	0.378577	0.482892	1.88257	0.738985	0.31586	0.615029	0.42991	0.843246	1.38904
ADAMTS7	0.0735033	0.0279406	0.0470781	0.0227827	0.0065592	0.00815946	0.0876945	0.038734	0	0	0.0177572	0.0237278	0.0366429
ADAMTS8	0	0.0319552	0.0102513	0.1648	0.10987	0.485163	0.0121371	0.0296069	0.144325	0.0212996	0.0813006	0.0181367	0.112034
ADAMTS9	1.52691	1.20121	4.43187	3.07187	2.61417	10.0174	0.855305	1.58402	1.97546	1.00489	0.484515	0.846844	1.7982
ADAMTS9_AS2	0.168934	0.072496	0.0174276	1.47179	1.7116	0.402015	0.0823315	0	1.17345	0.619263	0.292523	0.124072	0.383209
ADAMTSL1	0.179103	0.196636	0.3158	0.124868	0.16297	0.740855	0.0991557	0.305225	0.206824	0.0878655	0.203985	0.224499	0.26956
ADAMTSL2	0.0244384	0.0209246	0	0.00851997	0.0098112	0.024438	0.0476891	0	0	0.020918	0	0	0
ADAMTSL3	1.55839	0.8708	5.20631	2.75328	2.38174	2.66434	0.414439	0.889929	1.53751	1.39404	0.935177	0.879283	1.05914
ADAMTSL4	0.183245	0.387479	0.23089	0.300657	0.294294	2.18741	0.47335	0.153709	0.547889	0.274014	0.195539	0.139939	0.212031
ADAMTSL5	0.0323443	0.0693083	0.0266713	0	0	0.0323725	0.157721	0.0386137	0.0144596	0.0277792	0.0705842	0.0709622	0.121763
ADAP1	0.0807762	0	0	0	0.0324138	0.0404599	0.0196855	0	0.144731	0	0.0441508	0.0889171	0.152572
ADAP2	0.707683	0.491128	0.986605	0.869212	0.798003	1.92282	0.985891	0.4428	0.753516	0.550234	0.306516	0.517845	1.39632
ADAR	24.6886	28.5111	28.4429	19.1618	15.9316	18.308	17.2558	26.238	39.6811	25.2464	15.8984	50.8921	46.1274
ADARB1	1.04599	1.55768	1.05855	1.7569	1.87041	2.80683	1.94261	1.05743	1.59388	1.88312	0.980247	0.99602	1.91708
ADARB2	0.0105248	0.238359	0	0	0	0.0210164	0	0	0.0187199	0	0.0304709	0.00762558	0
ADARB2_AS1	0	0.481907	0	0	0	0	0	0	0	0	0.138369	0	0
ADAT1	0.862605	0.694607	1.16509	0.637355	0.465174	0.785459	0.599065	0.643727	0.722991	0.683632	0.31794	0.619671	1.46927
ADAT2	0.585685	2.76656	0.970321	0.647584	0.803141	0.813304	1.82691	1.33689	0.584922	0.827859	0.300098	0.53906	0.554981
ADAT3	0	0	0.0764493	0	0.0741738	0.0309555	0	0	0.0277627	0	0	0.0456629	0.0470115
ADC	0.0215997	0	0.0178276	0.0602166	0.138669	0.12987	0.147367	0	0.0968209	0	0.0315032	0.126962	0.0653561
ADCK1	0.116828	0.280928	0.308654	0.130268	0.262482	0.421629	0.22769	0.168407	0.167724	0.0807694	0.136426	0.275103	0.318632
ADCK2	0.495184	0.186936	0.490299	0.165673	0.588186	0.337294	0.444117	0.616737	0.425798	1.43346	0.346381	1.27872	1.3464
ADCK3	0.710037	0.797852	0.910717	0.957006	0.759995	1.42119	0.584781	0.677903	0.719354	0.298034	0.378697	1.3381	1.35387
ADCK4	0	0.0328005	0.0376664	0.0476973	0.0366124	0.0686023	0.0444646	0	0.0204644	0	0.0499379	0.0335591	0.0345502
ADCK5	0	0.0208448	0	0	0.0389406	0.0243316	0.141865	0	0	0	0	0	0
ADCY1	0.123344	0.108373	0.165287	0.358904	0.402016	0.172341	0.189302	0.0998876	0.225461	0.239535	0.331327	1.09121	1.22843
ADCY10	0.0413718	0.0387514	0.246229	0.0252712	0.0465175	0.0271586	0.0353699	0.0214995	0.00736946	0	0	0.0263405	0.0742557
ADCY2	0.0476474	3.00873	0.302615	0.151915	1.74949	0.319524	0.279108	0.30633	0.109044	0.521947	0.0246507	0.928385	0.32538
ADCY3	0.306949	0.480515	0.530089	0.70848	1.29349	2.80929	1.21615	0.746307	1.32223	0.553534	0.477169	0.43027	0.618684
ADCY4	0.026766	0.217899	0.121394	0.690878	0.569798	0.736655	0.365768	0.191358	0.167377	0.229446	0.175098	0.117214	0.281607
ADCY5	0.0438613	0.0450241	0.0722459	0.360939	0.324072	0.52592	0.0684995	0.249756	0.515779	0.104812	0.0763138	0.127497	0.485671
ADCY6	0.928898	0.37005	0.846439	0.654108	0.807144	0.836809	0.996078	0.498781	0.37966	0.428437	0.479905	0.630125	0.819258
ADCY7	0.647933	0.591387	0.731293	0.985013	0.725056	1.66528	1.17269	1.50082	2.09978	2.91646	0.358643	1.75422	2.09978
ADCY8	0	0	0	0.00770757	0	0	0	0	0	0	0.00802157	0	0
ADCY9	0.563423	1.31204	0.61522	0.86615	1.26996	2.25612	0.819588	1.7687	0.96657	0.499184	2.12685	1.61688	1.66464
ADCYAP1	0	0.0373644	0	0.0810835	0.18674	3.63627	0.0141793	0.207973	0.194816	0.0249343	0.147939	0	0.153024
ADCYAP1R1	0.0694268	0.0593601	0.16762	0.836172	1.16032	2.44398	0.169451	0.0328921	0.797147	0.0473265	0.246435	0.110823	0.63271
ADD1	9.54276	3.16695	6.67866	5.84971	7.09865	9.03496	4.85516	5.18837	7.38956	5.67526	4.37236	4.75023	7.54667
ADD2	0.108118	0.380556	0.21778	0.965944	0.945566	2.98608	0.0820502	1.94352	1.15765	0.904715	0.191882	0.402693	0.378535
ADD3	6.62489	10.2525	11.0739	24.7751	51.6612	69.3899	9.07413	30.8426	55.322	29.072	9.44741	16.2058	38.3504
ADGB	0	0	0.0139799	0	0	0.00848051	0	0	0.0151206	0.043452	0	0.0246664	0
ADH1A	0	0	0	0.136597	0	0	0	0	0.0294607	0.0569455	0.0239559	0.0484893	0
ADH1B	5.65682	0	0.0142677	12.1316	9.34525	60.7363	0.0337381	0.909579	2.84755	1.66565	0.793193	7.72472	2.5032
ADH1C	0.200157	0.0287266	0	0.650648	1.15034	2.51386	0.0324711	0	0.360979	0.116321	0.366904	0.148572	0.509866
ADH4	0.0720737	0.0825437	0.0793487	0.418557	0.231321	0.192704	0.0468189	0.231008	0.0646917	0.0830951	0.0701582	0.212267	0
ADH5	4.79716	4.06815	4.8408	7.19035	8.19488	11.5233	2.39885	3.69658	7.16926	4.56323	3.10811	6.76765	7.12649
ADH6	0.212044	0.120021	0	0.196822	0.351756	0.120081	0.308367	0.171587	0.107689	0	0.060036	0.341071	0.0540737
ADH7	0	0.0193135	0	0	0	0	0	0	0	0	0	0	0
ADHFE1	0.10078	0.216481	0.0416154	0.68472	0.950079	1.01073	0.245467	0	0.36204	0.392542	0.607332	0.185695	0.114708
ADI1	10.5918	8.61333	18.6506	10.2751	6.36637	7.7056	7.27953	8.70856	9.63365	6.06457	3.56884	11.9498	13.4451
ADIG	0	0	0	0	0	0	0	0	0	0	0	0.111422	0
ADIPOQ	15.6724	0.019546	0.0870609	29.5315	21.5342	210.098	0.230881	1.73222	2.15254	2.37448	3.12983	20.8471	8.45311
ADIPOQ_AS1	0.0668766	0.0418845	0.0139819	0.0345491	0.0699099	0.370138	0	0	0	0	0.0793898	0.0229056	0.0681334
ADIPOR1	17.0019	10.0613	18.1198	11.478	12.8953	20.8214	10.6429	20.1898	27.4679	16.5943	8.33817	37.4954	32.4546
ADIPOR2	2.81659	1.85244	3.72635	2.40309	2.36278	3.29685	2.94949	2.72273	2.52269	2.29176	2.16907	1.75129	3.24543
ADK	4.26944	4.76367	3.33204	1.99118	2.55849	3.15826	1.89783	2.02394	3.59203	2.47701	1.31325	2.09801	2.44995
ADM	1.32545	0.32198	2.64232	3.66932	1.49893	3.7226	2.6132	1.89537	0.735743	6.2842	0.373902	5.4015	2.49467
ADM2	0.13501	0.394859	0.222475	0.0627617	0.0451713	0.0449928	0.307403	0.267502	0.170597	0.1732	0.0489938	0.213028	0.91102
ADNP	35.1543	22.4433	28.248	14.7451	17.7032	17.7187	16.2294	17.4617	26.0452	16.9238	13.2201	32.3684	21.4525
ADNP2	1.61569	1.50303	1.50885	1.06869	1.05012	1.04843	1.05683	1.12587	1.4687	0.824177	0.645894	1.50038	1.69418
ADO	1.65053	2.69034	3.71766	1.543	2.28732	2.79974	1.16904	2.88023	3.32761	1.71627	1.02978	3.29708	3.17428
ADORA1	0.201025	0.129249	0.345515	0.221886	1.31784	2.29734	0.653466	0.120055	0.404525	0.719743	0.255973	0.220631	0.201908
ADORA2A	0.0544108	0.0933238	0.0897646	0.0505711	0.116462	0.0544823	0.0884216	0.0867561	0.308408	0.249654	0.0528208	0.0265727	0.156334
ADORA2B	0.025342	0.0435505	0.0418593	0.0529777	0.203322	0.203332	0.0246894	0	0.227612	0.0438757	0	0.186802	0
ADORA3	1.43554	0.327261	3.33537	0.507899	1.21458	1.05772	0.980323	1.23834	1.29567	1.32436	0.512468	2.34767	2.03049
ADPGK	1.80365	1.56885	1.97674	1.66798	1.72571	1.66893	1.79925	2.13848	3.72157	2.56833	1.49811	1.46585	1.86584
ADPRH	0.837413	0.956288	1.33657	1.34383	1.47276	3.43017	0.648384	2.4061	1.86325	2.04984	0.328315	1.70666	1.77703
ADPRHL1	0.566333	0.194796	0.231993	0.0789129	0.102437	0.483498	0.248191	0.273277	0.229221	0	0.124278	0.188261	0.172349
ADPRHL2	0.857276	0.860141	1.25151	1.4335	0.916896	0.573615	0.946216	0.34482	1.00257	0.694591	0.56447	1.68985	1.4353
ADRA1A	0	0.0353326	0	0.0143486	0.0495642	0.416577	0	0	0.0184465	0.283969	0.0300112	0.0302251	0
ADRA1B	0.104266	0	0.0172093	0.0581375	0.0836764	0.0835735	0.0203266	0.0999827	0	0.107893	0.106414	0	0.157642
ADRA1D	0	0	0.0143594	0.0121365	0.0139749	0	0	0	0.0467277	0	0	0.0254918	0.0262447
ADRA2A	0.0352022	0.0602737	0.0870182	0.548192	0.452256	1.66603	0.0686973	0.558213	0.188435	0.943727	0.119255	0.615513	1.81306
ADRA2B	0	0	0.0115693	0.00978545	0.0338046	0	0.0136913	0	0.0250715	0.0240643	0	0	0
ADRA2C	0.46183	0.1044	1.54548	0.508163	0.195029	0.804297	0.142103	0.175334	0.392766	0.294322	1.3311	0.358023	0.147439
ADRB1	0.0161421	0.442746	0.0133108	0.0675197	0.103665	0.210029	0	0.115623	0.028865	0.0277269	0	0.0944381	0.121534
ADRB2	0.951845	1.67469	3.335	1.21344	0.96869	2.67638	1.90037	0.892298	1.06231	1.24374	0.220255	0.546607	1.16067
ADRB3	0.0175507	0	0	0.0367035	0	0	0	0	0	0	0.0383249	0	0
ADRBK1	0.225623	0.204605	0.109387	0.259102	0.0532795	0.225673	0.207167	0.158051	0.355488	0.113704	0.0771318	0.271095	0.219294
ADRBK2	1.96571	1.38309	2.70847	3.94958	3.41338	7.181	1.81449	2.31265	4.6435	4.7001	1.33759	2.46504	4.67459
ADRM1	1.12997	1.42991	1.63593	1.54948	0.849424	0.638907	2.06182	3.08596	1.33866	2.09674	0.881111	4.62101	4.27092
ADSL	1.37293	2.96392	5.78735	3.60808	3.69831	3.31667	2.89515	2.35532	3.93882	2.98643	0.982816	2.45049	2.43539
ADSS	30.312	16.3723	33.7231	20.5629	22.3424	18.4681	22.5679	35.8442	34.8301	21.6415	18.5199	54.3583	44.9114
ADSSL1	0.19195	0	0.906203	0.191064	0.19798	0.247634	0.106836	0	0.0493079	0.237807	0.320816	0.242993	0.166779
ADTRP	0.0531968	0.0457251	0.637197	0.593086	0.640168	0.613744	1.47688	0.51266	0.908385	0.829834	0.155536	0.785119	0.323321
AEBP1	136.918	19.8657	105.356	22.9543	74.2864	61.9545	139.441	111.3	35.9091	88.1839	58.3748	104.002	127.195
AEBP2	2.59031	2.19109	2.85961	3.05589	3.03012	4.47323	2.79307	3.93443	4.21244	3.91562	1.70644	2.66572	3.17993
AEN	0.236	0.379136	0.583679	0.23652	0.236831	0.339437	0.374074	0.386926	0.303113	0.657941	0.193005	0.301667	0.421497
AES	3.0364	1.16898	1.76842	1.42766	1.48457	2.35114	1.37994	4.32826	1.558	3.26447	0.931033	3.67777	7.79296
AFAP1	2.69235	1.39251	2.39407	1.31559	1.8285	2.6621	1.98724	2.90357	1.73482	1.39312	1.31633	1.79738	3.04123
AFAP1_AS1	0.524727	5.0138	0.335456	0.362385	0.384588	0.380758	0.744587	0.427353	0.239311	0.294434	0.636527	0.355197	0.428489
AFAP1L1	0.537488	0.708439	1.06848	1.04944	1.68602	1.85906	0.702849	1.02972	0.508047	0.974112	0.553811	0.323422	0.886183
AFAP1L2	0.787735	1.11764	0.43317	1.52844	1.37764	0.833237	1.12683	1.47066	1.34424	0.917933	0.482143	0.798254	1.35259
AFF1	9.20495	8.97352	10.8246	10.6568	11.7455	17.5092	6.38272	15.7164	16.2324	13.6962	4.25984	12.3512	13.7577
AFF2	0.100458	0.0275814	0.0295201	0.110332	0.162324	0.297202	0.104036	0.237267	0.124325	0.176799	0.081169	0.155733	0.197737
AFF3	0.683122	0.0560464	6.97937	2.78364	2.78982	4.10777	0.458916	0.271519	2.06454	5.18439	8.69338	0.950455	12.2892
AFF4	21.4644	11.5039	29.8204	15.0652	20.7732	26.5066	12.3087	17.6941	25.6708	15.8862	8.28168	28.9667	26.387
AFG3L1P	0.916441	1.15259	1.23162	1.68042	1.07024	0.659195	1.38213	0.639146	0.633564	1.6497	0.492252	1.60453	1.75335
AFG3L2	3.23146	3.13588	6.23526	2.01372	2.83541	2.77516	2.71982	2.62456	2.77165	2.20692	1.24706	2.06712	3.35348
AFM	0	0	0	0	0	0	0	0.0571711	0	0.0411296	0	0	0
AFMID	0.597553	2.06023	3.0974	1.02079	1.60423	1.4259	0.271357	0.671969	0.601321	1.11188	0.203764	0.987931	3.08541
AFP	0.0933619	0.0801784	0.0385401	0.455449	0.0187286	0.046797	0	0	0.0418855	0	0	0	0.0707294
AFTPH	5.64271	5.00149	6.86719	7.62659	7.71058	8.52758	4.4201	10.3868	11.5623	10.4794	3.75546	12.0498	10.2491
AGA	6.77084	2.81979	5.60132	2.96305	3.62822	3.74266	2.0607	3.78017	4.76136	2.79252	2.90473	2.41216	10.3946
AGAP1	3.64333	2.7903	2.97913	2.0334	2.24966	3.61701	1.76635	3.45459	2.54642	1.598	1.79278	2.10157	2.51108
AGAP11	0.101901	0.0623602	0.036002	0.578503	0.765107	0.700436	0.127798	0.173548	0.182075	0.124853	0.203783	0.0637877	0.197015
AGAP2	0.0926426	0.0713333	0.12354	0.187356	0.111599	0.104894	0.117548	0.329843	0.32195	0.34803	0.0335883	0.107763	0.211557
AGAP3	1.65662	2.12512	0.830565	1.3357	2.028	0.766645	2.22996	2.87521	0.808179	1.70344	0.876651	2.94242	3.62665
AGAP4	0.0576606	0.14839	0.0158573	0.0401916	0.0617049	0.0962507	0.11243	0	0.103264	0	0.0560037	0.0845581	0
AGAP5	0.770512	0.908849	0.683379	0.657917	0.943084	0.675255	1.07044	0.184462	0.379483	0.232233	0.420967	0.112998	0.203587
AGAP6	0.617923	0.81605	1.0054	0.651971	1.5551	1.00303	1.33549	0.438829	1.00071	0.430499	0.923507	0.219943	0.578677
AGAP7	0	0.0497065	0.0159351	0.0269253	0.0310032	0.0967235	0.0376594	0	0.051887	0	0	0	0
AGAP8	0.0386284	0.0331377	0.0318701	0	0.0310032	0	0.0753189	0	0.0172957	0.0332661	0	0	0
AGAP9	0.0784071	0.0672674	0	0.0409888	0.0314643	0.019634	0.0191095	0.0469407	0	0	0.0142814	0	0
AGBL1	0	0	0	0	0	0	0	0	0	0	0	0	0
AGBL2	0.126941	0.032611	0.0941531	0.141616	0.1325	0.0253905	0.012385	0.030219	0.135965	0.34784	0.175166	0.185117	0.0762336
AGBL3	0.0646033	0.13278	0.0532428	0.171168	0.165985	0.129225	0.0630284	0.184586	0.173009	0.110661	0.122002	0.169611	0.349241
AGBL4	0.107941	0	0.0381417	0.268759	0.160928	0.046293	0.12032	0.183972	0.0551285	0.0264704	0.235476	0.202857	0.162437
AGBL5	2.30497	0.377885	1.80285	1.49929	1.95392	3.187	1.20401	0.917759	1.75225	1.55593	0.94952	2.03109	2.12313
AGER	0.345313	0.773457	0.58712	1.90825	1.17442	0.154376	1.13339	0.0933882	0.539415	1.28646	0.447302	0.858139	0.412291
AGFG1	1.9438	2.01063	1.64148	2.8147	1.86923	3.24224	1.50304	2.37226	2.64206	3.06378	0.858871	3.47493	2.57702
AGFG2	0.280863	0.480591	0.439534	0.672462	0.789439	0.608136	0.475153	0.755602	0.992781	1.55083	0.339446	0.762372	1.06521
AGGF1	8.1331	5.33968	6.98837	3.66694	4.25495	6.89758	2.57087	5.75703	6.21415	7.11959	3.66175	7.6071	9.91724
AGK	3.91167	3.97429	2.77017	2.5181	3.14017	3.56746	2.72286	5.34593	3.55315	4.03552	1.58306	3.13646	4.01262
AGL	7.33513	2.82612	4.65961	2.63331	3.13824	4.77091	1.71783	3.29083	6.82545	3.81371	2.95613	5.15789	8.51287
AGMAT	0.611609	0.0873337	0.492193	0.121831	0.0701452	0.0582782	0.0710224	0.24305	0.260195	0.374686	0.0740951	0.510475	0.416061
AGMO	0.0942659	0.113199	0.0466605	0.157699	0.22698	0.585311	0.165431	0.0451189	0.236306	0.0324591	0.164775	0.110556	0.142277
AGPAT1	4.22526	1.44819	1.87832	1.92533	1.90012	3.97965	2.23785	2.89997	1.75165	2.56772	1.59261	3.62127	8.0178
AGPAT2	0.536229	0.24434	0.286862	0.0439477	0.202384	0.38255	0.276382	0.228963	0.170507	0.177425	0.28046	0.607886	0.144401
AGPAT3	2.01115	1.22146	2.51797	1.185	1.12516	1.57927	1.82804	1.42924	1.61715	1.21731	0.904194	2.45551	2.51767
AGPAT4	0.541041	0.948944	0.811834	1.15569	1.77459	1.43499	2.19019	1.0802	0.997588	1.15128	0.975083	6.09431	1.77463
AGPAT4_IT1	0.0258547	0.155533	0.08542	0.144129	0.165944	0.20747	0.377813	0.1245	0.162594	0.13435	0.188917	0.3432	0.196298
AGPAT5	1.65704	1.41723	1.45818	1.67678	2.24414	2.44266	2.91789	3.3322	3.29865	3.0485	0.700536	3.71672	4.39743
AGPAT6	2.03087	11.169	2.12651	4.69336	3.87045	3.05333	3.82717	1.97822	3.56502	2.62923	3.16781	4.16951	6.57642
AGPAT9	0.370803	0.272529	0.160198	0.88624	0.538584	0.990017	0.0516429	0.506558	0.616168	0.485898	0.244207	0.387882	0.745446
AGPHD1	0.489837	0.791411	0.670705	0.369513	0.826583	0.352482	0.317594	0.298713	0.879428	0.573062	0.443491	0.487965	0.879159
AGPS	1.04342	1.90757	7.00001	2.66846	2.74717	5.62046	1.62443	2.75742	6.30647	3.57268	1.72902	7.59698	5.65837
AGR2	66.0528	0.185235	17.3985	8.56072	3.12728	2.10536	5.19415	5.67293	5.40746	17.9382	6.65049	112.417	85.2842
AGR3	10.2747	0	0.312332	0.886374	0.419965	0.988897	0	0.188595	2.62417	0.271355	5.43929	6.46969	18.7929
AGRN	0.273214	0.217974	0.204916	0.364177	0.365756	0.260706	0.32604	0.31618	0.259276	0.103393	0.158257	1.24136	1.45023
AGRP	0	0	0	0	0	0	0	0	0	0	0	0	0
AGSK1	0.0181901	0	0	0	0.0146002	0	0	0	0	0	0.0132442	0	0
AGT	0.018024	0.108197	0	0.201026	0.0723361	0.126331	0.140596	0.344831	0.0161301	0.0930285	0.0524894	2.53485	0.271846
AGTPBP1	1.5339	2.53778	2.44293	2.79531	2.38963	3.43433	3.0039	5.34427	4.37586	2.69132	1.4985	2.5	2.05294
AGTR1	0.464117	0.0362117	0.0696414	0.558736	0.636186	2.32518	0.164502	0.45526	0.472702	0.0727809	0.292235	0.619744	0.988975
AGTR2	0	0.0136474	0	0	0	0	0	0	0.0142352	0	0	0	0
AGTRAP	0.964168	0.189232	0.508328	0.210454	0.245864	0.397245	0.426082	0.750303	0.158903	0.462665	0.161456	0.590943	1.014
AGXT	0	0	0	0	0	0.0305624	0	0	0	0	0	0	0.046403
AGXT2	0	0	0	0.0135469	0.0467957	0	0	0	0.017405	0	0	0.0285066	0
AGXT2L1	0	0	0.196084	0.0330988	0	0.0238085	0	0	0	0	0.0173341	0	0
AGXT2L2	0.518786	0.202526	0.525679	1.19965	1.13529	1.46575	0.505529	0.396651	0.952258	1.05989	0.44752	0.659522	0.643263
AHCTF1	13.438	10.7775	17.9704	8.31286	10.0891	11.2376	12.5704	10.8579	18.2606	4.35127	7.29891	10.4383	10.0343
AHCY	9.10985	15.4187	32.3987	9.36779	6.40328	4.42523	6.5711	6.60048	6.19616	10.7853	2.61346	12.9763	34.851
AHCYL1	11.1752	13.0306	21.342	13.0502	18.642	39.2251	10.929	9.2667	20.487	8.29649	10.0276	19.9857	15.3623
AHCYL2	1.48185	2.16077	2.45604	3.18763	2.28466	3.24505	1.27372	1.38941	2.32288	2.49916	1.46134	1.47082	2.60347
AHDC1	0.357141	0.270118	0.441055	0.502961	0.226173	0.212652	0.134105	0.585675	0.2873	0.713941	0.124368	1.30554	1.19019
AHI1	14.5685	8.30075	5.39849	7.15776	8.34126	9.86119	7.69573	10.9472	6.81285	4.80904	7.04326	6.83371	5.59615
AHNAK	43.7871	27.8709	42.8281	63.4789	86.2079	94.2242	34.4622	35.6674	61.1569	54.9107	28.3825	50.8372	49.7283
AHNAK2	8.32879	8.18576	4.80365	1.74018	3.74096	7.51487	7.8829	6.08992	1.57967	0.747806	6.9652	5.55435	7.00815
AHR	11.1748	5.00674	11.8261	9.97766	7.47658	18.496	3.86682	16.8548	18.1951	16.269	1.4709	9.93064	12.211
AHRR	0.0239775	0	0	0.0111483	0.00641861	0.0079879	0.0156042	0	0	0.0272657	0.17956	0.0464353	0.0597579
AHSA1	44.7059	70.002	62.655	36.3073	28.6492	39.0414	28.6139	41.0093	28.9966	26.9721	12.9165	28.6428	26.6752
AHSA2	4.75395	3.50102	4.08226	6.078	9.88865	5.27378	13.4702	1.44936	5.53794	3.49301	5.37813	2.3551	3.12285
AHSG	0.061961	0.0266608	0	0	0	0	0	0	0	0	0	0	0
AHSP	0	0	0	0	0	0	0	0	0	0	0	0	0.216181
AICDA	0	0	0	0.0577239	0	0	0	0	0.0592387	0.0569116	0.0120487	0	0
AIDA	4.15233	1.57562	3.25931	2.58508	2.1403	4.26249	1.89797	10.7114	5.09416	6.65393	1.50409	10.0776	6.77848
AIF1	18.0156	27.8492	36.0184	36.8618	29.3317	94.5327	9.89075	125.731	117.89	84.7982	14.925	67.5816	99.5141
AIF1L	35.02	5.83239	3.26675	9.73714	11.0098	20.1281	6.44888	10.0422	12.4675	3.35015	13.4885	9.37304	3.01683
AIFM1	6.3309	9.37474	17.735	6.34515	6.56259	6.7688	5.77681	10.0842	5.99062	7.3096	3.45945	7.72284	10.016
AIFM2	0.381278	0.205646	0.128036	0.334746	0.272092	2.78228	0.454598	0.201928	0.391011	0.290553	0.451566	0.144305	0.106107
AIFM3	0	0.0874966	0	0.0142132	0.0163656	0	0.0596366	0	0	0	0.0594527	0	0
AIG1	2.18241	10.8517	5.77208	5.93064	9.63875	14.135	4.07334	3.30168	7.55832	5.37562	2.20605	8.35635	10.9046
AIM1	18.3569	2.77695	17.664	6.49821	7.93272	6.69984	11.1255	5.05644	11.5343	4.11869	1.99845	3.00363	2.72337
AIM1L	0	0.0439391	0.0352532	0.00597058	0	0	0.0167136	0	0.0228784	0.0146105	0	0.0373227	0
AIM2	0.13232	1.62358	1.0669	2.53474	0.397927	0.564999	0.418602	2.40443	7.06865	5.65061	0.485045	0.883748	0.909849
AIMP1	11.5057	7.85641	14.58	10.2744	16.6765	16.4043	6.7526	30.6189	16.4322	21.9962	5.89052	20.056	23.1002
AIMP2	4.85838	4.03268	5.68282	4.27421	3.11955	3.74503	2.74902	2.90995	5.04766	3.91412	1.83916	5.10479	3.18115
AIP	0.777036	0.35289	0.67731	0.598028	0.59007	0.370449	0.238642	0.698357	0.703318	0.717725	0.0601841	0.855604	0.755034
AIPL1	0	0	0	0.0115931	0	0	0	0	0	0	0	0	0
AIRE	0	0	0	0	0	0	0	0	0	0.041926	0	0	0
AIRN	0.248051	0.185743	0.144742	0.0576576	0.0580976	0.198758	0.181556	0.147327	0.101359	0.194313	0.142464	0.120333	0.0774296
AJAP1	0.0228735	0	0	0.0550203	0.0886982	0.0631869	0.0222907	0.0753503	0.0141101	0.027104	0.0229598	0.0230792	0
AJUBA	1.36318	1.44464	1.61022	1.66568	2.4371	1.61677	1.12414	2.41155	2.02111	1.95176	0.58213	4.69877	3.5699
AK1	1.22329	1.637	0.684416	0.924877	0.682221	1.0802	1.03073	1.1928	0.594557	0.929625	0.695246	0.85247	1.34781
AK2	23.4534	23.5633	27.6609	19.3411	22.8636	32.7417	27.3214	14.458	31.9413	17.2126	13.4328	24.3883	16.3813
AK3	2.37885	5.50093	5.44338	4.62254	3.7388	6.58233	1.17713	4.61068	4.26366	4.0112	1.53831	5.84588	6.66096
AK4	4.94612	3.91852	0.202524	3.26909	5.76158	9.18752	6.18804	2.74408	3.05327	1.52195	0.178154	4.38556	0.454402
AK5	1.10183	0.271339	0.930885	6.59894	8.39293	7.10962	0.618039	1.11577	5.38789	0.92065	0.650489	0.924742	1.13811
AK7	0.111062	0.011892	0.10299	0.24198	0.156042	0.194427	0	0	0.111587	0.118999	0.110968	0.263453	0.312962
AK8	0.22448	0.0192735	0.0555913	0.0625789	0.0720537	0.0899972	0	0.161666	0.140932	0	0.0163766	0.0990337	0.101959
AKAP1	13.7973	10.8812	5.00538	3.07927	4.17973	3.95766	4.56586	6.74697	3.58203	1.44833	3.59564	2.1332	2.35063
AKAP10	1.85511	1.36122	1.80385	1.77562	3.86742	2.5345	1.40542	1.45232	2.51828	1.81365	0.986928	1.77934	1.86645
AKAP11	13.4526	12.2444	8.20338	9.88389	10.6061	18.66	7.20613	17.812	17.7781	13.1022	5.30991	11.1888	10.5958
AKAP12	5.68903	2.59825	4.80669	11.9982	15.0169	70.1274	13.2065	15.5578	9.15187	10.4036	4.62352	7.49932	10.0293
AKAP13	21.6178	13.869	21.7172	18.9986	23.3413	29.4554	14.4135	24.4784	29.8029	20.1052	10.1429	17.0273	20.2559
AKAP14	0	0	0	0.0615649	0.141657	0	0.139523	0	0.0593745	0.324614	0	0.27641	0
AKAP17A	0.0143032	0	0	0	0.0229653	0	0	0	0	0	0.0207906	0	0
AKAP2	32.018	20.0223	21.0697	27.4305	26.9811	63.422	12.9064	35.4648	34.6183	36.0726	7.6773	20.1054	33.1761
AKAP3	0.182964	0.0391962	0.0251415	0.106297	0.110162	0.122057	0.0148714	0.0727515	0.0408785	0.183184	0.0554316	0.0222832	0.0229413
AKAP4	0	0	0.0133946	0	0	0	0	0	0	0.0279037	0.0236333	0	0
AKAP5	2.97125	0.382234	0.75879	0.345379	0.259641	0.261042	0.268593	0.55393	1.65281	1.07831	1.61909	1.30741	2.8359
AKAP6	0.540041	0.217986	0.461919	0.519066	0.74126	1.26065	0.145345	0.261305	0.446015	0.32536	0.147664	0.209323	0.602148
AKAP7	0.613139	0.350318	0.529948	0.727673	0.681522	1.41026	0.690002	0.71294	1.58805	1.73908	0.418045	1.22705	1.46723
AKAP8	4.10947	6.60821	6.56125	6.00008	5.06823	5.61744	4.52461	3.58863	6.84221	3.37608	3.33101	3.94573	4.95209
AKAP8L	9.18814	10.4414	7.41844	4.90782	6.26083	6.18411	9.45569	9.17628	6.51602	5.71361	5.02301	4.83229	7.95325
AKAP9	83.3447	26.8204	32.3828	33.1141	33.2293	42.6162	18.4172	48.5413	47.2507	41.7113	23.5404	40.8311	43.6692
AKD1	17.6845	3.63924	12.4969	4.42576	5.27055	6.5948	4.02878	8.09067	5.95134	6.24492	7.16493	9.09466	11.7656
AKIP1	1.13056	0.198528	0.931345	0.718441	1.28777	0.827956	0.706078	1.11559	0.671988	0.649753	0.463036	2.56272	1.34852
AKIRIN1	7.93436	5.43385	10.1272	7.20773	5.3459	8.90107	9.45342	12.1466	10.114	9.44818	2.8579	16.0384	9.36557
AKIRIN2	5.87043	2.75473	3.42195	3.40333	3.89871	4.67481	3.02808	6.64451	6.37815	6.40199	1.65719	10.7936	8.7178
AKIRIN2_AS1	0.158929	0.141683	0.134298	0.440216	0.759052	0.657311	0.305109	0.432653	1.22257	1.55628	0	1.32518	1.09145
AKNA	0.246961	0.200803	0.148752	0.306685	0.232235	0.306763	0.317584	0.470503	0.680564	0.90263	0.0828628	0.384296	0.449598
AKNAD1	0.0950858	0	0.0261344	0	0.0127217	0.0158601	0.015456	0	0.014167	0	0	0	0.0477144
AKR1A1	3.97155	4.68097	8.20105	4.39034	3.88559	2.38125	7.09093	3.98433	4.87029	3.63075	2.11367	6.61711	7.87231
AKR1B1	1.34513	0.823473	3.42634	1.55327	3.43441	3.5227	1.10232	1.80469	3.51476	1.05102	0.987229	2.68484	2.60154
AKR1B10	0	0.183589	0	0.106174	0.0488951	0	0.267106	0	0	0.106016	0	0.767324	0.0929396
AKR1B15	0	0.513996	0	0.0624361	0.119804	0.119965	0.203621	0.14435	0	0	0.0218682	0	0.0910381
AKR1C1	0.395503	0	0	1.37732	0.922525	5.45819	0.454832	0	0.0649276	0.0628274	0.316741	0.106996	0.165233
AKR1C2	0.338758	0.0388249	0.021476	0.663165	0.533516	3.01023	0.432186	0.145003	0.433457	0.0223195	0.14196	0.228068	0.216879
AKR1C3	0.295167	0.268192	0.244473	1.03393	0.932152	4.23464	0.28702	0.308933	0.422529	0.234101	0.728502	1.61572	0.389674
AKR1C4	0.0425385	0	0	0	0	0	0	0	0	0	0.0313241	0	0
AKR1CL1	0.044414	0	0	0	0	0.0445131	0.0649286	0	0	0	0.016199	0.0326501	0
AKR1D1	0	0	0	0.025065	0.0567858	0	0.155214	0	0	0	0	0.0526746	0
AKR1E2	0.604943	0.702662	0.200013	1.26435	1.77103	2.64215	0.883559	0.657931	0.844221	0.736282	0.5758	0.671729	0.368836
AKR7A2	0.585562	0.304313	0.526893	0.519511	0.498502	0.479683	0.207627	0	0.317551	0.36625	0.155004	1.03955	0.642148
AKR7A2P1	0	0	0.0311771	0	0	0	0	0	0	0	0	0	0.057793
AKR7A3	0.405909	0.0350223	1.10915	0.0847951	0	0	0	0	0.0367345	0.356084	0.119451	0.303207	0.49946
AKR7L	0.825881	0.210803	1.49245	0.746707	0.698558	0.111857	0.565599	0.107156	0.220198	0.154179	0.976984	1.2472	1.31783
AKT1	9.34875	7.74232	11.0414	6.48229	4.93151	6.46704	5.99106	6.6995	3.98636	9.03695	6.86277	14.7549	17.8314
AKT1S1	1.10955	1.16453	3.04352	0.716986	1.10846	1.41362	1.63612	2.02461	0.584596	0.751588	0.710934	0.919842	2.18238
AKT2	2.0581	1.44165	2.51097	1.64203	2.00386	2.71639	1.80226	4.4398	1.32775	4.47921	1.16644	6.32829	5.67616
AKT3	6.24354	4.8791	8.0604	15.8931	20.0039	19.3621	8.15895	20.3526	25.5314	19.6116	5.95569	12.3298	17.3892
AKTIP	2.65942	2.90488	2.47644	3.29683	1.88601	2.55936	2.02271	3.36561	2.16654	2.50898	1.71099	2.63142	2.40859
ALAD	8.50894	6.56086	9.26142	6.45525	8.56802	21.7875	3.68581	8.49261	9.75288	5.61498	3.68981	9.60449	7.97991
ALAS1	4.51359	3.57686	7.837	3.65561	2.419	5.35713	3.13938	2.17696	5.40188	2.0005	1.33938	2.33842	3.40168
ALAS2	0	0	0	0	0	0	0	0	0.0223515	0.043079	0	0	0
ALB	0.0836941	0.0718288	0	3.80625	0.268666	0.586996	0.142765	0	0.0937585	0	0.0305074	0	0.0316365
ALCAM	23.3712	10.4417	30.6635	15.4453	34.2971	13.4644	21.2468	24.1855	16.8646	136.267	5.94091	34.0868	23.4783
ALDH16A1	0.0780705	0.240864	0.18024	0.0761982	0.0626731	0.0937545	0.137059	0.11179	0.139568	0.294886	0.147617	0.136961	0.587528
ALDH18A1	8.76467	7.41353	8.46691	5.64897	5.3502	4.62153	9.03052	6.31906	6.77782	5.17896	5.94807	9.55908	11.5746
ALDH1A1	4.28842	3.64539	11.5283	7.52099	10.5792	13.4411	1.54125	9.60831	10.4435	4.42663	1.85752	6.78472	4.86569
ALDH1A2	0.0143078	0	0.106152	0.249387	1.18433	0.830236	0.0837415	0.18706	0.549585	0.0490752	0.166384	0.334303	0.236621
ALDH1A3	2.50912	3.13374	1.03397	2.95221	3.11629	5.13675	1.59369	7.00197	2.85832	2.14925	0.787892	2.21137	1.15797
ALDH1B1	4.89978	3.32535	8.33855	2.47582	1.99686	7.19668	4.96921	2.64479	3.4277	1.38845	1.5796	5.4297	4.30525
ALDH1L1	0	0	0	0.0717652	0.0472221	0.132417	0	0	0	0.0252274	0.0213792	0	0.0221156
ALDH1L1_AS1	0	0	0	0	0	0	0	0	0	0	0	0	0
ALDH1L1_AS2	0	0	0	0	0.0323988	0.0202205	0	0	0	0	0	0	0
ALDH1L2	3.34298	16.582	2.05296	1.28713	1.82329	4.15653	3.66893	6.37731	1.42144	2.27884	1.31047	4.39376	6.75008
ALDH2	7.42988	33.8169	15.2265	21.2817	13.8965	50.2394	15.6166	10.8196	21.5548	19.8676	5.31749	15.4529	13.1561
ALDH3A1	0	0	0	0	0.0217433	0	0	0	0	0	0	0.0400178	0
ALDH3A2	1.47537	4.23194	4.36679	3.10872	6.85163	10.0664	1.53276	4.20909	5.73064	3.44264	1.1943	6.79882	2.50719
ALDH3B1	0.188563	0.338029	0.367583	0.657243	0.288961	0.703593	0.384473	0.573492	0.84338	0.235758	0.324355	0.326218	0.516696
ALDH3B2	0.785358	0.336807	1.63511	2.93277	4.1874	0.730312	1.1668	1.8345	2.05898	3.28309	1.3618	1.61716	2.73703
ALDH4A1	0.927501	0	1.67487	0.756434	0.695944	0.532599	0.634668	0.756838	0.277865	2.89257	0.187013	0.608604	1.46187
ALDH5A1	0.630584	0.614334	2.28649	0.696282	0.541592	1.05014	0.760829	0.581815	1.0767	0.59795	0.609522	1.19652	1.49396
ALDH6A1	0.843228	0.445428	3.80108	1.11511	1.82572	2.79516	0.892862	0.90496	1.13103	0.571168	0.677999	1.15996	1.11373
ALDH7A1	1.42534	3.33806	2.52287	4.22561	9.71543	15.5599	3.28276	1.51453	8.72397	2.53714	1.16338	5.14251	2.64721
ALDH8A1	0.0390417	0.399796	0.0966418	0.176897	0.280523	0.0777954	0.437741	0.0934896	0.0349649	0.100887	0.440914	0.143178	0.17689
ALDH9A1	8.70994	15.357	25.9562	17.7199	19.311	51.139	7.38285	11.603	32.2069	10.0168	7.44327	14.5983	18.4913
ALDOA	2.50076	3.95675	3.548	2.52112	2.63301	3.0408	4.92946	5.31207	2.73165	4.31987	2.47252	3.45813	4.53137
ALDOB	0.0385256	0.0826227	0.0476776	0.120842	0.154604	0.077172	0.112678	0	0.103495	0.0995283	0.0982257	0.112998	0.203587
ALDOC	1.67284	0.807834	0.145528	0.40894	1.24766	2.26849	0.457271	0.354375	1.1357	0.254942	0.171831	0.824921	0.715187
ALG1	0.634913	0.303007	0.985329	0.473049	0.59127	0.518209	0.486262	0.356899	0.476687	0.293977	0.404708	0.340059	0.761834
ALG10	1.63116	0.415491	1.13878	0.768393	0.790436	0.911589	0.774036	1.68204	1.36546	1.33613	0.491387	0.944525	0.773517
ALG10B	0.780831	0.161167	0.55595	0.587485	0.447533	0.582395	0.269885	1.46203	0.71751	1.10402	0.263422	0.978189	0.712803
ALG11	4.04492	1.86345	1.53327	1.72275	1.92108	2.75165	1.72724	1.24227	3.6746	1.82988	4.7159	3.6675	2.55424
ALG12	0.335349	0.38926	0.325526	0.247495	0.205816	0.276631	0.442306	0.0944883	0.212021	0.237917	0.100611	0.491997	0.536323
ALG13	6.84557	6.64749	6.22905	7.81804	7.26713	7.11158	6.25444	6.48561	6.45773	8.91315	5.43725	4.36184	8.67343
ALG14	0.637237	1.3565	2.15429	0.682397	0.864003	1.3345	1.38123	3.3722	1.20281	2.426	0.760307	2.72974	4.25353
ALG1L	0	0.472593	0	0	0	0	0.0658906	0	0.187058	0	0	0.679225	0.158967
ALG1L2	0.054422	0	0	0	0	0	0	0	0	0	0	0	0
ALG2	4.05884	3.57373	4.62289	3.15464	2.54756	3.61362	4.01951	9.0506	5.10039	6.03401	2.00065	4.32929	5.48656
ALG3	1.86854	2.14556	2.14144	0.707876	0.893826	1.58067	2.04268	8.26307	1.35935	3.42336	1.85139	3.22155	5.05448
ALG5	7.08583	7.33867	4.97087	3.65688	4.87774	4.99304	6.89065	11.803	7.28418	4.83121	4.04986	5.9837	5.45454
ALG6	3.36653	2.86028	3.06574	2.01596	2.56121	3.47612	4.145	3.29865	3.11527	2.0939	0.946827	4.49704	3.01859
ALG8	31.174	13.0252	41.3175	40.6233	22.7146	39.0347	17.045	31.5545	26.9137	34.5205	9.52678	42.8034	31.5332
ALG9	0.842806	1.10811	0.772787	0.654991	0.828377	1.37444	0.483306	1.51803	1.16602	0.943181	0.447948	1.28782	1.03081
ALK	0	0	0.0176074	0.0149148	0.0286271	0.0142403	0.0208777	0.0168892	0.0126906	0.0486011	0.0103278	0.031038	0
ALKBH1	1.58349	2.25292	4.89808	2.91006	1.96429	2.30621	1.19309	2.10854	2.73753	2.19797	0.982532	1.84522	2.14397
ALKBH2	1.01952	0.650242	1.98997	0.527322	1.12432	2.27002	1.12151	0.731513	0.884272	0.499688	0.500398	0.597246	0.963712
ALKBH3	1.80201	0.294115	1.95203	1.16879	2.59155	3.05767	1.87547	2.93061	2.91038	2.75703	1.84329	1.84127	3.60174
ALKBH4	0.340185	0.229959	0.222882	0.23069	0.124498	0.290455	0.0943333	0.125604	0.205157	0.277856	0.0375289	0.470816	0.281451
ALKBH5	4.23472	4.0147	3.12808	2.77616	6.1371	4.68856	2.24753	4.2185	4.20899	3.92476	1.61559	4.44946	4.50086
ALKBH6	2.47858	2.75285	2.90663	1.87484	2.58388	1.37303	3.24143	3.64102	2.5825	5.13866	2.05652	2.83101	7.86136
ALKBH7	0	0.0645562	0.0619737	0.208611	0.0600379	0	0.0364283	0	0	0.196535	0	0	0.229724
ALKBH8	1.77282	2.29054	2.20473	1.53941	2.00551	2.30742	1.40354	2.27966	3.10268	2.76515	0.736366	1.70501	1.48788
ALLC	0	0	0	0	0	0	0	0	0	0	0	0	0
ALMS1	4.56186	2.75301	2.37439	2.76864	3.29532	3.04652	3.13779	3.09786	3.2723	3.10273	2.5377	4.87486	4.39465
ALMS1P	0.305664	0.0526029	0.0505336	0.191651	0.122581	0	0.357141	0	0.357821	0.0531614	0.313365	0.135801	0.419437
ALOX12	0.0397234	0	0.0655531	0.0276879	0.031881	0	0	0.0475737	0.0355815	0.0684503	0	0.0291429	0.120014
ALOX12B	0	0	0.0153728	0	0.0149569	0.0186614	0	0	0	0	0.0271417	0.0273138	0
ALOX12P2	0.0167263	0.0143388	0	0.221545	0.268532	0.217659	0.0163115	0.119868	0.209428	0.0862343	0.997962	0.0734288	0.30239
ALOX15	0.0691415	0.785475	0	0.120497	0.0554997	0	0.0168557	4.75078	0	0.118879	0.0251605	0.0253065	0.0521078
ALOX15B	0.153673	1.28864	0.648443	0.184867	1.2914	0.205118	0.091195	0.13429	0.251226	3.76742	0.0544953	0.246792	0.0282308
ALOX15P1	0	0	0	0	0	0	0	0	0	0.158463	0	0	0
ALOX5	0.352355	0.554202	0.879238	0.927825	0.958607	0.910262	0.87785	0.984398	1.23759	1.18032	0.114095	0.976328	0.975599
ALOX5AP	9.51272	2.71554	24.0487	7.39938	13.9565	18.6304	5.33308	7.61658	53.3758	11.8019	7.80478	7.08841	14.1336
ALOXE3	0.0283727	0.0121529	0	0	0	0	0	0	0.0126715	0	0.0103099	0	0
ALPI	0	0	0	0	0	0	0	0	0	0	0	0	0
ALPK1	0.80417	0.262306	1.8335	1.4963	2.0784	1.92345	0.909673	1.53536	2.06204	1.54632	0.988576	1.85593	2.45302
ALPK2	0.152339	0.140638	0.431393	0.119002	0.083207	0.450296	1.44575	0.144245	0.168062	0.684895	0.0617696	0.86595	0.45486
ALPK3	0.375959	0.386817	0.389221	0.51885	0.759918	0.750527	0.639575	0.525404	0.172464	0.646007	0.23687	0.468151	7.00072
ALPL	0.12156	0.104307	0	0.4375	0.260156	2.04947	0.177747	0.145633	0.290417	0.454005	0.118123	0.104956	0.612314
ALPP	0	0	0	0	0	0	0	0	0	0	0.0117201	0	0
ALPPL2	0	0	0	0	0	0	0	0	0	0	0	0	0
ALS2	2.62737	3.34322	2.73652	3.12278	3.18804	3.75433	2.61835	4.26835	4.14482	2.7345	2.21725	4.37123	3.77124
ALS2CL	0.013777	0.129812	0.011356	0.240139	0.199025	0.151598	0.134482	0.0984823	0.0369108	0.118045	0.0400429	0.140767	0.0414069
ALS2CR11	0.082622	0.265124	0.207648	0.292937	0.576265	0.817903	0.0928775	0.703178	0.200671	0.187912	0.289405	0.178164	0.559984
ALS2CR12	24.8318	0.336735	0.161843	0.495098	0.645575	0.786116	0.429664	0.648076	1.09973	1.3987	0.429352	1.71068	0.631666
ALS2CR8	1.56201	0.429316	0.995695	1.21285	1.54593	1.36356	0.565826	1.13279	1.52166	1.77376	0.679132	1.31154	1.21197
ALX1	0	0	0.096129	0.0269577	0	0	0	0	0	0	0.0853627	0.0577364	0
ALX3	0	0	0	0	0	0	0	0	0	0.0579316	0	0	0
ALX4	0.0164081	0.0350844	0.00675596	0.0514934	0.224023	0.295074	0.024025	0.0389108	0.0949856	0	0.017838	0.011918	0.0613502
ALYREF	2.34507	2.79702	6.2593	1.86103	1.99182	2.97794	1.73214	3.91066	2.17155	3.64085	0.449895	21.4196	3.33684
AMACR	1.23729	1.695	2.5227	0.592586	0.935158	0.537471	0.338957	0.96755	0.957957	1.99814	0.358943	2.08825	2.54449
AMBN	0	0	0	0	0	0	0	0	0	0	0.0173168	0.0349245	0
AMBP	0.0344167	0	0	0	0	0	0.100488	0.25045	0.0621024	0	0.176735	0.153421	0.105302
AMBRA1	1.62108	1.37196	2.04944	1.62926	1.72379	1.66844	2.21903	1.4248	1.97122	1.77222	1.16678	2.10239	1.86799
AMD1	9.92631	15.1694	12.9368	7.46783	7.80245	10.7179	7.81804	9.64563	11.4111	7.29504	3.15567	8.26805	8.73478
AMDHD1	0.0221053	0	0.127725	0.0462184	0.088694	0.110771	0.043088	0.0530503	0.0396448	0.0381651	0.016124	0.0324977	0.100373
AMDHD2	0.184306	0.105731	0.0253924	0.0213997	0.0985492	0	0.149543	0.148542	0.027663	0.106863	0.0449911	0	0.234204
AMELX	0	0	0	0.105177	0.121023	0	0.0732803	0.57104	0	0.273869	0.0565751	0	0.120037
AMELY	0	0	0	0	0	0	0	0	0	0	0	0	0
AMFR	1.55819	1.05226	4.17602	1.51043	1.56641	2.1031	0.791023	1.56815	2.13706	1.45357	1.02124	2.58629	1.95897
AMH	0	0	0	0	0	0	0	0	0	0	0	0	0
AMHR2	0	0	0	0	0.020631	0	0	0	0	0	0	0	0.0470799
AMICA1	0.340487	1.44153	0.823383	2.74679	2.10491	3.97497	0.615521	3.0487	6.26305	4.17049	0.372918	1.36127	2.03977
AMIGO1	0.18886	0.259194	0.0934837	0.250124	0.212216	0.416107	0.0736525	0.0903973	0.270538	0.390198	0.123798	0.415319	0.39908
AMIGO2	2.97246	0.182053	1.2411	2.3781	2.87271	3.28329	1.86682	1.87606	3.15979	0.981284	0.339197	6.85918	1.06115
AMIGO3	0.0310165	0.0398707	0	0.0324354	0.0124511	0.0465583	0	0	0.0277243	0.0266236	0.0112776	0	0.0233398
AMMECR1	2.07274	1.75647	1.3161	2.25221	0.904455	0.89351	1.51119	2.43516	1.50452	1.60236	0.648192	4.29058	4.16376
AMMECR1L	2.09746	2.47589	2.09556	1.61824	1.92945	3.14373	1.57305	1.24496	2.15852	1.82952	1.12671	1.5959	2.68993
AMN	0	0	0	0	0	0	0	0	0	0	0	0	0
AMN1	3.03341	1.03006	5.08533	2.42935	2.45205	2.22421	0.838242	3.42383	2.65966	3.55789	1.35419	4.02887	4.45576
AMOT	1.70314	0.555283	2.93778	3.22715	2.71703	2.78709	1.81849	1.15457	2.44213	1.69071	0.328466	6.86757	4.34029
AMOTL1	2.49487	2.45575	3.07397	3.22638	4.85805	4.45583	2.72938	2.69976	2.79156	2.44455	1.19296	2.93697	3.29526
AMOTL2	0.568613	0.965156	0.25274	0.793069	1.15974	1.83085	0.766423	1.17803	0.860441	0.554719	0.431897	1.36455	1.17522
AMPD1	0	0.100579	0.0161188	0.422216	0.595941	0.352291	0.0190459	0.140366	0.0699963	0.168302	0.0142326	0.0859833	0.383619
AMPD2	0.323672	0.196344	0.177826	0.28209	0.151547	0.242795	0.42099	0.09635	0.174178	0.184897	0.0685332	0.177067	0.26335
AMPD3	1.02252	0.496078	0.917535	0.860528	0.656949	1.05651	0.676358	1.21584	2.12958	1.18554	0.31039	0.926738	0.596402
AMPH	0.20824	0.118919	0.263196	0.232301	1.38209	2.95807	0.460455	0.562397	0.285167	0.499795	0.161408	5.16773	2.85839
AMT	0.209837	0.14016	0.346486	0.909919	1.15581	0.537827	0.546566	0.224049	0.543919	0.161184	0.238226	0.171561	0.141302
AMTN	0	0	0	0	0.0421667	0	2.04513	0	0	0	0	0	0
AMY1A	0	0.0231756	0	0	0	0	0.0262635	0	0	0	0.0197054	0	0
AMY1B	0	1.47e-05	0	0	0	0	1.42e-05	0	0	0	1.6e-05	0	0
AMY1C	0	9.22e-07	0	0	0	0	8.39e-07	0	0	0	1.09e-06	0	0
AMY2A	0	0	0	0.0207125	0.0238463	0.0298465	0	0	0	0	0.0652861	0	0
AMY2B	0.43264	1.91259	0.98199	4.56821	4.91273	1.95097	2.04513	0.778398	2.48236	1.57113	2.2401	0.2861	1.7055
AMZ1	0.112592	0.0788332	0.109614	0.0499633	0.106854	0.0511544	0.119869	0.243152	0.12775	0.0349854	0.163357	0.417063	0.0613401
AMZ2	20.4836	8.81491	19.3732	9.89223	10.7637	15.0381	7.60872	17.8599	16.0492	11.3644	18.0396	20.4613	52.3385
AMZ2P1	2.00529	2.94584	2.74731	0.870374	1.19419	1.16891	0.893951	0.854005	1.10269	0.637137	0.935799	1.0463	2.25414
ANAPC1	2.63575	2.74857	3.88072	2.5513	2.93358	4.61582	1.71012	2.07914	3.85656	1.86726	1.50905	1.58998	1.36268
ANAPC10	1.11014	0.884028	1.64321	1.20129	1.29942	2.28754	0.820158	1.3631	2.2387	1.35482	0.915809	1.274	1.02378
ANAPC11	2.72113	4.57787	15.6797	4.25476	5.27934	7.05453	2.82259	4.17932	4.22595	6.89364	1.89162	63.6368	6.83184
ANAPC13	10.0203	6.99852	14.4496	7.73325	10.6803	10.78	3.75031	6.2368	13.009	9.26828	3.60757	12.4773	14.6498
ANAPC15	9.26599	5.76068	12.168	10.5759	7.11623	6.16471	4.118	7.25626	5.47097	5.97071	6.25271	9.84947	10.0447
ANAPC16	2.40165	1.50787	3.00163	2.84577	2.456	2.77219	1.02951	6.53815	2.30844	8.14601	0.90088	6.19805	5.81363
ANAPC2	0.0858801	0.0589044	0.0708292	0.023947	0.0965107	0.0859744	0.0837462	0	0.0921885	0.088587	0.0250001	0	0.07766
ANAPC4	1.85841	1.38493	3.99664	2.49413	3.29017	2.4865	2.21866	3.23796	3.62041	3.10591	1.58014	2.1361	2.35627
ANAPC5	6.59374	6.26751	6.00251	4.95804	5.24642	5.27665	6.41873	4.09077	7.56123	4.49393	3.58936	2.67342	5.1252
ANAPC7	3.81525	4.37028	5.05673	3.59495	3.22994	2.55329	3.24034	4.66221	3.7045	3.54094	1.86948	2.55376	3.19933
ANG	1.44632	0.592487	1.20321	1.64077	2.39504	1.92733	0.808948	1.14851	0.912802	2.06312	3.18532	1.99217	2.77303
ANGEL1	1.20176	0.802149	1.1082	0.791866	0.584316	1.08017	0.796154	0.969729	0.648967	0.584506	0.448062	0.62615	0.760348
ANGEL2	2.03716	1.22015	1.71796	0.879428	1.23866	1.42518	1.2024	1.40508	1.65137	1.67368	0.823166	3.42881	2.71657
ANGPT1	0.542086	0.330322	0.40391	1.10575	2.21158	5.56594	0.335953	1.09058	0.613866	0.677583	0.560068	0.713615	0.953544
ANGPT2	5.03806	8.5641	3.51255	6.1122	6.15136	8.21937	4.41446	10.5037	5.53698	9.29391	2.46556	3.44403	6.27179
ANGPT4	0	0	0	0	0	0	0	0	0	0	0	0	0
ANGPTL1	1.42867	0.286578	0.339438	1.14869	0.961074	2.32993	0.301373	1.28707	1.0685	1.30072	0.588949	2.15881	2.68641
ANGPTL2	4.25324	1.34534	4.58942	4.48843	8.66564	21.7922	5.86929	7.84518	4.34372	6.71583	2.41189	8.23323	8.16956
ANGPTL3	0.333275	0.114451	0.110041	0.0774243	0.196123	0.22268	0.10827	0.319961	0.199249	0.115092	0.162074	0.326671	0.403583
ANGPTL4	0.134226	0.0230761	0.487892	0.168349	0.215364	3.7976	0.0261493	0.194071	0	0	0	0.0396277	0.367187
ANGPTL5	0.0790851	0.0339261	0.114194	0.179153	0.031736	0.297068	0.0770974	0.0473535	0.141672	0.374734	0.388963	0.174048	0.119459
ANGPTL6	0	0	0.0248606	0	0	0.0288173	0	0.0675584	0	0	0	0	0
ANGPTL7	0.0840584	0.0180358	0.017343	0.205054	0.25297	0.189503	0.143385	0	0.244844	0	0.0459622	0.154326	0.127107
ANHX	0	0	0	0	0	0	0	0	0	0	0	0	0
ANK1	0.0172043	8.71971	0.0245449	0.0689826	0.0477286	0.311928	0.18046	0.354309	0.106243	0.0509279	0.0309	0.103449	0.0893589
ANK2	0.319584	0.472239	0.237858	1.4993	1.4072	5.65009	0.338178	1.82956	1.50812	1.1538	0.566382	0.571768	1.7939
ANK3	8.36704	5.83785	0.724192	2.99394	4.11905	3.59691	3.40628	4.93172	4.92503	2.75562	3.39114	7.95725	1.67917
ANKAR	0.378628	0.236444	0.202316	0.485244	0.657408	0.501194	0.239682	0.364642	0.702459	0.612099	0.215284	0.446747	0.628586
ANKDD1A	0.590803	0.430274	0.572299	1.06064	0.889325	1.31527	0.835605	1.16238	0.607055	0.557486	0.665705	0.40997	0.644224
ANKFN1	0.597147	0.0165245	0.0158925	0.107415	0.200985	0.308688	0	0.876194	0.0344984	0	1.03839	0.0564991	0.116336
ANKFY1	4.17475	2.34808	4.06601	2.92366	3.21228	4.58138	1.969	16.6342	3.8746	6.58609	2.16514	7.94002	5.42719
ANKH	2.40559	1.21508	5.16144	2.83535	3.80808	6.22867	3.816	5.14098	3.56736	2.89819	2.06602	3.95635	4.97613
ANKHD1	10.2325	7.60707	14.1684	11.2224	13.3441	13.684	4.77665	14.1008	16.6095	13.1516	7.4378	15.8833	9.93599
ANKHD1_EIF4EBP3	3.82964	2.26144	3.88118	1.79913	4.88337	6.28331	3.1056	1.52873	2.81941	3.56944	1.60125	3.16835	5.9374
ANKIB1	10.5551	4.21114	5.58608	5.29551	5.84456	8.40683	4.5494	7.26341	8.25141	5.95219	3.61048	7.35172	8.43668
ANKK1	0	0	0	0	0.0293974	0	0	0	0	0	0	0	0
ANKLE1	0.14261	0.43982	0.387943	0.208798	0.206087	0.185474	1.30765	0.0679892	0.382164	0.391299	0.124376	0.166596	0
ANKLE2	3.74919	2.93952	3.0467	3.42704	3.1979	2.6738	5.10275	1.97368	3.45062	3.09952	1.79352	3.0226	3.49137
ANKMY1	0.325332	0.060587	0.1306	0.15779	0.273069	0.0707538	0.458488	0.135896	0.0678014	0.0970187	0.159279	0.141207	0.170103
ANKMY2	1.69452	0.531287	1.12725	1.58763	1.78423	1.91571	0.799459	1.48176	1.90799	1.91253	0.636799	2.13577	1.84154
ANKRA2	1.60719	0.754144	1.6979	2.00135	2.56235	1.78228	0.939902	2.72409	2.70857	2.1816	0.703172	5.03767	4.214
ANKRD1	0.144547	0.041387	0.119354	0.688334	0.0193301	0.0966208	0.305165	0.694985	0.108122	1.16662	0.0175887	0.851473	0
ANKRD10	2.18684	2.00394	3.73145	3.40047	3.84049	1.81563	4.35539	1.56535	1.62304	3.02448	2.58629	2.35618	6.23366
ANKRD11	31.3271	19.3328	18.7375	15.2413	13.0973	20.4555	13.8492	21.6181	13.8633	15.3568	9.00219	10.7906	21.2654
ANKRD12	28.6076	30.449	15.7356	23.9569	17.0907	32.4371	9.96778	59.3938	36.7252	48.6843	7.77379	28.3468	24.5401
ANKRD13A	2.58057	2.70674	2.84465	3.58258	3.57486	4.35841	2.35923	4.39582	6.0457	4.27622	1.63698	3.26862	4.11491
ANKRD13B	14.0648	0.471085	2.49307	0.423711	0.383359	0.477742	0.352869	0.724479	1.56414	0.0496381	0.115693	0.676272	0.217577
ANKRD13C	3.46196	2.63629	3.47557	2.18288	2.30435	3.1506	1.52771	2.73591	3.40656	2.2918	1.09973	3.24863	3.46276
ANKRD13D	0.264724	0.284081	0.127465	0.153748	0.177028	0.0884352	0.451507	0.158821	0.158253	0.0380853	0.144818	0.129721	0
ANKRD16	0.0607047	0.212241	0.102081	0.0862731	0.184485	0.265517	0.178978	0	0.111389	0.0912381	0	0.090328	0.133295
ANKRD17	19.7048	15.6747	22.9223	12.9346	19.1133	27.1898	52.0847	22.4575	17.6395	17.2326	9.85411	13.5149	17.0648
ANKRD18A	0	0.114697	0.622192	1.8851	0.860492	1.08383	0	2.08641	0.662895	1.56353	2.76768	0.603547	1.97377
ANKRD18B	0.0121271	0.0103832	1.0293	0	0.0292122	0	0	0.201987	0.0324641	0.0207589	0.0176104	0	0
ANKRD18DP	0	0	0	0	0	0	0	0	0	0	0	0	0
ANKRD19P	0.122015	0.0698003	0.100685	0.311831	0.163206	0.264844	0.118941	0.243647	0.163978	0.210339	0.251961	0.149254	0.676113
ANKRD2	0	0	0	0	0	0	0	0	0.0306079	0	0.0270083	0	0
ANKRD20A1	0.0650288	0	0.021437	0.0725452	0.093981	0.0650385	0.0126879	0.0309679	0.0232201	0	0.047234	0	0
ANKRD20A11P	0.14193	0	0.392191	0.395201	0.227448	0.0953701	0	0.116063	0.773264	0.166995	0.139662	0.0710985	3.14753
ANKRD20A12P	0.165679	0.0949655	0.114071	0.538716	0.553786	1.46855	0.107581	0.13317	0.273119	0.143707	0.40386	0	0.629904
ANKRD20A2	0.0910396	0	0	0.00906751	0	0.0130071	0	0	0	0.0222785	0	0	0
ANKRD20A3	6.19e-07	0	6.09e-07	5.67e-07	0	1.23e-06	6.02e-07	1.09e-06	6.06e-07	1.01e-06	5.89e-07	0	0
ANKRD20A4	0.116842	0	0	0.0724152	0	0.0129844	0.0253317	0.123652	0.0231789	0.111196	0.0471495	0	0
ANKRD20A5P	0.540535	0.08415	0.769386	0.197014	0.118368	0.0982789	0.0239726	0.0877038	0.0877038	0.126191	0.124885	0.0358173	1.10625
ANKRD20A8P	2.78091	0.0212607	0.0102308	0.0692508	0.149523	0.0496605	0.0242257	0.354564	0.155114	0.0637695	0.108183	0.1448	0.149077
ANKRD20A9P	0.00929344	0.0109087	0.0143324	0.00243127	0.00093337	0.00463513	0	0.00273841	0.00309311	0.00591014	0.0419615	0.003355	0.0155434
ANKRD22	1.08257	0.487744	0.741744	0.659519	0.137255	0.341796	0.355828	1.16519	1.93132	1.0332	0.339118	0.431586	0.358884
ANKRD23	0.468431	0.309005	0.430974	0.615388	0.274763	0.108239	1.15944	0.258514	0.209603	0.123986	0.24922	0.263936	0.516289
ANKRD24	0.0112684	0	0.074274	0.0471446	0.027145	0.0225316	0.0219915	0.0267923	0.0100508	0.0385495	0.0245353	0.032825	0.0168973
ANKRD26	4.88561	4.53096	5.99245	3.89789	4.64219	5.44372	2.7924	4.49998	5.98595	4.0997	4.44319	7.42083	7.34613
ANKRD26P1	0	0	0.018028	0	0.00586196	0	0	0	0.00649721	0.0124419	0.0264375	0.0105944	0.0109073
ANKRD26P3	0	0	0	0.0340803	0.0294339	0.0855332	0.0596116	0	0	0.0209182	0	0	0.018338
ANKRD27	2.50576	2.73461	1.83016	2.094	2.56619	1.88602	2.07912	3.56644	1.77255	2.02833	0.986123	3.23283	2.53803
ANKRD28	2.84849	1.4603	2.65441	1.91681	2.32885	2.93374	3.12596	2.40711	2.9486	2.19587	1.14114	3.37732	3.59697
ANKRD29	0.0619942	0.0532017	0.0682129	0.993816	0.912131	1.53207	0.12086	0.495315	0.870318	1.14028	0.150632	0.242737	0.406098
ANKRD30A	444.782	0.0790199	82.7599	20.7909	47.4398	22.0279	5.07643	26.9323	43.2546	0.648772	1.22809	79.1023	94.9655
ANKRD30B	33.347	0	23.4362	2.13944	2.56575	0.507783	3.2231	1.11366	0.827303	0.0667654	3.18891	0.213191	5.80911
ANKRD30BL	0	0	0.0286507	0.0241252	0	0	0.0337089	0	0	0	0.0508228	0	0
ANKRD30BP2	0.0133782	0.0229165	0.0551326	0	0	0	0	0	0	0	0.00971915	0	0
ANKRD31	0.0740676	0.063336	0.0975772	0.175632	0.142773	0.273749	0.108461	0.0526582	0.197818	0.290436	0.118056	0.118278	0.0664204
ANKRD32	2.07536	0.949682	1.43493	1.1976	0.938557	0.882553	0.674999	2.29838	2.4796	3.0416	0.588835	1.58177	1.66428
ANKRD33	0	0	0	0	0	0	0	0	0	0	0	0	0
ANKRD33B	0.061639	0.0688767	0.101459	0.132289	0.0799847	0.170404	0.0787128	0.213009	0.328818	0.37907	0.0651888	0.144221	0.197974
ANKRD34A	0.12624	0.0540506	0.0416143	0.0704173	0.0912247	0.12625	0.0369501	0	0.101408	0.129712	0.0550083	0.0368167	0.018952
ANKRD34B	0	0.00987965	0.0285274	0.217277	0.00926693	0	0.0337837	0.0823392	0.0205904	0	0.117281	0.252198	0
ANKRD34C	0	0.0070731	0.00681005	0.00576722	0	0	0	0	0.00736524	0.0141092	0.00599372	0.144168	0
ANKRD35	0.0136087	0.0116564	0.0224339	0.0474415	0.120187	0.136127	0.0265519	0.0324217	0.0364568	0.0699738	0.0197753	0.238332	0.245371
ANKRD36	4.51008	6.46985	2.34063	6.67856	2.35772	2.02113	5.56464	2.70093	3.60234	2.62316	3.88649	2.88511	3.86461
ANKRD36B	1.73314	1.52038	1.1441	2.75091	1.158	0.701461	1.77945	0.849821	1.1639	0.95527	1.59127	0.889335	0.4578
ANKRD36BP1	11.6674	17.4746	10.107	8.94132	8.57195	9.39364	6.12421	10.4644	17.315	5.55653	4.72577	9.50097	8.40665
ANKRD36BP2	0.111444	0.455167	0	0.640608	0.4023	0.335506	0.325632	2.21751	0.325715	1.93371	0.0203766	0.782116	0.423797
ANKRD37	0.762159	1.19304	0.706267	0.923148	0.680439	0.382163	0.689452	0.310346	0.107868	0.210426	0.430686	0.200537	0.193104
ANKRD39	0.537616	0.984379	0.595493	0.664938	0.717432	0.603786	1.33335	7.26032	0.982457	6.50231	0.44343	10.3474	1.96239
ANKRD40	6.66047	17.53	43.075	7.06892	7.04102	18.3023	6.63746	6.04309	7.69341	11.166	7.36409	5.69522	9.43035
ANKRD42	1.03553	1.90077	1.1689	2.79872	1.92483	1.16424	0.797123	3.08507	2.99173	2.2507	2.16931	4.6315	3.89136
ANKRD44	0.755686	0.900753	1.13409	2.20693	1.53739	1.62209	0.650967	3.29959	6.23314	7.39558	0.447345	1.42948	1.45883
ANKRD45	0.0173752	0.0595908	0.0429919	0.0726735	0.0976289	0.0521853	0	0.166117	0.108811	0.149383	0.0505848	0.0763201	0.104766
ANKRD46	9.9435	7.21042	8.68087	3.39045	3.63665	7.9526	2.12782	10.2247	4.57294	7.58478	2.18134	5.36175	3.66334
ANKRD49	2.75547	2.17376	2.68934	2.19943	2.33138	2.16046	1.73279	4.33942	3.12687	4.33588	1.22587	3.61818	3.15488
ANKRD5	2.6393	1.23353	2.26457	2.35524	2.15809	2.50601	1.54747	4.14814	3.04649	3.54377	2.68106	6.75855	3.81519
ANKRD50	49.1859	7.65116	29.0195	8.06583	10.195	11.0572	8.50328	8.94075	5.48068	6.07984	12.3578	12.6852	16.0247
ANKRD52	2.57012	1.69761	2.47776	1.43913	1.23378	1.63058	2.15973	4.22616	1.47511	2.18662	0.874469	2.85592	5.22376
ANKRD53	0	0	0	0.0166138	0.0382575	0.0478037	0	0	0	0.0412212	0	0	0.180686
ANKRD54	0.383001	0.426671	0.59668	0.613939	0.362505	0.406465	0.396231	0.325374	0.425454	0.585208	0.280149	0.564747	1.88112
ANKRD55	0	0.0799846	0	0.0910048	0.0748488	0.0186775	0	0.0446269	0.116873	0.449472	0	0.0273377	0.0844352
ANKRD6	0.695916	0.371247	0.422088	0.567443	0.933402	1.0392	0.690321	0.480761	0.505919	0.52064	0.262016	0.301578	0.49802
ANKRD62P1_PARP4P3	0.158868	0	0.131351	0.332015	0.458688	0.574438	0.030933	0	0.143145	0.442553	0.0232803	0.471044	0.533452
ANKRD63	0	0	0	0	0	0	0	0	0	0	0	0	0
ANKRD65	0.267565	0.485936	0.368573	1.28417	1.2877	2.35787	0.260546	0.64638	0.990123	0.981699	0.195856	0.83592	0.181178
ANKRD7	0	0	0	0	0.0587248	0.0368229	0	0	0	0	0.0268929	0	0
ANKRD9	0.0298522	0.025682	0.0246735	0	0	0	0	0	0	0	0	0	0
ANKS1A	2.01036	1.75497	1.88668	1.94627	1.6147	1.58673	1.26956	2.86427	2.25866	2.01267	0.865606	2.68291	2.51009
ANKS1B	1.79717	3.505	1.15501	2.08919	4.04798	2.0037	1.30481	0.92401	2.24506	0.477151	2.54171	0.930366	0.904961
ANKS3	0.104448	0.082601	0.119335	0.0728483	0.0699156	0.0828543	0.249239	0.0415967	0.0370526	0.0898533	0.0602819	0.0607137	0.0937598
ANKS4B	0	0	0	0.0221448	0.0254997	0.0158953	0	0	0	0	0.0346553	0	0.143463
ANKS6	0.267769	0.356658	0.471622	0.29534	0.30011	0.43531	0.95456	0.309594	0.310274	0.286362	0.175857	0.153528	0.148764
ANKUB1	0	0	0	0	0	0	0	0	0	0	0	0	0
ANKZF1	1.1545	1.28399	0.751972	0.946376	1.16437	0.409844	1.21497	0.949085	0.666094	0.640426	0.501254	1.47238	1.09479
ANLN	12.232	9.12394	5.04921	4.95996	2.5032	1.45369	7.87299	5.42644	4.24239	4.92016	3.11662	5.5082	4.087
ANO1	4.06202	1.7072	1.0031	7.82668	6.29863	4.91642	2.41034	8.45331	3.09189	3.26253	1.70247	4.36488	5.42656
ANO10	4.55909	4.7289	3.29837	2.6347	5.41052	3.84377	3.38455	11.0783	2.53273	5.38902	3.49196	9.67896	5.26259
ANO2	0.110252	0.115379	0.100949	0.478335	0.678697	1.38426	0.179288	0.204059	0.327956	0.209718	0.177901	0.125003	0.22062
ANO3	0.180845	0.0322184	0	0.131381	0.1513	0.775304	0.0294247	0.0357183	0.0402524	0.0538735	0.26752	0.0109402	0.0115479
ANO4	0.0330005	0.00941547	0.00906285	0.0383525	0.0264993	0.131964	0.0107344	0.0261486	0.0392412	0.0188117	0.0159656	0.0160182	0.0164913
ANO5	0.0937306	0.0171717	0.0716548	0.11207	0.182861	0.140434	0.00653644	0.49164	1.14967	0.570476	0.126084	0.0582805	0.0200006
ANO6	17.5108	12.1479	26.1757	20.1513	25.7144	44.4763	15.8992	21.1919	25.0891	11.5373	10.3572	23.8996	14.9823
ANO7	0.170095	0.0375855	0	0.053585	0.0264458	0	0.0642761	0.0260952	0.00979037	0	0.00796657	0.235565	0.0658305
ANO8	0.0982059	0.177452	0.0629291	0.0913066	0.0788594	0.0981754	0.106482	0.129682	0	0.0373181	0.079183	0.0476647	0.19629
ANO9	0.0803226	0.178997	0.0264932	0.0223985	0.0386876	0.0321563	0.17234	0	0.0574503	0.193142	0.0701109	0.0704834	0.0483767
ANP32A	208.331	148.129	231.269	103.698	138.119	192.909	87.8739	236.188	196.876	157.956	117.811	126.204	165.242
ANP32A_IT1	0.237448	0.155544	0.230267	0.194766	0.414914	0.209591	0.258883	0.19972	0.0997989	0.335257	0.203	0.203909	0.33589
ANP32AP1	2.45069	3.00283	1.53133	0.745341	1.10265	2.02036	1.11273	3.85723	1.9761	2.08121	2.34948	1.65401	2.91919
ANP32B	317.03	150.952	189.369	231.277	162.452	209.625	269.95	552.254	249.392	246.176	149.621	248.108	247.74
ANP32C	9.51389	5.108	10.3058	6.32969	7.28276	10.82	5.35313	36.1954	6.38479	22.6367	6.82993	16.3777	19.8444
ANP32D	1.15644	0.173472	0	0.399764	0	1.00426	0.552997	1.08513	0.37737	0.390329	0.457863	0.664734	0.684366
ANP32E	6.99787	48.4121	21.5936	35.2521	21.0961	51.8588	29.3889	41.7075	74.5814	52.3477	21.524	81.4208	46.6574
ANPEP	0.64928	0.459741	0.637962	1.30591	2.59659	4.53267	0.97459	1.21847	1.56012	0.3207	0.544041	1.16513	1.64937
ANTXR1	38.2762	9.23618	45.1795	15.6685	33.5498	31.897	48.3785	45.1862	16.4909	32.9314	13.3164	48.8422	38.2984
ANTXR2	2.4919	2.33015	6.42539	6.53762	6.34219	13.915	3.6064	6.2649	7.70021	7.59277	1.65418	5.0338	4.4093
ANTXRL	0	0	0	0	0	0	0	0	0	0	0	0	0
ANXA1	17.3664	22.9773	16.4739	32.2227	33.2101	68.8674	21.6499	28.8508	28.861	12.6016	6.46359	18.8833	21.0656
ANXA10	0.0680782	0	0	0	0	0	0	0	0.0307048	0.0593805	0	0	0
ANXA11	2.89084	1.80332	3.31394	3.08803	4.21867	7.59494	3.14794	5.74986	4.63827	3.2638	2.31047	3.10916	4.67452
ANXA13	0	0.0287933	0.0276526	0.0698727	0.0804409	0.0335958	0.130183	0.081036	0.0301519	0	0	0	0
ANXA2	137.152	129.504	153.689	89.7083	147.33	256.189	121.91	116.933	151.26	80.6257	50.0641	90.6683	89.8489
ANXA2P1	0.333531	0.319443	0.0306676	0.387149	0.445685	0.223598	0.144228	0.0901003	0.167396	0.0648194	0.0816589	0.331164	0.0568241
ANXA2P2	3.20313	2.40018	2.30401	1.6996	2.81253	4.06564	2.67098	2.50553	2.27484	2.40335	1.09286	1.87592	1.1705
ANXA2P3	0.147356	0.0317528	0.213391	0	0.0590726	0.0370433	0	0	0	0.128844	0	0	0
ANXA2R	0.198322	0.0684286	0.131353	0.193347	0.222574	0.159639	0.0771612	0.0966549	0.215276	0.556278	0.145843	0.118418	0.670536
ANXA3	2.28131	5.78483	0.0496212	4.3289	7.63227	3.31509	2.57214	3.62667	4.43175	0.782721	0.769142	1.28855	0.411705
ANXA4	16.2641	25.4655	14.9892	11.5502	9.21382	24.1625	9.79424	15.284	18.9512	16.0938	7.97293	18.5958	12.1074
ANXA5	73.9426	64.3295	100.217	80.269	103.977	165.257	61.3059	131.019	128.366	70.0316	76.3705	109.761	144.117
ANXA6	4.12166	1.43517	2.27022	3.43455	4.44605	7.36405	2.35531	3.76708	6.82312	5.53079	2.98639	3.43792	5.26052
ANXA7	12.2781	10.2943	13.6527	11.9122	15.5766	22.4192	9.64193	22.6354	20.9766	19.6346	8.86427	19.8031	17.4467
ANXA8	0	0	0	0	8.68e-06	0	1.8e-05	0	0	0	0	0	1.52e-05
ANXA8L1	0	0	0	0	0.117271	0	0.213612	0	0	0	0	0	0.0369282
ANXA8L2	0	0	0	0	0.093794	0.0703095	0.0683438	0	0	0	0	0.0688135	0.0354229
ANXA9	0.157662	0.0903375	1.30232	0.29296	0.16865	0.500836	0.281575	2.91133	3.32928	1.04722	1.36348	4.92382	4.11127
AOAH	0.402403	1.86246	0.837828	1.76011	1.95309	2.85349	0.702524	3.40614	6.59548	2.93922	0.576689	1.43679	1.19248
AOAH_IT1	0.215983	0	0.0904757	0.149934	0.258679	0.110374	0	0.279949	0.101137	0.201389	0	0	0
AOC2	0	0.0617491	0.044546	0.0501937	0.293593	0.278994	0.0702103	0.172197	0.0161094	0.0619399	0.0786349	0.0263706	0.0814499
AOC3	2.08519	0.964825	1.65303	5.15581	4.08186	16.7228	0.637919	2.97473	1.1662	2.21718	0.86714	3.44753	5.15501
AOC4	0	0	0.0565594	0.095495	0.0549765	0	0	0	0	0	0.0499911	0	0.0345874
AOX1	0.209812	0.0702373	0.172805	0.667966	0.717944	2.38833	0.124652	0.606195	0.414529	0.856634	0.218271	1.18035	0.368658
AOX2P	0	0	0	0.00850334	0	0	0	0	0	0	0.0354196	0	0
AP1AR	10.2753	5.52722	13.8787	4.39501	5.49512	8.22955	3.19172	8.10726	8.00564	3.35967	2.75041	7.65404	6.43402
AP1B1	3.61537	2.68319	5.59192	2.55969	2.14635	2.6495	3.77898	3.11098	2.48261	3.94509	0.925663	2.53559	4.0404
AP1B1P1	0	0	0	0	0	0	0	0	0	0	0	0	0
AP1G1	13.8831	9.59635	17.8547	9.41019	7.27356	11.438	6.2016	13.7303	19.4675	10.6213	4.14717	17.2093	17.2408
AP1G2	6.39131	4.78983	5.56152	2.16065	2.92628	1.8483	5.51286	1.95528	4.0631	1.32391	5.13955	0.892455	2.12778
AP1M1	0.596669	0.341291	0.328216	0.221806	0.54272	0.458228	0.63983	0.714601	0.552278	0.856824	0.101447	0.758771	0.600908
AP1M2	1.59447	2.50535	2.92994	0.593797	0.551337	0.634456	0.856848	2.05478	0.494351	3.00415	0.844301	3.61375	3.80408
AP1S1	2.46865	0.565466	0.989781	0.456657	0.804	0.93124	1.01313	5.35256	0.802075	1.89157	0.481973	2.99127	1.89515
AP1S2	4.38075	4.58886	9.53838	10.5649	15.598	37.2336	3.60867	12.3725	26.5928	10.5677	3.86774	7.12625	10.259
AP1S3	0.566949	0.883278	0.336331	0.482304	0.473459	0.32876	0.398323	5.31147	0.910273	2.21122	0.444416	1.66815	1.92147
AP2A1	0.520162	0.467621	0.622075	0.451043	0.443758	0.824867	0.51966	0.570924	0.404253	0.536156	0.48956	0.444998	0.914154
AP2A2	1.4537	0.771242	0.87803	0.553851	0.6071	1.25924	0.974227	0.851307	0.691054	0.711916	0.344436	1.08552	0.928897
AP2B1	10.1134	11.0907	10.5045	16.9585	15.8917	20.9401	6.05443	9.53733	114.651	8.50321	10.5765	17.9136	20.5728
AP2M1	17.9355	7.66972	9.03343	5.51127	9.4358	13.9127	9.31407	20.6808	9.49581	15.5182	7.30173	13.0187	19.042
AP2S1	0.905994	1.0479	0.702549	0.840391	1.54748	0.732712	1.81697	1.34916	0.772891	1.50983	0.403652	0.918303	2.74173
AP3B1	14.9164	9.59123	14.6637	8.01916	11.6941	17.8163	10.2331	23.0687	17.8556	23.8031	8.09934	22.6403	27.2364
AP3B2	0.0122918	0.073673	0.0303877	0.0857067	0.177652	0.0122918	0.0359792	0.0585027	0.131631	0.0210438	0.00892545	0.268783	0
AP3D1	17.0314	19.1527	11.3327	6.88521	7.39855	14.3476	7.78524	24.8154	9.56874	11.5189	6.50232	7.78042	13.433
AP3M1	8.63359	5.8426	11.252	7.20762	6.94376	11.7837	3.38799	9.20103	9.92408	7.54413	3.41958	11.5414	10.0594
AP3M2	1.88153	1.76256	1.08229	1.53202	1.83516	1.8059	1.65092	0.72142	1.62299	1.49212	1.74244	1.65724	1.42182
AP3S1	25.3293	13.3008	32.094	24.3486	19.1846	49.5947	15.4563	23.366	42.0121	24.8404	10.8805	45.2009	41.2857
AP3S2	3.32619	6.94666	4.19934	2.74261	4.18732	5.14439	1.85014	5.14899	5.66524	6.83945	2.63423	4.83796	5.34876
AP4B1	0.767273	1.00517	1.58765	1.39328	1.59177	1.14554	1.30968	0.708584	1.42024	1.61435	0.58786	1.41282	2.09284
AP4E1	1.10778	2.37331	2.14971	1.21412	1.31878	1.40271	1.04936	1.95195	2.54083	2.02214	0.768857	1.961	1.68408
AP4M1	0.102676	0.13197	0.126841	0.124853	0.0616074	0.0518815	0.1249	0	0.137952	0.0986212	0.0748009	0.0754863	0.310861
AP4S1	0.340399	0.654307	0.421204	0.626477	0.659675	0.450306	0.41223	0.769579	0.985543	1.10115	0.27801	1.28479	1.01293
AP5B1	0.852045	0.450956	1.08563	0.84422	1.03197	1.33051	0.666804	0.736763	0.674046	1.00246	0.323255	1.23625	0.808102
AP5M1	3.71398	4.25147	5.16846	2.39253	3.07705	4.55499	1.70989	4.92747	4.59285	5.77657	1.3716	4.38801	5.09475
AP5S1	0.132668	0.022806	0.241102	0.12942	0.106434	0.212951	0.0749839	0.185284	0.119228	0.0919721	0.0775751	0	0.161256
AP5Z1	0.341155	0.131997	0.18729	0.175609	0.241375	0.056806	0.269587	0.115567	0.122976	0.0554272	0.158945	0.106192	0.2551
APAF1	1.88607	0.73884	1.03847	1.43102	1.15229	1.44388	0.947738	2.07096	2.14034	3.02175	0.855628	4.34498	3.3412
APBA1	0.237085	0.127411	0.083653	0.274015	0.511431	1.08924	0.185173	0.352973	0.180859	0.450155	0.0932184	0.18674	0.182137
APBA2	0.075986	0.0108439	0.521849	0.203097	0.152527	0.215314	0.481889	0	0.282595	0.195197	0.0459881	0.147742	0.076052
APBA3	0	0	0	0.0152358	0	0.0219077	0	0	0	0	0	0	0.0330801
APBB1	0.208891	0.324293	0.0287194	0.348163	0.370215	0.636338	0.235824	0.183621	0.231952	0.251997	0.102272	0.112483	0.474454
APBB1IP	3.54057	3.09633	8.06347	6.54476	6.19291	16.1192	3.14325	4.16892	20.5519	8.27046	2.03869	3.19871	7.7018
APBB2	12.8851	1.91946	2.85648	4.22715	6.6621	10.1566	4.00956	6.10412	5.78875	3.57911	6.36204	9.13565	6.82417
APBB3	0.0664785	0.0190198	0.109753	0.293456	0.337889	0.111048	0.172784	0.0531762	0.0596139	0.114781	0.129318	0.456139	0.335433
APC	11.0312	5.66541	9.5925	4.97203	6.76847	10.3824	3.3833	10.6354	9.82157	9.26658	3.38418	7.134	8.86104
APC2	0.00435284	0	0.00358219	0	0.0069934	0	0.00425086	0	0	0.0148037	0	0.00630269	0.0129777
APCDD1	1.0537	0.280442	0.929124	1.00045	1.32697	2.00104	0.531416	1.73807	0.569079	1.25039	0.026455	1.6503	0.685098
APCDD1L	0.10339	0.0379653	0.0121766	0.092677	0.189723	0.147783	0.115256	0	0.118772	0.0253403	0.0536859	0.107887	0.0444292
APCS	0	0	0	0	0	0	0	0	0	0	0	0	0
APEH	2.51865	2.44706	4.09882	1.80261	1.5635	2.08419	1.57195	2.08585	1.96729	1.52945	0.671972	1.79377	1.72026
APEX1	40.029	48.2747	68.5374	23.9161	36.1076	64.4569	26.314	33.9553	34.423	29.9443	21.7256	45.5283	37.2072
APEX2	0.697484	0.681744	0.635496	0.770996	1.08069	0.626986	1.00772	2.08142	0.626054	0.623918	0.614572	1.02712	1.53149
APH1A	2.10717	4.7222	2.81693	1.61389	1.96221	3.18601	1.60556	2.02177	2.51168	1.20882	1.12007	3.90416	4.48667
APH1B	1.11458	0.438682	1.00065	1.2276	1.36889	1.34774	0.521847	0.927354	1.82837	1.63874	0.614511	2.64476	1.72045
API5	14.5851	9.17513	18.4803	12.2048	12.7612	16.8849	10.0631	15.3074	22.0498	15.6397	6.00802	25.1604	16.6888
APIP	6.07335	3.2056	7.17869	4.28488	4.48416	10.2928	3.45882	5.16172	7.91655	4.20386	3.64402	8.41207	4.85234
APITD1	3.49546	1.05658	3.90165	1.581	1.43177	2.19765	0.938467	1.99785	3.03579	1.57186	0.608298	3.1018	2.90757
APITD1_CORT	0.354273	0.386493	0.35164	0.161747	0.0617295	0.057463	0.0835115	0	0	0.171853	0.115953	0.29254	0.253569
APLF	4.15734	0.556126	1.86853	1.53177	2.60795	2.98777	0.460967	1.06759	2.0337	1.15206	0.497299	0.843304	1.50608
APLN	0.426848	0.170648	0.258034	0.12896	0.125654	0.170813	0.0416381	0.101747	0.0635469	0.268393	0.0723852	0.332419	0.213898
APLNR	2.91942	3.28225	6.56937	5.82902	8.48535	18.7516	2.09357	14.1112	3.40998	7.5637	2.37465	3.70714	7.91467
APLP1	0.114497	0.0490963	0.0157351	0.0398891	0.0612552	0.0764408	0	0.137023	0.102517	0.131433	0.0416848	0.111911	0.0287919
APLP2	152.436	94.9876	148.369	99.4787	143.723	176.645	86.6131	305.101	114.794	122.925	68.7586	128.281	160.575
APOA1	0	0	0	0	0	0	0	0	0	0	0	0	0
APOA1BP	3.65735	7.031	5.7211	2.03691	2.45454	4.09957	3.15505	3.13593	3.73315	2.41718	1.48344	5.55723	6.56897
APOA2	0	0	0	0	0	0	0	0	0	0	0	0	0
APOA4	0.0336959	0	0	0	0	0	0	0	0	0	0	0	0
APOA5	0.0250049	0	0	0.0174242	0	0	0	0	0	0	0	0	0
APOB	0.0560538	0.0664957	0.00512445	0.0282398	0.035025	0.351169	0	0	0.00553306	0.0105797	0.0337759	0.103599	0.0231867
APOBEC1	0	0	0	0	0	0	0	0	0	0	0	0	0
APOBEC2	0.059378	0.102162	0.0245379	0.124105	0.261951	0.149027	0.0578207	0.0717197	0.0534461	0.257981	0.130391	0.175737	0.0904637
APOBEC3A	0.0341193	0.0587739	0	0.0950634	0.0273602	0	0	0	0.215449	0.178574	0.0250262	0.101371	0.104365
APOBEC3B	4.5821	2.79374	1.60484	0.709335	0.663518	1.15057	0.836409	1.30918	0.659446	1.44046	1.63204	2.17006	1.21422
APOBEC3C	3.51892	5.24151	6.06349	9.44425	14.4328	24.0755	2.56515	11.4623	39.9631	9.55248	2.52748	5.07504	7.22901
APOBEC3D	0.763701	0.399406	0.230493	0.973798	0.807328	0.634215	0.544831	1.29249	3.16816	2.75744	0.37982	2.34797	1.23677
APOBEC3F	0.695707	0.377656	0.423528	1.00345	1.06321	1.74894	0.197021	0.912939	3.04375	2.75879	0.598355	2.09498	1.29155
APOBEC3G	0.078357	0.38161	0.345188	0.655202	0.67055	1.12662	0.0763327	2.01282	3.63756	1.4933	0.209958	0.963296	0.793397
APOBEC3H	0.0992686	0.0857123	0.205457	0.103525	0.391411	0.0500381	0.0434368	0.610055	1.27615	0.2624	0.146427	0.224211	0.230833
APOBEC4	0.0499865	0.128552	0.0412225	0.081309	0.0802511	0.0500356	0.0487473	0.119401	0.0894079	0.0286329	0.0848626	0.21943	0.0502023
APOBR	0.599827	0.739516	0.939113	0.552082	0.62612	0.971654	0.866193	1.62686	1.26309	1.43731	0.470331	0.891682	1.85403
APOC1	13.6163	10.9097	46.9604	4.45741	2.74096	0.617529	3.73813	19.7781	14.6044	19.7458	3.82728	17.5554	11.7099
APOC1P1	0.0943865	0.0826448	0.078877	0	0	0.0961586	0	0	0	0.173805	0	0	0.303136
APOC2	0.311275	0	3.82601	0.432751	0.373448	0	0.602942	2.35428	0.645819	0.84685	0.174787	0.961462	1.23732
APOC3	0	0	0	0	0	0	0	0	0	0	0	0	0
APOC4	0	0.0529301	0	0	0	0	0	0	0	0	0	0	0
APOC4_APOC2	0	0.0311256	0	0	0	0	0	0	0	0	0	0	0
APOD	18.0246	9.03783	82.303	182.079	790.298	474.237	51.3302	401.808	178.622	114.414	72.9605	215.705	85.0531
APOE	2.53961	1.41223	4.27883	0.599399	0.689976	0.606811	0.920747	1.57804	1.32608	2.34621	0.285337	1.16002	2.3222
APOF	0	0	0.189158	0.159487	0	0	0.0278664	0	0.0257412	0.248403	0.0837368	0.253819	0
APOH	0	0	0	0	0	0	0	0	0	0	0	0	0
APOL1	1.17794	3.63746	4.96307	4.30832	4.01528	9.61478	2.67529	11.0939	21.0149	8.94035	2.58228	13.2634	12.2521
APOL2	8.85591	12.4125	17.1462	17.614	13.0562	18.9083	10.3474	36.4148	52.4551	37.0603	8.72656	39.3857	71.2716
APOL3	1.15659	4.33466	3.58005	13.9684	7.83561	15.3822	1.04061	12.0107	30.4771	15.131	3.24439	10.4643	12.12
APOL4	3.27013	0.860178	1.93399	1.05079	0.799119	5.0357	0.651903	2.57589	2.70524	2.02381	0.837048	2.34615	0.68402
APOL5	0	0	0	0.023897	0	0	0	0	0	0	0	0	0.104959
APOL6	2.1311	3.17995	3.63314	4.47773	2.3316	11.9852	1.56194	9.99211	15.5852	13.2653	1.16346	11.9643	11.9084
APOLD1	0.543728	0.573237	0.831759	1.51668	1.07602	1.05771	0.398	1.19886	0.856715	0.879059	0.352096	0.663783	0.916031
APOM	0	0	0.132871	0.221412	0.0637176	0.0808961	0.0772011	0.80475	0.0734802	0.144702	0.179105	0.493019	0.474369
APOO	3.95354	8.60333	9.84628	5.70826	3.8455	4.64254	7.84595	14.9124	6.20401	6.57448	1.29461	9.49512	14.1008
APOOL	9.70103	7.86368	16.2011	6.72241	6.13479	12.9282	5.49668	34.8784	7.37537	13.9805	3.94318	8.60042	15.7607
APOPT1	1.22459	1.09188	1.62247	0.426361	0.425363	0.862743	0.357293	0.298713	0.738915	0.644695	0.450517	1.21991	1.19314
APP	117.265	141.962	153.116	124.831	203.568	326.747	130.558	249.542	175.537	92.9743	48.9204	152.514	146.328
APPBP2	8.36115	3.19688	33.499	3.28619	4.10029	6.09791	2.95669	5.03318	6.44091	12.2853	4.07247	6.23656	62.8059
APPL1	9.39038	7.1782	7.76218	6.07579	6.97271	9.82919	3.28281	12.7472	10.5859	7.2159	2.38274	13.4647	8.76959
APPL2	6.021	3.25114	8.26427	5.83261	8.56191	11.2657	4.10825	8.02206	8.82826	5.91728	3.40571	6.49004	9.96921
APRT	0.717807	2.12536	2.78529	0.664769	0.300445	0.993481	0.414685	0.439588	0.58797	0.245554	0.581061	0.313635	0.693093
APTX	5.07904	13.4948	12.4616	7.70475	6.89446	7.09006	6.00398	5.73997	7.1165	5.63891	6.28597	8.46315	7.70172
AQP1	2.45692	3.14498	3.10385	12.6837	13.0179	38.5839	1.70293	7.35196	12.0315	9.52038	3.6915	2.67406	11.7655
AQP10	0	0	0.0221494	0	0	0	0	0	0.0240992	0	0.0196	0	0
AQP11	1.88475	1.01595	1.30244	2.01619	1.53006	1.38368	0.74759	0.999147	1.13973	0.870126	0.575437	1.96504	1.69142
AQP12A	0	0	0	0	0	0	0	0	0	0	0	0	0
AQP12B	0	0	0	0	0	0	0	0	0	0	0	0	0
AQP2	0	0.018553	0	0.0755766	0.0174063	0.0216694	0	0	0	0	0	0	0
AQP3	5.41673	50.4763	107.793	17.0389	4.91985	3.35713	12.919	22.8786	6.67873	159.149	11.1628	23.3961	13.0714
AQP4	0	0.0525383	0.0144516	0.0550691	0.112743	0.236711	0	0.0208164	0.0859801	0.0449277	0.0318036	0.0255037	0.0525148
AQP5	0	0.927655	0	1.79764	0.211195	0.818648	0.205153	0	0.0473108	0	0	0	0
AQP6	0	0.0150002	0	0.0121951	0	0	0	0.0418177	0	0	0	0	0
AQP7	0.0400299	0.034533	0	0.501752	0.417151	3.86696	0	0	0	0	0.11777	0.358643	0.0615393
AQP7P1	0.0433089	0.0371041	0.119007	0.55357	0.660627	3.23529	0.0985737	0.0344177	0.154758	0.0990423	0.104929	0.105419	0.151945
AQP7P3	0.606239	0.320876	0	0.168222	0.0967291	2.98288	0	0	0	0	0.0926876	0.194956	0.401427
AQP8	0	0	0	0	0	0	0.0371619	0	0	0	0.0280722	0	0
AQP9	0.198141	0.16979	0.791679	0.0850078	0.0122359	0.0915104	0.133795	0.399991	0.0681068	0.183119	0	0.0222753	0
AQPEP	0.126903	0.00835271	0.0160818	0.245065	0.101911	1.01465	0.0857452	0	0.0261018	0.0166762	0.0212402	0.0709993	0.0730963
AQR	10.9198	7.63046	32.7448	6.88702	9.45903	9.5408	4.5778	13.5428	13.071	11.5857	3.66962	11.1387	8.6868
AR	8.53386	12.2339	20.3205	4.29523	18.876	6.94665	8.14029	4.61049	4.40115	26.5532	8.46375	14.0102	18.3208
ARAF	1.353	1.48537	1.59219	1.18463	1.11744	1.28992	1.22044	1.75335	1.14858	1.40058	0.997444	1.10766	2.108
ARAP1	0.732084	0.267767	0.35302	0.384326	0.818401	1.06605	0.64024	2.0782	0.534735	0.925661	0.32463	1.06507	0.795263
ARAP2	0.664512	0.970802	0.755882	0.952234	1.15971	1.0376	1.03811	2.27362	3.86424	2.29406	0.441771	1.21759	0.622267
ARAP3	0.290114	0.408726	0.723787	1.42221	1.39797	1.00602	0.791245	0.708421	0.372428	0.786314	0.482444	0.632352	1.45524
ARC	0	0	0	0.0109247	0	0	0	0	0	0	0	0	0
ARCN1	39.9254	39.1358	56.1239	33.3208	41.9447	56.8718	26.2719	56.7012	64.9672	25.5878	19.497	55.1429	49.2705
AREG	0	0	0	0	0	0	0.158352	0	0.0368398	0	0.17969	0.121636	0
ARF1	68.9109	34.1054	37.4192	19.6387	31.5225	33.2624	65.3643	127.786	37.1941	67.5356	31.4897	125.232	126.859
ARF3	100.21	48.7606	82.4812	64.4448	43.4468	91.6531	63.5957	107.269	111.1	86.3667	44.1025	143.055	107.96
ARF4	28.5141	21.6839	31.5871	22.7415	14.1908	21.1681	22.0293	58.414	24.694	43.8489	9.77839	109.845	43.8294
ARF5	1.92504	0.771037	1.12868	2.25525	1.84348	1.6089	2.55537	10.2483	0.980409	7.53842	1.07401	13.9666	11.4742
ARF6	44.3734	31.4332	59.9673	30.6196	18.5142	34.4068	15.6478	55.492	47.1119	25.168	9.94986	42.5254	58.7901
ARFGAP1	0.60665	0.628462	0.476812	0.993463	0.826849	0.522214	1.63772	0.739769	0.554458	0.604772	0.594666	0.597361	1.86622
ARFGAP2	0.990359	0.639754	0.527598	0.573602	0.428106	0.365913	0.579577	0.654298	0.612744	0.732217	0.513805	0.712555	0.68775
ARFGAP3	2.02343	5.06336	2.8258	5.69927	3.70705	3.78919	4.2013	8.73906	5.12915	6.61134	0.997162	9.37473	11.5146
ARFGEF1	13.6346	18.4724	9.49026	9.03287	8.0332	9.33549	10.0895	14.4475	18.8319	14.9875	8.07999	15.0035	20.5863
ARFGEF2	6.81643	6.1275	6.82043	4.74079	5.67703	6.68732	7.612	8.88554	8.98216	7.21234	3.72634	7.59474	7.13689
ARFIP1	12.7203	8.45442	12.392	5.45557	6.09428	9.59012	5.44831	10.1331	9.47207	6.80206	4.83293	10.9554	14.4124
ARFIP2	1.51006	0.50355	0.90099	0.487517	0.925996	0.758366	1.17216	0.81858	0.600313	1.46747	0.667364	0.940473	1.47221
ARFRP1	0.255195	0.0978287	0.0627219	0.126798	0.165876	0.247502	0.222405	0.181983	0.0510513	0.219564	0.0684166	0.167236	0.521356
ARG1	0.133479	0.201181	0	0.092962	0.0267113	0.134114	0.227409	0.161716	0.0902615	0.290933	0.0978567	0.247715	0
ARG2	7.20414	9.33725	11.035	10.7713	10.8199	13.1268	4.77582	7.22277	9.94331	9.10624	3.76893	14.2542	8.53071
ARGFX	0	0	0	0	0	0	0	0	0	0.0151519	0.00643516	0	0.013283
ARGFXP2	0.0840889	0.254035	2.54206	0.497678	0.235896	0.253964	0.490615	0	0.304628	0	0.0928596	0.188679	0.323753
ARGLU1	33.3189	14.7958	13.2188	21.2618	25.3615	24.7162	27.1514	30.4239	19.9718	21.5536	15.9211	15.6731	27.2556
ARHGAP1	4.29873	1.97005	3.38528	2.6249	3.33041	4.53288	5.14179	2.05494	2.45733	2.58125	2.1685	2.69748	5.80114
ARHGAP10	6.80565	11.7277	5.67297	6.15134	6.47896	7.8193	4.08275	9.62549	5.89324	4.26335	3.22937	2.44217	3.05793
ARHGAP11A	13.0733	16.0261	8.4924	4.67299	4.23193	4.08472	7.99152	24.4079	13.5634	10.4345	8.55431	7.47434	9.68838
ARHGAP11B	4.36349	5.19739	2.89579	2.00081	1.27483	0.103579	1.9448	0.379161	2.42883	1.18202	2.88477	0.851649	0.797092
ARHGAP12	13.3652	6.96027	9.78567	7.65415	11.8744	11.4941	6.89736	12.877	14.194	8.76264	8.57184	14.1482	12.9061
ARHGAP15	1.1488	2.5867	1.76262	4.04038	2.91836	4.8578	1.81166	4.08836	17.4844	19.0705	2.05999	2.34288	4.07558
ARHGAP17	1.07431	0.998578	1.44489	1.65098	1.69097	2.34991	1.22724	1.752	1.92492	3.757	1.06966	1.57192	2.48612
ARHGAP18	6.21306	5.51097	10.1444	5.43319	8.37348	16.8669	5.93416	12.5882	14.0995	7.17783	6.3524	9.08225	9.66413
ARHGAP19	3.45928	3.3026	2.25769	2.13142	3.74381	2.82543	1.12947	2.62843	4.12099	2.21418	1.02729	3.14389	2.25214
ARHGAP19_SLIT1	0	0.17131	0	0.614391	1.75441	0.358864	0.766152	0.11889	0.81567	0	0.528206	0	0
ARHGAP20	0.106174	0.0843097	0.0811798	0.454867	0.45074	0.984864	0.207298	0.323554	0.357867	0.362085	0.104404	0.363373	0.430788
ARHGAP21	7.24636	10.5523	9.72748	11.0566	18.015	33.1935	17.6786	18.0518	14.74	9.69774	7.2794	10.1757	11.9133
ARHGAP22	0.0992112	0.0732808	0.0681789	0.154931	0.175827	0.0171129	0.0806274	0.0477067	0.107411	0.206361	0.0435379	0.26302	0.149443
ARHGAP23	0.257538	0.142504	0.237006	0.438464	0.358935	0.733962	1.58242	0.556548	0.195575	0.490798	0.148183	0.45091	0.962422
ARHGAP24	2.15127	1.65389	2.2323	3.86689	3.70641	7.23892	2.35401	3.66859	4.31284	3.27014	1.7451	2.59917	2.7184
ARHGAP25	1.36751	1.76499	1.93716	3.26381	2.74152	4.15623	1.00419	2.88053	10.549	6.38306	0.877678	1.76473	2.90684
ARHGAP26	1.09782	2.24891	1.43755	3.44322	5.82058	9.28333	1.55041	3.11573	5.88017	2.43678	1.05817	1.13499	2.0245
ARHGAP26_AS1	0.107764	0.0933168	0	0	0.0863145	0	0.0523257	0	0.0490882	0.191389	0	0	0.0838529
ARHGAP27	0.0374585	0.245908	3.95125	0.261182	0.130331	0.424548	0.304559	0.297187	0.490322	0.19242	0.17228	0.127436	0.337371
ARHGAP28	0.332287	0.145564	0.420457	0.350432	0.644396	1.99994	0.537969	0.461228	0.923857	0.304162	0.140967	1.0713	0.957497
ARHGAP29	5.20557	3.46485	3.86867	5.05688	4.8135	8.11044	2.05798	10.8742	6.39875	5.53478	2.99042	6.84424	7.87195
ARHGAP30	9.82351	13.0729	8.83258	14.4268	12.9317	30.9469	12.3574	71.1763	47.7658	73.3824	6.31144	15.2313	23.3305
ARHGAP31	0.576798	0.769976	0.972148	1.57475	1.63264	2.56146	1.16397	1.94955	2.01298	1.42123	0.616343	1.30573	1.55741
ARHGAP32	8.2577	1.83271	7.92042	2.54402	2.59962	2.07701	3.18174	4.9011	3.00572	3.36022	3.01313	4.70921	5.13501
ARHGAP33	0.0579657	0.0396983	0.0382093	0.0323349	0.0372356	0.0463652	0.0339366	0	0	0.0198356	0.0856527	0.01689	0.0869452
ARHGAP35	12.6432	15.2503	17.0382	12.896	14.4835	17.4585	7.86409	9.20464	15.523	8.75012	6.64685	11.2989	15.5497
ARHGAP36	0	0	0	0	0.227225	0	0	0	0	0	0.0433195	3.80882	0
ARHGAP39	0.235899	0.732429	0.295015	0.414325	0.273652	0.13095	0.247313	0.0207286	0.155665	0.178949	0.291355	0.101584	0.366045
ARHGAP4	0.0422966	0.0603893	0.0232437	0.0982985	0.0792351	0.0846281	0.0962737	0.0672075	0.0881513	0.145049	0.0717228	0.0411697	0.0847718
ARHGAP40	0	0.600316	0	0.215735	0.0915221	0.0489059	0.0794212	0.0388926	0.131071	0.139899	0.165879	0	0.5151
ARHGAP42	1.76378	2.47454	1.35904	1.69949	1.93427	2.87143	1.52709	2.43131	2.26477	2.41313	0.577646	2.1927	2.03029
ARHGAP44	0.233948	0.245731	0.166451	0.40784	0.478197	0.510241	0.830195	0.530681	0.28446	0.908986	0.239188	0.603731	0.557805
ARHGAP5	8.92124	12.9247	4.85546	8.65767	12.7417	16.1386	4.78504	14.035	13.4631	6.51788	2.71576	10.2458	9.20842
ARHGAP5_AS1	0.078257	0.23623	0.0647832	0.408729	0.376412	0.314926	0	0.0953043	0.318467	0.0685631	0.172604	0.291909	0.30053
ARHGAP6	0.308359	0.256052	0.303323	0.615607	0.653564	1.01934	0.22199	0.437734	0.269624	0.732325	0.31956	0.206412	0.522155
ARHGAP8	2.04037	1.61662	5.26555	0.998093	1.52791	0.388127	2.80088	1.19107	0.898922	1.39345	1.64653	1.19823	2.54057
ARHGAP9	0.43146	0.779449	0.656557	2.691	1.32921	1.25199	0.880675	1.63408	3.70622	4.34689	0.557945	0.934654	1.72093
ARHGDIA	1.65233	1.46267	2.29495	1.01185	1.16502	1.50643	1.92693	2.16843	1.07915	2.55666	0.914298	8.70803	3.38095
ARHGDIB	57.3968	27.6912	79.3729	114.601	85.116	96.3083	76.4294	180.474	209.23	303.972	38.6058	80.7261	146.515
ARHGDIG	0.0563273	0	0	0	0	0	0	0	0	0	0	0	0
ARHGEF1	0.328432	0.21499	0.255533	0.277842	0.28439	0.3249	0.489505	0.140797	0.250568	0.227905	0.107298	0.129374	0.31079
ARHGEF10	2.60483	0.424992	1.69619	2.16317	2.47182	3.65126	2.01854	1.59631	2.01275	1.55855	1.2488	2.6193	2.78055
ARHGEF10L	0.902783	0.583992	0.376244	0.407221	0.443498	0.605168	0.45605	3.40727	0.53981	1.47063	0.454669	3.4478	1.27341
ARHGEF11	3.4236	3.62492	3.03534	2.20129	2.22632	3.6494	2.32695	2.65062	2.18542	1.46943	1.61644	3.80422	4.0612
ARHGEF12	18.4994	17.57	20.6174	15.8993	25.2392	24.6988	12.1118	22.5158	18.2315	14.6524	8.31183	13.4615	19.2722
ARHGEF15	0.280048	0.271668	0.461448	0.758604	1.25709	1.99197	0.29431	0.486381	0.527073	0.73665	0.333579	0.318734	0.859729
ARHGEF16	0	0	0	0.0110805	0.0510367	0.0159069	0.0310028	0	0.014209	0.027295	0	0.0232418	0.0717846
ARHGEF17	0.676457	0.74823	0.430482	0.919843	1.21001	0.81168	1.33212	0.68603	0.616883	0.667729	0.555548	1.19483	1.48463
ARHGEF18	0.301131	0.677076	0.729816	0.900008	0.739345	0.816679	0.537479	0.632716	0.666774	1.0572	0.180868	0.837698	0.823822
ARHGEF19	0.212786	0.0520964	0.35087	0.275503	0.0854118	0.0912534	0.177896	0.145039	0.0679147	0.469543	0.0442046	1.2883	0.73178
ARHGEF2	4.77213	3	3.93128	3.73379	2.84565	4.44425	2.32886	4.0665	5.71622	5.02055	1.3037	12.4232	7.62764
ARHGEF25	0.313702	0.12564	0.345184	0.860002	1.24198	1.23629	1.75312	0.200553	0.637248	0.252491	0.320172	0.399281	0.505835
ARHGEF26	2.06437	1.75856	3.15438	1.4458	1.92338	1.57683	0.703122	1.93837	1.66065	1.3645	2.31814	1.53225	3.32565
ARHGEF26_AS1	0.244195	0	0	0.112286	0.07183	0.0358407	0.0579183	0.171189	0.0160226	0.061578	0.104236	0.0262169	0.0539825
ARHGEF3	5.88943	3.58839	3.41397	5.2561	6.04619	6.2803	1.96233	4.35283	11.9276	4.08451	1.41355	5.80936	5.01958
ARHGEF3_AS1	0.137339	0.121698	0	0	0	0	0.132143	0.36612	0.130578	0.790234	0	1.12128	0.230879
ARHGEF33	0.0525524	0.0449757	0.0519521	0.131926	0.219443	0.210126	0.0923136	0.0249741	0.056228	0.0898335	0.0686313	0.0611948	0.126004
ARHGEF35	0.660148	2.87976	0.108922	0.53904	2.63411	1.9267	1.12174	0.180555	1.31714	0.714416	2.03312	2.57157	1.16719
ARHGEF37	0.564518	0.609645	0.320136	0.425943	1.15196	1.15601	0.325172	0.131795	0.428807	0.221236	0.570392	0.578606	1.08056
ARHGEF38	4.59898	5.6394	1.04266	3.08425	6.80622	3.60265	2.53538	4.021	2.19303	2.80632	5.41508	1.25403	5.64062
ARHGEF38_IT1	0.923201	0.684876	0	0.426297	0.367547	0.158908	0.44333	0.833578	0.147561	1.49922	0.239021	0.255318	0
ARHGEF4	0.0248579	0.0638553	0.0102424	0.0433312	0.0199591	0	0.0848868	0.0295811	0.0110923	0	0	0.0181208	0
ARHGEF40	0.11503	0.0702751	0.0608958	0.160444	0.224362	0.418656	0.256654	0.27279	0.109765	0.182231	0.0357302	0.179043	0.442394
ARHGEF5	2.50005	4.49314	0.188383	1.75493	1.53543	1.57537	3.50112	0.910593	0.865872	0.37633	1.10136	2.00576	1.38074
ARHGEF6	3.60441	4.53353	5.50865	8.29571	10.5114	26.2737	2.11264	7.0542	16.2428	8.72474	2.46449	3.44217	5.09904
ARHGEF7	4.88922	3.2923	2.67178	3.00025	4.35277	4.83888	4.54854	5.26131	3.84665	3.66655	2.62299	2.5745	5.70753
ARHGEF9	2.50047	2.52421	3.98906	4.3999	4.27712	9.29071	3.30556	4.00772	3.26588	2.42377	1.85757	3.359	5.27707
ARID1A	12.8872	5.72014	5.29702	4.10598	5.00733	8.18555	4.38759	18.312	5.80851	11.4783	2.96112	11.7854	14.814
ARID1B	7.58426	5.41176	4.11062	3.23644	4.34911	3.92757	3.72877	5.42494	4.0022	3.62064	2.60608	5.28513	4.45191
ARID2	5.94927	3.3791	5.91399	3.54322	4.96818	4.61698	3.55921	3.71638	6.15237	3.75197	2.55855	5.75978	5.57832
ARID3A	0.329203	0.197535	0.10859	0.0573742	0.079279	0.0988534	0.224734	1.65106	0.0294384	0.169685	0.143701	0.168569	0.223132
ARID3B	0.800488	0.867803	0.729814	0.654948	0.659943	0.416102	0.614522	0.634104	0.980265	0.839377	0.418193	0.279678	0.655859
ARID3C	0.0406669	0.0350886	0	0.0283179	0	0	0	0	0	0	0	0	0
ARID4A	34.2818	30.5643	25.3256	27.174	28.9416	39.6892	14.5342	40.9711	42.9545	36.7435	18.8225	28.7259	30.9539
ARID4B	59.2196	25.756	45.3433	32.2404	23.2624	28.559	16.4032	66.2953	48.092	45.5311	20.078	118.253	63.3466
ARID5A	0.12807	0.0916052	0	0.163645	0.137036	0.128331	0.208048	0.358345	0.191334	0.147313	0.07782	0.188156	0.29057
ARID5B	9.51707	4.8533	25.7168	7.9872	10.5459	16.8736	3.80422	8.63652	14.5579	7.9373	4.8784	5.84863	11.6662
ARIH1	15.6915	11.4033	15.9438	10.0664	14.2847	16.379	8.33022	11.0349	19.0047	10.653	8.33715	8.89709	10.8997
ARIH2	2.4896	3.59314	2.86064	1.85278	2.32185	1.96439	1.95005	2.62767	1.92177	1.69943	0.745419	3.21933	2.74527
ARL1	10.0343	8.63306	10.7579	11.2811	10.5232	12.8416	9.03519	16.5599	15.6412	12.5017	8.32134	17.8882	22.1127
ARL10	0.0777755	0.0333613	0.0641696	0.13553	0.2809	0.0973757	0.22747	0.0465562	0.104477	0.100479	0.0566613	0	0.117447
ARL11	0.544657	0.207258	0.179527	0.481047	0.281834	0.399398	0.75581	0.518372	0.734409	2.17539	1.45001	0.37047	1.23505
ARL13A	0	0.0273694	0.0525789	0.0664516	0.0255013	0.0319367	0.0309555	0.384763	0.0286502	0.110721	0.0333914	0.235699	0.388257
ARL13B	5.63985	3.01442	6.54745	4.55188	5.44539	8.91795	2.52943	5.82984	9.00298	5.49775	1.87144	7.32847	4.40192
ARL14	0	0	0	0	0	0	0	0	0.0351592	0	0.0285839	0	0
ARL15	4.55956	1.83473	5.30942	2.27579	3.94577	3.85214	1.50012	5.92694	3.12444	5.03918	1.20256	5.06104	6.14501
ARL16	0.209614	0.253292	1.18052	1.16762	1.41129	0.675257	0.529969	0.409442	0.911159	1.10459	0.33948	8.40239	1.42024
ARL17A	0.987774	0.803335	0.844041	0.654387	1.66498	0.547493	0.972551	0.164714	0.802098	0.417082	0.526343	0.226709	0.726849
ARL17B	0	0.0811022	0.220999	0	0.212943	0	0	0	0	0	0.368409	0	0
ARL2	0.293126	0.278898	0.534596	1.16562	0.601725	1.5714	0.677729	0.591822	0.391218	0.851525	0.278178	0.996982	1.77237
ARL2_SNX15	0.364069	0	0	0	0.000384445	0	0	0	0	0	0	0	0
ARL2BP	7.88123	6.61216	10.9113	5.96346	8.4926	14.264	3.13813	8.43327	11.5119	7.23374	3.81131	10.4977	10.1941
ARL3	3.85947	1.20515	3.76977	2.67478	3.07075	4.07011	1.91156	4.15755	2.89901	3.43262	2.94651	8.66612	18.1081
ARL4A	2.3508	0.768128	1.05744	5.33318	6.28415	3.19151	1.38865	1.88055	4.36087	4.00134	1.56212	2.959	3.04318
ARL4C	4.18886	6.0085	4.26284	10.0968	6.42716	3.71256	8.79362	10.4716	12.845	10.9224	2.14464	8.98719	6.97766
ARL4D	0.122871	0.0792982	0.0761776	0.235398	0.566659	0.52437	0.358902	0	0.221304	0.106863	0.112478	0.409474	1.17102
ARL5A	4.8352	4.41585	5.39866	3.5919	2.28999	5.53695	2.16457	10.5955	5.07335	7.73156	1.62577	9.34184	8.68692
ARL5B	7.20599	5.87688	8.83983	4.98894	4.96946	4.72818	5.57976	6.98886	6.49999	4.54903	3.42437	6.83889	10.4373
ARL5C	0	0	0	0	0	0	0	0	0	0	0	0	0
ARL6	0.477287	0.253154	0.729138	0.593667	0.797779	0.516838	0.178615	1.07083	0.771119	1.47654	0.242659	2.2959	1.35069
ARL6IP1	101.402	56.3704	126.636	51.3363	45.3361	55.4344	44.4244	55.1211	77.8878	50.0696	48.0788	85.2994	72.6959
ARL6IP4	6.55821	3.33036	4.51284	5.1808	4.09837	6.78659	4.38525	4.23792	5.27026	3.04882	4.51667	3.10401	6.68189
ARL6IP5	29.3427	14.9014	38.9695	18.501	18.0962	37.9057	10.4914	28.3403	37.0618	20.4267	6.84863	18.2093	19.4526
ARL6IP6	2.72938	0.688668	1.54459	0.990036	1.2305	1.28511	0.545762	2.51023	1.89431	3.84269	0.585223	3.86374	1.98893
ARL8A	4.1724	2.437	1.36987	1.64001	1.8453	2.54137	2.3448	5.6068	2.0995	2.96725	2.11305	5.32962	7.84439
ARL8B	13.3681	14.0487	31.9588	11.7411	13.235	18.8614	16.682	22.9477	19.6468	19.0263	5.07378	31.4316	24.6707
ARL9	0.0653023	0	0.108602	0.2271	0.156807	0	0	0	0.119671	0	0	0.0997207	0
ARMC1	5.12912	11.3961	3.59257	3.43875	2.98804	3.96663	3.24668	5.37792	7.82865	7.08874	1.3751	6.74362	7.87608
ARMC10	4.56682	2.28555	3.43603	3.27241	3.20654	4.99582	1.30638	4.95402	3.37508	4.45098	1.64376	8.17777	6.51875
ARMC12	0	0	0	0.0302995	0	0	0	0	0.0394416	0.07655	0	0	0
ARMC2	0.643145	0.367232	0.342351	0.476446	0.344247	0.361859	0.339859	0.414908	0.490509	0.367372	0.350432	0.684291	0.301929
ARMC3	0.378871	0	0	0.0114835	0.0925622	0.0494643	0.0963876	0.196706	0.397722	0	0.203733	0.530195	1.91049
ARMC4	0.0127725	0.0109377	0.0736833	0.115773	0.27689	0.153286	0.0124613	0	0.239418	0.0218757	0.00927651	0.0186272	0
ARMC5	0.2901	0.118807	0.311816	0.395826	0.202545	0.189041	0.135347	0.15012	0.123834	0.129598	0.16488	0.147068	0.24616
ARMC6	0.0786552	0.0843518	0.129796	0.0548244	0.110473	0.168972	0.268378	0	0.0352234	0.0968223	0.0143267	0	0.118798
ARMC7	0.0444381	0.152601	0.458504	0.247758	0.267441	0.11134	0.0649621	0.159983	0.179324	0.422005	0.453807	0.294006	0.302688
ARMC8	3.24521	3.936	3.85838	3.37827	3.36548	4.37464	2.80163	4.80428	5.99542	4.91852	2.27645	5.16482	4.52916
ARMC9	1.29441	0.200343	1.3485	1.25712	1.44748	2.08373	1.82012	2.18812	2.64379	0.95182	1.31511	2.55612	3.08092
ARMCX1	3.09947	0.836295	1.40714	3.99629	3.10903	3.99387	1.42407	2.23158	3.35516	3.82245	1.87328	10.6433	10.0194
ARMCX2	2.06673	0.236622	0.388328	1.3245	1.3557	1.87142	1.01356	1.08569	1.59715	0.66948	1.12386	1.1626	6.02555
ARMCX3	10.9596	4.18763	14.6202	17.2168	14.2626	18.5576	7.60618	15.3595	15.6288	16.9891	7.81363	29.92	45.3858
ARMCX4	1.12508	1.28616	0.721392	6.22872	5.98861	5.08122	5.38022	1.26606	1.25434	2.29168	2.32738	2.21574	3.23589
ARMCX5	2.28541	2.82559	2.55877	2.63569	1.90902	1.85827	1.57737	3.35182	2.10728	3.48846	1.66559	6.44777	4.72137
ARMCX5_GPRASP2	0.315394	0.187466	0	0.305438	0.470174	0.892935	0	0.224442	0.242883	0.367174	0.210879	0.11544	0.438422
ARMCX6	4.92916	1.23752	2.78618	1.90364	2.01104	6.06499	2.07763	3.90244	4.73062	2.13003	4.40453	3.03299	8.33474
ARMS2	0	0	0.0567147	0.0474093	0.109113	0	0	0	0	0	0	0	0.214907
ARNT	6.12185	6.06037	6.24749	4.80218	6.29902	8.87634	3.59035	7.92647	6.20344	5.65132	2.38801	9.39994	10.3689
ARNT2	0.469299	0.0348902	0.352775	0.460132	0.273145	0.529858	0.225768	0.112769	0.732442	0.185435	0.285723	1.68754	1.6561
ARNTL	0.463535	0.45376	0.334671	0.300051	0.40053	0.543487	0.247335	0.32318	0.81422	1.07531	0.158591	0.562515	1.04459
ARNTL2	0.419636	0.64293	0.940716	0.791421	0.433098	1.38663	0.82809	1.78398	2.21634	1.19592	0.245484	1.48999	1.05107
ARPC1A	11.1921	5.77745	4.25027	3.72983	4.02726	4.85913	4.83012	5.77517	4.41173	6.94209	2.83471	11.6881	10.5579
ARPC1B	5.569	8.37053	8.06393	6.37427	2.57278	5.17677	4.42988	18.4679	11.9782	20.6186	5.70256	43.0471	31.711
ARPC2	41.1208	30.8064	64.1476	52.5208	38.7068	61.9452	25.9635	40.9226	95.6403	55.3923	25.3398	77.3966	58.1087
ARPC3	13.0951	11.9954	22.0148	12.3726	8.04609	10.1607	8.56973	16.636	19.5455	20.6723	7.5548	27.5155	26.7067
ARPC4	9.16792	7.0779	9.41113	7.0465	7.06033	10.9075	10.6374	12.0165	10.751	11.7032	3.6052	14.8727	15.6726
ARPC4_TTLL3	0.058783	0.0413568	0.111928	0	0.210443	0	0.251334	0	0.152844	0	0.0390384	0	0
ARPC5	32.7152	17.9233	25.8445	16.8149	16.2234	23.3746	18.4863	24.5608	32.4208	28.4949	12.5023	60.6412	62.9412
ARPC5L	3.71237	4.26804	6.49616	4.1766	2.81103	2.66754	3.16176	4.75571	5.0423	4.1416	1.69171	5.97986	11.2869
ARPP19	20.7584	11.0934	16.7159	10.865	11.925	22.4462	8.13879	21.9707	22.5394	17.6629	5.23066	10.0436	14.4424
ARPP21	1.84388	0.0248423	0.42226	0	0	0	0	0	0.0259042	0	0.366946	0	0.12047
ARR3	0	0	0	0	0.0305978	0	0	0	0	0.13364	0	0	0
ARRB1	0.657695	1.53471	0.7215	1.93661	1.77874	2.1529	0.716768	0.91213	1.59815	1.80452	1.05521	1.3754	1.57532
ARRB2	2.58108	4.30398	8.09699	8.50167	4.72257	5.17197	3.57204	26.7143	8.56851	4.32772	2.02169	5.42907	5.5119
ARRDC1	0.365254	0.2619	0.0251601	0.318078	0.21972	0.12225	0.414919	0.367883	0.137036	0.688116	0.289741	0.450718	0.417627
ARRDC2	0.279401	0.367452	0.122928	0.36355	0.284058	0.240218	0.272414	0.089134	0.300139	0.224439	0.135648	0.354922	0.252975
ARRDC3	12.7053	3.77397	9.85754	14.9102	18.8749	21.7021	8.77558	10.3768	23.0491	15.3028	4.97722	11.4769	11.1141
ARRDC4	1.02578	0.916218	1.76378	1.53941	2.80235	5.74068	1.96931	2.4122	2.01873	3.37539	0.768734	1.52639	2.13987
ARRDC5	0	0	0.0489414	0.0825115	0.0949958	0.0297237	0.0288318	0.643673	0.0532982	1.44065	0.0216718	0.262869	0.541265
ARSA	0.0115714	0.039624	0.0286033	0.12103	0.102207	0.0694178	0.180655	0	0.0825819	0.0593949	0	0.0168581	0.0867814
ARSB	1.39813	0.836652	2.61288	0.81487	1.0178	1.92692	0.891294	1.08177	1.4534	0.728033	0.657109	1.03946	1.51855
ARSD	10.5654	2.62455	9.42927	3.31233	2.40842	3.12633	2.08963	2.3235	3.27365	1.81949	4.32274	2.36803	8.72743
ARSE	0.0211992	0.0363903	0.0699834	0.0295505	0.442327	0.12745	0.351271	0.101672	0.0760054	0	0.0309133	0.0934238	0.096183
ARSF	0.115707	0	0.0573145	0.032254	0.0185681	0	0	0	0	0.0399879	0.0168867	0	0
ARSG	1.48491	0.981866	0.28038	0.461437	0.804172	0.394085	0.628183	0.385015	0.816488	0.492418	2.9044	0.707562	0.91733
ARSH	0.0858405	0	0.0709341	0	0	0.0287188	0	0	0.0257412	0	0.0209342	0	0
ARSI	0.0579958	0	0.071715	0.0202171	0	0.0145061	0.0848578	0	0	0	0	0.0211763	0.0654053
ARSJ	0.192767	1.18754	0.214354	0.504099	0.317348	0.500895	0.282207	0.389041	0.223341	0.214027	0.0838817	0.154207	0.245358
ARSK	2.55926	1.01988	2.6284	2.55727	2.34044	3.03922	0.894524	1.23909	3.09208	3.09651	0.845247	2.01747	2.38553
ART1	0	0.032821	0	0	0	0	0	0	0	0	0	0	0
ART3	0	0.109357	0	0	0.0510002	0.0958078	0.0309534	0	0.11448	0.110717	0	0.0942757	0
ART4	0	0.0311918	0.179687	0.302506	0.087062	0.10917	0	0.351728	0.196104	0.885632	0.0531479	0.0538656	0
ART5	0	0	0	0.0280556	0.0645926	0	0	0	0.145826	0	0	0	0
ARTN	0	0.0229902	0	0	0	0	0.0521064	0	0	0	0	0	0
ARV1	18.3418	10.7471	19.1186	9.07144	12.4938	18.9802	7.30001	17.7748	26.3253	16.2371	8.22707	33.2734	40.6694
ARVCF	0.0449572	0.0673452	0.148163	0.0313487	0.0721996	0.134839	0.0987062	0	0.010025	0	0.0489431	0.0163702	0.0842656
ARX	0.224986	0.0137741	0.0132515	0.0448135	0.0129006	0	0	0.575512	0	0.0828062	0.023379	0.0235033	0.387159
AS3MT	0.397468	3.23078	0.468439	1.49082	2.47617	4.22704	0.442875	0.271791	1.72847	0.0977639	0.496279	2.19219	0.742787
ASAH1	16.9173	8.65699	26.0933	13.7109	16.0139	21.2369	8.93637	29.4224	24.0778	20.1629	11.1898	47.6001	36.12
ASAH2	0.121673	0.0696034	0.0167333	0.042403	0	0.020315	0.0197677	0	0.0181679	0	0.014779	0	0
ASAH2B	0.941821	0.412307	0.0787036	0.196254	0.0752562	0	0.0910493	0.964097	0.350293	0.693585	0.213195	1.62412	1.52008
ASAP1	6.59507	13.79	17.5177	7.44818	8.33596	13.8554	13.7927	13.4055	14.0349	9.38851	5.61748	9.43231	15.8082
ASAP1_IT1	0.301609	0.892828	0.749544	0.479994	0.414395	0.303709	1.50816	0.421243	0.585629	0.37881	0.476042	0.580605	0.132834
ASAP2	9.12189	4.80629	5.96302	12.3737	4.52058	5.48588	2.40586	5.42498	4.16091	5.21745	4.62529	8.96716	9.4837
ASAP3	1.03167	0.394548	0.2094	0.459185	0.594525	1.0533	0.460529	1.65497	0.362152	1.15281	0.469908	2.39774	1.47451
ASB1	0.867252	0.618779	0.783758	1.07785	1.16272	0.866129	0.865823	0.602209	0.881992	1.18862	0.618623	1.29589	2.07428
ASB10	0	0	0	0	0	0	0	0	0	0	0	0	0
ASB11	0	0	0	0	0	0	0	0.0398004	0	0	0	0	0
ASB12	0	0	0	0	0.0310331	0.0389412	0	0	0	0	0	0	0
ASB13	0.614091	0.309779	0.819411	0.478429	0.492973	0.813822	0.352315	0.734313	1.06682	0.372899	0.262997	1.1378	2.58799
ASB14	0.471211	0.827309	0.477297	0.791189	0.792327	0.430125	0.524721	0.759558	0.652806	1.63381	0.408386	1.40358	0.827423
ASB15	0	0	0.0423966	0	0.0550186	0	0.150387	0.0409474	0.0153281	0	0.149643	0.0501673	0.129122
ASB16	0.0441432	0.0568452	0.0546557	0.0615308	0.088559	0.0442404	0.0430225	0.0529679	0.0395837	0.0762116	0.0643969	0	0.267244
ASB17	0	0	0	0	0	0	0	0.244322	0	0	0.11014	0.149667	0
ASB18	0	0	0	0	0	0	0	0	0	0	0	0	0
ASB2	0	0.014404	0	0.0348067	0	0.0499779	0	0	0.0601151	0.0571991	0	0	0.0755854
ASB3	1.34468	1.68302	1.87103	2.43431	1.71935	1.2847	1.19739	7.51215	1.33423	7.29781	0.332309	5.30651	3.18123
ASB4	0	0.0203616	0.0195973	0	0.0572898	0.0316411	0	0	0	0	0.0345325	0	0
ASB5	0	0	0.0125311	0	0	0	0	0	0.0135829	0	0	0	0
ASB6	0.304346	0.673468	0.251979	0.267913	0.362759	0.500111	0.344522	0.352925	0.439283	0.234384	0.224964	0.353543	0.406205
ASB7	1.39979	1.7597	2.11451	1.72584	2.2513	3.11694	1.12431	1.45286	3.30219	2.02961	2.18825	2.91268	2.24738
ASB8	2.59703	1.34228	2.69965	2.07074	2.59857	3.2592	1.54368	1.5311	3.85189	2.87612	1.47619	2.78772	3.62109
ASB9	0.113555	0.0732396	0.117291	0.118677	0.204954	0.170951	0.193539	0.0685	0.200179	0.246405	0.0623025	0	0
ASB9P1	0.627328	0.411197	0.345668	0.416241	0.191687	0.449867	0.407241	0.505226	0.134454	0.207695	0.481101	0.397919	0.227595
ASCC1	2.93337	2.1306	4.48974	2.10615	2.77091	5.48145	1.34847	2.28636	3.75884	2.53745	1.41476	3.69335	3.63685
ASCC2	2.21123	2.62552	2.76895	1.6557	1.60411	2.47557	4.79218	1.01701	1.81655	1.40701	0.83412	0.862617	2.22023
ASCC3	15.7252	9.37096	16.0061	12.0679	9.63827	12.7383	17.983	25.6602	19.6638	15.9969	7.06144	22.8825	14.5961
ASCL1	0	0	0	0	0	0	0	0	0.0168127	0.0323308	0.0410321	0.247768	5.92367
ASCL2	1.08719	0	0	0	0.186909	0	0.20174	0.872561	0.0232557	0.582894	0.529605	2.71076	6.87879
ASCL3	0	0	0	0.125944	0	0	0.0876647	0	0	0	0.0682809	0	0
ASCL4	0	0.0713794	0.0171597	0.101449	0.0333745	0.0833324	0.0202684	0	0	0	0.0151579	0	0.345798
ASF1A	8.75447	11.3347	12.9412	8.46042	10.2341	16.6589	3.42511	11.1179	20.066	8.99018	5.52257	11.905	6.535
ASF1B	0.890984	1.46038	0.345078	0.387999	0.245693	0.33529	0.352543	0.604379	0.175271	0.676353	0.264724	0.617055	0.847038
ASGR1	0	0	0.0295756	0.049796	0	0	0	0	0	0	0	0	0
ASGR2	0	0.0363618	0.0348906	0.146659	0.101294	0.0848201	0.12289	0	0.0381527	0.148019	0	0.126039	0.194643
ASH1L	17.5556	18.2307	14.4213	13.2983	15.3183	18.8447	8.8561	16.8409	17.2013	11.7019	8.73861	17.6366	17.4322
ASH2L	3.51972	2.43453	2.92138	4.27646	4.61761	7.20813	2.64887	4.69349	8.59423	3.30948	3.00801	7.14224	5.59114
ASIC1	0.161762	0.161479	0.0717797	0.0493177	0.0757231	0.188595	0.126525	0.0296151	0.0111049	0.0403449	0.0361438	0.0181416	0.149422
ASIC2	0	0.0295696	0	0.0120209	0	0	0	0.0412113	0	0.0592959	0	0.100981	0
ASIC3	0.0439865	0.546696	0.0544611	0.0847673	0.0705962	0.022041	0.021435	0.0527759	0.0197207	0	0.133693	0	0.0332842
ASIC4	0	0	0	0	0	0	0	0	0	0	0	0	0
ASIC5	0	0	0	0.0198966	0	0	0	0.344588	0	0.0991604	0	0	0.0434646
ASIP	0	0	0	0	0	0	0	0	0	0	0	0	0
ASL	0.221487	0.084567	0.426771	0.137196	0.217201	0.172746	0.263758	0.118376	0.132573	0.0425797	0.107829	0.181289	0.149314
ASMT	0	0	0	0	0	0	0	0	0	0	0	0	0
ASMTL	0	0	0	0	0.0371363	0	0	0	0	0	0.016887	0	0
ASMTL_AS1	0	0	0	0	0	0	0	0	0.0181169	0	0	0	0
ASNA1	3.95554	6.82314	3.8581	1.36366	1.28723	2.32469	3.35243	2.28943	2.44382	1.71568	1.64125	1.05185	3.30892
ASNS	3.25879	4.50503	4.63478	5.5077	2.86361	1.76273	1.76415	4.10068	2.98378	4.57276	2.03289	3.26554	6.16376
ASNSD1	2.64404	2.99693	3.36541	2.80403	3.3045	4.25564	1.32575	3.52549	5.30931	3.38172	1.48558	5.45452	4.73194
ASPA	0.0736151	0.158628	0.121833	0.461434	0.472181	1.51748	0	0.089469	0.232736	0.321828	0.162191	0.21923	0.620691
ASPDH	0	0	0	0	0	0	0.0622203	0	0	0	0	0.097852	0
ASPG	0	0	0	0	0	0	0	0	0	0	0	0	0
ASPH	104.011	133.488	182.754	189.921	131.372	296.429	165.18	126.957	166.432	133.135	22.263	143.476	113.778
ASPHD1	0.0996958	0	0	0.185189	0	0.267112	0.12939	2.25473	0	0.926906	0.0730958	0.443961	0.101572
ASPHD2	0.0276505	0.142111	0.148146	0.144588	0.122098	0.0829802	0.0809212	0.197662	0.308674	0.260702	0.0602759	0.221988	0.228545
ASPM	7.55574	6.56889	5.46816	1.79501	0.986658	1.16191	2.83045	5.52693	4.32618	2.29473	1.72123	5.65067	3.44341
ASPN	37.4768	7.24585	24.4026	2.64769	10.839	36.5568	64.4793	20.385	4.81723	9.36138	5.62748	24.9051	103.059
ASPRV1	0	0.0372308	0	0.0151142	0.0348055	0.130391	0	0	0	0	0.0632605	0.0318697	0.131244
ASPSCR1	0.0268778	0.0462096	0.0666127	0	0	0.107867	0.0261812	0	0.024159	0.139793	0.0589465	0.634854	0.1634
ASRGL1	0.180072	0.446349	0.363207	0.767021	1.71818	1.98423	0.273064	0.431372	1.34423	0.758597	0.743586	1.96721	3.32513
ASS1	1.85577	6.9821	2.17739	5.77198	4.96257	10.4427	7.99041	0.648133	11.3622	1.81848	1.08138	8.97301	2.24819
ASTE1	0.60942	0.385513	0.643467	0.621308	0.741012	0.891835	0.161579	0.495355	1.11755	1.23431	0.259059	1.31387	1.12148
ASTL	0	0	0	0	0	0	0	0	0	0	0	0	0
ASTN1	0	0.0051986	0.0100127	0.0848346	0.161203	0.291511	0.0178139	0.115169	0.172665	0.0103568	0.0352276	0.0793693	0.0726342
ASTN2	0.461172	0.242445	0.401698	0.839617	1.18838	1.70987	0.410815	0.476995	1.10501	0.615311	0.683734	0.492331	0.34446
ASUN	3.43792	1.59254	5.41382	1.84617	2.61072	3.09945	3.29272	4.10188	3.29428	3.26997	0.923438	4.32373	3.35605
ASXL1	8.04063	7.37676	6.45749	9.46793	8.31226	7.15445	7.94053	5.19225	9.94422	6.4768	5.06131	6.46187	7.15578
ASXL2	13.8331	12.5992	12.1383	13.2607	13.423	16.131	9.35741	11.7777	20.2885	10.8924	8.70945	10.5793	11.3641
ASXL3	0.313989	0.01491	0.00957271	0.064889	0.186822	0.034837	0.0227098	0.013761	0.0931046	0.0296995	0.239948	0.00842974	0.0086787
ASZ1	0	0	0.0211778	0	0	0	0	0	0	0	0	0.0378112	0
ATAD1	13.8676	9.46492	19.5393	11.1595	10.3777	14.0132	7.65097	18.8941	17.5725	15.1811	6.50872	16.1196	19.5405
ATAD2	73.6627	29.2718	21.9155	6.12315	7.31672	6.09181	13.2333	14.5347	17.0581	9.10988	10.2099	9.06749	11.0939
ATAD2B	6.53929	6.75234	5.57859	4.77436	3.9724	4.06266	3.84821	9.30693	6.67308	8.51377	3.68407	6.6398	6.42319
ATAD3A	0.040201	0.206965	0.0663442	0.168124	0.145188	0.0805435	0.137162	0.240779	0.0180067	0.0692876	0.0585926	0.147497	0.39482
ATAD3B	0.0192032	0.0494194	0.0158432	0.0267708	0	0	0.074887	0	0	0	0.0279769	0.0563214	0.0579848
ATAD3C	0.153122	0.322684	0.0873492	0.254603	0.245901	0.789075	0.287324	0.504318	0.22068	0.0604688	0.205218	0.514894	0.247381
ATAD5	1.71015	2.9123	2.6688	1.11287	1.08046	1.11496	2.2284	9.85	2.8726	1.52457	1.21813	2.04593	2.10636
ATAT1	0.859798	0.391022	0.640933	0.606856	0.751603	0.541781	0.740542	0.326079	0.297126	0.234585	0.429825	0.820365	0.959433
ATCAY	0	0	0	0	0	0.00892239	0	0	0	0	0	0	0
ATE1	2.8134	2.7075	3.43017	3.84743	3.1985	3.7161	2.03588	1.9935	3.64905	2.61089	2.0514	2.22318	2.67569
ATF1	3.08941	2.25071	5.55777	4.31996	4.28713	7.08218	2.14117	3.82956	6.04761	4.00441	1.72126	8.07434	4.8585
ATF2	10.2506	7.00226	10.8964	7.93458	11.682	13.7372	4.89598	8.99541	16.9323	10.823	4.58796	10.9849	12.6638
ATF3	0.669776	0.191808	0.163884	0.484024	0.690935	0.497529	0.217523	1.01442	0.779603	0.515146	0.144935	0.402095	0.526871
ATF4	42.845	69.8081	46.4673	64.1462	52.9718	43.8401	56.213	62.1037	40.8042	45.7721	23.7903	54.2219	108.453
ATF5	3.93373	5.79358	6.33614	4.59008	3.35888	2.95722	3.44049	5.98619	4.92437	3.95146	2.65347	5.08093	8.31322
ATF6	5.78428	4.53636	7.40884	4.76156	4.81176	6.8347	3.48528	12.5329	7.69756	6.48898	3.77413	9.76124	12.3179
ATF6B	3.35779	2.44141	2.15413	1.38706	1.81107	2.18791	2.47725	2.5582	2.8615	2.3005	2.38214	3.60436	3.53622
ATF7	8.66298	3.77252	7.83427	7.6339	8.68919	11.8246	7.26556	7.6458	6.72613	8.52516	3.86212	14.2255	8.93568
ATF7IP	39.0283	13.0877	24.3457	23.2156	21.7701	29.5586	21.576	33.1717	31.8609	31.896	11.4373	28.018	33.3223
ATF7IP2	1.28348	0.371185	0.259475	1.20663	0.698651	1.35347	1.49953	1.51957	2.16129	1.70529	1.93891	1.30156	1.49182
ATG10	1.1474	0.98462	1.82606	1.4995	1.46348	2.48652	0.439399	1.62042	2.00109	1.16575	0.462959	1.38368	1.05293
ATG12	2.19757	0.890142	2.02394	1.50175	1.36009	2.41741	1.30003	2.0851	2.66728	2.78939	0.576052	3.17017	4.20175
ATG13	0.932065	0.641238	0.870869	0.704538	1.11566	1.84505	0.855202	1.19752	1.58141	1.3596	0.915189	1.22647	1.26264
ATG14	2.21381	2.34123	1.64346	1.35829	1.67865	1.98453	1.54864	2.72937	1.70194	1.57408	0.937085	1.54761	2.50378
ATG16L1	1.59371	3.63602	1.44255	2.24029	1.9513	1.19656	1.42722	1.72656	1.9835	1.87488	1.83236	1.77607	2.07507
ATG16L2	0.0880181	0.170014	0.508564	0.736128	0.211896	0.0882105	0.278799	0.0528038	0.118386	0.189939	0.272846	0.485201	0.399625
ATG2A	0.140086	0.0538993	0.0461345	0.0439656	0.0393804	0.111936	0.143601	0.116153	0.0685786	0.0835621	0.0405894	0.0813182	0.0837199
ATG2B	1.97172	1.95618	2.42399	1.98816	2.27054	2.77748	1.5995	1.67198	2.61446	2.51382	1.20485	2.02544	2.52957
ATG3	28.1032	29.8459	49.7977	30.2719	34.6849	59.504	13.0944	45.4928	64.9214	44.0406	8.71167	52.0406	31.7474
ATG4A	1.4594	2.85243	2.62597	1.93465	1.85448	1.93747	1.24481	2.39657	2.3691	2.41086	0.930663	2.4147	3.56113
ATG4B	0.256842	0.384365	0.251499	0.447639	0.489679	0.16066	0.203525	0.344916	0.330093	0.468705	0.186823	0.962551	0.725107
ATG4C	0.967006	0.906938	1.48384	1.06767	0.75781	0.961732	0.826083	1.89323	1.01554	2.19208	0.353381	1.68188	1.97559
ATG4D	0.286232	0.358611	0.278329	0.218911	0.124411	0.127837	0.173938	0.0653199	0.232637	0.188923	0.206995	0.0800204	0.0497079
ATG5	3.67528	3.76605	3.60057	2.60184	3.6997	4.11518	2.289	4.31262	4.62115	2.47235	1.81832	3.94211	2.71986
ATG7	1.4766	1.34944	1.6108	1.42021	1.97295	1.74357	1.46993	1.27713	3.07358	1.52774	0.765874	1.87187	1.58574
ATG9A	1.02786	0.932645	1.25222	0.742464	0.933385	1.83585	0.883491	0.582361	0.893158	0.816969	0.521157	0.659978	1.30385
ATG9B	0.138062	0.0253154	0.0162463	0.0206307	0.0316774	0.0492807	0.180677	0.0234191	0.0175798	0.0549382	0.100138	0.0143461	0.0886192
ATHL1	0.098183	0.0961224	0.0115618	0.400945	0.292784	0.0280632	1.68295	0	0.100221	0.0721458	0.0611573	0.040955	0
ATIC	10.4902	10.6841	39.6067	10.7764	9.45632	9.83203	8.47504	5.83368	15.9679	9.53111	6.36168	17.6009	8.11478
ATL1	0.512283	0.499857	0.815934	1.55152	3.08752	2.087	0.757901	1.90044	1.61146	1.19855	0.809631	3.24672	1.65135
ATL2	7.1732	8.98966	6.17853	7.179	10.3324	15.2181	4.30854	7.17902	9.59555	7.37622	3.97721	15.4853	9.36133
ATL3	7.24996	4.66649	5.51887	5.24188	6.37003	10.6454	6.27491	7.24167	6.68384	9.62906	3.37156	9.6371	6.04753
ATM	5.30633	4.68698	5.52033	6.80745	6.64045	7.29035	3.85834	10.144	16.2439	16.0459	2.5251	7.35223	7.31008
ATMIN	10.9086	6.58593	10.1126	5.19411	7.35614	13.8229	3.98251	20.4898	7.32938	8.05758	2.6635	15.0809	13.6703
ATN1	8.58804	3.20712	3.74751	5.5749	7.52335	11.4563	8.98043	12.2921	3.55463	7.18834	2.45406	5.06035	14.7559
ATOH1	0	0	0	0	0	0	0	0	0	0	0	0	0
ATOH7	0	0	0	0	0.0258411	0	0	0	0	0	0.0236133	0	0
ATOH8	0.0152637	0.0195794	0.0125683	0.127742	0.0674255	0.0457433	0	0.0723586	0.0203853	0.104112	0.0221194	0.0443257	0.0456348
ATOX1	1.36476	1.08814	2.41247	2.17596	2.93707	1.26347	1.57589	3.99828	2.72369	7.84477	1.15615	7.5705	3.20933
ATP10A	0.223079	0.455026	0.339167	0.125654	0.130923	0.282903	0.44387	0.12212	0.229284	0.336777	0.0746342	0.374044	0.372255
ATP10B	0	0.00502117	0	0.0368751	0.00943708	0.0117318	0.022943	0	0.0574837	0.24005	0.00425299	0.0340672	0.0175367
ATP10D	2.48564	1.26927	2.22583	3.08247	2.87161	3.69326	1.80841	7.0973	3.7941	5.23354	1.19859	3.7647	2.81791
ATP11A	2.61243	4.27933	1.40595	1.45915	1.33948	2.19219	2.08559	1.87629	2.16144	1.65934	0.475408	1.04689	1.38683
ATP11B	20.3077	8.37829	15.7418	6.84889	7.2871	10.6494	6.32455	16.3833	19.2296	13.5559	5.30608	7.80688	11.7477
ATP11C	6.10411	6.40637	11.929	5.8638	4.97516	7.13774	3.4158	4.90227	6.15481	4.61398	1.79398	3.41712	5.04348
ATP12A	0	0	0	0	0	0	0	0	0	0	0	0	0
ATP13A1	0.517557	0.835825	0.416769	0.60694	0.321128	0.341077	0.654213	0.307773	0.545701	0.402574	0.239095	0.222816	0.811711
ATP13A2	0.252175	0.158365	0.0609655	0.275117	0.236923	0.135633	0.188392	0.176062	0.132044	0.135992	0.0358137	0.179754	0.351583
ATP13A3	11.7206	10.9942	17.9176	6.90474	6.03573	11.1284	7.53239	16.6379	12.4256	9.84024	6.9438	9.30316	17.9054
ATP13A4	0.0423493	4.1681	0.191886	0.575856	2.92462	1.04774	0.888549	1.48434	0.566412	0.923061	0.0691355	0.431524	0.0476002
ATP13A5	0	2.95562	0.010269	0.790663	2.11113	0.261693	1.47111	0.771118	0.144575	2.47505	0.0180981	0.563215	0.0561144
ATP1A1	39.1262	51.7737	102.98	47.6438	84.9979	118.782	99.6765	33.9746	80.5457	33.1215	29.8906	39.917	43.8899
ATP1A1OS	0.727058	0.0675909	0.181331	0.45002	1.27686	0.388933	1.41394	0.458979	0.516627	0.740303	0.6523	0.285733	0.693326
ATP1A2	0.0493081	0.0210865	0.0203024	0.355336	0.50161	0.33663	0.00802195	0.15591	0.0658717	0.196286	0.131036	0.0955078	0.405605
ATP1A3	0	0.033872	0	0.0183835	0.0105845	0	0.0257229	0	0.0588495	0.0677614	0.00957645	0.0192327	0.0198007
ATP1A4	0.0595249	0.473624	0.0194744	0	0.0964595	0.0118158	0	0	0.0572554	0.107943	0.0257364	0	0
ATP1B1	26.3318	17.1598	4.39538	16.6706	18.9502	22.2988	12.4751	17.8697	35.6982	48.6421	21.2171	24.9331	16.4935
ATP1B2	0.219875	0.270736	0.339816	0.67069	0.948849	1.70458	0.174277	0.687611	0.331351	0.800905	0.309542	0.0601741	1.11512
ATP1B3	6.71424	24.1231	28.5175	21.1258	12.3067	11.6562	10.9939	15.7923	25.2644	12.3899	6.62301	16.9487	30.3107
ATP1B4	0	0.00809344	0	0	0	0.00945436	0	0	0.00843024	0	0	0	0.0141628
ATP2A1	0	0.0111943	0.0107728	0.0182287	0.0419819	0.0261482	0.0255058	0	0	0	0.00949465	0	0
ATP2A2	71.8702	50.0336	65.6291	36.3882	30.9181	45.9194	52.3265	66.496	63.8897	46.912	20.2684	55.7787	83.1664
ATP2A3	0.363592	0.114294	0.0792926	1.04647	0.377852	0.192428	0.474701	1.65284	0.839144	1.84638	0.336907	0.420353	0.257032
ATP2B1	6.65944	4.91207	7.16565	5.04691	5.85968	7.79207	4.11415	6.03538	7.99593	7.32475	1.84251	3.75749	5.45905
ATP2B2	0.00501834	0	0.016522	0.0210028	0.0161252	0.0592009	0.10616	0.118691	0	0.0085383	0.0290558	0.0145411	0.00748506
ATP2B3	0.0208546	0	0	0	0	0.00694305	0.00678651	0.0164673	0	0	0.00503515	0	0
ATP2B4	9.39831	2.65325	4.81608	5.99771	7.33649	15.3071	5.10812	7.23662	11.1302	5.61343	3.06437	8.45451	9.57554
ATP2C1	14.5615	13.2283	19.7202	10.3618	12.9746	13.8894	10.3448	13.0203	22.039	14.1044	5.921	16.3758	16.862
ATP2C2	2.41929	1.73645	0.646119	1.31928	0.488311	0.243347	0.791113	2.67237	0.301713	0.741219	1.11943	0.788939	1.31989
ATP4A	0.025643	0	0	0	0.0411781	0	0.0500363	0	0	0	0	0	0
ATP4B	0.131023	0	0.0541736	0	0	0	0	0	0	0	0	0.0486021	0.0500376
ATP5A1	37.0362	30.819	61.1109	24.4086	45.1225	42.1214	23.6869	25.3604	45.9747	21.7642	17.3742	20.4697	32.4097
ATP5B	23.4066	21.165	86.1738	30.7014	39.6833	80.8596	21.8912	57.1748	49.5512	58.9983	9.43463	81.5063	71.5257
ATP5C1	11.702	15.0728	26.2675	9.93694	17.7191	19.7355	11.2309	21.325	29.1098	9.27659	6.35266	22.3084	21.6063
ATP5D	2.4728	3.05328	1.23209	0.762441	0.496805	1.08253	1.0957	0.920344	0.429907	0.828713	0.800531	0.388863	1.44484
ATP5E	12.8154	23.5438	25.1838	25.7801	20.0254	14.8074	19.7287	42.5713	36.015	52.8129	7.70053	92.6894	59.5152
ATP5EP2	0	0	0.375838	0.607728	0.349052	0.461513	0.629465	0.636002	0.43719	0.915097	0	1.55842	0
ATP5F1	22.7087	16.058	24.6166	13.2383	19.4145	22.6255	14.0156	15.669	25.6965	10.0286	8.85008	13.6696	11.654
ATP5G1	1.92946	5.1431	124.953	6.19214	14.3501	13.4716	6.31216	8.05203	5.91993	35.505	1.05805	9.70785	10.8569
ATP5G2	7.10013	3.4464	14.0237	8.43634	4.53954	4.89586	3.88657	2.72225	7.07783	5.7655	1.49633	12.1365	10.4035
ATP5G3	3.56022	8.52439	15.7379	7.60636	11.8157	8.62058	3.55604	9.85004	11.4701	15.906	2.71987	15.7284	18.029
ATP5H	144.114	236.396	461.53	148.431	121.302	96.2543	62.4332	202.176	155.113	496.998	245.411	258.843	299.86
ATP5I	34.6146	19.2299	79.5754	38.8061	37.3737	29.3121	36.419	118.444	38.8103	136.184	36.1834	180.781	287.713
ATP5J	38.9539	67.1777	153.422	56.0251	72.3149	87.7782	51.229	60.5092	146.585	58.2582	29.7214	127.339	85.268
ATP5J2	78.2285	85.6428	78.4558	51.6971	67.051	60.2917	75.0501	108.233	79.7313	94.0795	48.6488	155.874	120.906
ATP5J2_PTCD1	0.000204239	0.000191494	0.000202957	0.000244936	0.000213824	0.000205124	0.000248089	0.000370765	0.000208876	0.000385134	0.000203436	0.000395608	0.000364872
ATP5L	25.978	33.4849	37.5619	25.1168	36.7133	26.6625	26.3615	117.196	45.6743	110.168	11.9195	210.618	96.7434
ATP5L2	0.138296	0.360768	0.115074	0.192345	0.110675	0.140085	0.134071	0.345941	0.253931	0.995499	0	0.529795	0.327265
ATP5O	35.1505	26.9917	38.6319	23.779	25.7219	20.7084	20.9516	21.1975	26.9236	20.7839	9.68474	46.8097	34.2843
ATP5S	1.54859	1.95611	2.82613	1.82049	2.02827	2.08823	1.06334	2.39995	1.5779	2.69013	2.12549	2.613	3.53121
ATP5SL	1.05808	1.31377	1.20331	0.896853	1.10718	1.31613	0.68532	1.02199	0.956196	0.902024	0.51573	1.91753	1.61467
ATP6AP1	7.38967	6.75101	15.3619	7.96064	5.55017	3.74851	5.73061	8.16729	6.6481	12.6074	4.07629	16.0697	23.0938
ATP6AP1L	0.591807	0.193233	0.369628	0.102864	0.828537	0.900183	0.286707	0.743416	0.136162	0	0.386992	0.683107	0.586068
ATP6AP2	17.724	15.201	18.8248	13.0499	20.7442	29.8855	22.6733	51.1398	20.8347	24.1112	11.3375	25.1579	41.3215
ATP6V0A1	11.7642	8.64569	12.3039	10.2426	16.9089	16.9218	10.1315	10.6632	13.4333	9.94628	6.58245	10.9869	8.06011
ATP6V0A2	3.01426	1.14279	2.82412	2.2735	1.70897	2.66999	2.05065	2.3099	3.04686	2.71927	1.39787	1.4348	2.16992
ATP6V0A4	0.667819	0.624279	0	6.10549	1.04788	1.97438	3.3901	9.55901	1.35638	8.62193	3.66381	0.643238	0.0913418
ATP6V0B	4.08269	6.09617	8.13316	5.0134	3.33958	4.69972	12.2093	9.16967	2.76318	7.88268	1.92442	15.3092	12.3044
ATP6V0C	21.2039	26.1724	34.6692	24.5015	11.9927	8.45303	12.5075	21.1286	17.8954	41.7101	11.8613	49.2298	43.0693
ATP6V0CP3	0	0	0	0	0	0	0	0	0	0	0	0	0
ATP6V0D1	11.0689	9.2462	18.9172	10.5786	6.53126	25.2168	8.01403	10.4232	11.0285	13.5377	5.47039	16.6269	25.7652
ATP6V0D2	5.6692	0.593164	1.32018	0.275369	0.17439	0.375943	1.75237	0.425787	2.61852	0.510528	0.690855	0.492679	0.984623
ATP6V0E1	91.8016	52.6234	217.474	72.5318	100.247	128.143	65.3119	120.134	144.475	112.725	60.8854	126.928	139.382
ATP6V0E2	0.662789	0.0582794	0.406458	0.118471	0.190984	0.23456	0.10615	0.324849	0.197614	0.146062	0	0.422868	1.76704
ATP6V1A	10.7765	14.4158	25.0039	9.803	10.1688	17.1327	6.0593	22.0686	23.6673	18.7966	3.6623	19.1064	15.9779
ATP6V1B1	0	0.0211058	0	0.0684822	0.354819	0.763715	0.0478751	0	0.551441	0	0.125586	0.687709	0.111793
ATP6V1B2	5.38259	7.70872	11.0943	7.87411	8.73939	9.92477	7.47691	12.7681	15.2545	9.15956	3.36388	16.7256	13.6256
ATP6V1C1	35.4794	12.039	7.49938	5.54119	6.60201	7.49039	5.65616	7.7616	7.54339	4.75359	3.66392	5.89483	6.36239
ATP6V1C2	0.276508	1.8725	0.19068	0.773158	1.64254	0.559033	0.810747	3.26212	0.405404	1.46374	0.414824	2.63748	0.145882
ATP6V1D	4.0912	8.40319	8.29533	3.64672	3.04775	5.11712	3.49361	6.08023	4.96605	3.08496	1.74762	7.56692	7.26566
ATP6V1E1	6.22995	13.3427	16.0731	10.3842	8.69265	15.2595	6.43956	18.9666	21.025	19.5977	4.15862	13.2327	24.9077
ATP6V1E2	0.432442	0.0412718	0.158697	0.0837113	0.289151	0.0481761	0.234095	0.173256	0.0862556	0.207738	0.105237	0.212267	0.0364228
ATP6V1F	9.11729	8.65661	11.009	6.60638	6.24186	7.60572	6.8101	16.1598	11.0402	12.5027	4.22179	18.9945	21.7339
ATP6V1G1	16.8009	15.571	16.9038	13.8062	8.08059	7.17747	11.6013	36.2289	17.9774	30.2589	6.24971	38.1794	21.3775
ATP6V1G2	0.237901	0.0292354	0.252955	0.189348	0.42478	0.136576	0.165393	0.281249	0.298454	0.296375	0.274183	0.555238	0.623617
ATP6V1G2_DDX39B	0	0	0	0.206407	0	0	0	0.3981	0.000309453	0	0	0	0
ATP6V1G3	0	0	0	0.0654173	0	0	0	0	0	0	0	0	0
ATP6V1H	3.65564	9.47533	3.23075	2.69146	2.45893	3.74074	3.1264	3.82458	5.12126	5.01657	2.35761	4.75269	4.92713
ATP7A	2.78395	2.99519	4.06262	2.77608	3.90194	2.70132	1.59129	3.89184	3.72529	3.47535	1.58399	2.27055	4.12977
ATP7B	1.42341	0.275535	0.268061	0.131118	0.215714	0.233079	0.163878	0.211212	0.61546	0.329223	0.860826	1.08138	0.8368
ATP8A1	2.04391	2.69401	3.45408	1.2004	1.22643	2.12079	0.656964	3.62207	5.03819	5.67004	0.40562	1.04642	1.1083
ATP8A2	0.431258	0.0230581	0.0591973	0.0563902	0.180385	0.062845	0.0350777	0.149243	0.160095	0.0153382	0.03257	0.0783633	0.282372
ATP8B1	11.429	6.60837	12.4562	4.8211	5.80892	3.8984	4.31418	10.7655	5.52032	4.74128	3.50445	8.34395	11.164
ATP8B2	0.420121	0.628742	0.486762	1.38003	1.74376	1.86186	0.978695	1.95541	2.53483	1.51095	0.620047	1.16458	1.37026
ATP8B3	0.00898782	0.0307565	0.0222078	0.0188041	0.00721797	0.0179627	0.00861083	0.0213286	0	0.0153439	0.00651628	0	0
ATP8B4	0.149904	0.276644	0.233882	0.583246	0.722366	1.78918	0.361981	0.972652	1.50346	0.874673	0.268714	0.52708	0.837564
ATP8B5P	0.037063	0.0933682	0	0	0.0297482	0	0.0316265	0.0886736	0.0165884	0.223275	0.0404849	0.0543199	0.0767965
ATP9A	9.11153	5.03673	6.68463	5.54944	10.1916	12.3302	5.77644	7.202	7.68821	5.32098	6.83858	20.529	16.1469
ATP9B	1.68114	0.861451	1.23959	1.2302	1.5	1.51445	0.992481	0.887584	1.57285	1.02876	0.737812	1.10254	1.55494
ATPAF1	6.9485	3.28852	4.47321	4.41419	4.20775	5.09919	3.42532	2.20278	3.03544	2.18447	1.87291	4.91474	4.56994
ATPAF1_AS1	0.18936	0.219183	0	0.13172	0.303173	0.191547	0.673565	0.31408	0.173317	0.451907	0.187722	0.2886	0.594248
ATPAF2	0.566128	0.216557	0.338032	0.306745	0.756746	0.473812	0.275585	0.228282	0.0566685	0.164229	0.184327	0.279683	0.479906
ATPBD4	1.8171	2.11349	1.67227	1.22133	1.70484	1.98968	0.734135	1.63232	1.50844	1.80804	0.664633	1.04324	1.22885
ATPIF1	48.3102	43.282	75.7245	47.8409	39.4871	23.4755	37.144	26.5967	57.033	85.1435	21.7423	141.022	108.554
ATR	4.35487	4.24568	7.71769	3.76123	3.68381	4.69166	3.08688	3.62494	6.80901	4.81304	2.43611	4.73723	4.65253
ATRIP	0.442652	0.231137	0.413908	0.201224	0.200807	0.192758	0.150105	0.184295	0.292974	0.132584	0.112157	0.254016	0.377749
ATRN	3.73092	2.38481	4.12613	2.78525	3.39792	4.72361	2.89869	11.372	2.78665	5.34957	1.71579	9.30909	10.3113
ATRNL1	0.0608918	0.00433638	0.467762	0.169888	0.0652175	0.146917	0	0.0240028	0.0857335	0.189947	0.190965	0.0588148	1.54407
ATRX	24.6216	10.2573	18.536	16.5087	16.5463	21.9208	10.5669	20.3061	20.2814	19.9012	8.59167	17.8309	31.2719
ATXN1	1.84342	3.19981	1.66116	2.0684	2.12563	2.17727	2.10575	3.73562	2.36511	2.93564	0.500846	3.61672	4.99788
ATXN10	7.11519	6.81105	12.5817	7.74806	8.29845	8.78926	9.46836	5.09701	11.3015	6.07779	2.94775	8.53275	11.2069
ATXN1L	2.14809	1.96697	2.817	2.73909	3.05692	4.67821	1.63678	2.65273	3.31489	2.1019	1.23668	2.58938	3.74418
ATXN2	12.3484	10.9428	16.2755	14.5549	11.7721	16.231	10.5829	18.984	15.6703	12.7567	6.45234	11.2249	17.1121
ATXN2L	3.30638	2.30591	5.69681	3.58832	3.70712	3.73896	4.72761	2.17384	3.71189	2.53102	2.50548	1.85719	2.76005
ATXN3	4.81408	4.37588	4.31968	4.64318	6.8034	6.09935	2.76101	3.44295	5.14173	5.10384	2.0646	5.81102	4.42296
ATXN3L	0	0.0236351	0	0	0	0	0	0	0	0	0	0	0
ATXN7	7.50956	8.33289	9.24946	9.14877	10.2318	11.7906	6.1098	10.8949	12.8688	11.9824	3.21919	10.9007	8.8595
ATXN7L1	9.5725	3.48549	2.84424	3.45521	3.89377	6.30851	2.26718	3.15809	5.62359	3.52044	3.3055	3.05274	2.95961
ATXN7L2	0.0392922	0	0.0324196	0.0136938	0.047303	0	0.114916	0	0	0	0.028628	0	0.0296724
ATXN7L3	4.06951	3.5403	3.86684	5.09241	5.1424	6.58409	3.60152	4.91847	5.45736	5.38468	2.56093	8.19136	9.19917
ATXN7L3B	25.5118	11.7804	46.4212	20.549	18.1199	14.0553	9.47613	13.0147	25.4728	17.7938	16.6568	39.3037	31.1608
ATXN8OS	0	0	0	0	0	0	0	0	0	0	0	0	0
AUH	3.64766	2.69038	2.55919	2.56255	2.60604	3.20107	2.32794	3.70548	3.14681	2.02599	1.43663	2.45151	2.29022
AUP1	3.00283	4.7498	3.73569	3.30997	4.03849	3.56323	4.48916	2.49264	2.86756	4.21939	2.19868	3.77247	4.20754
AURKA	4.70644	10.3216	4.98264	4.06135	1.5069	1.06134	4.64344	5.04387	5.91867	5.6364	2.65596	9.18621	4.29801
AURKAIP1	2.50516	2.47323	3.49387	2.40307	1.95183	3.56725	2.49441	2.70801	2.23746	3.89636	1.0579	3.21408	5.23037
AURKAPS1	2.035	1.17688	1.02529	1.15183	1.68308	1.43715	2.786	1.84686	1.63306	1.66082	1.77061	4.14831	1.98982
AURKB	2.30936	2.02812	0.700505	0.718009	0.402012	0.0830316	1.31332	0.603891	1.04551	0.362039	0.577192	1.04815	0.952148
AURKC	0.0925952	0	0.153498	0.0966908	0.185504	0.139967	0.0449954	0	0.042013	0.489857	0.102457	0	0.357858
AUTS2	5.02387	13.0909	3.94822	3.39808	3.19328	3.46187	3.61243	2.32308	2.82009	2.9158	1.24344	4.67303	4.0838
AVEN	3.99214	3.16148	4.85871	2.89225	3.04801	2.91916	4.01081	2.93745	2.8203	2.28008	1.2871	2.22562	4.24143
AVIL	0.108152	0.199961	0.347257	0.29389	0.459182	0.606143	0.620188	0.304215	0.137865	0.461008	0.240193	0.370335	0.592145
AVL9	11.4068	2.97197	6.58681	3.34402	5.00079	4.06802	3.62902	6.96195	4.68979	5.52309	4.23574	5.55005	5.92448
AVP	0	0	0	0	0	0	0	0	0	0	0	0	0
AVPI1	0	0.0306503	0.206008	0.0991043	0.085568	0.500627	0.103848	0.086373	0.224785	0.124276	0.0783284	0.105821	0.272367
AVPR1A	0.207219	0.242707	0.224634	0.593195	0.700621	1.123	0.138357	0.38885	0.272331	0.111897	0.1108	0.254083	0.539524
AVPR1B	0	0	0	0	0	0	0	0	0	0	0	0	0
AVPR2	0	0	0	0.021159	0.0243604	0.0304961	0.0295736	0	0.0546978	0	0	0	0
AWAT1	0	0.0304739	0	0	0	0	0	0	0	0	0	0	0
AWAT2	0	0	0.018359	0.201509	0.0713905	0	0.0433521	0	0	0	0	0	0
AXDND1	0.0500597	0.0642983	0.0309404	0.0872613	0.0803884	0.0375467	0	0.0595758	0.100526	0.0428596	0.0636186	0.0364951	0.075146
AXIN1	0.269809	0.176042	0.22236	0.080624	0.257895	0.179895	0.564072	0.244715	0.114687	0.198058	0.242624	0.168647	0.752389
AXIN2	0.417176	0.411978	0.64331	1.10394	2.30203	4.35204	1.53449	1.42357	1.34491	0.914406	0.752871	0.825338	0.865746
AXL	1.1963	0.843416	2.74327	1.79529	1.86011	2.12333	1.29295	2.13588	2.2558	1.4058	0.909223	2.06004	3.62556
AZGP1	13.1012	116.813	1.90637	175.111	211.447	99.1873	51.6678	65.6907	67.4443	114.98	14.7147	107.685	74.744
AZGP1P1	0	0	0	0.269463	0.0344647	0	0	0	0.038963	0.151213	0.190032	0.193137	0.265122
AZI1	0.143063	0.111381	0.114207	0.0362722	0.010442	0.0503971	0.0380654	0.0619377	0.104493	0.111397	0.0640454	0.151769	0.13672
AZI2	8.28593	9.66785	11.2567	9.15271	11.5775	23.496	6.41006	11.6036	20.4126	7.51115	5.26746	13.7155	10.8718
AZIN1	96.7503	53.2041	22.6261	15.427	14.6763	22.4704	12.7765	52.1044	20.5524	28.8557	11.0328	35.4633	45.083
AZU1	0	0	0	0	0	0	0	0	0	0	0	0	0
B2M	120.867	178.738	212.74	243.64	163.956	270.62	89.111	861.141	813.63	833.764	83.0681	1123.06	735.143
B3GALNT1	2.22288	2.59837	1.09479	1.36662	1.2801	1.69288	0.916315	2.57837	2.74746	2.32349	1.32927	2.15443	3.25219
B3GALNT2	4.54224	2.89778	5.83281	3.14553	3.7121	4.53653	5.11955	6.63582	3.41913	2.89611	2.42252	10.0989	6.48981
B3GALT1	0.0217511	0.0186717	0	0.212234	0.418919	0.217974	0	0	0.409529	0	0.0793155	0	0.0658228
B3GALT2	1.13197	0.605863	0.445249	0.591945	0.423449	0.720435	0.677687	1.4088	1.18268	0.837248	0.700712	1.63221	1.17822
B3GALT4	0.0573403	0.0493144	0.0473835	0.059926	0.0229979	0.057552	0.0837643	0	0.128965	0.0995628	0.0419524	0.211945	0.130923
B3GALT5	2.89092	0	3.30889	0.268806	1.13983	0.977944	0.34464	0.168997	2.94731	0.0911839	5.80074	7.09115	5.09274
B3GALT6	2.63514	2.34414	3.81316	2.56489	2.03548	2.95286	1.97182	1.74173	2.7419	2.0504	1.26609	4.72855	3.49512
B3GALTL	0.386896	0.561092	0.389574	0.322247	0.448761	0.461965	0.398532	0.945035	0.412087	0.532871	0.13257	0.516327	0.724877
B3GAT1	0	0.0332841	0.117449	0.00903274	0	0.116615	0	0	0.0231299	0	0	0.0755868	0
B3GAT2	0	0	0	0	0	0	0	0	0	0	0	0	0
B3GAT3	0.118191	0.559194	0.683774	0.967535	1.06653	0.80089	0.517917	0.428217	0.452097	1.23226	0.519048	2.49203	1.35033
B3GNT1	1.44103	1.41416	2.19043	2.34332	2.53291	3.34748	0.824757	0.988744	1.74412	1.62022	0.717682	1.85071	1.69751
B3GNT2	5.07173	4.79573	7.86505	4.6867	3.86828	4.11551	2.7112	8.09117	8.45445	11.8445	2.41535	8.68006	7.21007
B3GNT3	0	0.248371	0	1.29488	0.396696	0.682378	0.847522	1.75093	1.3414	0.380821	0.19842	0.274383	0.564973
B3GNT4	0	0.224422	0.0808313	0.0226979	0	0	0	0	0	0	0.0477659	0	0
B3GNT5	0.604551	4.5348	1.45801	1.29533	2.10951	2.85704	1.94145	1.85513	2.37228	1.09024	0.462648	1.77666	1.86209
B3GNT6	0	0	0	0	0	0	0	0	0	0	0	0	0
B3GNT7	0.0125765	0.0323079	0.134736	0.0613834	0.0201959	0.0503093	0.0490817	0.119744	0.101024	0.129218	0.00913335	0.11003	0.11328
B3GNT8	0.0255056	0	0.0210654	0.0177731	0	0	0.0248484	0	0	0.0441654	0	0	0.0387177
B3GNT9	0.461199	0.0970169	0.128219	0.205318	0.5705	0.855978	0.361804	0.366569	0.531048	0.616709	0.227939	0.686476	2.26279
B3GNTL1	0	0.0308801	0.0296495	0.0249597	0	0.21616	0.17436	0	0.0647095	0.125227	0.052613	0	0.0548904
B4GALNT1	0.0612027	0.0483935	0.0159848	0.0213929	0.023473	0.0271859	0.386638	0	0	0.0262626	0.114613	0.0223627	0
B4GALNT2	0.176766	0.205513	3.04164	1.93098	2.23786	0	0.18115	2.30409	0.0477475	20.9606	0.0388333	0.117615	0.0403595
B4GALNT3	0.199445	0.558006	0.0767121	0.111248	0.138781	0.132993	0.402121	0.126676	0.0474859	0.0683492	0.0772744	0.155199	0.579212
B4GALNT4	0.158779	0.113322	0.0436214	0.018451	0.0318704	0.0264687	0.141994	0.126052	0.0354398	0	0.00961194	0.0193043	0.0794976
B4GALT1	9.47953	16.0145	22.4252	11.0321	15.0424	20.2787	15.3441	22.3247	18.0028	22.9385	9.9305	46.6481	28.3694
B4GALT2	2.93832	0.834418	0.78258	0.957782	1.10278	1.82929	4.57188	0.284665	0.999478	0.778333	0.674568	1.22092	2.37037
B4GALT3	1.62183	1.44207	1.01569	0.58438	0.813524	0.606729	1.09455	1.54408	0.944994	0.942523	0.690981	0.941711	2.30174
B4GALT4	4.00067	4.07056	3.27593	3.14341	2.86906	2.66535	2.37027	4.08532	3.83671	3.47666	1.12114	5.67615	6.73026
B4GALT5	10.6884	6.94237	10.0761	6.56928	8.60647	15.5891	12.5908	5.41016	11.0464	5.11352	5.94658	7.57128	13.3484
B4GALT6	0.140341	0.0560326	0.131004	0.176163	0.398221	0.570342	0.0821849	0.577437	0.283468	0.239663	0.162828	0.285703	0.504243
B4GALT7	0.139574	0.0240027	0.0922584	0.155598	0.0895721	0.0280131	0.0543763	0.0673301	0.025104	0.0968763	0.0816657	0.0824905	0.169854
B9D1	0.0573686	0.0994496	0.0476392	0.0399358	0.137845	0.115927	0.0556897	0	0.209428	0	0.0425389	0	0.447822
B9D2	0.151499	0	0.376975	0.210892	0.0809127	0.101874	0.0981199	0.621192	0.0459291	0.178758	0.0373253	0.228319	0.679614
BAALC	0.178426	0.0889926	0.242654	0.253244	0.13021	0.227286	0.0337379	0.232384	0.154758	0.297438	0.0707962	0.0759805	0.0977058
BAAT	0	0.011605	0.0558389	0.0283403	0.06527	0.0271059	0.0264358	0	0.0362962	0	0.00984382	0	0
BABAM1	0.94421	1.26534	1.76468	1.51019	1.54228	1.79097	1.7357	0.678944	1.83073	1.24299	0.70976	1.61165	2.19481
BACE1	2.5383	1.21295	2.06163	2.45381	3.47253	6.64681	2.38362	3.98214	2.54976	3.31315	1.85324	2.82823	3.90283
BACE1_AS	0.55584	0.422954	0.462529	0.869691	0.833988	0.633457	0.336774	1.25836	0.31899	0.278985	0.103629	1.45635	0.877156
BACE2	0.938965	0.977496	1.40229	4.48936	4.22616	8.30252	2.1319	3.83253	3.06988	4.30337	1.02421	4.13991	4.35489
BACH1	10.0561	6.42561	8.33543	4.58841	4.88759	7.34089	6.93457	9.49961	7.03922	6.79454	3.37864	8.67681	8.94984
BACH2	0.481168	0.220122	0.260009	2.00583	2.06378	2.68811	0.669205	1.04587	4.37741	3.91015	0.383371	0.743122	1.14525
BAD	0.10871	0	0	0.113473	0.043534	0.109745	0.0527828	0	0.14859	0.0965294	0	0	0.0846289
BAG1	2.51177	9.62632	6.90531	3.87112	4.13738	7.15882	1.7179	4.35525	4.08386	3.555	3.3571	4.03613	4.96528
BAG2	1.15462	0.614735	0.590997	0.531079	0.463244	0.949087	2.76793	1.55306	0.787268	1.35671	0.286479	0.917398	1.95895
BAG3	2.62656	2.96707	6.2607	3.62394	3.78028	4.35311	2.96726	3.50916	3.87455	3.52188	4.48411	5.65278	5.35525
BAG4	3.85093	3.02023	3.23218	4.71201	3.74249	6.18593	1.92465	6.38703	8.09718	6.97209	2.46983	9.78928	7.18554
BAG5	14.3965	15.8767	15.476	9.30117	7.50377	11.8528	6.05565	11.3759	8.75643	11.1975	4.64912	11.4524	7.92534
BAG6	11.3396	3.97081	6.57237	4.92857	6.34011	3.84534	4.28758	9.62012	6.11679	6.55876	4.79351	8.18037	11.4143
BAGE	0	0	0	0	0	0	0	0	0	0	0	0	0
BAGE2	0	2.36e-06	2.17e-06	0	2.39e-06	2.94e-06	0	0	2.46e-06	0	2.33e-06	0	0
BAGE4	0	0.0227314	0.032709	0.100039	0.021217	0.0133055	0	0	0.0237717	0	0.0193444	0	0
BAGE5	0	0.0244022	0.0352331	0.110069	0.0227628	0.0141978	0	0	0.025519	0	0.0207426	0	0
BAHCC1	0.59479	0.548996	1.10402	1.08111	0.809127	1.12679	0.767407	0.872259	0.331899	0.295301	0.292115	0.678915	0.394787
BAHD1	1.61591	0.913288	0.928473	0.653844	0.849078	0.907228	0.710642	1.49249	0.880239	2.81211	0.484759	1.59635	1.18033
BAI1	0	0	0	0	0.0130254	0	0.0158315	0	0.0144434	0.0138334	0.00587693	0	0
BAI2	0.0414191	0	0.00682176	0	0	0.0165527	0.0242584	0	0	0	0	0.0120348	0.0495608
BAI3	0.0158948	0.0747658	0.039266	0.127479	0.325527	0.285827	0.0620642	0.0376853	0.113234	0.0677782	0.489542	0.0115427	0.118836
BAIAP2	0.273471	0.185873	0.491155	0.140013	0.200865	0.0762288	0.144709	0.237328	0.0771726	0.396696	0.365295	0.275396	0.311037
BAIAP2L1	2.86782	1.38194	0.552462	0.882948	1.15631	0.893889	1.87749	2.15693	1.07472	2.14691	0.243411	1.5566	0.931729
BAIAP2L2	0	0	0	0	0.017658	0	0.021446	0	0.019731	0	0	0	0
BAIAP3	0.0106972	0.00929191	0.0543064	0.0181152	0	0.011428	0	0.0270337	0.0220452	0.0205627	0.0349876	0	0.0892845
BAK1	0.38668	0.276593	0.425527	0.419226	0.241352	0.19374	0.376888	0.206109	0.558474	0.222416	0.344631	0.220953	0.487455
BAMBI	2.51719	1.65941	0.392859	1.42257	3.0962	3.76105	1.2803	9.9171	6.7662	1.84429	0.736429	4.42197	7.40325
BANCR	0	0	0	0	0	0	0	0	0	0	0	0	0
BANF1	13.209	12.0916	10.2963	5.56292	4.55862	13.5255	4.93475	5.18759	9.091	4.64428	4.51114	4.02526	6.17922
BANF2	0	0	0	0	0	0	0	0	0	0	0	0.387237	0
BANK1	0.1662	0.40135	0.112111	2.62561	0.263593	1.17953	0.10316	1.26124	5.1046	12.3735	0.120839	0.397711	0.659263
BANP	0.106512	0.155586	0.239566	0.269676	0.226371	0.341541	0.255319	0.408711	0.121941	0.477804	0.117459	0.54505	0.451088
BAP1	1.26003	1.04631	1.30065	1.20691	0.786876	1.54019	1.46528	0.636291	0.738433	0.74113	0.591597	1.0951	1.79627
BARD1	5.27064	5.96487	6.18112	2.91176	3.88522	3.33871	1.36347	2.18632	9.52942	2.9607	2.58417	5.9087	2.64957
BARHL1	0	0	0	0	0	0	0	0	0	0	0	0	0
BARHL2	0	0	0	0	0	0	0	0	0	0	0	0	0
BARX1	0.0331305	0.085583	0	0	0	0	0.128996	0	0	0	0	0	0
BARX2	0.816459	1.31022	1.84369	0.663705	1.06981	0.928432	1.03385	0.590427	0.709527	0.141587	0.397967	0.321499	0.124123
BASP1	14.532	6.56714	15.9988	8.41335	5.95773	20.7432	18.5272	34.2421	25.4977	21.4392	5.95566	14.2732	23.7877
BASP1P1	0	0	0	0	0	0	0	0.108321	0	0	0.0326274	0	0
BATF	0.338842	0.538309	0.375111	0.903798	0.452261	0.741517	0.548265	1.81576	1.23639	1.10531	0.502293	0.256685	0.880887
BATF2	0.0220604	0.0378775	0.0546279	0.0922493	0.106217	0.176871	0	0.158821	0.652796	0.418947	0.128728	0.389165	0.233718
BATF3	0	0.0464247	0.0444945	0.186561	0.0429449	0.162355	0	0	0.0976787	0.0951565	0.0396864	0.162052	0.250258
BAX	0.798879	0.857461	0.917049	0.729029	0.820963	0.885588	1.05356	1.1975	0.382246	2.98348	0.578177	2.56803	3.30614
BAZ1A	34.1464	38.5703	38.6497	22.0126	14.7351	18.6758	18.301	60.6943	39.194	21.2715	11.5248	27.5366	25.9554
BAZ1B	61.7918	32.1774	40.2867	31.678	28.5509	35.6101	24.6932	33.545	44.8913	32.5299	23.7729	37.8731	37.5936
BAZ2A	24.4524	9.40183	11.4829	12.0638	9.51609	10.3076	19.3867	34.3186	17.9042	22.1587	8.46776	24.5069	22.438
BAZ2B	20.1461	8.25053	13.5825	14.6635	16.5458	19.3917	9.38367	12.5667	16.2028	11.1919	12.9265	16.9044	18.0377
BBC3	0.662461	0.413141	0.488168	0.359502	0.0886838	0.37075	0.394616	1.70291	0.399666	1.54749	0.189551	2.30596	2.76974
BBIP1	1.08748	0.934752	0.756801	0.814029	0.586189	0.689102	0.341784	0.874946	1.43757	0.818149	0.438749	1.20098	0.94808
BBOX1	0.0759815	0.195862	0.125504	1.60605	3.71863	2.76877	2.14673	0.97523	2.91171	0.394646	0.129512	0.933453	0.384409
BBS1	0.855474	0.535018	0.481271	0.634326	0.817664	0.747058	0.423902	0.744048	0.582024	0.558551	0.522892	0.832315	0.918104
BBS10	3.06825	1.12294	1.94105	2.17485	2.33065	3.01762	0.770116	3.06117	2.62505	3.81577	0.832179	2.22798	2.46582
BBS12	0.720919	0.133204	0.827314	0.453351	0.947245	0.93334	0.193048	0.505384	0.64165	0.678683	0.267098	0.681098	0.361525
BBS2	3.86228	1.28202	2.90038	3.16227	4.10308	3.65202	1.50665	2.7083	4.95279	2.79551	1.69787	2.74105	2.40118
BBS4	1.32535	0.656461	3.26465	0.91083	1.0919	1.51418	0.61295	0.91203	1.59276	0.739064	1.44321	1.09449	1.40992
BBS5	0.52371	0.386373	0.599631	0.42598	0.327016	0.465756	0.227044	0.728409	0.220942	0.424212	0.200912	0.552452	0.809401
BBS7	1.61614	2.07183	2.46135	3.26896	2.93685	4.19702	1.57605	1.86739	3.08323	1.52646	1.3774	2.02784	2.00802
BBS9	1.43618	0.686097	1.95658	2.90727	3.767	4.72888	1.79136	1.96956	4.24921	2.04687	1.30143	2.63083	2.54106
BBX	12.1966	1.45674	7.66394	5.93744	5.80062	9.49372	3.18676	9.50012	12.4364	9.86962	2.49516	9.41011	12.7462
BCAM	2.17196	1.72328	0.966456	0.678208	1.11263	0.993203	0.428982	14.5994	0.90384	4.93183	1.11322	1.49703	3.74303
BCAN	0.0969968	0.027713	0	0.0563501	0.010572	0.133581	0.063065	0.10549	0.086725	0.0833061	0.364548	0.0236452	0.0730305
BCAP29	9.75833	3.08679	5.46789	3.66047	3.31951	4.35109	3.63311	5.17215	3.95042	4.58924	3.40128	7.82939	9.10545
BCAP31	12.9795	9.49048	7.20954	7.64409	6.389	6.97314	16.3456	15.6913	6.09675	8.62823	8.71738	7.23649	10.578
BCAR1	0.645829	0.235149	0.333442	0.132502	0.0927803	0.216793	0.398276	0.309967	0.0516198	0.198216	0.0944989	0.168782	0.316545
BCAR3	0.32129	0.539894	0.675577	1.19844	1.1092	0.825335	0.814675	0.460065	0.919286	0.763919	0.40898	1.1746	1.13685
BCAR4	0	0.176331	0	0	0	0	0	0	0	0	0.0658446	0	0
BCAS1	2.61634	5.53988	0.433435	1.83338	0.137228	0.262999	1.29549	10.6455	1.26767	13.9881	3.82019	3.06883	8.82676
BCAS2	19.8715	11.2689	24.5928	13.4907	12.4488	16.5478	6.54344	13.0986	18.6244	15.2119	6.35607	29.8033	16.5809
BCAS3	3.46951	2.81346	2.5006	1.9158	2.84493	3.54673	3.25098	2.58373	2.62588	1.88579	3.53798	1.9515	13.2993
BCAS4	0	0.0799365	0.115006	0.128795	0.0370625	0.0466074	0.0360877	0.270539	0.335811	0.815546	0.136471	1.04166	2.35934
BCAT1	6.7189	1.52204	39.7379	1.30569	0.606088	2.3598	1.74404	3.63832	1.44357	1.51903	0.535611	2.14425	2.38722
BCAT2	0.121665	0.195965	0.499577	0.262571	0.302978	0.530861	0.0733604	0.218547	0.238498	0.131654	0.110802	0.1121	0.404667
BCCIP	12.042	9.04309	30.8776	12.5905	12.674	10.6431	8.0138	10.9993	14.8213	10.3793	7.67652	20.5781	16.9368
BCDIN3D	1.66296	0.961027	1.67301	1.13573	0.542775	0.684977	0.440844	1.13962	0.735365	0.873605	0.295365	2.8426	1.23041
BCHE	1.12602	0.0163713	0	0.252759	0.275723	0.63077	0	0.274098	0.0341772	0	0.125115	0.0279847	0.0288112
BCKDHA	1.22162	0.513398	0.470092	0.377606	0.434752	0.407803	0.870988	0.458023	0.658908	0.329501	0.832037	0.200398	0.247586
BCKDHB	2.51028	0.694479	1.71377	1.50756	3.15411	2.89855	1.66043	1.664	3.36233	1.36886	1.1502	2.56067	1.88577
BCKDK	0.159192	0.156218	0.225286	0.174341	0.218986	0.387519	0.132976	0.273038	0.101997	0.117856	0.0829654	0.20071	0.551035
BCL10	1.73281	1.34384	1.7338	1.30101	1.55759	1.71897	1.62605	2.11925	2.13053	2.5908	0.947467	3.26594	2.11433
BCL11A	0.022567	0.951588	0.0411632	1.20786	1.3685	1.28947	0.073433	0.225854	0.873606	2.50473	0.0844614	0.217614	0.555992
BCL11B	0.251374	3.40283	0.187673	1.22725	0.81705	0.916481	0.759161	2.33818	3.5778	5.50422	0.177758	0.745829	1.00345
BCL2	6.3484	0.505324	4.11699	3.27371	3.80382	5.59401	0.395861	2.24453	4.92788	3.88661	2.45432	2.29056	5.00108
BCL2A1	0.898019	2.3042	4.79832	2.78487	0.242803	0.122637	0.941692	3.41203	9.29627	3.29704	0.13513	2.45541	0.829562
BCL2L1	3.14688	2.56555	2.66348	1.17922	1.97825	2.99291	2.21279	2.27082	2.40944	4.42427	1.49664	2.25834	5.54939
BCL2L10	0	0.105237	0	0	0	0	0.0588558	0	0	0	0	0	0
BCL2L11	4.05237	4.38403	4.9186	3.94954	3.38525	2.90751	3.19214	7.80756	5.85049	3.90356	1.55376	8.90741	7.13035
BCL2L12	1.27569	1.79542	1.44868	2.80884	2.27277	1.94385	7.13424	3.29185	1.48299	6.44139	1.62369	2.09603	3.95921
BCL2L13	1.11522	1.10666	1.41245	1.19478	1.12468	1.42844	0.769523	1.71726	1.51808	2.02795	0.474308	1.68711	2.34998
BCL2L14	0.209501	0.152516	0.104703	0.0883476	0.162746	0.279745	0.0741048	0.366136	0.774671	0.395106	0.0370408	0.149519	0.192422
BCL2L15	0.0904627	0.17026	0.104311	0.151407	0.0435898	0.0813571	0.0882962	0.171745	0.112843	0.108111	0.0852664	0.157817	0.176012
BCL2L2	2.29433	1.48179	0.993851	1.44777	2.46366	3.20687	2.53855	3.91788	1.6132	1.64655	1.67857	2.37641	2.35225
BCL2L2_PABPN1	14.1786	10.9224	21.6162	14.945	16.399	16.032	13.402	16.302	12.5049	14.4414	9.2684	16.4738	18.6529
BCL3	0.487469	0.286613	0.381426	0.446949	0.452848	0.772004	0.649863	0.802899	0.368753	0.977504	0.131214	0.983684	1.4412
BCL6	3.06066	3.67636	10.417	5.36552	5.32442	9.29905	1.84695	2.4898	4.91023	2.52775	1.00769	2.85481	3.41016
BCL6B	1.26924	2.02974	2.76457	3.5128	4.61706	2.61658	1.40256	2.71378	2.03484	2.97287	1.58983	1.79466	5.65968
BCL7A	4.81235	4.49989	6.47036	3.23773	2.22321	1.82253	1.98516	2.64419	1.93844	1.09006	1.53194	1.91099	2.4546
BCL7B	3.25542	1.38247	2.03804	1.83199	1.70373	2.71168	1.73192	2.17749	2.11123	1.98054	1.29231	2.50386	3.30448
BCL7C	0.379271	0.109754	0.210176	0.131911	0.303613	0.19183	0.36793	0.157281	0.057859	0.339451	0.0940014	0.192696	0.396774
BCL9	11.5628	6.11456	7.25289	2.13891	2.21746	2.35252	3.73038	6.08593	2.54619	2.91078	2.88655	9.8522	10.7173
BCL9L	0.958723	0.961746	0.751366	0.812696	1.27734	1.81718	1.63679	3.47613	0.961276	1.95955	0.511104	2.08029	2.08086
BCLAF1	68.7202	40.067	57.4098	36.3257	33.316	50.8154	35.6251	76.1678	59.2388	47.9311	22.8601	65.4973	45.875
BCMO1	0	0	0.0317709	0.0134209	0.0309071	0.0192844	0.0375429	0	0	0	0.0280519	0.141184	0
BCO2	0.0717683	0.200019	0.0443985	0.287664	0.403244	0.328037	0.327365	0.51486	0.160561	0.586374	0.443826	0.55194	0.337882
BCOR	3.92398	2.35036	2.75614	2.15523	2.32724	2.3214	1.28131	2.12524	3.45933	2.87728	1.09021	4.11072	5.44584
BCORL1	1.11163	0.45378	0.719751	0.657715	0.561816	0.854418	0.682916	0.502696	0.661234	0.850932	0.416039	0.588714	1.81831
BCORP1	0	0	0	0	0	0	0	0	0	0	0	0	0
BCR	0.552978	0.692609	0.423475	0.426039	0.4235	0.654995	0.803559	0.295076	0.434841	0.592406	0.284041	0.214514	0.835391
BCRP2	0	0.0172311	0.0662829	0	0.0161171	0	0	0	0	0	0	0	0
BCRP3	0.138545	0.268527	0.171283	0.0965011	0.304837	0.0348109	0.235962	0	0	0.181361	0.0254114	0	0.15899
BCS1L	0.490115	0.521755	0.823616	0.548475	0.376131	0.408217	0.440256	0	0.497728	0.25284	0.248281	0.38753	0.867213
BCYRN1	0	1.45401	0	0	0	0	0	0	0	3.47737	0	0	3.04845
BDH1	2.59892	1.09536	6.97055	3.46103	5.77398	3.46635	1.36827	4.06278	0.847324	1.34355	3.24727	2.08737	5.00061
BDH2	0.410841	0.270853	2.90552	1.13465	1.21776	1.72373	0.523985	0.678903	0.960545	1.11249	0.73552	0.762455	1.40344
BDKRB1	0.192181	0.0331438	0	0	0	0.193316	0.0373911	0.0935611	0.173735	0	0.112997	0.057314	0.118013
BDKRB2	1.78032	0.350926	0.435571	0.534196	0.537186	1.28355	0.400114	0.641098	0.68314	0.553457	0.532397	0.392726	0.954206
BDNF	0.0876962	0.0206985	0.049809	0.0862477	0.0887984	0.0377911	0.102894	0.240639	0.0338163	0.10767	0.0662734	0.170195	0.0362768
BDNF_AS	0.607069	0.02866	0.283543	0.285011	0.524907	0.560506	0.182773	0.418159	0.470574	0.423073	0.0849906	0.603403	0.612465
BDP1	14.5575	11.7629	13.6711	14.1033	12.4946	14.8366	7.60265	13.2736	19.1241	15.2043	7.81852	16.0663	15.1219
BEAN1	0	0	0.0271782	0.0344633	0.0381381	0.0494828	0	0.118069	0.0147357	0.0271941	0	0.0241084	0.0992838
BECN1	4.31461	3.20074	7.70155	8.56854	5.19361	5.25469	3.8368	6.81233	9.05875	8.71986	3.77213	10.0932	9.18617
BEGAIN	0	0	0	0	0	0	0	0	0.0465391	0	0	0	0
BEND2	0	0.00833207	0	0	0	0	0	0	0.00867903	0	0.00706254	0	0
BEND3	0.910456	1.40225	0.661378	0.382865	0.322624	0.334306	0.300653	0.364671	0.446834	0.216723	0.373342	0.446782	0.499976
BEND4	0.0201859	0.0129375	0.0083067	0.0527998	0.012161	0.0201531	0	0.0119346	0.129073	0.332127	0.0219133	0.00731057	0.00752652
BEND5	2.2899	0.0970878	1.95726	1.20262	3.46111	2.15195	0.255657	1.00437	2.17096	3.48142	0.330943	1.62205	2.36098
BEND6	0.360982	0.103165	0.297719	0.167761	0.289761	0.275337	0.569924	0.903736	0.261409	0.295527	0.11259	0.629106	0.569964
BEND7	0.0250208	0	0.0826532	0.429744	0.458091	1.06616	0.318204	0.0601986	0.347925	0.292284	0.200598	0.295014	0.227795
BEST1	0.0680107	0.119056	0.128679	0.339121	0.45005	0.482023	0.404768	0.414813	0.166715	0.377583	0.0593769	0.33156	0.575044
BEST2	0	0	0	0	0	0	0	0	0	0	0	0	0
BEST3	0.103396	0.220254	0.0396957	0.0270346	0.0515264	0.0129263	0.0313	0	0.0143465	0	0	0	0
BEST4	0.0225646	0.0581226	0	0	0.0181069	0	0.109952	0	0.0202388	0	0.0164625	0	0
BET1	2.93099	3.3615	3.01125	3.20658	4.04235	7.91101	2.74156	5.1987	6.9172	4.04953	1.90147	5.33701	4.74845
BET1L	2.05363	1.59136	1.76123	1.28275	2.18924	3.7493	2.24301	3.49197	2.61505	2.34281	1.32689	2.76404	2.02909
BET3L	0	0.280383	0	0.161336	0.0371417	0.653921	0.0901008	0	0.294481	0.163472	0.0341976	0.0695983	0.143308
BEX1	0	0.0545539	0	1.53008	0.603725	0.508544	0	0.15632	0.115027	0	0.0467207	0.766073	1.28163
BEX2	0.397187	1.03619	0.440432	18.1015	9.3942	13.4215	0.463147	2.81115	7.16285	2.13687	0.575645	4.85339	15.4063
BEX4	6.2767	3.40536	5.04852	18.3234	11.1632	22.593	5.85624	27.1364	12.5454	13.3574	4.01677	8.16584	27.6831
BEX5	0.134029	0.291194	3.34448	5.40645	1.82357	0.949883	0.64983	1.00388	1.78228	3.24992	1.24794	3.0748	0.5276
BFAR	3.20648	1.85333	5.28721	2.22492	2.40417	4.07118	1.71129	2.16484	3.10874	2.36208	1.99044	2.32075	3.98216
BFSP1	0.550994	1.12371	0.416969	0.591995	0.736888	0.759436	0.805427	0.110274	0.350128	0.555332	0.452322	0.54042	0.625929
BFSP2	0	0	0	0	0	0	0	0	0	0	0	0	0
BGLAP	0.11607	0.408967	0.38944	0.241621	0.277872	0	0.223882	0	0.545715	0.436219	0.00025651	0.557136	1.72077
BGN	66.1025	28.3763	39.8887	42.1599	59.1131	64.5961	167.272	83.6664	34.1029	106.856	44.2522	81.8809	111.418
BHLHA15	0	0.0708079	0	0	0	0	0	0	0	0.147654	0	0.125728	0
BHLHA9	0	0	0	0	0	0	0	0	0	0	0	0	0
BHLHB9	1.50338	0.323319	0.588948	1.28402	1.30731	1.85571	0.32524	0.849925	0.83696	1.2077	0.39991	1.84744	1.37769
BHLHE22	0.148118	0.253729	0.266363	0.319205	0.324331	0.565692	0.170771	3.17553	0.757471	0.784582	0.31305	1.45405	0.708036
BHLHE23	0	0	0	0	0	0	0	0	0	0	0	0	0
BHLHE40	34.2593	16.1606	56.2411	20.1189	25.3718	31.6246	37.7517	23.8891	32.7315	29.7112	16.0622	36.0308	49.9241
BHLHE41	5.88581	2.22595	9.67037	20.411	31.9802	38.0088	4.89732	38.1734	22.8223	15.8429	5.1822	15.9112	23.7861
BHMT	0.167858	0.0159969	0	0.0260014	0.0299395	0.037355	0	0.0446269	0.0333923	0	0.0135826	0.0546754	0.0281451
BHMT2	0.542976	0.0325698	0.203706	0.549443	0.674848	3.77022	0.500041	0.921119	0.407444	0.228828	0.25498	0.436022	0.924202
BICC1	2.81438	1.13624	4.5189	3.87293	6.55356	11.4406	4.77178	4.8843	5.39777	2.67961	2.03519	3.35797	4.41008
BICD1	10.5323	3.48925	3.96836	8.58798	14.9634	10.5922	16.6428	8.97557	8.01099	10.5467	13.9402	6.76072	5.91225
BICD2	6.09547	2.93746	4.4988	3.52298	3.53225	3.10941	3.29339	5.78983	3.25978	6.48098	1.25197	4.92289	4.83459
BID	1.24189	1.45089	1.74322	1.05568	1.25534	1.51921	0.701707	2.44941	1.78401	1.37533	0.308344	1.97608	2.10995
BIK	0.222141	0.481116	0.184409	0.154577	0	0	0.0539211	0.548951	0	0.0987307	0.041144	0.588487	0.69242
BIN1	0.133926	0.172475	0.128977	1.05536	0.949322	1.78972	0.522091	0.107156	1.34645	0.847986	0.341613	0.590779	0.675808
BIN2	1.06464	2.86931	1.68704	4.0069	1.57205	2.13358	0.954682	5.0043	7.5199	10.9842	0.838376	2.69018	4.95957
BIN3	0.310997	0.0890924	0.107032	0.180592	0.207927	0.285957	0.378713	0.49922	0.0698514	0.134684	0.113626	0.152905	0.236132
BIRC2	10.6052	6.21734	10.5461	9.19189	8.86205	8.42367	5.69422	11.6897	16.2951	10.9948	4.89563	13.5191	10.5294
BIRC3	0.75398	4.47893	2.23881	9.89711	3.9908	7.54921	1.1514	11.124	29.4861	26.5661	1.41404	7.14156	4.40764
BIRC5	1.31487	1.13636	1.79879	0.633496	0.297644	0.35375	0.447669	0.875836	0.58119	1.94367	0.569333	1.44052	0.878583
BIRC6	7.54658	5.97934	7.26745	6.32381	7.17293	5.87815	5.8657	8.45807	9.56294	8.41238	4.42664	7.76179	7.48717
BIRC7	0.0395913	0	0	0	0	0	0	0	0	0	0	0	0
BIRC8	0	0	0	0	0	0	0	0	0	0	0.0171277	0	0
BIVM	4.4016	0.94547	2.94384	2.94608	2.22952	3.14497	2.21729	3.92731	2.66186	2.10797	1.59108	2.32319	5.40913
BIVM_ERCC5	0	0	0	0	0	0.289712	0	0.000394625	0.226922	0.405083	0.334619	0.0010067	0
BK250D10.8	0.13014	0.0280104	0	0.022664	0	0	0.0316716	0.0787897	0	0	0	0.0965305	0
BLCAP	4.19227	3.50023	5.19171	5.94061	7.47543	6.16389	4.62999	3.07733	6.79163	3.78372	3.0426	6.1695	5.08136
BLID	0	0	0.0522366	0.0874332	0.100621	0.190704	0.0609693	0.15632	0.0575136	0.224918	0.0467207	0	0.492936
BLK	0	0.0153989	0	0.212797	0.0288269	0.0359597	0	0.0858821	0.35353	1.57551	0.0130731	0	0
BLM	1.61517	1.57832	2.19282	1.05679	0.77663	0.817126	0.690855	1.20764	2.55063	1.70352	0.976304	1.71165	0.701895
BLMH	198.683	2.6295	7.40575	7.32021	5.52598	6.91248	5.08377	16.2058	6.03082	6.09788	4.94632	5.00404	11.0238
BLNK	32.9366	5.88705	28.2099	7.807	6.78396	5.84608	3.95638	6.00437	14.2722	13.3663	11.2811	5.06623	12.5879
BLOC1S1	4.29904	2.4228	5.50649	2.25503	3.23643	8.73578	3.65296	5.49124	5.51938	10.1394	2.75643	3.75921	11.271
BLOC1S1_RDH5	0.180431	0	0	0.0663752	0	0.0699888	0.0426447	0	0.0795147	0.0737377	0	0.20871	0.0704624
BLOC1S2	2.85076	2.79673	4.67563	3.91065	2.94887	2.96666	2.04573	7.03222	3.77165	8.24825	1.90152	12.0904	7.94042
BLOC1S3	0.733206	1.6562	1.82909	1.62058	1.46413	1.50407	1.1683	2.13808	1.7283	1.99961	1.13264	1.78126	3.07443
BLVRA	5.20211	12.4187	6.64719	4.98333	4.62708	4.61843	3.15381	6.09058	7.49881	8.5105	3.83998	19.3007	13.518
BLVRB	0.69736	0.990718	0.790484	0.661473	0.862738	0.577193	0.614993	1.8932	0.3482	2.04299	1.27283	1.15974	1.98999
BLZF1	12.1503	12.0767	9.59167	6.88798	6.06207	7.60754	5.40889	12.0333	12.1374	7.60971	5.77057	16.6154	9.9454
BMF	2.79471	1.10106	1.33855	0.61039	1.02472	0.621982	1.66914	0.90215	0.912146	0.721099	0.596865	0.813611	1.0431
BMI1	12.8289	1.62057	12.8832	3.10869	1.38787	6.97311	0	0	6.54782	1.08954	2.74962	4.77816	3.00518
BMP1	0.252027	0.174819	0.163628	0.290032	0.185725	0.321304	1.39931	0.113091	0.103998	0.142379	0.210072	0.281205	0.431833
BMP10	0	0	0	0	0	0	0	0	0	0	0	0	0
BMP15	0	0	0	0	0	0	0	0	0.0360135	0	0.11711	0	0
BMP2	0.0145817	0.0874514	0.13223	0.254155	0.234131	0.306373	0.0711176	0.417224	0.169355	0.200104	0.0953938	0.149091	0.175422
BMP2K	6.99142	5.86067	8.56776	9.27866	7.5539	9.23485	4.40164	11.6311	11.3174	11.9331	2.97339	7.11197	8.42531
BMP3	0	0.00667814	0	0.0163379	0.018815	0.343243	0.10672	0.0185119	0.118205	0.0532709	0.00565853	0.102061	0.02335
BMP4	0.639702	1.10056	0.482798	1.04693	1.38393	2.06629	0.243911	1.00634	1.02592	1.64149	0.284902	4.02878	1.3967
BMP5	2.02083	0.0186529	0	0.51491	0.122063	0.326633	0.465928	0.104262	0.0779266	0.225023	0.0475412	0	0.0986336
BMP6	0.0598982	0.139944	0.135248	0.323003	0.447138	1.54808	0.204905	0.146603	0.345513	0.475658	0.194462	0.205507	0.297918
BMP7	0.877796	0.0963321	1.4001	0.596392	0.072293	0.168767	0.0658892	0.107029	0.0702642	0.115497	0.171524	0.0819553	0.101251
BMP8A	0.573367	0.340531	0.754118	0.194381	0.16629	0.00795568	1.01058	0.783592	0.0992803	0.29883	0.248152	0.219756	0.583478
BMP8B	0.313555	0.103254	0.0397506	0.0504539	0.0677837	0.0361775	0.105903	0.0573869	0.0430437	0.0206424	0.0963163	0.12304	0.072385
BMPER	0.0625682	0.0229392	0.0368077	0.523602	0.236885	1.75952	0	0.14847	0.310573	0.0762936	0.233293	0.09095	0.160519
BMPR1A	4.1737	4.25423	6.89994	5.38067	7.27939	9.18028	2.60811	2.70136	6.66257	2.09455	2.31681	5.9757	2.91519
BMPR1B	0.332494	0.0827306	0.232813	1.16516	0.153544	0.124573	0.755402	0.689991	1.76961	0.255285	0.13857	6.13483	26.6252
BMPR2	18.2579	10.192	15.0057	14.9998	18.1371	30.9102	6.31468	25.0967	21.5871	17.5275	7.60462	22.9022	16.4207
BMS1	11.8075	12.7971	14.3491	6.9931	8.21749	11.6133	8.84756	7.80294	10.8257	6.06412	5.557	6.88217	6.78094
BMS1P1	0.374207	0.38433	0.563765	0.111848	0.145965	0.203111	0.104336	0.0508291	0.295552	0.0548417	0.294797	0.0933881	0.144231
BMS1P4	1.5539	1.58509	1.38336	1.25207	1.28576	0.925119	1.89259	0.642159	1.15517	0.965954	1.0814	0.858275	0.883624
BMX	0	0.095119	0.163405	0.313844	0.623118	1.31653	0.0360438	0.0884425	0.364003	0.190881	0.275339	0.0263825	0.278895
BNC1	0.136942	0	0.00805721	0.11596	0.377047	0.234626	0.105012	0.0232277	0.148211	0.0167103	0.0496614	0.0284578	0
BNC2	1.00132	0.282197	0.980844	0.629579	1.26682	2.80083	2.13555	2.24423	1.01679	0.989552	0.660088	1.65565	2.97789
BNIP1	0.312184	0.102241	0.461645	0.33059	0.176863	0.362191	0.194494	0.938812	0.470374	1.40302	0.235318	0.479129	0.491852
BNIP2	13.3683	10.0047	10.8905	13.1647	11.5622	14.5922	5.39781	13.2895	20.2204	10.2299	4.16635	13.2154	12.1809
BNIP3	2.83615	2.85273	1.60721	3.21888	2.17237	3.26477	2.23368	13.6514	1.92386	3.05172	2.12481	6.75624	6.76122
BNIP3L	9.87788	4.9282	8.055	7.1511	11.4197	21.0773	6.00877	9.0732	11.614	7.24271	4.29368	20.6335	14.9915
BNIPL	2.46403	0.0937359	2.37721	0.508693	0.368026	0.218855	0.247821	0.507305	0.939871	0.527743	0.732667	0.25712	0.859202
BOC	0.0770736	0.0735127	0.0664626	0.415388	0.821532	1.53289	0.191825	0.115863	0.234242	0.0198727	0.109498	0.0860828	0.236989
BOD1	2.71015	1.56629	3.11287	2.31086	3.46458	4.28117	1.8244	3.14064	2.70345	3.87937	2.18205	4.14968	5.86742
BOD1L1	29.4678	12.2071	28.9724	23.0762	24.7421	35.3556	14.6364	44.6069	32.8608	28.4373	13.6059	19.9089	19.8788
BOD1L2	0	0.0117153	0.0112736	0	0	0	0	0	0	0	0	0	0
BOK	0.140349	0.0150428	0.0578797	0.0244591	0.0844921	0.351287	0.0855351	0.0419377	0.0156965	0.0301705	0	0.0513807	0.0528982
BOK_AS1	0	0	0	0	0	0	0	0	0	0	0	0	0
BOLA1	1.01286	2.30825	1.89437	0.52841	0.760134	0.640378	0.368462	1.26019	0.28973	0.339974	0.564855	1.44744	0.695424
BOLA2	0	0	0	0.0718811	0	0	0	0	0	0	0	0	0.0802047
BOLA2B	0	0.0446899	0	0	0	0	0	0	0	0	0	0	0
BOLA3	14.0411	25.1142	29.1418	12.462	16.6872	20.738	15.7688	20.2784	23.2078	25.2809	7.07774	21.5014	54.1227
BOLA3_AS1	0.178534	0.200577	0.137902	0.521265	0.663046	0.792044	0.15244	0.106113	0.497711	0.496205	0.121473	0.314734	0.368076
BOLL	0.183494	0.0858	0.0275128	0.0814019	0.01339	0.0333951	0.0162672	0.0398458	0.0895111	0	0.024274	0.0732276	0.0502599
BOP1	0.0591792	0.304638	0.162763	0.0687486	0.0474961	0.0790375	0.249999	0.141732	0.0353368	0.0679762	0.028746	0.028941	0.178774
BORA	1.60941	1.36516	1.34462	1.238	0.61899	0.761944	1.53581	0.901509	2.17404	1.16496	0.960629	2.18532	1.71993
BPESC1	0	0	0	0	0	0.0129961	0.0126772	0	0	0.0222594	0.0188768	0	0
BPGM	3.58149	2.1528	3.2924	2.06398	1.70664	1.91823	2.12467	2.72562	1.96062	3.96837	0.846501	5.80408	4.21559
BPHL	1.98722	4.07234	4.94818	2.30402	3.11165	5.41725	1.96079	1.06849	2.12797	1.27576	1.71005	1.02857	3.7063
BPI	0	0	0	0.0361612	0.0416344	0.0520544	0	0	0.0466239	0	0	0	0
BPIFA1	0	0	0	0	0	0	0.0495167	0	0	0	0	3.29367	0
BPIFA2	0	0	0	0	0	0.099419	0	0	0	0	0	0	0.0764056
BPIFA3	0	0	0	0	0	0	0	0	0	0	0	0	0
BPIFA4P	0	0.0363263	0	0	0	0	0	0	0	0	0	0.125913	0
BPIFB1	0	0	0	0.0972488	0	0.0560262	0.0271881	0	0.200832	0	0.0612493	1.2786	0.12739
BPIFB2	0.0754974	0	0	0.192903	0.605732	0.580491	1.05429	0.60555	0.022601	0	0.0919121	0.185475	1.75677
BPIFB3	0	0	0	0	0	0	0	0	0	0	0	0	0
BPIFB4	0	0	0	0	0	0	0	0	0	0	0	0	0
BPIFB6	0	0	0	0	0	0	0	0	0	0	0	0	0
BPIFC	0	0	0	0.033466	0	0.0481493	0.421138	0	0	0	0	0.0353579	0.0364022
BPNT1	6.69586	1.96876	11.0012	2.69726	3.15145	2.39361	3.93908	8.94365	4.85718	4.27857	5.16715	11.5693	10.0499
BPTF	102.552	41.6717	49.9779	24.2981	29.4917	34.4223	15.0045	35.2898	43.4493	46.3017	49.7541	32.0644	70.4857
BPY2C	0	0	0	0	0	0	0	0	0	0	0	0	0
BRAF	5.66658	3.50138	3.23962	4.74713	5.89358	7.39404	3.60306	4.89399	6.59038	5.05275	4.63331	4.09647	4.94786
BRAP	13.0263	10.3885	17.9093	10.749	14.5678	22.9935	9.19245	20.6301	25.3884	14.7066	7.36877	17.2167	14.0247
BRAT1	0	0.0261954	0.0126018	0.0319676	0.0736219	0	0	0	0	0	0.0111138	0.0446775	0.0229985
BRCA1	1.27012	1.17155	1.65782	1.2063	2.5449	1.45536	0.889786	1.65821	1.45826	0.72476	2.3435	1.75417	1.2243
BRCA2	1.55328	2.43553	0.943492	0.548493	0.326733	0.521938	0.684717	1.22637	1.03274	1.29048	0.633211	1.02036	0.62337
BRCC3	4.64654	5.04907	8.31173	4.94029	4.09505	4.91273	2.97779	6.97033	4.96445	6.19837	2.95043	7.89615	6.56083
BRD1	3.69098	2.77287	3.65321	3.57751	2.23287	2.03526	3.26785	2.9526	2.67894	3.52908	0.894714	4.6998	6.84736
BRD2	47.2023	21.6911	34.2128	27.3945	26.5122	34.7942	21.2263	55.1328	40.0247	47.5327	23.8049	40.1819	65.4202
BRD3	6.82872	2.19925	4.3923	1.59194	1.38769	1.58858	1.53803	3.78364	1.85395	2.38718	1.72076	3.79129	4.8446
BRD4	8.50615	7.18029	6.56623	4.97237	5.87401	7.0571	6.85251	16.0897	5.36393	11.9762	3.4241	9.53928	13.0601
BRD7	16.8126	10.1574	21.0443	18.8835	8.68787	13.4489	8.43294	15.7175	16.3731	11.7235	5.1057	16.4543	13.3559
BRD7P3	0.13278	0.162708	0.172139	0.502432	0.274039	0.151976	0.258907	0.226998	0.594411	0.751199	0.13816	0.36154	0.286324
BRD8	8.05587	4.85217	10.8819	6.4004	9.5219	7.64745	6.40611	7.20805	8.95204	6.59008	6.02335	8.65039	9.39646
BRD9	1.54981	2.35093	1.25791	1.00587	1.20263	1.26889	1.79701	1.93001	1.37409	1.4658	1.23875	1.57117	2.18889
BRDT	0	0.0261766	0	0	0	0	0	0	0.01365	0	0.0111057	0	0
BRE	3.05977	2.42001	4.56376	5.73535	5.03899	6.24776	4.28039	2.95973	7.09389	4.06927	3.2523	5.79271	7.71547
BREA2	0	0.135706	0.0867209	0	0	0.052735	0.0507613	0	0	0.0926413	0	0	0
BRF1	0.359716	0.602762	0.501935	0.278075	0.33313	0.339268	0.568272	0.192778	0.302851	0.350581	0.225524	0.301574	0.218844
BRF2	2.40496	0.265167	0.176477	0.535544	0.457338	0.2381	0.353423	1.12222	0.873851	0.246365	0.502029	1.09146	0.657189
BRI3	3.71213	6.03092	11.8907	7.35436	9.07938	14.334	5.49937	4.90959	6.56172	2.9013	2.24657	8.48553	11.5007
BRI3BP	0.670621	0.374285	0.587846	0.274709	0.0948703	0.119071	0.613941	0.76888	0.856321	0.345714	0.377088	0.529879	0.606143
BRIP1	1.60833	1.24918	1.68608	0.439621	0.576121	0.602194	1.22028	1.49117	2.1505	0.610368	0.629285	0.834719	1.92143
BRIX1	10.5625	20.4648	23.9165	9.74332	6.35056	9.23939	13.7245	15.0751	13.6172	9.60184	3.79638	17.0578	10.1131
BRK1	33.8378	34.3284	48.9026	25.9367	35.8826	53.1352	22.7737	52.6073	46.1316	26.8268	11.7781	44.8451	40.6399
BRMS1	0.823396	1.16984	0.789229	1.02189	0.770349	0.885254	1.42908	0.713264	1.06028	1.28283	0.55367	0.6554	1.63066
BRMS1L	2.1782	3.84391	1.93035	2.18345	2.10959	3.46075	1.79037	4.13275	3.51195	1.82725	1.02226	2.05697	2.11772
BROX	27.0967	8.93094	18.8263	9.57977	8.83731	11.7509	8.65619	22.2183	24.7926	13.3367	11.8703	40.4488	23.9964
BRP44	13.2085	15.0434	20.1048	6.38135	7.78701	9.39549	4.63273	20.1829	10.5076	15.6542	2.66803	36.7692	56.6166
BRP44L	0.770597	2.76535	1.78189	1.22568	1.14618	1.94517	0.748241	2.17538	1.0035	1.565	0.366927	3.24821	1.37196
BRPF1	0.928327	0.736967	1.07997	0.910723	0.753192	1.19557	1.41418	1.02249	0.767625	0.817325	0.465021	1.32232	1.0891
BRPF3	3.84522	1.86622	3.07441	2.45913	2.35502	2.70651	2.18127	2.63879	2.2998	2.42993	2.26958	4.01965	5.92463
BRS3	0.0349708	0	0	0	0	0.0351498	0	0.0848683	0	0	0	0	0.0535243
BRSK1	0.104492	0.0255809	0	0.0728494	0.0599193	0.0149362	0.0291204	0.0712071	0.0133385	0	0.0108523	0	0
BRSK2	0.155062	0.0189599	0	0	0.0177867	0	0.140505	0	0	0.0378829	0.016075	0.0290633	0
BRWD1	12.256	16.9318	12.1239	11.3922	9.93044	8.33857	8.61276	15.7215	14.2559	9.99026	7.21958	23.7733	13.9559
BRWD1_AS1	0.167005	0.0728962	0	0.0580293	0.333825	0	0	0.211611	0	0	0	0.129629	0.133458
BRWD1_IT2	1.87503	2.01684	1.26102	1.97519	1.33972	0.562289	1.27999	0.374078	0.50703	0	1.61073	1.52769	0.786406
BRWD3	6.2915	7.19107	10.0421	4.4847	5.61007	8.34682	5.37831	8.03944	5.896	5.1404	2.2426	4.02352	6.46986
BSCL2	0.397569	0.15795	0.0629304	0.321697	0.311675	0.212806	0.218326	0.508148	0.435333	0.25858	0.266463	0.657138	0.921982
BSDC1	2.4714	1.95411	2.21945	1.65489	0.79162	0.76047	1.10364	2.76091	0.864756	4.29879	0.540943	5.90677	5.97854
BSG	14.1033	5.52445	3.15645	2.17964	3.63209	5.36165	9.2519	23.1693	2.48932	6.37918	3.11963	7.29943	11.2178
BSN	0.0632861	0.0422992	0.0339571	0.124763	0.134846	0.151013	0.0833152	0.149384	0.0806529	0.121487	0.0596778	0.15517	0.0778282
BSN_AS2	0	0	0	0.0124506	0	0	0.0174159	0	0	0	0	0.0261622	0
BSND	0	0	0	0	0	0	0	0	0	0	0	0	0
BSPH1	0	0	0	0	0	0	0	0	0	0	0	0	0
BSPRY	0.997645	1.64349	0.592697	0.556298	0.720612	0.579631	0.680785	1.1949	0.76855	0.790856	0.508885	1.40539	1.77848
BST1	0.29863	0.17143	0.246964	0.20802	0.212875	0.566739	0.193789	0.401998	0.0598363	0.520565	0.145965	0.246257	0.659179
BST2	2.94045	1.76407	1.69022	8.18409	2.53595	4.34074	4.50159	2.93715	18.5707	16.4011	6.70619	24.9325	51.4259
BSX	0	0	0	0	0	0	0	0	0	0	0	0	0
BTAF1	4.83309	5.93786	10.9103	7.70363	6.58523	5.0351	5.92938	4.43343	8.16743	5.35529	3.21582	4.18387	4.56249
BTBD1	4.33136	3.82961	10.0106	4.80655	4.35494	6.33921	1.69829	6.97251	5.98298	6.11252	1.99375	13.683	5.58879
BTBD10	3.92353	2.59964	5.07747	2.8127	3.83571	4.59946	2.86454	4.00419	4.34452	4.38502	2.07186	4.96031	4.74204
BTBD11	0.0232982	0.00997266	0.0191971	0.398025	0.177759	0.267877	0.193235	0.0831316	0.270184	0.259122	0.0507374	0.186653	0.262108
BTBD16	0	0	0	0	0	0	0	0	0	0	0.0189259	0.038203	0
BTBD17	0	0	0	0	0	0	0	0	0	0	0	0	0
BTBD18	0.120826	0.116445	0.0995849	0.263224	0.363635	0.226622	0.162045	0.144234	0.269856	0.129561	0.197607	0.242699	0.181819
BTBD19	0.0620053	0.02668	0	0.0215981	0	0.0934004	0.12074	0	0	0	0.0227073	0.0459306	0.0472872
BTBD2	0.443788	0.0608876	0.102493	0.148492	0.341969	0.408786	0.242331	0.127327	0.0953045	0.122134	0.0516893	0.0519988	0.240906
BTBD3	7.99083	5.75097	6.65533	5.23094	6.15834	6.70147	3.6299	5.92658	5.59415	4.05924	1.93578	5.7704	6.59694
BTBD6	1.88959	2.25989	3.06117	2.06691	1.55455	1.89453	1.11872	0.517433	1.48128	1.07538	1.11753	3.1697	0.72518
BTBD7	5.85846	5.21887	4.33782	3.66461	3.8803	5.56002	3.24536	4.2638	3.29352	5.64302	2.17983	5.16353	5.08017
BTBD8	0.238274	0.146586	0.0281541	0.213391	0.218368	0.27365	0.13252	0.495241	0.307048	0.356283	0.0998659	0.404502	0.416449
BTBD9	1.15424	0.788302	1.21478	0.925427	1.03828	1.07394	1.09574	1.51188	1.1237	1.32982	0.82164	2.05844	4.23019
BTC	0.113107	0.260036	0.0936101	0.446371	0.241815	0.379187	0.550203	0.458579	0.30664	0.0659816	0.0831012	0.280918	0.809801
BTD	1.6971	0.689263	2.83996	1.79009	1.84028	4.16097	0.692832	1.2668	2.01623	0.91135	0.803271	2.76667	1.63261
BTF3	36.3663	30.3004	79.1609	39.3835	30.014	37.4835	9.29812	24.2853	51.2889	34.9814	15.3391	63.5784	49.3931
BTF3L4	96.018	31.0266	40.2729	30.025	18.722	35.6384	34.2604	65.3291	30.8671	47.6394	18.7287	56.3084	77.1064
BTF3P11	0	0	0.0773408	0	0	0	0	0	0	0	0	0	0
BTG1	2.30254	2.35754	2.78536	5.59638	2.6305	3.88984	2.11561	3.17956	8.10541	6.76351	0.719663	3.71332	5.38105
BTG2	20.0944	2.75646	6.60082	8.59553	9.4034	14.1583	4.85296	7.51927	31.5897	14.5526	7.42996	14.0188	19.7936
BTG3	2.35506	3.41888	1.05736	3.32416	3.81233	3.44819	3.43196	2.52815	3.57101	2.87485	0.542782	5.50293	1.90304
BTG4	0	0	0	0	0	0.104076	0	0	0	0	0	0.0778071	0.0801051
BTK	0.267037	0.50377	0.76357	0.980376	0.62874	0.641682	0.225665	0.979015	1.8001	2.38855	0.246234	0.860479	1.36911
BTLA	0.0748941	0.590346	0.185237	2.12029	0.504972	0.704431	0.204544	1.82212	7.72387	16.013	0.23958	0.937729	1.0365
BTN1A1	0.0162084	0.0416785	0.0400967	0.112994	0.169146	0.210894	0.110651	0.154805	0.173907	0.0835267	0.082534	0.0711233	0.024408
BTN2A1	1.69998	1.98388	2.40953	2.84219	2.61678	3.26233	2.90708	2.22363	3.40518	3.17351	2.00105	2.22297	2.85341
BTN2A2	0.392836	0.6698	0.912739	1.10956	0.913836	1.21714	0.780382	1.32146	3.30589	1.32588	0.781499	0.867315	1.53143
BTN2A3P	0.0563639	0.0322302	0.139496	0.130962	0.135717	0.150523	0.238131	0.404643	0.185021	0.161725	0.109467	0.192793	0.113421
BTN3A1	3.18003	2.64442	5.71963	5.67111	6.79035	10.4445	4.10381	8.55901	19.7759	12.3373	4.75801	6.69229	11.4091
BTN3A2	3.69673	3.77507	6.05525	7.42281	3.86122	11.6462	3.81291	6.08432	21.946	10.3136	2.48915	4.68767	8.25333
BTN3A3	3.02463	3.58148	4.4647	5.55318	5.70793	18.3979	3.62374	7.409	23.5673	10.0071	7.37937	3.98215	6.84249
BTNL2	0	0	0	0	0	0	0.0353072	0	0	0.063423	0	0.0540049	0
BTNL3	0	0	0.0157942	0.0266882	0	0.0766939	0	0.0916526	0	0	0.0418347	0.0561448	0
BTNL8	0	0.0261159	0	0	0	0	0.0295543	0	0	0.15834	0.0893374	0	0
BTNL9	0.795972	0.335252	0.32263	3.49367	3.50973	7.30852	0.305531	0.870033	1.02511	2.14599	1.19427	1.84635	1.68532
BTRC	3.96505	2.29329	3.1127	2.01801	2.92701	3.41408	2.49164	3.18969	3.35212	2.44139	4.11665	3.98911	3.76778
BUB1	4.00355	3.76373	5.34169	1.50938	0.711996	1.00432	1.48857	2.11166	3.00362	1.63086	1.60087	3.59535	1.80181
BUB1B	10.2425	12.1026	8.90139	3.46063	2.59733	1.95843	5.64964	7.35207	8.21716	5.0393	3.63015	3.79451	3.43195
BUB3	25.6488	14.5114	32.0046	17.9893	15.6199	10.2995	14.5256	17.539	20.1508	21.97	18.9291	38.3607	38.5789
BUD13	1.64774	1.8966	1.88963	1.87196	2.0495	2.56138	1.68387	1.92215	2.17608	1.01424	1.10734	2.7866	2.1008
BUD31	10.6512	7.44683	4.03869	5.53099	5.17008	6.67607	4.50015	7.08274	7.55857	6.658	4.74601	8.66944	9.17
BVES	0.24757	0.20469	0.400952	0.564006	0.470566	0.585385	0.241663	0.54798	0.242542	0.577257	0.0897167	0.443582	0.394969
BVES_AS1	0.0562635	0	0	0	0.0451336	0.0564643	0.0273987	0	0	0	0.0411544	0.124721	0.0856029
BYSL	0.238793	0.5948	0.414052	0.183053	0.249085	0.0957665	0.395561	0.229582	0.407208	0.165165	0.122026	0.0703191	0.217188
BZRAP1	0.124171	0.0303257	0.0778809	0.131968	0.104487	0.0413275	0.0692725	0.209911	0.189362	0.18122	0.0599325	0.0257209	0.0529584
BZW1	6.7954	4.63334	8.12598	4.84006	3.26471	4.02789	2.57854	3.38504	8.08312	2.61468	3.1387	4.91627	2.92943
BZW2	14.1254	8.45479	26.5708	13.8111	9.23432	12.2173	8.44189	7.62422	13.1952	10.632	5.15243	14.4223	20.5008
C10orf10	0.827804	0.375168	1.08205	1.61855	0.885668	4.14899	0.85152	0.938855	1.65031	0.834348	0.352371	1.45473	1.88083
C10orf105	0	0.0162724	0.00783247	0.00662196	0.0152734	0	0	0	0	0.0162413	0	0	0.0142406
C10orf107	0.040178	0.207973	0.199598	0.0839341	0.418691	0.121294	0.234467	0	0.181766	0.140934	0	0.120006	0.308875
C10orf108	0.203883	0.315607	0.189108	0.182063	0.47292	0.34437	0.813745	0.512354	0.0804511	0.111919	0.410744	0.215803	0.398134
C10orf11	0.843249	0.365732	1.30108	0.50284	0.868054	2.37462	0.350703	0.747343	0.770683	0.322589	0.715557	0.824058	1.88532
C10orf111	0.14075	0.0242064	0.209338	0.0392267	0.067744	0.226005	0.109666	0	0.0253184	0.0977123	0.0411822	0.0416012	0.12849
C10orf113	0.106576	0.0934787	0	0.147731	0.170052	0	0.102727	0	0.0998015	0	0.323108	0.337428	0.868483
C10orf114	0	0.0205217	0	0	0.0383418	0.0239549	0.0232811	0	0	0.123943	0.017442	0.0703586	0.0362183
C10orf116	1.21335	0.15145	0.795639	3.85406	3.22394	8.01263	0.503128	4.18507	4.73637	2.69387	0.634762	3.91302	9.72419
C10orf118	27.9241	16.8564	16.331	13.9726	16.4511	18.9237	10.7795	35.9533	20.6575	19.4141	6.44213	26.9807	15.6269
C10orf12	6.43555	4.2916	8.8762	4.46701	2.87114	3.69252	3.18886	3.77383	4.22264	2.5792	2.08906	4.03118	5.37002
C10orf120	0	0	0	0	0	0	0	0	0	0	0	0	0
C10orf122	0	0	0	0	0	0	0	0	0	0	0	0	0
C10orf125	0	0.0976638	0	0	0	0	0.321402	0.288623	0	0	0	0.176805	0
C10orf128	0	0	0.174196	0.423964	0.162366	0	0	0	0	0.418992	0	0	0.36731
C10orf129	0	0	0	0.0392521	0.0903839	0.028269	0.0274342	0.0679562	0.0506701	0.0977772	0.0206042	0	0.0428583
C10orf131	0.129673	0.298508	0.357999	0.601779	0.72735	0.609275	0.420178	0.950769	0.39161	0.83597	0.286527	0.38827	1.53235
C10orf136	0.0457168	0.0395	0.0757762	0.0318268	0.036635	0.0921253	0	0	0	0	0.134858	0.137216	0
C10orf137	1.96952	1.10713	2.30872	1.89666	2.04206	2.11289	1.51354	2.37842	1.97375	2.40746	1.41805	3.23987	2.56919
C10orf2	13.5984	5.94078	8.93393	3.55546	6.08602	8.23513	6.21567	14.4761	5.22564	5.2826	2.94626	5.08567	5.78403
C10orf25	0.142844	0.0734243	0.117752	0.199182	0.321107	0.471596	0.20901	0.204307	0.433836	0.489937	0.103818	0.375465	0.322128
C10orf32	3.78989	3.69373	7.02315	4.43495	3.60911	5.73433	1.84557	6.36497	6.87638	3.65256	2.36221	8.49779	8.74953
C10orf32_AS3MT	0	0	0	0	0	0	0	0	0	0	0	0	0
C10orf35	2.35148	5.51806	8.03696	4.77696	4.88327	3.72505	1.81874	2.12041	4.22831	0.847475	3.11768	6.92763	8.61811
C10orf40	0	0	0	0	0	0	0	0	0	0	0.0386207	0.0389873	0
C10orf47	0.522038	0.800184	0.985153	0.498069	0.738986	0.824537	0.214427	0.949254	0.821978	0.259033	0.359354	3.60929	1.05284
C10orf53	0	0	0	0	0	0	0	0	0	0	0.188272	0	0
C10orf54	0.141591	0.290741	0.155498	1.11247	0.667085	0.754669	0.128982	0.403354	1.11037	1.04787	0.177976	0.288269	0.734893
C10orf55	0.111284	0.222708	0.137704	0.297358	0.253076	0.0928675	0.217004	0.0443761	0.0996164	0.0957733	0.0540268	0.353387	0.139933
C10orf57	9.31618	3.02022	8.19138	2.90539	3.6069	5.53351	2.2469	6.93803	4.49293	2.6164	3.1616	2.94765	5.75186
C10orf62	0	0	0	0	0	0	0	0	0	0	0	0	0
C10orf67	0	0	0	0.0109247	0	0	0.0152837	0	0	0	0	0	0
C10orf68	0.846293	0.464589	0.488302	1.07313	0.29945	0.914586	0.16799	0.476139	1.41033	1.1002	0.539481	0.7752	0.892223
C10orf71	0	0.00726435	0	0	0	0	0	0	0	0	0.0224713	0	0
C10orf76	2.50911	2.5545	2.24937	2.26602	2.52072	2.85097	1.81208	1.91816	2.52365	2.24951	1.14709	2.57542	2.8172
C10orf82	0.105539	0	0	0	0	0	0	0	0	0	0	0.159374	0.328161
C10orf88	2.48775	1.40404	3.16855	1.67209	2.2005	1.75884	1.17695	2.80682	2.66216	1.71254	1.11548	2.63353	2.66649
C10orf90	0	0	0	0.15616	0.227772	0.4333	0.0436956	0	0.266862	0.0256226	0.0108561	0	0.134773
C10orf91	0	0	0	0	0	0	0	0	0	0	0	0	0
C10orf95	0.0334626	0.0576321	0.0276745	0	0.0268345	0	0	0	0	0.0625901	0	0	0.0511487
C10orf99	0	0	0	0	0	0	0	0	0	0	0	0	0
C11orf1	10.3224	2.40806	13.2264	4.68978	9.25333	18.4084	4.31115	5.27715	8.4766	3.79644	3.40442	5.5764	3.49458
C11orf10	28.555	38.7437	89.5243	54.7586	42.5281	43.0082	28.5562	20.6124	42.7183	30.7428	14.6519	83.4603	59.9257
C11orf16	0	0	0	0	0	0.0248337	0	0	0	0.0428539	0	0.0729805	0
C11orf2	0.148569	0.0637127	0.0766002	0.194177	0.17887	0.446336	0.0905339	0.0888661	0.19949	0.191794	0.0676202	0.0816568	0.112091
C11orf20	0	0.0660167	0	0	0	0	0	0	0	0	0	0	0
C11orf21	0	0.0371744	0	0.0452749	0.0173763	0	0	0.0519451	0.0194125	0.112111	0	0	0.131043
C11orf24	3.17172	3.32195	2.35826	2.74349	2.83396	6.22273	4.36254	3.78017	2.07805	2.7195	1.55903	4.1682	5.58551
C11orf30	4.09186	2.9709	3.05472	2.40548	3.53458	4.16119	2.1361	4.76471	3.26739	4.8572	1.79819	4.26591	4.13641
C11orf31	2.08858	1.66764	7.93954	8.96912	3.44161	4.94109	1.54267	2.63702	5.76969	3.65812	1.96159	8.76785	3.97917
C11orf34	0.031704	0.0272888	0.0524246	0.154602	0.228843	0.0955285	0.154327	0.0767217	0.142826	0.0551946	0.0232286	0.328989	0.290319
C11orf35	0	0	0	0	0	0	0.0219677	0	0	0	0	0	0
C11orf36	0	0	0	0	0	0	0	0	0	0	0	0	0
C11orf40	0	0	0	0	0	0	0	0	0	0	0	0	0
C11orf41	0.690572	0.129658	1.10217	0.211738	0.816906	2.51843	1.28587	1.0309	0.40801	0.122532	0.62848	0.422839	1.1816
C11orf42	0	0	0	0	0.0358082	0	0	0.109364	0	0	0.0329358	0	0
C11orf45	0.153903	0.142779	0.137407	0.166132	0.362486	0.384802	0.250255	0.0916032	0.26331	0.0439332	0.195616	0.22446	0.519951
C11orf46	8.14928	5.39444	11.131	9.61515	10.3294	17.3616	6.32379	12.9645	16.5079	8.47892	4.27002	11.6721	9.95204
C11orf48	21.7732	21.868	29.4708	15.1372	12.2132	11.2155	11.5475	7.54098	17.4225	16.6722	14.0814	20.4496	22.0396
C11orf49	0.817937	0.359976	0.310948	0.334074	0.232083	0.425138	0.247235	0.408276	0.355157	0.195811	0.583697	0.60668	0.858303
C11orf52	1.83765	2.12939	0.631375	0.780104	1.68818	1.12876	0.653559	0.438862	1.34139	0.789307	1.61895	3.15886	3.25216
C11orf53	0	0.0426833	0	0	0.0790795	0	0.0479514	0	0	0	0	0.148603	0.152992
C11orf54	3.13205	2.45192	1.74433	1.25529	2.41948	2.29406	0.801515	3.84384	2.78755	3.70957	0.884239	3.56073	3.16331
C11orf57	16.1521	9.93352	9.37504	5.40713	7.57376	14.1466	5.85848	27.9459	12.9018	8.98879	4.9812	14.8855	10.6776
C11orf58	15.396	10.6607	14.0103	10.99	11.2363	14.9369	10.9614	21.6952	18.2095	19.4708	8.35221	28.7067	22.0119
C11orf63	0.634139	0.448382	0.639856	1.09429	2.27854	3.99827	0.478257	3.24912	2.12586	1.74292	1.68346	0.996809	1.28247
C11orf65	0.906887	0.174346	1.08649	0.420807	0.484353	0.457356	0.7342	1.983	1.05385	1.69408	0.335129	3.41649	0.54715
C11orf67	21.7664	17.7514	35.3996	36.6935	34.1914	46.1896	9.28714	26.917	19.5085	27.0605	4.90377	36.5715	36.3458
C11orf68	0.815968	0.378133	0.259458	0.437245	0.553734	0.315171	0.702738	0.455524	0.424065	0.655431	0.298859	0.744139	0.67035
C11orf70	0.0642878	0.0367875	0.0176864	0.238967	0.206364	0.590912	0	0.102796	0.249727	0.0739526	0.125008	1.03902	0.4214
C11orf71	0	0.239398	0.304746	0.126734	0.0728991	0	0.0882112	0.232798	0.169374	0	0.0687297	0	0.293639
C11orf73	0.764317	1.0179	1.71589	1.30435	1.41836	1.85698	1.07013	1.05656	2.70301	2.36922	0.47516	2.22509	2.13946
C11orf74	2.60955	2.90738	4.56367	2.14064	5.0339	7.24847	1.6221	2.00449	3.92704	4.927	1.2958	6.13955	4.00322
C11orf75	1.3504	6.64221	5.60369	2.63129	3.85052	4.25311	3.09485	5.19885	5.11821	6.52123	0.67983	3.4297	5.46464
C11orf80	0.460359	0.832057	0.46636	0.469397	0.450203	0.304532	0.691508	0.392535	0.209542	0.363265	0.451847	0.378059	0.305
C11orf82	0.448224	0.712842	0.886551	0.491107	0.164518	0.435467	0.97456	0.701252	0.548702	0.548359	0.186025	0.59767	0.384576
C11orf83	0.122081	0.503388	0.0806474	0.153134	0.156724	0.0979313	0.16653	0.0587132	0.0438392	0.42239	0.0891433	0.287734	0.370289
C11orf84	0.776516	0.500274	0.440824	0.473491	0.525698	0.486631	0.638393	0.525103	0.217833	0.293818	0.265768	0.750562	0.735933
C11orf85	0	0	0	0	0	0	0	0	0	0	0	0	0
C11orf86	0	0	0	0	0	0	0	0	0	0	0	0	0
C11orf87	0	0	0.0248137	0	0	0.0301035	0	0	0.00670756	0	0.0109173	0.0109383	0.0225227
C11orf88	0	0	0.0666622	0	0	0	0	0	0.0738191	0	0.179797	0.494969	0
C11orf9	0.109108	0.0199946	0.00641716	0.0108702	0.0625926	0.0700699	0.0532547	0	0.0346972	0	0.0169418	0.0452699	0
C11orf91	0	0.0514499	0.0492822	0	0.0950067	0	0	0	0.0541971	0.105829	0.0440318	0.0901137	0.0927752
C11orf92	0	0.0139466	0.308847	0.454886	0.641716	0.236224	0.0875465	0.0773362	0.217835	0.139092	0.0886355	0.177656	0.048774
C11orf93	0	0.0903084	0.289059	0.194707	0.364247	0.140485	0.068012	0.169596	0.252272	0.427033	0.0769198	0.207783	0
C11orf94	0	0	0	0	0	0	0	0	0	0	0	0	0
C11orf95	1.69395	1.82639	1.48746	1.67407	2.21157	1.69232	1.28524	1.4467	1.13674	1.17772	0.709804	1.7841	1.87281
C11orf96	0.0375394	0.12945	0.0310677	0.366014	0.120386	0.11326	0.0365224	0.0913065	0.0678424	0.394123	0	0.167799	0.403093
C12orf10	1.33125	0.502658	1.20587	0.753153	0.766943	2.51263	1.41596	0.710834	1.46905	0.876658	0.489933	1.18192	1.40896
C12orf23	11.994	7.42279	11.3078	8.32458	8.5827	9.41588	11.3164	17.0214	12.6387	17.2042	5.8227	19.5061	32.0418
C12orf26	7.95099	1.70671	2.49863	3.63646	3.28074	2.82848	1.40885	3.41658	4.80164	3.04315	1.73038	10.365	3.42024
C12orf29	1.80552	1.13227	1.45812	1.50594	1.11201	1.37741	1.40394	3.03088	1.37535	1.8653	0.448517	1.78695	1.40438
C12orf32	4.21811	3.02918	5.1195	4.23277	2.41361	3.7327	3.3781	6.03509	4.95645	4.19331	1.55807	10.2087	7.95863
C12orf35	12.3993	9.32129	10.7047	13.5664	14.0461	16.7592	6.50729	19.1553	44.698	25.1789	8.64484	12.5768	11.5667
C12orf36	0	0.0736675	0	0.149879	0	0.0143381	0.0139799	0	0	0	0.0104163	0	0
C12orf39	0	0.0925456	0	0	0	0	0.101742	0	0	0	0	0.166916	0
C12orf4	4.59639	5.13817	8.23234	5.32223	4.53209	6.92971	5.46084	7.98849	7.90459	5.7674	1.78952	5.36215	5.8957
C12orf40	0	0	0	0	0	0	0	0	0	0	0	0	0
C12orf42	0	0.0324757	0	0	0.0302005	0.0676164	0.0366483	0	0.0340408	0.461457	0	0.0561328	0
C12orf43	0.571203	0.469405	0.574255	0.432658	0.538001	1.19544	0.919479	0.477934	1.36031	0.816601	0.43531	0.512355	0.979619
C12orf44	0.99161	0.752715	2.36435	1.35343	0.826703	1.19729	1.81329	0.773239	0.932864	1.8079	0.670879	1.65786	0.914368
C12orf45	18.1948	14.4216	30.1785	14.7763	16.6134	15.1103	9.86277	14.3167	19.0867	28.9455	3.85374	14.9698	22.4173
C12orf49	6.6225	3.23182	7.35984	3.63986	3.34764	3.0557	3.62772	9.0054	5.14692	6.01994	2.07548	5.19923	6.50879
C12orf5	1.1165	1.48895	2.37962	1.27534	0.740873	1.13632	1.17448	1.74816	1.37676	1.78091	0.425552	0.938011	2.09238
C12orf50	0	0	0	0	0	0	0.0275767	0	0	0	0.020713	0	0
C12orf51	2.01301	1.61725	4.63173	1.98535	2.7205	1.53777	2.03561	1.87932	1.99519	2.01836	1.66916	2.12157	2.6033
C12orf52	0.270796	0.30263	0.447427	0.226423	0.347585	0.679246	0.395657	0.522146	0.219085	0.610413	0.237575	0.599733	0.864424
C12orf53	0.0791206	0.033941	0.0978454	0.137793	0.190093	0.257658	0.214459	0.189501	0.0907769	0.261667	0.0720626	0.0870631	0.280366
C12orf54	0.0604837	0	0.0502527	0	0	0	0	0	0	0	0	0	0
C12orf56	0	0.0263576	0	0	0	0	0.0596489	0	0.0275838	0	0	0	0
C12orf57	1.05021	0.822462	4.40508	2.34803	2.0486	2.3898	2.02553	1.21988	3.07341	1.097	0.445035	4.8573	4.80842
C12orf59	0.099553	0.0426699	0.273659	0.057834	0.0532762	0.132866	0.0970858	0.158523	0.133544	0.171066	0.0241438	0.194217	0.374913
C12orf60	0.18191	0	0.376883	0.158303	0.109331	0.0916381	0.132618	0.111388	0.0412574	0.0801339	0.0335343	0.272937	0.210749
C12orf61	0.028708	0.0987601	0	0.0200017	0.0230283	0	0.0838746	0.069291	0.0258275	0.0498488	0.0210043	0.0424465	0.0437001
C12orf65	1.42126	0.843114	1.04585	1.51747	1.62421	1.82086	0.917842	0.689175	2.18363	1.33867	0.690451	0.992714	1.08661
C12orf66	0.572258	0.245364	1.38657	0.536036	0.416271	0.537166	0.296434	0.470377	0.496087	0.707555	0.247358	0.57629	0.566342
C12orf68	0.159917	0.188665	0.527815	0.376192	1.20323	0.52063	0.409221	0.52674	0.573007	0.206697	0.0728329	0.792013	0.724804
C12orf69	0.0898848	0.0578806	0.166947	0.266235	0.252448	0.202704	0.437994	0.0539454	0.201541	0.310472	0.147543	0.16523	0.0680441
C12orf70	0	0	0	0.0549417	0.0632469	0.0793807	0.153485	0	0.14272	0.138286	0.0290068	0	0.121229
C12orf71	0	0	0.0453416	0.0380141	0.0437523	0	0	0.134886	0.0995717	0	0	0.0826286	0
C12orf73	0.741996	0.392687	0.990455	0.417555	0.251816	0.429642	0.472488	0.688711	0.641816	1.04048	0.250542	0.759407	1.08588
C12orf74	0	0	0	0.215298	0.103285	0	0.0501667	0.0619859	0.277561	0.034051	0	0	0
C12orf75	0.690572	0.814413	1.74428	1.26571	1.74851	2.63112	1.13171	3.26752	3.2495	5.33673	0.453679	6.16719	1.78227
C12orf76	3.40149	1.26132	2.74822	2.35333	1.66894	1.79129	0.929893	0.823876	2.0212	0.88906	1.48315	0.829137	1.15054
C12orf77	0.0324621	0	0	0	0	0	0	0	0	0	0	0	0
C13orf33	0.978764	0.134352	0.468384	0.477557	0.392772	1.49016	0.267172	0.328133	0.368166	0.472127	0.0855715	0.574311	0.857346
C13orf35	0	0	0.0173178	0	0	0	0	0	0	0	0	0	0
C13orf44_IT1	0	0	0	0	0	0	0	0	0	0.272128	0	0	0
C14orf1	17.7989	23.1579	22.9264	14.079	12.6719	19.534	13.3127	13.5899	23.7554	8.1197	10.0189	14.7686	16.2701
C14orf101	1.6136	0.844953	1.24187	0.829091	0.946235	1.45381	0.859855	2.39652	1.5997	1.52446	0.924297	1.76168	1.6228
C14orf102	1.22206	1.25919	1.01621	1.00205	0.944946	1.13129	0.72874	0.591911	0.918458	0.79359	0.509187	0.659263	0.848418
C14orf105	0	0	0	0	0.0148931	0.0185814	0	0.0443945	0	0	0.0135124	0.0271953	0.0839956
C14orf109	1.88881	2.87136	6.79134	3.19341	1.79209	0.892004	0.514021	2.33239	2.14601	3.35756	1.26568	4.02043	2.4835
C14orf118	1.79203	2.29719	2.28714	2.35235	3.05666	3.98499	2.88739	1.71452	3.25765	1.95104	2.07342	1.35565	1.90651
C14orf119	4.79171	5.95854	7.15297	3.63532	4.18617	6.20573	3.95563	5.24	6.32684	2.77404	2.67624	5.29546	3.9872
C14orf126	1.24653	2.77583	3.05572	1.25516	1.09786	1.85457	1.67136	1.94476	1.47138	1.01211	0.667826	3.16843	2.08768
C14orf129	3.551	3.87545	6.86542	2.9697	2.73912	3.72024	1.49584	4.18143	3.80209	4.63101	1.53796	5.93184	3.99039
C14orf132	0.556786	0.430829	0.506571	0.351554	0.885052	0.801785	0.452086	0.360647	0.505735	0.249475	0.258836	0.577808	0.848569
C14orf133	2.42731	3.10688	4.1719	3.3714	3.3893	4.26592	2.69391	3.34306	3.27473	2.92962	1.87479	3.3439	3.38802
C14orf135	9.66736	5.69523	8.31762	5.71007	6.94646	7.26374	5.28572	4.66965	7.59364	4.76245	4.46024	5.99032	6.40977
C14orf142	1.51255	1.86567	2.9714	1.80534	1.14299	1.17501	0.840361	4.43676	1.17487	4.48381	0.732153	3.9474	1.99868
C14orf149	1.11276	0.989811	1.36615	0.825029	1.29516	1.0826	1.08281	1.04619	0.875048	1.19169	0.632417	1.12154	2.36431
C14orf159	1.91282	0.341102	1.78482	1.17102	0.925794	1.40449	0.636807	0.615104	0.915565	0.885657	1.03244	0.975794	0.944269
C14orf162	0	0.030752	0	0.0248574	0.22893	0	0.0694588	0	0.0966585	0	0.07859	0.0530899	0
C14orf166	14.1641	13.5306	18.4578	10.5804	11.9805	11.7449	10.3095	12.857	13.0541	10.6456	4.59365	12.2598	23.1018
C14orf166B	0	0	0	0	0	0.0278869	0	0	0	0	0	0	0
C14orf169	0.910087	2.35822	1.3765	0.938344	0.836976	0.854486	0.536074	1.13448	0.848783	1.04468	0.580013	1.00074	1.54545
C14orf176	0.19233	0.0275935	0.053008	0.0446601	0	0.225385	0.0936176	0.155189	0.0288865	0.0558226	0.0939579	0.190132	0
C14orf177	0	0	0	0	0	0	0	0	0	0	0	0	0
C14orf178	0.0941306	0	0	0	0	0.0959138	0	0	0	0	0	0	0
C14orf180	0.0518329	0	0	0.0180591	0	0.077988	0	0	0	0	0	0	0
C14orf182	0.0518149	0.118468	0.0997144	0.144481	0.110911	0.0691638	0.134738	0.0412778	0.200863	0.386045	0.100562	0.12643	0.260329
C14orf183	0	0.0467761	0	0.0375898	0.0432642	0.054527	0	0	0	0.287701	0	0.0816596	0.252214
C14orf2	12.5474	34.921	45.8492	26.2252	24.5516	32.9194	17.9102	15.1918	28.6664	50.1749	10.8225	65.4351	46.9393
C14orf23	0.0146259	0	0	0	0.011742	0	0	0	0	0	0.0502376	0	0
C14orf28	0.301766	0.313083	0.405979	0.398607	0.318746	0.317905	0.232351	0.871987	0.269772	0.627319	0.277242	0.534165	0.573852
C14orf37	0.716269	0.0511442	0.455187	0.44735	1.09016	1.31394	0.960643	0.569458	0.720028	0.48649	0.477338	0.697681	1.50391
C14orf38	0	0.0307746	0.0149325	0	0	0.0718875	0	0.0876517	0.0160012	0	0.0390153	0.026576	0.189978
C14orf39	0.0502758	0	0	0.0350482	0	0.0167754	0.0980577	0	0.0749413	0	0.0609696	0.196193	0
C14orf43	2.50141	2.11326	2.65623	2.50973	2.22369	3.69159	2.11373	3.06293	2.87567	2.92484	2.31515	2.38955	2.55541
C14orf45	1.95297	0.532423	2.43947	2.05268	1.16137	2.73854	1.52441	2.84223	2.09728	0.982178	1.10783	3.92287	2.69155
C14orf64	0.134993	0.0290644	0.0279121	0.141047	0.162379	0.101735	0.032848	0.0818141	0.334818	0.412007	0.0742493	0.100236	0.0515982
C14orf79	0.454829	0.477652	0.438238	0.264119	0.202732	0.152053	0.443121	0.060807	0.226942	0.131236	0.110749	0.186247	0.153398
C14orf80	0.0317731	0.0273486	0	0.0442682	0.0254821	0	0	0.0768938	0	0	0	0.141312	0
C14orf93	0.268128	0.187193	0.6457	0.31138	0.359102	0.403103	0.154701	0.0950148	0.280543	0.231511	0.179449	0.328409	0.270954
C15orf23	2.38899	3.40927	2.11865	1.58893	0.70699	0.887162	1.23896	3.37015	1.99444	1.78129	0.809689	1.60689	0.884737
C15orf26	0.0309364	0.0266225	0.0511486	0	0.0496249	0	0	0	0	0.0538223	0.0906323	0	0.0471834
C15orf27	0	0.0669033	0.0160857	0	0.031295	0.0195278	0.0190068	0.0466836	0	0	0.0142038	0	0
C15orf29	3.56772	2.44979	3.69533	2.16885	1.81876	3.04671	1.5005	3.4338	3.00959	2.17969	0.578285	2.4252	3.4395
C15orf32	0	0.0240182	0	0	0	0.0280312	0	0	0.0502407	0	0	0	0
C15orf33	0.145511	0.0629127	0.0204407	0.0181927	0.099509	0.0246683	0	0.19697	0.155287	0	0.0896508	0.0828871	0.120365
C15orf37	0.431416	0.136475	0.749773	0.300664	0.400846	0.0910373	0.154897	0.708765	0.264773	0.58834	0.115968	0.667966	0.378231
C15orf38	4.01114	4.56037	1.67327	1.88386	3.86744	6.37202	3.6773	4.09571	3.67644	4.31715	2.21504	4.62987	4.06294
C15orf38_AP3S2	0.537201	1.84397	0.774416	0.264	0.437998	2.3654	0.41966	1.02014	0.875524	0.193418	0.0908543	0.613659	0.186591
C15orf39	0.316409	0.742431	0.361545	0.277583	0.508175	0.540704	0.428323	0.169723	0.363966	0.29653	0.125873	0.341613	0.259954
C15orf40	0.989963	0.927082	1.52147	1.22639	1.42879	0.99788	0.249	1.17167	2.26998	1.16127	0.438686	1.97819	1.12954
C15orf41	0.498646	0.386562	1.00512	0.743175	1.06692	1.51461	0.999662	1.6021	1.31331	0.955658	0.163051	1.01494	0.927036
C15orf42	0.481339	1.33743	0.75953	0.37301	0.220154	0.140214	0.411194	0.554161	0.630648	0.250593	0.406716	0.649842	0.33951
C15orf43	0	0	0	0	0	0	0	0	0	0	0	0	0
C15orf44	6.72515	4.20326	6.74398	3.57226	4.82376	5.43694	2.7925	6.0835	7.04197	5.1925	3.2277	6.83908	6.09865
C15orf48	0.687108	0.716885	0.856865	1.29014	0.219944	0.208778	0.333074	0.687235	1.47966	0.370805	0.0512217	5.5781	0.541778
C15orf52	1.11213	0.91522	2.28965	1.26327	0.886405	0.816535	0.937537	1.15905	0.810472	0.172518	0.59237	0.257074	0.289873
C15orf53	0	0.0199261	0	0.0161706	0.0186187	0	0.0226114	0	0.0416366	0	0.0338671	0.0341443	0
C15orf54	3.01637	0.153538	0.406258	0.114517	0.287711	0.0298828	0.101956	0.142464	0.0667154	0.589319	4.29902	0.807256	0.943408
C15orf55	0	0	0	0	0	0.0239848	0	0	0	0	0	0	0
C15orf56	0.0444716	0.114522	0.238557	0.123954	0.107044	0.0222915	0.0216772	0.21344	0.0199472	0.0384048	0.0810906	0.130758	0
C15orf57	4.57204	1.10869	3.51417	2.37749	2.45309	4.23681	1.12839	5.92415	3.48204	5.21494	1.72247	2.86503	5.11875
C15orf59	0.14811	0.223418	0.183848	0.025788	0.118748	0.0744686	0.180132	0	0	0.0647623	0.0543921	0.0551454	0
C15orf60	0.0576181	0.0499528	0	0.0401873	0.04615	0	0	0.142594	0	0	0.0427236	0	0.0899997
C15orf61	0.424304	0.299364	0.351219	0.402937	0.247385	0.232815	0.150093	0.939046	0.55797	0.405337	0.340219	0.345148	1.12525
C15orf62	0.0374625	0.160662	0.169978	0.130567	0.150343	0.0187584	0.146102	0.0448247	0.134151	0.0967394	0.109134	0.0549168	0.169612
C15orf63	65.611	59.7481	108.147	42.4666	30.9885	23.873	19.383	31.3597	68.4006	48.7196	19.2017	36.9744	45.4045
C16orf11	0	0	0	0	0	0	0	0	0	0	0	0	0
C16orf13	1.07708	0.394674	0.475084	0.498921	0.629328	0.545437	1.55009	2.09013	0.528057	1.28812	0.507433	1.46829	3.22339
C16orf3	0.10556	0.182736	0.0875793	0.146911	0.0845694	0	0.153763	0.130083	0.048058	0.0935836	0.0390515	0.0796868	0
C16orf45	2.06643	0.452437	1.69214	1.5636	5.97349	2.76773	1.54148	0.777371	0.970324	1.43807	0.539834	2.75456	1.78552
C16orf46	1.74803	0.477581	1.01462	0.685856	0.521076	0.848899	0.283267	0.76855	0.861922	0.227181	0.78596	1.07527	1.55295
C16orf48	0.0635472	0.0820476	0.0788104	0.0442687	0.152896	0.0638264	0.0927989	0	0.028629	0	0.0232803	0.141313	0
C16orf5	0.111713	0.111785	0.184314	0.454244	0.388547	0.503424	0.145226	0.222745	0.383347	0.0961472	0.176268	0.21832	0.252864
C16orf52	1.80025	1.55797	2.18677	2.0852	1.72336	2.2467	0.813936	2.77842	1.74994	1.85978	0.88538	1.93882	2.25511
C16orf53	3.78045	3.54194	5.5641	5.34665	3.57009	2.12779	3.94391	6.90056	2.9275	7.54826	3.41777	14.0155	11.0049
C16orf54	0.0537377	0.122885	0.0591006	0.636812	0.20129	0.269028	0.0523981	1.24216	1.9075	2.80414	0.0391215	0.997078	0.567291
C16orf55	0.839052	0.498611	0.550459	0.224918	0.293505	0.0646764	0.314539	0.258026	0.270013	0.111376	0.313771	0.316125	0.358008
C16orf57	6.05166	3.83905	4.46244	3.20288	2.97368	8.65557	7.85158	32.4976	4.41965	6.16633	1.6123	6.00535	7.21102
C16orf58	0.972373	0.560514	0.981641	1.08691	1.0497	1.30899	1.27524	1.36169	1.0196	0.720307	1.07348	0.637878	1.5155
C16orf59	0.0298112	0.153879	0.0985579	0.124615	0.0239116	0	0	0	0	0	0	0	0.0908459
C16orf62	2.42692	1.27856	3.26878	4.4259	5.90241	6.43977	1.7533	3.71872	4.92355	3.95305	3.34563	3.62104	4.6031
[truncated: 21,582 more rows]

## Sheet: Expressed_mRNAs
	RESPONDER	RESPONDER	RESPONDER	RESPONDER	RESPONDER	RESPONDER	RESPONDER	RESPONDER	RESPONDER	RESPONDER	RESPONDER	NONRESPONDER	NONRESPONDER
	SS119	SS64	SS76	SS159	SS143	SS153	SS7	SS118	SS105	SS120	SS208	SS107	SS43
Gene_ID	S1_PRE	S2_PRE	S4_PRE	S5_PRE	S6_PRE	S7_PRE	S8_PRE	S9_PRE	S11_PRE	S12_PRE	S13_PRE	S3_PRE	S10_PRE	Mean_FPKM_Responders	Mean_FPKM_Nonresponders	Fold_Change
RPS3A	44.1563	66.8374	121.953	64.2188	109.234	98.8952	35.7383	5.63406	140.792	5.45142	23.8756	6.4181	5.81353	65.1624	6.11581	0.093855
PSMD3	4.04474	71.3333	67.8062	4.15185	3.52804	3.54686	20.1604	6.43543	4.86858	8.08305	30.3993	1.64798	2.59488	20.3962	2.12143	0.104011
MUC6	144.389	1.60232	1.68012	7.1532	4.48209	14.1225	4.00778	32.1925	35.7574	3.32336	2.67405	4.15635	1.89539	22.8531	3.02587	0.132405
RPL41	40.0159	44.8558	93.6996	39.4716	94.6953	88.6749	31.5798	4.61985	224.022	9.15319	49.9608	11.6831	6.38925	65.5226	9.03618	0.137909
HCAR1	25.8836	10.1886	29.0634	12.2926	14.503	12.5018	3.44254	12.0796	12.4114	6.75018	3.01698	2.57972	1.51434	12.9212	2.04703	0.158424
PHB	27.715	82.8289	372.293	20.7019	24.2142	39.3073	79.2828	10.8724	24.0311	7.59436	8.15171	9.40952	11.2821	63.363	10.3458	0.163278
GSDMB	0.664057	23.3909	12.1761	2.64131	10.8689	1.24794	11.3474	1.36157	2.59525	2.50234	10.8797	1.01718	1.86527	7.24322	1.44122	0.198976
GOSR1	261.674	4.46451	6.50639	4.76327	3.9916	4.85607	3.07114	22.6245	5.86998	14.2297	3.07158	5.12421	7.56715	30.4657	6.34568	0.208289
MYH11	2.1498	4.49729	8.52928	45.5418	60.7317	82.2253	10.3719	7.14958	16.1748	6.29504	5.88077	2.4319	7.74646	22.6861	5.08918	0.22433
RPL7	52.8155	140.857	97.8645	57.597	50.3643	62.7551	39.8414	11.7021	78.0838	14.3818	23.73	9.25929	16.913	57.272	13.0861	0.228491
KYNU	0.549812	5.1769	1.43483	10.9229	7.78098	1.68467	4.2515	7.75432	5.62012	7.23705	0.317616	1.06986	1.18957	4.7937	1.12972	0.235667
NME1	44.9214	812.994	1145.33	46.2501	31.3335	19.9229	115.081	36.7821	48.5593	436.955	63.4056	52.6501	69.0688	254.685	60.8594	0.23896
MYC	10.6664	16.2485	10.5971	4.12426	8.87829	18.6531	15.53	2.36987	11.6101	3.13704	1.52844	2.32279	2.24193	9.39483	2.28236	0.242938
ICT1	11.7155	30.8691	51.7852	9.77149	16.7947	22.0794	5.35644	10.6654	16.6589	15.8937	40.0077	4.76007	5.4772	21.0543	5.11863	0.243116
EEF1B2	76.4065	142.165	181.126	124.474	139.626	164.918	47.0691	21.648	226.62	31.3829	38.1095	26.1243	27.2074	108.504	26.6658	0.245759
LRRC37BP1	62.2647	1.3353	0.735695	0.93082	1.19803	1.06921	0.814202	4.84787	1.22472	1.47553	0.961016	1.18503	2.33717	6.98701	1.7611	0.252054
PEG10	1.60584	0.3012	0.574506	8.65172	38.924	26.038	1.02523	9.26599	40.266	30.1325	28.2856	1.26524	7.30684	16.8246	4.28604	0.254748
NPM1	1736.86	928.899	2476.64	927.219	851.119	1567.31	666.147	463.892	1597.62	226.697	618.037	286.138	274.923	1096.4	280.53	0.255864
MAOB	32.901	0.522478	1.77375	37.45	45.4383	49.3063	2.49867	14.0123	132.587	2.31208	55.954	7.79621	9.64798	34.0687	8.72209	0.256015
CSTA	0.661979	1.15032	97.9412	18.6466	7.31167	4.55663	1.41233	4.45911	4.18716	0.594064	0.690064	2.22573	4.37462	12.8737	3.30018	0.256349
HAUS8	6.42504	5.50474	4.94992	2.99131	3.25448	3.12653	3.02735	1.96748	4.7287	2.24167	7.11956	0.954097	1.18923	4.12153	1.07166	0.260016
HIST1H2AI	6.98977	2.1987	5.03356	1.21082	1.50808	1.95139	1.25985	1.17385	5.9792	1.68897	11.8281	0.958776	0.987093	3.71112	0.972935	0.262168
PALM3	7.88067	0.231983	18.584	1.95651	3.70457	1.68748	2.35113	2.79133	1.02486	0.394453	1.5461	1.03817	1.06883	3.8321	1.0535	0.274915
SFRP1	0.313463	0.20767	0.308195	31.5333	48.4689	90.0007	1.01644	4.1792	36.5428	3.47311	2.35455	3.1045	7.81627	19.8544	5.46039	0.275021
TOB1	72.0843	170.353	718.165	41.2484	33.6205	29.7767	44.3004	45.13	52.8434	384.452	57.2541	32.1136	50.4554	149.93	41.2845	0.275359
NTRK2	0.970943	0.439123	0.305995	7.64547	16.71	43.1273	0.571823	2.04547	9.25605	2.09159	1.30185	1.56143	2.6795	7.67869	2.12047	0.276149
S100B	1.98233	0.661631	1.00801	6.49269	5.34346	39.986	0.481749	0.441228	7.55977	3.41232	0.631081	1.82445	1.66963	6.18184	1.74704	0.282608
MYO18A	21.6018	1.71412	5.49361	3.69427	8.09748	4.71741	5.2174	6.27465	18.275	4.30338	5.45248	1.79598	2.59937	7.71287	2.19767	0.284936
SCARNA13	5.68054	7.04359	3.40303	6.82252	10.3048	2.66944	8.39212	1.00091	11.9563	1.78969	15.5	1.31368	2.58322	6.77845	1.94845	0.287448
EEF1A1	95.9667	50.1065	168.953	94.4256	117.702	155.306	53.2634	25.1703	134.744	23.9656	34.2726	25.9068	24.2312	86.716	25.069	0.289093
CPD	445.918	6.61444	16.6402	16.287	11.0906	14.3961	4.25527	51.5305	11.1481	12.8211	8.73695	12.7979	18.8508	54.4944	15.8243	0.290385
SELL	0.234795	1.70518	0.846018	5.37123	1.22813	3.33868	0.208048	4.04342	27.4245	20.5837	0.638435	1.37961	2.13681	5.96565	1.75821	0.294722
GABRP	13.1092	0.0118577	0.741676	11.022	37.6651	75.9685	1.20186	1.48438	17.7653	0.379691	1.78042	3.96053	4.86804	14.6482	4.41428	0.301354
ID4	0.468983	17.154	1.35252	5.57559	8.76479	18.7686	1.48724	1.98004	4.55013	1.70534	0.808574	1.41794	2.04023	5.69235	1.72908	0.303756
GIT1	29.2999	1.06505	2.54818	1.05441	0.96941	1.78881	0.892417	0.406264	4.98873	0.438407	0.39708	1.29769	1.1347	3.98624	1.21619	0.305098
PIP	0.214384	0	10.1447	24.5551	58.7123	0.328576	13.9695	1.66594	8.02703	152.609	4.06942	2.04105	13.4835	24.936	7.76227	0.311288
SYNM	1.66302	0.820475	0.698471	20.8449	22.9131	18.5425	0.563449	3.73928	11.476	1.12577	1.78813	2.10899	2.66983	7.65228	2.38941	0.312248
GNLY	0.530478	4.02702	3.03018	1.2644	0.36372	3.22892	1.02777	1.52563	26.6733	1.64634	0.226733	1.40187	1.08245	3.95859	1.24216	0.313788
DEPTOR	44.0561	11.4164	12.3797	3.21265	6.49147	6.41749	3.85684	7.93634	4.07625	4.40361	1.97944	2.0688	4.02018	9.65694	3.04449	0.315265
JAM2	3.39606	3.92687	5.4475	12.467	22.961	65.993	2.44582	13.7054	22.6689	5.94562	7.32834	2.95325	6.64561	15.1169	4.79943	0.317488
CXCL9	1.66506	34.0364	5.99212	17.8563	6.31513	2.27193	1.56996	115.153	241.379	49.2773	1.21239	21.7172	6.12792	43.339	13.9226	0.321248
MEG3	1.30787	0.378285	0.485738	2.81281	3.34086	5.70122	72.0957	2.08248	1.29051	0.380363	1.5158	1.43075	3.92907	8.30833	2.67991	0.322557
POF1B	29.7073	0.167374	11.6085	7.1214	3.64785	0.24148	0.460123	4.13	1.67231	4.9782	7.35477	1.20634	2.98418	6.46266	2.09526	0.32421
PABPC1	1392.39	671.759	1419.16	342.895	384.947	451.059	260.454	364.911	336.385	204.751	148.143	171.369	182.195	543.35	176.782	0.325355
RPL10	12.1341	22.0598	17.2901	10.8489	19.0708	30.644	7.81663	2.22895	29.9753	3.43506	7.67099	2.96151	6.73419	14.8341	4.84785	0.326805
BLMH	198.683	2.6295	7.40575	7.32021	5.52598	6.91248	5.08377	16.2058	6.03082	6.09788	4.94632	5.00404	11.0238	24.2583	8.01392	0.330358
ITGB6	36.159	0.301337	85.7015	7.04564	4.08766	6.46954	16.4746	10.7938	12.0934	57.4153	13.0793	4.83741	10.1668	22.6928	7.50211	0.330594
CD36	52.874	2.54967	15.9888	48.7188	37.1669	179.385	2.5564	5.50468	14.5068	4.61212	8.82948	13.0457	9.45013	33.8811	11.2479	0.331982
KIAA0100	123.875	4.45755	6.7345	4.63805	9.91864	6.939	8.48988	10.22	40.9816	7.65569	7.23922	8.40966	5.56092	21.0136	6.98529	0.332418
RPL6	189.22	192.328	350.942	179.714	193.2	293.012	118.744	43.4592	284.75	60.638	69.9853	51.472	68.9032	179.636	60.1876	0.335054
AIM1	18.3569	2.77695	17.664	6.49821	7.93272	6.69984	11.1255	5.05644	11.5343	4.11869	1.99845	3.00363	2.72337	8.52382	2.8635	0.335941
GDPD1	4.55376	1.65775	15.1879	0.693825	0.682945	1.29645	1.9478	4.76485	8.83342	1.87255	0.867726	1.39333	1.22905	3.85082	1.31119	0.340497
HIST1H2BG	100.711	53.4935	155.604	27.8527	23.9499	11.7869	36.482	17.6641	31.9659	11.468	68.7815	12.4042	21.1937	49.069	16.7989	0.342353
PLA2G4A	0.866565	0.796689	9.61357	3.85543	3.03557	8.05744	0.737601	1.76748	6.22529	2.62426	1.0886	1.10576	1.30444	3.51532	1.2051	0.342814
NME2	17.2819	198.999	290.645	19.3492	12.4109	18.9652	40.4562	12.94	21.3017	164.422	13.1174	17.7707	32.7326	73.6262	25.2516	0.342971
ZNF652	26.1364	16.9854	228.342	11.4121	14.8479	15.8408	28.6192	10.9933	11.3999	19.7223	3.88846	11.2294	13.0497	35.2898	12.1395	0.343996
GPX3	24.1218	9.04199	11.1266	55.5996	57.527	514.55	8.11564	20.3496	17.9779	25.8684	11.6051	24.7703	23.2591	68.7167	24.0147	0.349474
UTP18	2.66246	20.5025	38.8891	2.98615	1.81062	2.1108	0.839929	1.40357	3.234	1.71217	1.85235	2.35511	2.73256	7.09124	2.54383	0.358729
TLCD1	8.78036	3.36348	14.4824	1.4323	2.37617	0.489855	2.82116	3.75868	32.2252	3.24485	1.88911	3.77504	1.13784	6.80578	2.45644	0.360934
TMEM86A	0.331111	9.40049	1.81568	2.58394	3.50723	1.36279	1.36674	3.00144	1.85286	9.33462	0.416212	1.22575	1.08987	3.17937	1.15781	0.364163
PPARG	1.78914	2.59432	2.92599	4.49007	4.06722	20.0975	0.460002	2.27151	2.52684	0.989095	1.64343	1.45363	1.47029	3.98683	1.46196	0.366697
GATM	1.40297	7.38836	2.93763	2.00611	3.55158	2.97161	1.43813	2.36573	1.56135	4.20843	1.09998	1.37016	0.705313	2.81199	1.03774	0.36904
KAT7	17.2468	31.5912	106.019	16.0425	23.8246	19.1571	20.5029	9.4124	16.8407	8.30605	4.54233	9.08459	9.29782	24.8623	9.19121	0.369684
RPS7	158.334	212.216	216.53	168.533	158.189	386.528	84.1845	80.789	332.211	50.343	52.0668	57.1965	71.6546	172.72	64.4256	0.373005
FLOT2	62.6772	2.72428	7.45389	4.04802	4.46284	5.0188	2.8054	7.04693	7.37531	3.43036	5.34486	4.08419	3.53949	10.2171	3.81184	0.373085
MATN2	1.08629	3.1734	0.210352	5.22249	10.0921	17.0785	0.618364	1.84895	4.86051	1.74701	2.52013	1.81142	1.48513	4.40528	1.64827	0.374159
RBP7	3.22955	1.56897	3.07126	20.4425	12.0458	39.714	0.520612	2.74363	9.98691	1.64483	4.25539	3.3614	3.46067	9.02031	3.41104	0.37815
NUFIP2	298.533	10.494	38.2689	11.406	8.22829	10.3898	14.4877	38.8709	130.221	20.7025	11.145	23.3713	17.8345	53.8861	20.6029	0.382342
HNRNPUL2_BSCL2	21.4594	10.9038	13.9034	8.72887	13.5194	23.2528	8.48928	11.4992	14.6771	5.37895	5.88984	5.10181	4.49543	12.5184	4.79862	0.383326
MME	2.26435	0.59068	1.47817	4.09664	24.6457	37.3499	3.01362	5.54539	8.69351	0.258411	1.82872	3.33891	2.91809	8.16046	3.1285	0.383373
KLRK1	0.214417	2.93698	1.64584	5.67632	5.99944	4.43582	1.81929	10.6774	50.3166	14.4908	0.903226	3.83272	3.09323	9.01056	3.46298	0.384324
RPS27	5.29521	7.02896	16.507	10.7939	3.05137	5.58101	0.68714	0.709276	10.4002	1.02053	1.75789	1.73796	2.68394	5.71204	2.21095	0.387068
G0S2	3.67389	0.902409	1.04684	19.6131	12.8678	88.3597	0.851915	1.08337	2.34904	1.85105	1.66506	5.30923	4.18493	12.2058	4.74708	0.388919
RPPH1	1042.01	53.2293	63.0603	36.0119	52.4452	38.797	96.837	117.072	30.188	82.0358	77.474	25.1474	94.4508	153.56	59.7991	0.389418
LOC541471	38.4988	18.0678	149.225	19.7807	15.2433	12.9425	19.3698	7.40831	19.2702	11.3471	14.1649	5.31275	17.7947	29.5744	11.5537	0.390666
CLU	5.9155	1.24615	0.84108	46.4715	37.793	94.4975	12.5564	109.009	53.6484	112.167	10.6276	11.7219	22.8691	44.0703	17.2955	0.392453
MBTD1	5.99379	21.9183	36.5356	3.75564	3.09312	3.19829	1.74138	3.025	3.14071	2.48914	3.55886	3.73035	2.58113	8.04089	3.15574	0.392461
TXNDC5	6.60497	10.2272	4.89547	12.1787	9.02523	10.3727	12.8391	13.3513	6.80007	9.56593	4.63196	3.42599	3.84473	9.13569	3.63536	0.397929
AP1G2	6.39131	4.78983	5.56152	2.16065	2.92628	1.8483	5.51286	1.95528	4.0631	1.32391	5.13955	0.892455	2.12778	3.78842	1.51012	0.398614
LOC100132707	3.92656	1.52652	1.81865	3.06855	3.27599	5.9467	1.15714	1.63084	3.76571	2.32661	1.21998	0.968343	1.18277	2.69666	1.07556	0.398848
PFN1	236.791	171.307	268.346	104.084	126.387	311.721	194.361	713.539	379.262	105.097	116.893	107.159	90.7342	247.981	98.9466	0.399009
SLC35B1	6.37569	25.3789	57.3495	6.40554	14.0954	6.93669	16.7256	5.01876	5.97012	2.78314	1.41808	5.70046	5.07752	13.4961	5.38899	0.399299
SPAG9	11.7621	54.8413	81.4587	10.3566	9.93181	12.9417	15.3538	10.7254	10.394	44.7863	7.3999	8.27668	11.4501	24.5411	9.86339	0.401914
PRR13	145.149	64.8585	321.936	175.081	69.1114	81.7865	67.79	17.2248	204.827	31.99	80.5522	59.1189	33.5913	114.573	46.3551	0.404589
LDHB	17.8886	45.943	252.855	70.6314	60.496	176.757	139.374	50.3476	139.135	46.5032	14.3417	30.2772	44.3728	92.2066	37.325	0.404798
AKAP1	13.7973	10.8812	5.00538	3.07927	4.17973	3.95766	4.56586	6.74697	3.58203	1.44833	3.59564	2.1332	2.35063	5.53085	2.24192	0.405347
RPL17	10.577	11.8657	32.6826	22.7352	31.3118	36.3549	12.1897	4.15964	27.4134	6.75194	6.38666	8.59205	6.369	18.4026	7.48053	0.406493
ETFB	3.32267	2.77911	8.42402	6.61089	4.80779	11.6068	4.30012	1.01084	4.09954	5.19435	1.34052	1.41536	2.55004	4.86333	1.9827	0.407683
BCAT1	6.7189	1.52204	39.7379	1.30569	0.606088	2.3598	1.74404	3.63832	1.44357	1.51903	0.535611	2.14425	2.38722	5.55736	2.26574	0.4077
EIF3H	431.021	169.052	588.486	56.3269	97.4831	95.4708	49.9774	197.814	190.858	95.6316	36.9103	74.5616	76.1593	182.639	75.3605	0.412619
SNF8	0.666902	1.33103	27.3053	2.46695	2.00455	1.38463	1.37813	0.610498	1.88709	2.562	0.490892	1.62058	1.54011	3.82618	1.58034	0.413035
LRRC59	11.919	51.755	42.3448	8.40765	3.67204	3.81534	34.9359	10.8815	4.01906	14.6464	25.2919	7.4483	8.50594	19.2444	7.97712	0.414516
SNHG3	12.0622	39.1838	54.7971	12.2714	8.96573	5.84816	20.9689	4.2911	6.76147	3.48656	4.3639	8.45565	4.61106	15.7273	6.53336	0.415415
ACSL5	0.955304	27.0144	1.38359	2.80567	2.94477	5.62436	1.65087	2.38175	6.19752	4.15671	0.560311	1.69302	2.52224	5.06139	2.10763	0.416414
VCAM1	3.19002	5.40225	11.2972	10.2518	8.33328	12.243	2.99985	20.501	29.2017	25.4099	3.43009	5.69223	4.38636	12.0236	5.0393	0.419115
PPP1R9B	3.50699	9.86898	13.7733	3.41422	3.81474	3.66296	9.40276	2.47741	2.79818	2.70217	4.69204	1.63185	2.95688	5.46489	2.29436	0.419838
ATP8A1	2.04391	2.69401	3.45408	1.2004	1.22643	2.12079	0.656964	3.62207	5.03819	5.67004	0.40562	1.04642	1.1083	2.5575	1.07736	0.421255
ARHGAP10	6.80565	11.7277	5.67297	6.15134	6.47896	7.8193	4.08275	9.62549	5.89324	4.26335	3.22937	2.44217	3.05793	6.52274	2.75005	0.42161
VLDLR	2.15189	4.12136	2.93206	3.43287	3.39116	7.48682	2.93011	1.70089	1.79321	0.751354	1.14651	1.33044	1.11894	2.89438	1.22469	0.423126
SH3D19	18.3522	9.70274	15.1655	25.599	35.4494	78.1922	19.3091	11.5713	23.2889	5.64931	12.5692	7.74851	11.891	23.1681	9.81976	0.423849
CSNK2A1P	6.52378	4.8988	5.80069	4.13089	3.44081	6.97783	6.92612	2.2011	8.09099	1.46169	3.35335	2.12625	2.02888	4.89146	2.07756	0.424733
TPD52L1	2.91263	16.4583	4.0013	4.24779	7.07034	10.0832	4.2037	6.86879	10.589	1.91287	8.49898	4.12918	1.82185	6.98608	2.97551	0.42592
HLA_DMA	1.91809	3.39338	8.93212	6.48585	3.95243	11.7335	1.50929	6.60063	17.3612	5.31197	0.909316	2.94691	2.32838	6.19162	2.63765	0.426003
NSRP1	1912.74	47.7814	264.076	82.5801	66.2591	119.67	37.0141	391.801	66.4997	54.996	47.5695	126.191	113.946	280.999	120.069	0.427292
GZMK	0.347837	1.24643	0.494516	2.17899	1.43317	2.25504	0.241393	12.4605	27.3761	8.17326	0.440563	2.09535	2.31133	5.1498	2.20334	0.42785
MIR205HG	1.44959	2.04341	2.10765	18.3205	49.3744	7.205	19.3419	5.99626	8.06015	0	1.74916	5.87714	3.1199	10.5135	4.49852	0.427882
CYTIP	1.57643	1.37137	3.12959	2.61319	1.23091	1.17405	0.892857	1.78814	12.1638	5.40294	0.621327	1.40835	1.09552	2.90587	1.25194	0.430829
PPIA	127.547	225.146	210	119.261	69.9023	73.6202	41.5368	17.6571	91.1964	27.5404	26.5333	39.3573	41.3619	93.631	40.3596	0.43105
SYNPO2	1.43162	1.75933	1.23307	7.2574	12.8549	45.0323	3.23651	5.55343	7.68795	7.00619	3.26461	1.93115	5.6238	8.75612	3.77747	0.43141
NUP93	7.5001	12.1396	17.3114	10.4829	4.80785	5.99922	4.59067	3.49013	12.0653	2.85603	3.88034	3.39144	3.3138	7.7385	3.35262	0.433239
NEFH	0.734601	0.670916	0.665887	0.589044	1.81867	4.04026	84.5763	1.28193	1.85737	0.356318	1.17348	1.14224	6.55971	8.88771	3.85098	0.433292
CD3E	0.161827	1.17025	0.802864	2.88589	2.05055	3.15366	0.661647	6.89632	13.9436	9.58434	0.59301	1.20016	2.12525	3.80945	1.6627	0.436468
EIF3E	768.368	172.563	129.801	53.724	74.8249	115.95	34.4073	130.275	322.976	67.4615	26.2153	93.2979	58.8426	172.415	76.0703	0.441204
PELP1	2.63121	1.7592	2.15393	1.54906	1.48755	2.17169	2.12068	27.1369	1.61218	1.74102	0.641459	1.46441	2.19634	4.09135	1.83038	0.447376
CDK5RAP3	0.735346	2.20059	2.68056	4.15234	10.5382	2.49227	4.29846	1.03742	2.48243	1.75608	13.2999	2.13081	1.61644	4.15215	1.87363	0.451243
S1PR1	2.98745	4.22769	5.87142	15.5366	11.919	28.1419	1.42752	8.20614	24.0135	12.3251	4.46479	2.99853	6.85515	10.8292	4.92684	0.454959
CGNL1	5.5125	6.65523	0.689561	4.17603	7.40673	11.3846	4.65458	5.48237	4.90455	4.34602	4.65156	1.50056	3.47599	5.44216	2.48827	0.457222
TRIP10	4.5089	4.23743	2.74821	7.74864	4.52714	6.79242	9.52344	2.83636	2.79636	4.20346	1.49912	1.45951	2.82634	4.67468	2.14292	0.458411
OXCT1	1.0645	8.16041	5.12635	4.07773	5.34443	7.56782	2.16471	1.46567	6.62854	3.71244	0.819727	2.02015	1.82946	4.19385	1.92481	0.458959
NPIP	7.65053	6.0071	7.34678	11.3012	14.9148	15.138	16.7301	2.51629	7.79156	3.29136	7.98484	2.59241	5.8429	9.15205	4.21766	0.460843
PADI2	4.71497	9.66633	4.20855	6.78532	7.93864	17.9816	11.7107	7.68128	5.74651	7.31489	0.526251	3.24252	3.81962	7.66137	3.53107	0.460893
SMG8	2.80704	1.81549	8.72325	1.43846	2.37759	1.09517	1.77987	2.4084	17.1238	6.06421	0.560974	2.31547	1.56111	4.19948	1.93829	0.461555
NPPA_AS1	2.11994	1.88423	2.72384	2.06973	4.44184	3.25646	1.76197	0	3.70272	1.81239	1.05082	1.07491	1.01607	2.25672	1.04549	0.463278
CCDC11	4.25687	14.8379	2.21394	2.63664	6.36653	4.21757	1.63825	1.2025	2.03063	0.364252	1.72836	1.70589	1.79619	3.77213	1.75104	0.464204
FAIM3	1.02257	1.71836	0.556908	8.57272	2.94506	4.21965	0.433252	5.30461	29.9588	23.8767	0.466852	4.47733	2.20018	7.18868	3.33875	0.464446
KIAA0922	15.2354	3.24245	9.66951	2.91852	3.56982	6.04519	2.79928	2.25386	7.52936	6.02738	1.55276	1.60211	3.54119	5.53123	2.57165	0.464933
ARHGAP26	1.09782	2.24891	1.43755	3.44322	5.82058	9.28333	1.55041	3.11573	5.88017	2.43678	1.05817	1.13499	2.0245	3.39752	1.57974	0.464971
FHL1	3.08601	0.469825	0.468543	7.61848	3.88941	32.3971	1.26515	1.31193	1.74415	2.09739	0.784603	1.69654	2.97244	5.01205	2.33449	0.465775
PTN	0.821905	1.00672	1.22837	48.2277	35.0887	46.4813	1.60035	12.1623	12.1044	1.4858	4.65515	6.93496	7.0433	14.9875	6.98913	0.46633
PDGFA	4.14315	2.61948	4.10167	13.3135	17.2048	30.0003	4.78783	7.09665	5.89046	4.92906	4.39407	2.82265	5.5277	8.95282	4.17518	0.466353
MPP6	1.24968	4.29077	1.42266	3.36378	4.09789	8.09664	3.92707	3.92794	4.77097	3.0489	0.864167	1.3614	1.95573	3.55095	1.65856	0.467076
ORMDL3	3.8846	28.7447	30.261	3.03039	17.269	6.74666	18.3706	20.4986	5.40317	20.0818	27.1916	6.10008	9.35355	16.4984	7.72682	0.468338
PPAT	13.3357	10.5653	17.8427	5.88447	6.78614	11.7241	6.6858	7.34839	8.28884	5.09697	3.2963	3.80206	4.46827	8.80497	4.13517	0.46964
CLK2	23.7953	43.0759	19.0214	22.4969	21.453	16.2085	28.2945	7.63528	28.1135	6.67543	18.4848	11.3033	8.86164	21.3868	10.0825	0.471435
F13A1	1.58839	0.24175	2.0941	6.02182	5.44177	29.2935	1.75652	3.97415	5.59496	1.00671	0.802895	3.206	1.76507	5.25605	2.48554	0.47289
TOM1L1	50.6962	6.02605	48.9006	5.70083	18.614	13.9343	2.55125	19.2446	8.55235	3.47767	27.117	10.8472	6.76604	18.6195	8.80662	0.472978
GIMAP7	13.3006	17.4286	11.1502	40.6192	41.6252	104.535	5.70902	98.3531	131.21	109.593	11.3884	23.4985	26.9087	53.1738	25.2036	0.473985
DMD	0.755719	1.3302	0.485056	6.28064	8.8894	14.007	0.798667	1.93208	4.02654	1.92792	0.936232	1.50436	2.06833	3.76086	1.78634	0.474983
SCARNA5	17.7465	28.5894	8.19092	8.29008	10.4528	6.18658	7.17127	9.25135	9.79185	8.55713	18.9363	4.04802	7.50163	12.1058	5.77482	0.477028
AHSA2	4.75395	3.50102	4.08226	6.078	9.88865	5.27378	13.4702	1.44936	5.53794	3.49301	5.37813	2.3551	3.12285	5.71875	2.73897	0.478946
PSMC1	4.29743	5.01864	11.723	6.84311	4.82551	7.9216	3.40717	2.30073	6.85551	4.11124	4.54085	3.13703	2.29354	5.62225	2.71529	0.482953
TFRC	12.0628	34.692	24.2504	8.9286	7.37226	6.10626	11.6706	28.4749	18.4362	9.51047	5.47541	7.85037	6.86841	15.18	7.35939	0.484809
SPOP	13.2519	12.8045	61.8601	8.80264	7.80592	9.94409	12.8494	4.76388	8.15168	6.03177	2.30553	4.70357	8.41653	13.5065	6.56005	0.485696
SSH2	117.603	2.49264	13.3155	3.63137	2.70012	5.71337	2.16468	7.777	8.05997	4.64186	2.21223	8.40182	6.64772	15.4829	7.52477	0.486006
NDUFAF2	26.2279	32.4044	40.1562	16.0824	17.237	21.2382	13.1209	21.8028	17.6948	17.556	10.9232	11.6406	9.0829	21.3131	10.3618	0.486169
GGA3	3.93196	5.10427	3.06655	2.14954	2.97611	2.87716	2.16077	15.0954	3.03449	3.49884	5.45809	1.76705	2.59826	4.48665	2.18266	0.486477
NUP85	2.43574	3.27445	4.38834	2.03726	1.71046	1.52508	1.82036	8.46278	1.96402	2.20436	3.63915	0.923615	2.05516	3.042	1.48939	0.489608
SORBS1	5.09075	1.95697	4.14163	14.6279	13.6516	97.6401	4.52419	2.41994	6.14866	1.65049	3.71958	6.36796	7.48384	14.1429	6.9259	0.489709
SUPT6H	160.432	12.3633	15.9727	16.2631	25.6628	21.0586	18.6395	35.7832	126.606	26.0415	18.2091	25.557	16.9911	43.3665	21.274	0.490564
CHI3L1	1.64253	3.5627	0.775268	11.6998	7.5092	14.201	5.81627	19.1494	3.11557	0.135505	0.933564	3.19226	2.93017	6.23098	3.06121	0.491289
C17orf80	13.4521	7.10593	13.5298	4.54872	5.06483	5.3506	3.97989	5.1537	6.29947	7.44247	13.2685	4.44797	3.16977	7.74509	3.80887	0.491779
GNAI1	5.35503	27.8417	5.92556	12.1236	17.6569	55.3868	5.9126	8.84202	12.3387	11.4105	5.50748	5.07932	9.98465	15.3001	7.53199	0.492284
ARHGEF6	3.60441	4.53353	5.50865	8.29571	10.5114	26.2737	2.11264	7.0542	16.2428	8.72474	2.46449	3.44217	5.09904	8.66602	4.2706	0.492799
PHF12	65.1281	2.59104	16.5058	2.89269	4.87922	4.89265	6.53057	11.9387	10.3608	6.07086	5.696	6.88758	5.45811	12.4988	6.17284	0.493876
FLJ35776	4.17385	0.594587	6.61975	6.69196	3.51257	3.83898	3.33538	1.95374	5.0032	1.31184	3.4011	1.91492	1.72504	3.67609	1.81998	0.495086
CPED1	14.0583	0.570086	4.37597	2.13474	3.23198	8.79777	0.362348	2.32788	2.37904	1.13757	0.897559	1.33292	2.3045	3.6612	1.81871	0.496752
AQP3	5.41673	50.4763	107.793	17.0389	4.91985	3.35713	12.919	22.8786	6.67873	159.149	11.1628	23.3961	13.0714	36.5264	18.2338	0.499194
MEST	3.91133	2.32705	6.55172	4.24699	4.11345	18.1398	2.74004	2.35351	2.23567	1.72834	1.26019	1.92222	2.58266	4.50983	2.25244	0.499452
LXN	20.038	11.8737	32.0719	23.0682	24.1225	51.1712	17.3324	20.721	61.8468	9.07379	13.8977	12.7623	13.3523	25.9288	13.0573	0.503582
POM121	4.4619	3.70558	2.29415	3.04908	3.55115	4.31615	2.12731	1.34557	3.62391	1.39213	1.61426	1.30777	1.58203	2.86193	1.4449	0.50487
CLEC2D	8.19974	5.05859	8.23432	13.6688	8.48858	7.19847	7.1226	9.83994	27.7251	21.7577	4.70922	5.1198	6.09949	11.0912	5.60965	0.505775
RPL3	91.575	150.22	182.023	101.995	190.197	370.988	78.4731	50.7098	166.575	41.3662	40.0649	53.5885	81.2901	133.108	67.4393	0.506651
ATP5G1	1.92946	5.1431	124.953	6.19214	14.3501	13.4716	6.31216	8.05203	5.91993	35.505	1.05805	9.70785	10.8569	20.2624	10.2824	0.50746
PPFIBP2	9.64574	3.89404	24.7767	5.22355	4.91948	4.15365	7.00802	3.14815	5.96301	4.33919	5.78047	3.18297	4.10103	7.16836	3.642	0.508066
PIK3R1	39.3902	9.32771	39.8418	46.5019	81.2111	137.369	12.3053	18.0618	59.3181	21.1709	11.5379	19.4769	24.5444	43.276	22.0106	0.508611
TGM2	1.1819	1.86433	2.45269	1.76049	1.10688	4.59813	2.6275	3.77433	3.31688	4.73692	0.861137	1.47061	1.14675	2.57102	1.30868	0.509013
EIF3C	1.85924	2.49743	5.41684	2.66127	3.27293	5.02063	2.3291	2.53153	3.19942	0.621869	1.19398	1.01701	1.81602	2.7822	1.41651	0.509134
CD3D	0.228545	1.80331	1.14237	2.49779	1.21875	1.44737	0.295195	3.56766	15.0003	12.1124	0.626913	1.45054	2.24748	3.63096	1.84901	0.509234
SESN1	12.0123	4.82574	9.29394	4.69182	7.34113	8.39449	2.18591	3.01864	9.78914	3.35055	2.76098	3.08969	3.18157	6.15133	3.13563	0.509748
LOC100131564	1.65345	3.10991	2.68754	5.45887	7.51458	2.29405	7.29894	1.76506	5.09652	3.90561	3.87768	1.53995	2.61428	4.0602	2.07712	0.511579
TACO1	2.3089	9.13465	5.00905	1.74817	2.28092	1.78197	1.75882	1.70312	2.41407	2.80056	1.54582	1.49043	1.53445	2.95328	1.51244	0.512123
CRYAB	17.0345	30.7622	6.96517	91.4542	78.5156	176.084	15.2752	8.0412	24.3248	5.02377	5.57913	30.3332	12.4116	41.7327	21.3724	0.512126
TDRD3	15.3903	16.6608	9.28915	10.0965	12.4546	19.9211	11.8707	8.96939	18.8866	6.57662	11.3299	6.50156	6.66983	12.8587	6.58569	0.512159
RAD51C	22.0154	10.4087	69.8612	8.86997	7.02152	9.93689	12.0876	13.6534	12.2412	6.02462	2.8741	7.46167	8.8495	15.9086	8.15559	0.512653
EGFR	0.785497	7.67575	0.421745	3.16009	7.26989	9.84424	3.38458	1.82131	3.78728	1.43645	0.92187	1.47598	2.30159	3.68261	1.88878	0.512893
FIGNL1	4.39035	14.4895	2.79742	2.33955	2.74609	2.65623	2.30038	1.8817	4.31377	1.50907	1.27977	2.36209	1.43965	3.70035	1.90087	0.5137
TAOK1	553.28	21.4028	117.692	22.6188	19.6001	33.7867	15.6207	55.1961	224.682	25.2163	17.8939	74.7183	28.6866	100.635	51.7024	0.51376
REREP3	1.50925	8.58878	0.342463	6.29742	2.14109	3.05717	5.32083	3.60194	7.55569	5.05917	1.12505	1.7862	2.37983	4.05444	2.08302	0.513761
CBWD1	5.06107	16.5006	9.42451	8.84475	6.72328	7.94943	5.72472	2.02904	4.57544	2.42324	3.5115	2.49125	4.31887	6.61523	3.40506	0.51473
NPC1	4.19448	4.62442	7.80245	4.3062	5.21065	3.51555	5.19591	3.88642	5.13576	2.61031	2.35423	2.32034	2.25579	4.43967	2.28807	0.515368
HIST2H2BE	48.0942	33.9568	110.586	7.49488	4.79054	2.88463	3.87898	6.34504	5.90069	5.87934	3.45718	7.9292	13.9578	21.2062	10.9435	0.516052
SPRY4	5.00883	7.82998	9.03828	8.18633	12.0171	14.3899	5.18216	13.5083	4.28436	10.9153	3.75058	2.92602	5.91582	8.55556	4.42092	0.516731
SNHG1	20.9588	25.4007	22.3493	28.0003	19.7719	11.1828	23.091	7.52856	16.9784	12.0449	10.925	9.98091	8.64576	18.0211	9.31333	0.516803
HIST1H2AJ	16.1888	2.31105	4.65352	5.2681	1.28841	1.17251	2.64085	1.326	4.36546	1.90788	14.7699	1.08304	4.18137	5.08113	2.6322	0.518035
IL18BP	0.764276	2.97975	1.44837	2.23528	1.72842	2.16472	2.77574	7.38503	7.40999	4.95009	0.958088	1.5781	1.70529	3.16361	1.64169	0.51893
KIT	0.539412	0.920623	0.623367	7.7186	21.715	27.5121	1.34177	1.1146	14.3021	0.950353	0.990208	1.95985	5.37629	7.06619	3.66807	0.519101
CHN1	8.01314	5.83786	11.9214	9.97539	7.35376	6.5472	3.09485	4.31496	6.51452	9.67868	1.91046	2.05784	5.04059	6.83293	3.54922	0.519428
NOP16	7.24656	9.74268	24.6753	7.27604	4.32139	7.45655	5.1729	3.90656	7.88459	2.05042	3.87914	3.93333	3.97309	7.6011	3.95321	0.520084
NEK3	2.9479	3.10345	1.03285	2.50398	2.22411	1.68223	1.23766	1.82327	2.46773	1.04295	1.98722	0.908922	1.17725	2.00485	1.04309	0.520281
AIF1L	35.02	5.83239	3.26675	9.73714	11.0098	20.1281	6.44888	10.0422	12.4675	3.35015	13.4885	9.37304	3.01683	11.8901	6.19494	0.521015
LAMA3	0.148153	0.545795	0.151096	4.94665	9.35227	7.73196	4.89263	1.24949	3.86576	1.04734	0.683979	1.5639	1.71731	3.14683	1.6406	0.521352
CA11	0.849945	1.28573	0.581324	3.20585	7.82851	11.7095	0.913311	10.4042	5.2751	5.3973	1.69451	2.38462	2.2765	4.46775	2.33056	0.52164
FITM2	3.4765	3.82411	3.93938	1.45918	2.51914	5.85052	3.53633	1.22691	3.32018	1.47109	2.41168	1.50317	1.63354	3.00318	1.56835	0.522231
RNF43	9.5774	0.364427	18.7317	0.766638	1.17714	0.732525	0.463977	0.470437	0.706257	0.270755	0.854883	1.31121	1.92848	3.10147	1.61984	0.522283
SUMO2	46.633	27.8713	68.0932	27.2585	32.5419	38.9432	19.1438	227.382	53.2603	39.8666	68.198	27.8873	33.8218	59.0174	30.8546	0.522804
PAPSS2	1.31312	13.2575	2.90485	2.17768	10.7898	7.12087	3.4944	4.44627	7.75764	3.62385	2.49917	2.24103	3.42533	5.39865	2.83318	0.524794
HLA_DQA1	7.66678	18.2155	14.38	39.3065	30.8967	48.3974	7.61823	144.742	68.7628	26.9148	2.08902	20.7577	18.2764	37.1809	19.517	0.524922
APOBEC3C	3.51892	5.24151	6.06349	9.44425	14.4328	24.0755	2.56515	11.4623	39.9631	9.55248	2.52748	5.07504	7.22901	11.7134	6.15203	0.525214
USP13	2.8263	1.63114	3.47349	2.33043	2.14436	3.10147	1.16945	2.10558	2.61347	1.00985	1.96898	0.859894	1.46992	2.21587	1.16491	0.525712
RPL26	1033.58	753.536	564.708	552.319	790.997	1146.65	373.474	525.104	883.821	511.42	181.039	397.318	302.051	665.15	349.684	0.525723
ZNF550	5.43448	5.425	2.50985	3.41139	3.39134	2.6922	2.03528	2.94338	3.83728	2.43121	1.47746	1.0017	2.40634	3.23535	1.70402	0.526688
UTP3	13.337	15.786	16.6096	9.99514	15.6683	24.7458	32.2485	16.2332	20.3019	11.9546	10.5481	7.6933	10.2725	17.0389	8.9829	0.527199
LOC100131691	4.87005	1.49913	4.17887	1.65389	2.33397	2.98283	2.43523	3.07113	1.75593	2.14804	1.44117	1.41099	1.31816	2.57911	1.36457	0.529087
LCP1	21.6537	19.4539	37.8524	29.5192	16.0182	35.479	5.92616	36.4677	129.517	54.1347	5.72554	15.1845	22.513	35.6134	18.8488	0.52926
ITSN1	32.6885	43.8125	26.565	32.8798	25.8433	124.649	27.511	16.7754	18.8859	10.2547	20.29	18.316	18.4266	34.5596	18.3713	0.531584
ATAD2	73.6627	29.2718	21.9155	6.12315	7.31672	6.09181	13.2333	14.5347	17.0581	9.10988	10.2099	9.06749	11.0939	18.9571	10.0807	0.531765
INTS4	4.62394	3.69919	5.45931	6.18312	4.61393	3.92581	3.18714	1.46078	6.37252	3.65314	2.37505	2.45018	1.97417	4.14127	2.21218	0.534178
ANAPC1	2.63575	2.74857	3.88072	2.5513	2.93358	4.61582	1.71012	2.07914	3.85656	1.86726	1.50905	1.58998	1.36268	2.76253	1.47633	0.534412
KRT5	0	0.034966	0.1345	9.01743	13.735	10.1851	6.35538	2.78288	7.3017	0.0351235	0.846411	3.52912	1.3856	4.58441	2.45736	0.536026
MBNL2	17.4163	3.95258	10.7982	9.72668	9.45508	18.2755	6.56432	17.5749	14.0795	7.56197	5.59997	6.24645	5.55618	11.0005	5.90132	0.536461
SOCS2	1.19298	0.585117	0.738443	3.31103	8.56505	5.95563	0.415282	2.09468	3.18895	1.91124	0.730059	1.09539	1.70772	2.60804	1.40156	0.537397
IL7R	0.431556	3.12198	2.82768	12.5712	6.11998	4.53861	1.08168	10.7605	38.8758	16.5549	1.65751	3.90936	5.72877	8.95831	4.81907	0.537944
FLJ41200	0.241655	10.5576	0.348956	0.477233	1.92326	3.75226	0.255202	1.78513	1.13656	1.1107	0.146756	1.03443	1.09541	1.97594	1.06492	0.538944
NDRG1	16.9725	57.1222	3.85197	7.57655	7.63385	10.7393	15.1576	17.9622	5.97563	7.25321	2.25729	6.97935	7.97127	13.8638	7.47531	0.539195
CDC37	32.6633	36.7109	16.6551	20.8204	22.159	25.4615	28.5945	38.5884	17.8994	19.664	13.0946	10.7915	15.9159	24.7556	13.3537	0.539422
CD52	4.02839	3.44735	2.8408	8.38018	3.52297	7.34089	2.25238	30.2658	30.0308	97.2389	1.6959	10.5343	8.24249	17.3677	9.38839	0.540567
HIST1H2BC	67.1096	33.7861	47.401	25.9882	27.9328	34.1346	23.699	15.5371	42.8924	15.3293	24.3356	21.211	13.9984	32.5587	17.6047	0.540706
NABP1	2.64813	8.73319	4.52721	6.94678	4.21986	10.219	5.68986	10.9822	10.2403	10.0814	1.51948	3.99028	3.46873	6.89158	3.7295	0.541168
MCTP1	0.985821	1.69917	4.9058	4.55601	3.80545	11.085	0.85084	3.61029	6.10286	1.86139	1.11981	1.58498	2.40974	3.68931	1.99736	0.541391
LOC146880	2.67959	14.0569	2.26283	2.79082	3.87442	2.58497	4.12456	1.19477	1.97719	1.30316	1.96092	1.4874	2.33334	3.52819	1.91037	0.541458
ZNF711	2.52203	4.82899	4.18248	4.13128	7.9262	6.93336	1.83523	1.52445	4.77929	2.36072	2.97394	1.61446	2.72135	3.99982	2.16791	0.542001
DNAJA3	1.72423	1.57633	2.32999	1.47406	2.03716	1.92583	2.1474	2.43454	1.83798	1.32859	1.31388	0.822765	1.16447	1.83	0.993617	0.542961
SLAMF6	0.484362	1.15697	0.78311	2.87705	2.09889	2.36612	0.510565	12.2336	15.6435	13.3777	0.606532	2.9261	2.22288	4.73985	2.57449	0.543158
UACA	53.7	59.0725	64.2296	72.967	85.1013	113.516	71.4219	78.2812	69.375	48.2696	43.4631	30.6777	44.3531	69.0361	37.5154	0.543417
ENPP2	3.27182	3.32181	4.35122	13.4141	17.2062	66.14	0.890211	15.2821	35.0901	14.2516	3.37364	8.78915	8.68253	16.0539	8.73584	0.544157
HIST1H2BI	4.56687	4.94951	2.48263	0.790452	1.94698	2.02566	7.1985	4.90436	3.30077	2.56601	4.19963	2.73121	1.12475	3.53922	1.92798	0.544748
DTNB	6.41342	5.54216	3.31166	3.94055	5.62873	4.66688	4.25489	1.92375	4.27139	1.2613	2.3181	1.86558	2.45156	3.95753	2.15857	0.545434
LOC728554	21.4556	10.6178	53.1679	14.9688	10.0165	13.9452	2.88732	4.29573	8.03689	5.63544	7.41831	7.3914	7.72922	13.8587	7.56031	0.545529
LRIG3	1.82968	0.789822	4.34906	2.58624	3.69836	4.10759	4.77257	2.66616	2.19941	1.36396	0.361544	1.54251	1.30782	2.61131	1.42517	0.545767
PROS1	1.38894	1.21122	1.78524	3.51835	6.57863	9.51963	0.832954	2.91221	4.41308	1.39672	1.18459	1.59814	1.85579	3.15832	1.72696	0.546798
KANK1	1.1197	6.0898	1.12198	2.84285	3.56008	9.23579	1.44525	1.07743	1.8602	1.40675	1.32508	1.18491	1.90953	2.8259	1.54722	0.547514
CCDC144B	3.60821	0.905887	4.10231	5.42092	1.78489	2.42194	5.3398	0.783491	1.58617	0.806459	2.63719	1.77214	1.1555	2.67248	1.46382	0.547739
PSPC1	80.3291	70.6838	47.5984	47.6978	43.7554	46.1128	57.3339	75.8098	81.1645	35.567	44.1185	42.8068	20.0143	57.2883	31.4106	0.548289
PHF17	2.14317	2.92038	2.15732	3.5128	3.54408	4.19577	1.05307	2.43537	4.08007	2.59104	1.01017	1.41976	1.5409	2.69484	1.48033	0.54932
IL33	0.221492	0.812197	0.232637	6.20394	4.52496	17.511	0.21594	4.24499	8.80388	8.15628	0.807134	1.21176	3.95536	4.70313	2.58356	0.549328
FGF7	1.06147	0.651885	1.53056	6.72574	5.20663	35.5994	0.439071	2.82622	4.17873	3.4545	1.33162	2.10109	4.20515	5.7278	3.15312	0.550494
LUC7L3	193.081	214.743	538.245	110.803	75.1865	108.181	143.301	153.992	84.5368	162.801	156.532	88.4157	106.63	176.491	97.5229	0.552565
ACER3	1.26734	3.97673	2.10501	1.88965	1.3404	3.31627	2.04124	2.39886	3.8489	4.33203	0.926884	1.22958	1.52834	2.49485	1.37896	0.552723
LLPH	45.176	26.6611	51.3399	26.2233	23.7299	27.9618	29.8805	11.0468	56.5798	15.4569	18.0922	17.0729	16.3627	30.1953	16.7178	0.553656
ROBO1	6.23945	3.98299	34.2287	4.11204	5.63776	7.86225	8.38992	8.92643	6.02453	5.82902	1.48457	3.49092	5.84881	8.42888	4.66986	0.554032
PLCB4	8.98828	4.92937	6.47317	3.75462	4.55823	5.89572	3.65329	1.93274	3.70889	2.08123	3.92902	1.26584	3.76315	4.53678	2.5145	0.554247
GIMAP6	0.81437	1.28249	1.34243	2.54916	2.32032	6.73998	0.589444	3.31579	9.33849	3.64572	0.915979	1.36051	1.95325	2.98674	1.65688	0.554745
FAT1	8.63893	18.6724	12.0431	14.4468	22.134	26.2637	24.3133	13.2059	14.288	9.20222	4.87298	7.75392	9.22403	15.2801	8.48897	0.555557
ZNF691	2.7913	2.83579	3.51538	2.60607	4.06449	3.72302	4.46589	0.874472	3.88962	1.04857	2.49726	1.38399	1.88409	2.93744	1.63404	0.55628
MIR17HG	5.65521	4.69218	1.6608	2.00002	1.72741	1.23587	1.46087	3.53037	2.76276	1.3158	1.2021	1.15949	1.59612	2.47667	1.3778	0.556313
RMI2	13.3987	10.4435	10.0288	4.07857	8.97648	6.75015	5.56474	15.2899	8.63919	8.23479	11.4212	4.65758	5.74362	9.34782	5.2006	0.556344
MPHOSPH6	8.96635	19.2114	29.4964	20.481	15.1179	9.22443	13.7978	17.0612	13.6078	83.5294	4.78928	10.732	13.1432	21.3894	11.9376	0.558109
NAT10	19.183	9.93492	11.6712	7.53739	8.25618	9.87538	14.042	8.78018	12.5646	6.60457	8.72498	4.8064	7.08591	10.6522	5.94616	0.558208
MEOX2	2.01392	1.47376	0.456151	6.67467	5.62547	18.1359	0.558196	2.12795	8.80693	4.83077	2.20109	1.30355	4.08579	4.80953	2.69467	0.560277
CCDC146	4.87693	8.10774	0.668093	3.35239	3.15448	3.77913	3.136	2.74956	3.98721	3.46163	4.1725	2.40619	1.81666	3.76779	2.11143	0.560389
ADIPOQ	15.6724	0.019546	0.0870609	29.5315	21.5342	210.098	0.230881	1.73222	2.15254	2.37448	3.12983	20.8471	8.45311	26.0512	14.6501	0.562359
FABP4	17.709	0.282755	0.75791	36.0915	29.027	234.628	0.505169	1.29817	6.20363	5.60351	4.84527	20.9743	13.5089	30.632	17.2416	0.562863
RNF19A	33.4024	50.5317	28.5323	19.8185	12.9341	15.4205	9.58144	15.4359	20.1428	26.5685	7.32822	11.1888	13.3661	21.7906	12.2774	0.563429
FAM135A	0.970366	1.78193	1.34555	3.64148	2.68754	3.29073	1.90915	4.22593	4.49589	2.64251	1.08985	1.41183	1.46567	2.55281	1.43875	0.563594
GZMA	1.0782	7.53342	5.17532	10.2099	7.52975	9.32429	1.27887	37.2986	83.4177	23.626	1.73428	9.103	10.2153	17.1097	9.65915	0.564543
STK3	96.7608	28.9852	15.0257	12.7534	14.6855	21.1908	11.5116	16.202	15.4185	13.2007	11.7627	17.4107	9.03634	23.4088	13.2235	0.564895
CALCOCO2	5.42811	6.105	83.7643	8.07083	13.8702	9.95531	6.96761	12.4279	14.8085	58.7378	5.7679	12.5358	10.6666	20.5367	11.6012	0.564901
TRIOBP	8.1958	1.36738	1.31611	1.33388	1.51011	6.06529	1.18104	1.9891	1.75836	1.03925	1.47728	0.955113	1.85068	2.47578	1.4029	0.566648
EIF4H	30.4265	22.3809	22.3624	14.4495	16.4812	25.9202	11.8399	11.9435	20.5971	9.32499	11.6465	8.3349	12.0058	17.943	10.1703	0.566815
NOP14	10.709	5.61165	15.5338	5.72048	7.21103	10.0673	10.118	7.19371	8.32918	5.61956	5.60202	4.11115	5.37835	8.33779	4.74475	0.569065
RAD21	478.538	156.389	624.412	52.0558	58.8437	69.52	31.5484	152.6	298.326	54.372	37.4271	117.841	90.5952	183.094	104.218	0.569206
HIST1H4C	38.0164	17.3123	10.7811	16.5601	19.8138	5.57791	5.67779	7.28357	11.8575	16.1228	27.1964	4.46179	13.7807	16.0182	9.12125	0.569432
ENG	1.30812	1.64913	2.15695	4.32933	5.28705	14.2929	2.14121	3.90936	3.66806	2.3222	1.70536	1.45007	2.98579	3.88815	2.21793	0.570433
ARHGAP15	1.1488	2.5867	1.76262	4.04038	2.91836	4.8578	1.81166	4.08836	17.4844	19.0705	2.05999	2.34288	4.07558	5.62087	3.20923	0.570949
CD53	2.36463	5.46238	7.87081	9.60215	5.59486	7.87392	2.60517	9.78306	29.0912	17.8117	1.70922	4.37945	5.98008	9.06992	5.17976	0.571093
C8orf76	9.10975	5.69893	12.8068	2.98166	1.56977	1.45464	2.379	1.26252	3.01574	1.49539	1.72452	1.19416	3.33234	3.95443	2.26325	0.572333
ALDH1A3	2.50912	3.13374	1.03397	2.95221	3.11629	5.13675	1.59369	7.00197	2.85832	2.14925	0.787892	2.21137	1.15797	2.93393	1.68467	0.574203
BUB1B	10.2425	12.1026	8.90139	3.46063	2.59733	1.95843	5.64964	7.35207	8.21716	5.0393	3.63015	3.79451	3.43195	6.28647	3.61323	0.574763
CCDC82	8.26667	21.9018	9.89751	16.3299	19.3895	31.2323	10.3955	18.251	30.8977	21.2706	6.2256	10.5094	9.7711	17.6416	10.1402	0.574791
DDX1	16.8006	19.9239	31.5584	25.5094	19.6729	24.398	12.1477	254.566	23.2962	19.4933	8.19121	27.3345	20.3487	41.4143	23.8416	0.575685
CEP95	22.4264	24.3159	17.7849	7.97307	11.6041	7.94433	6.99806	11.3377	13.4108	6.40654	5.72512	8.38483	5.87632	12.357	7.13057	0.577048
OTUD6B	14.1694	21.0742	14.9087	7.35121	6.85909	7.32349	8.32059	9.60004	18.7587	7.28744	4.99677	5.37386	7.28629	10.9681	6.33007	0.577133
RFC3	4.45714	15.6753	3.64715	2.35655	2.83214	3.84028	3.98846	6.41646	4.08266	3.63712	2.35845	3.52716	2.06661	4.8447	2.79688	0.577308
ZNF808	3.79054	4.79931	3.92267	2.55601	3.57641	2.44948	2.76656	1.9779	3.08872	2.37154	1.72902	1.45395	2.01665	3.00256	1.7353	0.57794
THOC5	9.50934	7.50528	9.31243	4.46406	5.12386	5.03551	10.1303	3.54434	5.95756	4.20554	2.0171	3.33752	3.68654	6.07321	3.51203	0.578282
FAM174B	5.72576	4.5915	3.54202	2.11887	2.22705	1.64549	3.03284	3.6757	3.71591	5.44067	2.68858	2.12227	1.91849	3.49131	2.02038	0.578689
CFI	2.9249	3.20415	5.42295	12.5506	15.064	30.9086	3.9357	19.4298	16.6547	4.55887	3.34309	5.03684	7.39857	10.727	6.21771	0.57963
SLC7A6OS	2.63647	2.93125	2.20129	3.51812	5.26156	7.04674	3.20365	1.50504	6.28845	1.68678	3.15011	1.39702	2.75917	3.5845	2.0781	0.579745
RBM12B_AS1	18.9669	9.08218	2.28787	4.88037	4.58256	5.08214	5.86071	4.48832	8.57133	3.22896	6.4746	3.24938	4.50335	6.68236	3.87636	0.580089
CAB39L	5.49866	1.84465	6.1737	2.31907	2.6989	4.25259	2.95117	3.42241	3.34333	1.96295	2.64266	2.21352	1.70377	3.37364	1.95864	0.580572
NOL7	71.4105	119.223	134.911	79.6286	50.1474	107.632	48.9079	39.7579	114.924	34.3449	32.5892	42.9739	45.1145	75.7706	44.0442	0.581284
TIGD1	2.34644	5.02377	3.1477	2.72594	1.73017	1.83416	1.3949	1.0959	1.60562	2.00387	2.01485	1.48253	1.15193	2.26576	1.31723	0.581364
CCDC64	3.14968	3.91388	1.8706	8.9917	2.68438	1.37413	5.96968	0.890088	9.15019	1.40875	6.02305	2.09377	2.71697	4.12965	2.40537	0.582464
PMS2	4.84099	2.36116	3.08244	2.41018	4.91973	6.26475	3.57846	1.9888	4.82414	2.55294	2.3122	2.05441	2.09048	3.5578	2.07245	0.582508
PTPRB	1.16074	1.65458	1.99774	3.27714	5.62836	6.2069	1.06057	2.91895	3.01106	2.92887	1.64234	0.985718	2.3516	2.86248	1.66866	0.582942
DHRS4_AS1	6.03149	2.18974	11.3912	2.81022	5.67177	11.289	4.02413	4.17505	3.96421	1.33319	2.39374	2.71452	3.15053	5.02489	2.93253	0.5836
UBR5	105.939	18.0095	13.9931	9.12283	11.5685	14.1798	10.5191	11.4615	13.0012	10.0036	7.31059	11.5356	12.3537	20.4644	11.9446	0.583679
DCAF13	43.8573	17.7486	9.72986	5.13662	4.99713	8.00059	5.98072	11.5193	8.26083	5.82964	4.31395	7.92656	5.3824	11.3977	6.65448	0.583845
C2orf74	19.4758	14.8825	38.9256	28.5857	31.3331	72.872	13.941	42.3695	32.8809	27.0728	21.0871	26.5105	9.98784	31.2205	18.2492	0.584524
LINC00152	40.8366	29.6352	37.2811	18.438	14.5085	11.0808	15.4487	12.5568	30.3097	15.8661	22.1114	9.94846	16.4175	22.5521	13.183	0.584557
HNRNPA1	207.673	157.762	188.847	118.415	155.885	224.071	110.18	73.3786	255.518	47.5899	157.296	93.7307	86.6301	154.238	90.1804	0.584684
IGF2	15.8479	3.69554	9.94876	22.663	83.6347	295.106	17.6498	31.8297	7.46315	5.35521	12.4769	27.8202	26.1064	45.9701	26.9633	0.58654
SLC1A3	3.34245	2.15721	6.68038	2.06957	3.11274	6.67389	1.98209	8.51909	7.25634	3.2731	0.933223	3.07292	1.83458	4.18183	2.45375	0.586765
CALCRL	5.63597	5.29898	8.00823	4.27569	6.43502	6.51347	0.975421	13.3531	5.67917	6.34791	2.9374	1.89774	5.09331	5.95094	3.49552	0.58739
VPS13B	62.2543	38.5038	14.6512	12.9636	14.109	10.5581	16.4866	9.82862	19.1894	14.9975	20.6781	12.6885	12.3296	21.2927	12.509	0.587479
RAMP2	2.96559	4.42246	3.11466	4.468	10.9043	33.2691	1.64258	7.42803	10.0552	7.25234	5.63725	2.60017	7.13856	8.28723	4.86937	0.587575
EXOC7	2.53547	1.98601	3.91627	1.86681	2.29045	2.7414	1.57269	1.68509	1.61852	1.85133	9.28661	1.19992	2.15472	2.85006	1.67732	0.588521
FRZB	0.60238	2.20903	2.30447	5.56408	6.39353	2.47892	0.114225	8.27409	7.24305	11.4736	1.86277	2.32616	2.87383	4.41092	2.59999	0.589445
DIS3L2	3.49735	3.95474	2.00176	3.67555	4.39357	3.8528	4.38826	1.75147	5.16956	2.45242	4.25952	1.62889	2.59688	3.58155	2.11288	0.589937
CYYR1	2.67384	2.67505	4.59353	10.1643	9.50973	28.1294	1.48616	9.15648	10.5981	6.86924	2.98646	3.47023	6.06688	8.07657	4.76856	0.590418
AKAP12	5.68903	2.59825	4.80669	11.9982	15.0169	70.1274	13.2065	15.5578	9.15187	10.4036	4.62352	7.49932	10.0293	14.8345	8.76431	0.590805
LUC7L	4.99639	6.87729	12.3785	9.99587	9.41159	3.59315	9.62561	2.71725	4.60478	3.73139	7.05945	2.46978	5.58728	6.81739	4.02853	0.59092
LIMCH1	34.6804	4.68199	69.4085	7.10401	16.5165	16.7197	12.3359	18.7729	7.6838	11.754	4.36364	9.49121	12.4708	18.5474	10.981	0.592051
MINK1	3.43102	2.20115	2.97713	2.20055	2.10716	1.94286	2.39999	8.90566	1.73174	1.40982	0.921289	1.26716	1.99121	2.74803	1.62919	0.592855
PVT1	5.11673	1.56453	2.72475	0.475335	1.00331	1.48354	2.65773	0.754535	3.52872	0.838907	1.99636	1.17655	1.2113	2.01313	1.19393	0.593069
NDUFB9	87.8752	80.9072	220.199	13.604	14.8923	18.1812	23.9398	51.2066	72.2417	32.5217	12.7041	34.9218	32.9255	57.1157	33.9236	0.593946
FKBP5	6.18451	4.38328	18.0697	9.59187	47.2657	29.1694	10.3334	23.6841	29.6898	17.5768	4.74506	6.45511	15.2452	18.2449	10.8502	0.594696
TSPAN7	0.42506	1.21024	0.241398	5.47934	2.66411	7.59573	0.388179	2.6881	8.33246	5.61739	0.873808	1.137	2.70444	3.22871	1.92072	0.594888
GCSHP3	7.85814	6.98326	7.78041	4.6668	6.33656	6.34364	3.61269	3.35656	5.38907	2.50763	3.79797	2.68884	3.66386	5.33025	3.17635	0.59591
ITPR1	11.0458	1.61108	5.65401	5.83459	6.97714	7.63727	2.60479	3.01612	9.04807	5.2687	2.89873	2.39599	4.27808	5.59966	3.33704	0.595935
MRAS	4.96516	4.79398	7.54163	12.4132	14.6595	42.1383	4.6699	6.40377	10.4721	4.38184	3.76113	5.17818	7.41338	10.5637	6.29578	0.595983
POLR1C	17.5773	14.9589	22.15	11.2937	17.0318	22.2788	12.9082	11.4954	15.1678	8.73305	5.58257	6.53487	10.7298	14.4707	8.63233	0.59654
C11orf1	10.3224	2.40806	13.2264	4.68978	9.25333	18.4084	4.31115	5.27715	8.4766	3.79644	3.40442	5.5764	3.49458	7.59765	4.53549	0.59696
LRP2BP	2.40415	2.64519	1.21237	1.78596	1.42011	1.33167	3.08638	2.14925	1.55971	1.66513	4.16769	1.40521	1.13763	2.12978	1.27142	0.596972
TPM1	393.313	791.616	219.649	174.507	378.006	442.073	441.583	167.568	243.221	116.351	97.4243	156.821	219.473	315.028	188.147	0.597238
ADH1B	5.65682	0	0.0142677	12.1316	9.34525	60.7363	0.0337381	0.909579	2.84755	1.66565	0.793193	7.72472	2.5032	8.55763	5.11396	0.597591
CTSC	11.2494	13.6266	15.6001	10.7256	8.29273	27.7741	8.8551	22.2301	34.1249	13.4085	3.3933	9.53601	8.85733	15.3891	9.19667	0.597608
SPRY1	18.1837	9.07383	12.0459	21.7958	18.5737	26.2547	4.97037	18.653	14.736	11.7033	6.93705	8.67945	9.05614	14.8116	8.86779	0.598707
ACADVL	2.77438	3.1992	2.44701	3.36547	3.8071	7.25753	4.39694	1.62513	2.73349	1.023	2.03826	1.15108	2.62637	3.15159	1.88872	0.599292
LYZ	15.2747	65.2197	77.3293	47.9835	19.1391	39.1862	9.90265	267.714	112.402	75.4302	5.15934	54.4582	25.691	66.7946	40.0746	0.599968
ANKRD40	6.66047	17.53	43.075	7.06892	7.04102	18.3023	6.63746	6.04309	7.69341	11.166	7.36409	5.69522	9.43035	12.5983	7.56278	0.6003
GPATCH4	166.742	199.803	138.588	61.6853	72.8856	109.212	98.5132	287.783	86.84	71.5776	51.6709	78.4441	68.3973	122.3	73.4207	0.600333
CDC6	4.12984	4.04246	6.74757	7.18753	2.09333	2.42817	4.98377	7.62222	5.58964	10.4497	2.79442	3.78826	2.5623	5.27897	3.17528	0.601496
TNFRSF13B	0.0731816	0.662272	0.121111	2.08972	0.352053	0.662249	0.783273	10.8489	2.34644	36.5293	0.456788	3.21398	2.80416	4.99321	3.00907	0.602633
YWHAZ	537.625	586.133	499.32	113.328	106.638	157.618	151.038	260.397	273.512	163.115	135.564	130.662	197.394	271.299	164.028	0.604603
CAPN13	0.761465	0.148381	5.55234	0.349857	1.58363	0.346511	6.95281	0.372251	2.2449	0.92243	1.61221	1.01349	1.27819	1.89516	1.14584	0.604613
GPHN	0.473201	4.62575	1.85386	1.6572	2.71059	3.74205	1.25197	1.72405	1.79079	1.11448	1.19782	1.30103	1.13459	2.01289	1.21781	0.605007
AOAH	0.402403	1.86246	0.837828	1.76011	1.95309	2.85349	0.702524	3.40614	6.59548	2.93922	0.576689	1.43679	1.19248	2.17177	1.31463	0.60533
HLA_DPB1	2.9191	7.62053	8.48684	18.9043	15.1776	33.4548	2.914	29.6749	68.052	14.8207	4.39949	13.0148	9.71766	18.7658	11.3662	0.605687
SAP30BP	3.27449	4.69658	6.10446	3.5205	4.55857	3.6681	3.35498	60.3265	4.05716	10.9216	7.90793	5.12435	7.25757	10.2174	6.19096	0.605926
THRSP	1.33437	1.11492	4.74238	3.26673	4.86433	25.8762	1.21372	0.105247	2.18414	1.05958	1.5218	3.22227	1.99046	4.29849	2.60636	0.606344
ZNF765	5.63951	5.50893	5.14891	3.51329	4.78218	4.92695	3.91626	2.43503	5.3694	2.47609	2.83183	2.2088	2.92376	4.23167	2.56628	0.606446
MBNL3	2.3433	0.324448	3.25015	2.19786	1.34326	3.12022	0.894991	2.36857	3.23623	3.66184	0.371633	1.00884	1.54048	2.10114	1.27466	0.606653
ANKRD44	0.755686	0.900753	1.13409	2.20693	1.53739	1.62209	0.650967	3.29959	6.23314	7.39558	0.447345	1.42948	1.45883	2.38032	1.44416	0.606705
ZNF597	2.63	2.79702	5.84624	2.34262	3.6542	3.86296	1.47896	3.85574	2.72984	3.43208	2.04176	1.64137	2.18443	3.15195	1.9129	0.606895
SPTBN1	22.7741	16.3714	16.6289	28.8876	31.1855	87.9156	10.6777	17.3265	23.5723	17.5035	9.90527	11.1565	20.0558	25.7044	15.6061	0.607139
MID1	0.30092	8.37586	0.339292	2.36656	5.17175	10.1576	2.57014	3.55688	3.61176	1.11284	0.71692	2.88315	1.35703	3.48005	2.12009	0.609213
LOC100507246	12.1436	22.5682	32.3573	7.82314	11.4276	14.6191	10.6105	12.1565	7.95195	16.9134	28.062	4.86186	14.7122	16.0576	9.78703	0.609496
PRKCH	4.0248	8.15422	12.313	7.67407	8.19905	10.6043	2.97357	7.94012	14.7558	8.41215	3.12219	4.16099	5.61403	8.01575	4.88751	0.609738
SUZ12P1	5.76893	0.339763	0.714621	2.16762	1.55881	1.02863	0.604014	9.43521	0.575132	2.40402	0.758821	1.20414	1.61161	2.30505	1.40787	0.610778
ANXA2P2	3.20313	2.40018	2.30401	1.6996	2.81253	4.06564	2.67098	2.50553	2.27484	2.40335	1.09286	1.87592	1.1705	2.49388	1.52321	0.61078
SRP68	18.0142	21.2733	26.1457	12.249	12.951	17.8337	7.26692	14.5959	15.8116	23.0342	53.1408	12.9019	11.7935	20.2106	12.3477	0.610952
UTP23	10.0947	2.99038	14.1663	1.91025	1.88267	1.86347	1.02346	2.29077	4.97792	1.8593	0.967803	2.30283	2.59311	4.00246	2.44797	0.611617
LPIN1	1.57396	3.32093	1.03623	2.399	2.38255	3.16791	2.10938	3.74817	3.37999	2.48401	0.588979	1.26134	1.65185	2.38101	1.4566	0.611755
CSDA	6.49447	5.52027	12.9639	10.8689	13.6155	26.1352	11.3939	4.85421	12.1264	5.14433	2.55334	4.35086	8.07205	10.1519	6.21146	0.611854
TEX2	17.0882	19.4754	16.0736	5.48118	9.07101	11.2509	11.2489	6.45372	14.547	4.59767	3.14354	6.19972	6.9775	10.7665	6.58861	0.611957
OXNAD1	1.57879	2.58549	4.11931	4.57902	3.12339	3.21417	2.19921	6.52933	10.7155	8.72912	1.2456	2.63317	2.77957	4.4199	2.70637	0.612314
CCL19	0.169283	3.69567	0.353077	22.4683	3.38355	9.29225	0.409564	14.1715	51.6912	52.9839	1.27152	7.10281	10.698	14.5354	8.9004	0.612325
NIPAL2	18.342	4.25732	5.16031	2.26627	3.29527	2.65218	3.96179	7.09531	2.85788	8.77104	3.32761	5.26473	1.63867	5.63518	3.4517	0.612527
DCAF7	25.1906	27.0042	15.7604	8.18181	8.72275	11.2753	7.39981	12.2484	13.1118	12.8703	7.56659	9.18528	7.4519	13.5756	8.31859	0.612759
CCL14	2.72077	3.4367	5.01071	44.195	33.0734	152.633	0.623821	19.1955	24.7099	21.9472	6.66267	7.55925	27.455	28.5644	17.5071	0.6129
TRIB1	3.70257	8.70543	11.0881	4.89199	4.47444	7.81978	19.1399	6.81147	5.51138	3.24535	11.7489	5.30725	4.40888	7.92176	4.85806	0.613256
PHF21A	9.87884	6.58187	9.2654	7.37257	9.16326	14.2866	6.83955	5.17278	14.1847	4.72399	6.55318	4.80906	5.6885	8.54752	5.24878	0.61407
HIST1H1A	1.49494	44.9656	0.948073	2.96999	3.13281	6.85351	9.3836	1.0704	2.22437	1.54012	0.584438	5.35496	3.03784	6.83344	4.1964	0.614098
METTL3	3.05044	3.26342	2.47456	2.35525	4.35758	4.59847	2.6545	1.64223	3.91166	1.55713	1.85495	1.85214	1.69053	2.88365	1.77134	0.614268
ZNF514	6.14417	4.04903	3.32939	2.83583	4.67982	4.44187	3.57651	2.76551	3.23682	1.00705	3.6641	2.13332	2.30398	3.61183	2.21865	0.614274
RPL18A	5.34212	17.0222	12.0187	5.80121	8.76855	26.5361	6.19529	3.48943	13.7484	3.94483	2.27516	6.87076	4.87298	9.55836	5.87187	0.614318
SNX29	2.11961	1.62574	2.25464	1.92572	2.37055	2.99002	2.47832	1.98016	2.62475	1.68356	1.34937	1.00034	1.61375	2.12749	1.30705	0.614359
LRMP	0.128803	1.03606	0.745468	1.99811	1.64448	3.07329	0.439662	2.18054	5.71527	5.29345	0.384742	1.2629	1.26718	2.05817	1.26504	0.614643
FBXO32	10.2637	5.36337	7.36151	20.1577	33.5853	17.0178	10.9104	15.401	19.8272	3.47474	3.67895	8.47666	7.96823	13.3674	8.22245	0.615111
LOC100652999	2.99918	2.54831	5.91853	2.95545	3.47952	6.02526	2.19594	2.56849	2.15554	2.75768	1.17566	2.19613	1.69767	3.16178	1.9469	0.615761
DHX40	21.1357	6.21346	9.08251	4.27991	7.37195	9.71699	8.60749	15.0513	17.6872	14.977	8.2741	6.73585	6.97469	11.1271	6.85527	0.61609
MFAP3L	1.82026	7.47473	2.6372	3.95845	2.5476	3.115	1.95695	14.0909	5.64865	0.550011	0.840338	2.00743	2.99659	4.05819	2.50201	0.616533
ZHX1	18.1399	7.56745	13.4007	5.32824	6.06454	11.5415	4.06654	6.56688	8.30402	5.80454	2.81731	4.11352	5.9323	8.1456	5.02291	0.616641
UROD	6.33796	5.86853	12.0881	12.3778	11.9094	15.3639	13.1897	2.7271	10.0456	3.37203	5.02443	5.32495	5.69721	8.93678	5.51108	0.616674
SERBP1	79.072	52.2797	71.3528	44.5271	43.1574	71.2381	48.723	54.7289	61.3632	21.3614	26.7192	34.9294	29.5141	52.2293	32.2218	0.616928
GRSF1	11.7917	10.6717	12.9461	6.14032	7.41492	9.34467	51.4034	15.8865	11.1643	10.6882	6.0572	9.37136	7.87519	13.9554	8.62327	0.617918
WDR67	8.40396	8.09503	42.1431	2.39999	2.30841	2.83474	3.50848	3.70563	6.41564	4.28267	2.87202	4.98902	4.78453	7.90633	4.88678	0.618084
DNAJC17	3.48667	2.35156	1.31857	1.82002	2.13591	1.29319	1.84291	2.3984	2.23928	1.63463	1.21318	0.850603	1.59222	1.97585	1.22141	0.618171
HIST1H1E	22.8439	11.6282	8.65301	6.1965	4.81021	6.44984	6.64948	6.9094	12.9963	4.84326	12.0851	4.88375	6.81572	9.46047	5.84973	0.618334
DUSP3	2.31986	2.80439	2.32797	2.76765	5.16476	8.5623	3.72294	2.16922	4.7948	1.35375	2.21011	1.7611	2.53836	3.47252	2.14973	0.619069
ABCC9	3.98841	3.17358	4.78992	5.46319	7.14505	25.774	3.12878	5.54636	3.37403	4.41871	2.5159	2.42376	5.39148	6.30163	3.90762	0.620097
MPV17L	1.40793	1.24447	0.620311	1.46478	27.2707	4.25319	5.20255	0.655008	2.29769	3.76943	0.643471	2.83928	2.66925	4.43905	2.75427	0.620463
GTF3A	18.2118	24.8864	15.6199	10.8447	12.2869	17.952	16.1119	8.97821	22.7646	7.32025	7.98803	9.27126	9.11366	14.815	9.19246	0.620484
PDIA3P	5.22684	3.67534	4.5565	2.59074	2.69373	3.43237	2.21759	1.67673	10.1439	1.05061	2.97504	2.15367	2.38784	3.65813	2.27076	0.620743
ATP11A	2.61243	4.27933	1.40595	1.45915	1.33948	2.19219	2.08559	1.87629	2.16144	1.65934	0.475408	1.04689	1.38683	1.95878	1.21686	0.621233
C9orf40	2.50058	1.95529	2.14658	2.09431	1.61844	2.38379	1.47436	3.527	2.83636	1.35558	0.690724	1.24308	1.31026	2.053	1.27667	0.621855
TATDN1	25.4554	35.0221	66.2362	14.9999	21.2613	26.5142	28.057	16.78	44.3836	10.4816	12.4638	20.8276	13.2939	27.4232	17.0607	0.622129
ST7L	4.10204	4.76856	3.15987	4.49155	5.83184	10.6246	3.53682	2.93688	5.29048	2.8476	4.25961	2.87617	2.99022	4.71362	2.93319	0.62228
NCK2	6.68764	10.7177	6.65897	5.80315	11.6109	20.5802	5.09227	3.80782	20.7516	3.68298	6.29466	4.50893	7.00564	9.24435	5.75728	0.622789
HLA_DQA2	0.398453	4.32079	9.79412	3.2981	1.41922	1.20401	1.54945	3.35797	29.824	6.39009	0.326274	3.25144	3.75736	5.62568	3.5044	0.622929
MXRA7	4.71031	1.55694	3.51519	5.15476	5.30888	14.4622	5.92333	4.86116	3.9219	4.525	2.78992	2.85245	3.57912	5.15724	3.21579	0.623548
ODF2	23.3668	13.1317	11.1836	11.3094	10.1818	11.264	16.2852	6.66099	12.5117	4.98713	13.8955	5.41564	9.86598	12.2525	7.64081	0.623611
ITGA1	3.40007	4.14652	5.80986	9.44499	9.45117	13.8542	4.48274	8.60634	8.27781	7.25017	3.48044	3.45555	5.41375	7.10948	4.43465	0.623765
RHOJ	0.919684	1.51033	1.8896	4.18133	8.69935	6.8288	2.08959	3.17881	3.40708	2.95568	1.58284	1.35942	2.8748	3.38574	2.11711	0.625303
ZNF462	5.23497	3.11672	3.10731	3.71475	7.31485	10.8861	2.96052	2.01133	5.86846	2.77565	1.01018	1.81329	3.64593	4.36371	2.72961	0.625525
ZMAT1	9.99703	1.02896	4.85464	6.86143	3.76741	3.68829	1.57527	5.13627	2.85238	7.70102	2.93891	2.28527	3.44922	4.58196	2.86725	0.625768
GUCY1B3	2.14513	2.62347	3.60634	4.40808	3.71636	3.81199	2.7396	2.65732	3.65558	3.82342	1.58971	0.947849	3.01239	3.16155	1.98012	0.626314
RSL1D1	72.8614	66.4592	89.6491	40.48	45.2253	87.7908	35.9865	67.1452	50.7432	34.5186	23.6443	27.9301	42.0588	55.864	34.9945	0.626423
KCNJ8	0.979206	1.56255	2.16524	2.82568	3.33221	7.23839	1.14554	2.86076	2.36786	1.58572	1.18428	1.0055	2.09998	2.47704	1.55274	0.626853
MCM10	3.8612	5.01958	4.42277	1.0452	0.908335	0.753869	2.09219	2.14479	2.4861	0.898912	2.25334	1.73304	1.21872	2.3533	1.47588	0.627154
VSNL1	1.16052	1.58664	1.97504	4.29136	7.05045	14.2706	4.06182	4.38258	3.61329	0.573252	1.64238	2.71956	2.36913	4.05527	2.54434	0.627417
ELOVL1	4.32252	8.99293	5.60677	3.95581	3.69216	4.70215	12.9182	5.43581	5.43289	3.10956	3.68416	3.41528	3.64102	5.623	3.52815	0.62745
WARS	7.42398	10.0181	9.49675	10.1412	5.6431	11.1726	6.65355	16.8231	41.5416	21.8161	3.65924	8.40926	8.06347	13.1263	8.23636	0.62747
PLA1A	0.185222	2.2874	1.35265	3.527	1.1637	1.17799	0.240454	7.01713	7.84045	12.5131	0.633054	3.20107	1.12992	3.44892	2.16549	0.627876
SERPINE2	2.06946	4.86653	2.85538	4.00244	7.71662	41.0376	1.84895	11.6864	5.74442	4.50127	2.40516	4.78314	5.34836	8.06675	5.06575	0.627979
RCAN1	1.69475	21.5561	2.60873	16.5417	14.5069	13.4518	3.75674	3.37735	10.1266	3.63287	1.29491	7.55101	3.02875	8.4135	5.28988	0.628737
IL32	1.20463	2.25996	1.65224	1.19086	1.64072	2.71852	2.56198	3.19485	7.88792	3.28345	1.11224	2.05992	1.22224	2.60976	1.64108	0.628824
POLD2	13.9239	23.1271	5.26238	5.07471	4.41341	4.68966	5.56213	5.10283	2.91891	4.65277	3.37573	3.03769	5.8951	7.10032	4.4664	0.629041
HADH	1.87081	1.99835	4.09947	2.2899	3.57955	5.36269	0.794607	2.07556	1.52847	1.61761	1.15567	1.27145	1.74534	2.39752	1.50839	0.629149
RPS16	256.549	473.065	231.125	132.581	238.725	300	212.835	158.623	332.737	177.62	107.124	114.375	185.571	238.271	149.973	0.629421
ZC3H13	131.792	110.486	66.0728	74.6164	89.4651	179.759	84.7323	207.169	106.245	71.292	59.2857	72.4786	62.7272	107.356	67.6029	0.629708
TGDS	2.40894	2.60875	2.38317	2.32564	2.53674	4.17747	1.85802	3.19995	6.64779	1.38994	1.5946	1.66435	1.90389	2.83009	1.78412	0.630411
KIAA0564	4.57029	8.11245	3.86293	2.56754	4.33394	4.5939	3.08687	7.58976	4.86711	3.52082	1.78942	2.90631	2.70021	4.445	2.80326	0.630654
FADD	4.6225	5.23739	6.91076	18.3906	4.78594	8.05575	3.57239	3.10872	9.09427	3.22049	2.77374	3.77061	4.23488	6.34296	4.00274	0.631053
BICD1	10.5323	3.48925	3.96836	8.58798	14.9634	10.5922	16.6428	8.97557	8.01099	10.5467	13.9402	6.76072	5.91225	10.0227	6.33648	0.632213
TCHP	4.17309	3.74103	3.50159	3.25101	2.3368	3.31364	2.67985	2.4793	2.25583	2.29326	1.87856	1.3452	2.32312	2.90036	1.83416	0.63239
RIOK1	23.3476	41.4833	35.0306	18.0491	18.2485	33.1828	27.8495	17.5595	34.0269	16.361	10.8209	17.8625	13.8679	25.0872	15.8652	0.632401
C2orf68	9.65565	4.84929	7.94585	9.42631	5.41902	7.46704	4.05902	3.12656	7.41747	4.11764	6.17435	3.25906	4.75468	6.33256	4.00687	0.632741
THBS4	0.669606	0.0488206	0.281862	0.764839	8.18963	23.4892	0.569799	2.51309	2.138	0.561931	2.89923	1.18582	3.66251	3.82964	2.42417	0.633001
PTPRC	3.19921	11.4471	9.13461	23.587	8.28408	18.1038	3.49006	42.7103	87.5544	91.4845	3.31126	17.2528	17.571	27.4824	17.4119	0.633566
LOC100506123	5.15241	9.78862	2.62316	8.33097	3.86217	2.12769	12.2606	1.85171	2.59396	1.57193	12.3015	2.24596	4.95158	5.67861	3.59877	0.633741
DDX54	4.52041	3.39207	3.052	1.5838	2.04728	3.11653	3.1325	2.94232	2.55837	2.04716	1.90941	1.14146	2.35035	2.75471	1.74591	0.633788
TSR1	7.88946	6.63382	8.61246	3.50995	4.95309	8.27343	5.86186	22.6656	6.23179	5.69204	3.87145	5.70835	4.00072	7.65409	4.85454	0.634241
MED30	2.49404	2.67637	16.7396	0.905525	1.43305	1.14941	1.21096	0.133827	4.29805	1.15532	1.00359	1.72158	2.11003	3.01816	1.91581	0.63476
SPAG5	20.2686	1.3498	1.14165	1.34915	1.4769	0.334399	1.16539	2.55731	0.735317	1.94197	1.56083	2.90685	1.00354	3.08012	1.9552	0.634779
SEPT10	8.2183	4.45556	5.18411	7.01689	6.94108	13.1293	3.13343	6.73031	6.78815	4.24884	2.30409	3.48322	4.39605	6.19546	3.93963	0.635891
CTNNAL1	3.74397	0.376873	7.4384	1.93065	2.65233	4.3045	0.502826	1.50889	3.57469	2.00656	1.7949	1.31645	2.13393	2.71224	1.72519	0.636077
CBX1	139.674	97.7345	108.886	87.4322	170.686	149.434	48.1995	58.1646	140.033	34.6094	411.01	76.8955	90.7046	131.442	83.8	0.637543
EBAG9	80.6005	40.3524	37.6234	24.2699	23.6604	44.9692	15.2124	31.0366	42.4259	22.7313	23.8409	22.1139	22.7163	35.1566	22.4151	0.637578
FBXW7	15.6415	13.2464	10.8018	26.2187	39.5054	36.9513	16.085	30.6655	48.3437	32.4332	12.5541	18.4958	14.2572	25.677	16.3765	0.63779
ATP1A1	39.1262	51.7737	102.98	47.6438	84.9979	118.782	99.6765	33.9746	80.5457	33.1215	29.8906	39.917	43.8899	65.683	41.9034	0.637965
DIAPH2	2.27676	7.12832	2.49024	4.58581	5.37056	9.83508	4.27426	7.7045	5.93963	4.34941	1.82424	3.12592	3.35467	5.0708	3.24029	0.63901
PHLDA1	2.54198	0.646954	1.10883	2.05774	2.18745	10.5274	1.2703	1.29104	1.7917	1.13519	0.487856	1.02154	1.88856	2.27695	1.45505	0.639035
BANF1	13.209	12.0916	10.2963	5.56292	4.55862	13.5255	4.93475	5.18759	9.091	4.64428	4.51114	4.02526	6.17922	7.96479	5.10224	0.640599
CCDC34	163.522	19.4456	48.4725	25.4306	26.2229	45.496	27.7422	36.0325	40.78	21.2935	49.8812	34.0885	24.6512	45.8472	29.3698	0.640603
NBAS	2.71657	2.96522	3.56258	4.0538	3.71089	4.06351	2.41387	38.3821	3.81126	4.01381	1.64341	4.21502	4.10354	6.48518	4.15928	0.641351
MTSS1	26.5797	7.73823	24.6876	3.6646	3.1092	5.02656	3.51581	6.71454	8.5393	3.78775	2.54645	3.95652	7.2326	8.71907	5.59456	0.641647
BTN3A3	3.02463	3.58148	4.4647	5.55318	5.70793	18.3979	3.62374	7.409	23.5673	10.0071	7.37937	3.98215	6.84249	8.42876	5.41232	0.642126
PLTP	5.69366	3.12035	7.35284	4.74032	7.40626	34.1798	12.1057	5.1112	6.64259	2.6029	2.36703	4.57414	6.09196	8.30206	5.33305	0.642377
POLR2J	6.15018	3.36364	2.86549	2.13997	2.46301	2.45063	1.72888	1.59756	1.72028	1.14931	1.35793	1.30485	1.84716	2.45335	1.576	0.642388
PRKAR2B	14.1645	0.44763	10.0623	8.38358	5.33674	30.6575	1.25084	1.74782	5.74302	2.08857	2.35908	5.7708	3.84873	7.47651	4.80977	0.643317
HOXB7	1.88999	0.375883	48.8099	0.961936	1.54451	2.85038	0.70732	3.00259	1.11599	2.41423	8.48647	2.59671	5.84807	6.55993	4.22239	0.643664
BIRC3	0.75398	4.47893	2.23881	9.89711	3.9908	7.54921	1.1514	11.124	29.4861	26.5661	1.41404	7.14156	4.40764	8.96823	5.7746	0.643895
NF1	76.5068	4.62089	13.2219	4.85444	6.30399	7.63356	4.47917	11.9454	6.4784	4.24961	1.99104	7.63178	9.03361	12.935	8.33269	0.644197
LOC100129387	3.00417	2.45418	3.09358	3.01992	4.51653	1.28242	1.86846	1.87646	1.39825	2.32493	1.82999	1.36677	1.75874	2.42444	1.56276	0.644583
CG030	2.76161	7.74154	1.13728	2.51003	2.74268	1.849	3.65679	5.78989	3.51883	4.4954	3.79128	2.16823	2.52163	3.63585	2.34493	0.644947
PLA2G7	2.94712	10.8223	9.21623	3.56955	3.68994	4.89197	1.01944	19.0603	16.1964	8.8389	0.563948	8.09592	1.38219	7.34692	4.73905	0.64504
STXBP4	4.70268	1.62496	7.85985	1.30984	1.63909	2.4817	0.931175	3.04894	1.27704	1.10933	3.83563	1.62085	1.87869	2.71093	1.74977	0.64545
GRB2	4.64684	5.15568	7.37626	3.1391	3.8826	9.77553	3.56184	27.9022	8.88397	6.95497	8.51773	4.02547	6.53117	8.16334	5.27832	0.646588
HAVCR2	2.30744	2.29282	8.10666	3.20335	2.74708	7.01017	1.3685	4.23499	12.9482	3.07982	1.47075	2.45329	3.28057	4.43362	2.86693	0.646635
TRIQK	39.2088	2.18147	2.53282	1.11266	1.32647	2.12781	1.33369	2.82319	6.53484	5.39854	1.45165	3.93865	3.82575	6.0029	3.8822	0.64672
SIAH2	15.5377	15.6201	16.5172	6.76325	7.27516	13.8341	6.76243	5.30088	32.2975	4.30166	17.7794	6.07882	10.6178	12.9081	8.34831	0.646748
SYK	1.78038	1.66917	2.27458	2.27268	0.940139	1.96489	0.433097	1.58443	3.45851	2.73252	0.405328	1.05037	1.24566	1.77416	1.14802	0.647076
LOC728323	16.0654	7.91993	3.00871	6.98239	6.72804	5.39524	3.7938	12.1149	13.133	11.6741	4.55094	6.26392	4.4862	8.30604	5.37506	0.647127
PIGR	0.042339	0	0	5.72025	5.85631	17.9131	0.0103295	0.503043	14.4872	0.0180948	0.0767984	1.9722	3.28361	4.05704	2.62791	0.647739
PRPF8	25.7816	16.263	33.4816	15.0855	19.6555	30.4346	12.235	20.5694	24.1203	13.2714	9.52805	13.9534	12.0077	20.0387	12.9806	0.647773
CHRDL1	1.28411	0.259888	0.0193999	4.87729	3.58915	22.9019	0.0647171	0.924076	2.75387	4.04005	0.620009	1.75239	3.11644	3.75768	2.43441	0.647851
ATP6V1C1	35.4794	12.039	7.49938	5.54119	6.60201	7.49039	5.65616	7.7616	7.54339	4.75359	3.66392	5.89483	6.36239	9.45728	6.12861	0.648031
MRPS7	2.86022	4.82901	5.7712	1.44971	2.95464	2.08449	1.39313	21.8032	2.32263	6.92566	4.88525	2.97562	3.77436	5.20719	3.37499	0.64814
EZH1	1.65994	1.28742	1.56719	4.50163	7.27321	7.54787	2.23588	1.59043	4.39509	2.45418	1.97834	2.03326	2.26776	3.31738	2.15051	0.648256
C14orf118	1.79203	2.29719	2.28714	2.35235	3.05666	3.98499	2.88739	1.71452	3.25765	1.95104	2.07342	1.35565	1.90651	2.51403	1.63108	0.64879
GTF3C2	10.3011	9.7303	11.3141	9.22787	7.19823	9.73236	5.76991	5.03585	9.29727	4.69552	5.37473	5.20465	5.14545	7.97066	5.17505	0.649263
SYNPO	5.8717	4.88111	6.7721	10.9172	13.6432	59.0816	6.50765	17.0403	7.72414	13.7535	4.57975	7.10454	10.7165	13.7066	8.91052	0.650091
YPEL2	7.70785	2.70921	8.02305	1.89155	2.11627	2.55571	3.3094	6.31205	16.882	6.60639	1.21951	3.41763	3.59561	5.39391	3.50662	0.650107
PABPC4	37.2877	17.9775	27.1311	17.9039	17.1769	22.4987	79.4806	17.8628	20.9224	15.3044	12.6703	15.1211	18.7204	26.0197	16.9208	0.650306
SPOCK2	0.875881	2.18271	2.15303	4.9939	2.89492	3.26487	0.600119	7.11139	14.7876	10.5687	0.78565	2.76553	3.17476	4.56534	2.97015	0.650585
CEP128	7.21634	9.87875	2.47133	7.2232	8.22857	7.60793	8.89233	10.0874	10.7066	6.80668	6.10235	6.19411	3.88696	7.74741	5.04054	0.650609
ZNF266	1.76513	4.66588	1.3074	2.32745	2.91182	1.48982	2.07169	1.3265	3.42372	2.17481	1.34269	1.6707	1.26442	2.25517	1.46756	0.650753
MOB3B	0.50592	0.514385	0.793648	2.62731	3.66266	5.32614	0.65412	1.42508	3.42573	1.80579	0.772501	1.05154	1.50134	1.95575	1.27644	0.652659
MTMR4	5.86578	2.2061	18.2579	2.0508	2.61455	2.46967	3.44021	1.56512	2.3311	2.40905	0.656457	2.44151	2.76613	3.98789	2.60382	0.652933
SORBS2	5.74657	13.8615	4.99161	6.14374	5.20449	8.69029	0.902878	7.53448	4.40302	1.14406	1.21557	4.05935	3.05155	5.43984	3.55545	0.653595
MTRF1L	2.87199	4.33302	2.9002	1.51894	2.61553	4.00142	2.1901	2.68899	4.41387	1.30676	1.93959	1.82692	1.83415	2.79822	1.83054	0.654179
IFT46	2.74403	1.04022	5.98714	4.28245	6.8529	4.49088	3.61551	4.05314	4.10474	3.12663	1.27802	3.15731	1.78935	3.77961	2.47333	0.654388
KLHL6	0.54398	1.09334	2.54766	1.67031	1.17457	1.53124	1.1587	2.14236	3.57806	3.03432	0.475932	1.19959	1.05557	1.72277	1.12758	0.654516
GBP4	1.32343	8.21995	3.55638	5.49237	3.58599	6.42813	1.07903	15.921	40.5805	16.2014	1.44342	7.46246	4.90095	9.43924	6.18171	0.654895
ACYP2	2.81007	1.64047	2.87468	3.30911	1.98743	4.70032	0.964508	2.11779	3.29226	1.23336	1.33817	1.72976	1.39924	2.38802	1.5645	0.655147
PGAP3	7.5447	3.44899	18.4398	8.03958	2.07876	0.795067	3.11459	3.7135	4.18554	4.51194	3.8952	1.06159	6.06322	5.43342	3.56241	0.655646
EIF3F	16.3971	8.41821	8.01314	5.20786	12.1504	14.9705	10.0359	4.38677	8.79237	10.3093	3.47095	5.97169	6.20954	9.28659	6.09061	0.65585
UTRN	19.5806	44.6516	21.0946	27.3268	31.5029	50.553	23.0618	26.2805	38.8121	33.6765	13.9227	18.9343	20.4753	30.0421	19.7048	0.655906
MDN1	17.0777	7.12951	6.7708	9.52102	12.6689	19.0581	15.2624	16.983	13.8438	10.0816	5.06526	7.74977	8.1738	12.1329	7.96178	0.656214
FNIP2	2.70778	2.14364	3.30626	2.98374	2.88932	4.34347	2.31857	4.16303	2.97588	1.68878	1.0371	1.84244	1.80432	2.77796	1.82338	0.656374
HSPD1	109.205	130.021	209.967	101.744	116.006	147.915	80.6098	83.6637	176.704	65.4269	43.1483	80.229	70.7015	114.946	75.4652	0.656525
CCZ1B	5.50449	1.95058	2.52114	3.39933	1.17205	0.549543	0.864068	2.01035	3.58625	1.58186	0.686301	1.57787	1.26788	2.166	1.42287	0.656915
HIST1H2AE	22.4237	14.0871	45.6352	6.28673	5.37899	4.74393	6.07596	7.17508	7.04293	7.02011	8.31632	8.43904	7.60225	12.1987	8.02065	0.657498
RASGEF1B	2.67083	3.21599	2.57996	2.17902	2.5256	3.54711	1.55398	2.38213	5.4175	3.8559	0.890442	1.33765	2.34742	2.80168	1.84254	0.657654
GTF2F2	13.5858	27.3989	13.002	8.44855	8.3679	11.9498	5.67181	11.2535	12.1624	6.73677	5.36713	8.55426	6.26844	11.2677	7.41135	0.657753
PDCD7	13.8581	6.30735	9.78359	8.33899	6.54465	8.95489	6.27552	8.01117	12.8546	7.21114	5.18785	3.86437	7.29798	8.48435	5.58117	0.65782
CCL5	0.574717	3.15273	1.69972	3.88755	3.98154	4.58631	0.878311	9.71513	38.906	5.25991	0.573952	2.82228	5.93759	6.65599	4.37993	0.658044
NSMAF	3.62023	8.58148	3.8182	2.82183	4.06448	6.75512	3.40254	4.24503	7.58614	3.78959	1.89994	2.71452	3.34191	4.5986	3.02821	0.658508
GBP1	5.35628	16.2643	9.04347	16.4728	6.77104	15.1127	11.9647	31.8168	95.2719	25.7894	3.23615	14.7501	13.6422	21.5545	14.1961	0.658616
KIAA0020	7.19004	31.7479	17.3994	7.98254	8.0679	12.0924	9.61299	7.01885	22.5277	6.51306	5.56713	9.87669	6.38331	12.3382	8.13	0.658931
ZNF485	3.59667	3.46472	2.77895	1.01227	2.07203	2.44981	2.04456	1.32903	2.17184	0.677252	2.28814	1.25513	1.60652	2.17139	1.43083	0.658945
GCNT2	0.50349	4.18515	1.17088	1.55161	1.98964	2.37055	4.12653	1.94533	2.41684	1.72478	1.13323	1.38052	1.39302	2.10164	1.38677	0.659852
CENPE	16.6796	20.5128	12.8728	5.22652	2.87728	3.33983	6.17624	20.0242	7.09373	6.8394	5.14013	7.53139	5.28181	9.7075	6.4066	0.659964
HIST1H4H	327.574	140.178	286.567	67.4085	126.918	87.4365	83.7551	80.3645	143.551	81.6475	162.685	77.0392	113.749	144.371	95.3941	0.660755
PREX2	2.34585	2.99864	3.41484	9.33463	10.9962	19.0908	1.85828	5.62869	8.17344	4.37466	3.03132	2.48923	6.07125	6.47703	4.28024	0.660834
GNA13	20.2204	24.8751	15.1045	6.918	7.63735	11.6884	3.55027	11.2807	24.951	9.33344	3.40305	7.61888	9.09131	12.6329	8.3551	0.661374
CBR3	2.73848	17.7825	1.48564	5.30524	3.68755	3.72062	2.73646	1.49744	7.28802	2.17674	2.19987	1.34262	4.74574	4.60169	3.04418	0.661536
RPL4	111.218	134.53	187.803	90.9519	133.915	215.081	39.5104	72.0764	144.913	69.4552	33.8414	73.1137	75.3777	112.118	74.2457	0.662212
PNP	2.14292	3.41166	4.71467	2.93356	2.52564	2.28166	4.10306	3.83623	3.61317	2.09481	1.51888	1.92531	2.06962	3.01602	1.99747	0.662284
NARF	3.02547	6.15933	13.331	4.52865	5.46926	5.65399	6.53377	3.76373	4.36991	3.60024	1.40348	2.08367	4.88432	5.25808	3.484	0.662599
PDSS1	1.56297	2.20151	3.3897	0.859696	1.63721	1.35617	1.93875	1.53924	1.78686	1.31464	0.43951	1.07081	1.10104	1.63875	1.08593	0.662654
PPP5C	2.38156	3.79861	3.96575	1.79372	2.08038	2.6608	3.06091	1.86978	2.32342	1.19972	1.59939	0.990614	2.23097	2.43037	1.61079	0.662777
ERG	2.73846	3.72505	4.1907	8.54084	12.5468	24.4497	3.15055	9.92568	5.74951	6.74343	3.94291	3.0432	7.28639	7.79124	5.16479	0.662898
LOC147804	5.69531	6.0676	5.68193	4.65053	6.50441	5.54226	5.50867	2.7412	7.08816	2.72846	3.62717	3.03639	3.69444	5.07597	3.36542	0.663009
TUBA4A	2.92441	15.9676	2.25358	3.79639	5.88964	3.3389	12.195	7.08631	6.83194	16.6843	1.07207	4.73559	4.67231	7.09456	4.70395	0.663036
ST13	53.4256	52.9968	89.3624	60.2703	59.1698	92.985	25.1042	36.1062	98.6348	31.5696	20.2301	33.303	41.5026	56.3504	37.4028	0.663754
SLC38A1	41.815	20.1349	54.2235	27.2468	33.9043	17.6652	31.0564	49.0109	36.0901	52.6801	19.2841	31.0618	15.2156	34.8283	23.1387	0.664365
POM121C	5.60942	4.05947	3.45629	3.80033	3.8126	4.90978	2.50329	1.21201	4.72258	1.96511	1.7419	2.19412	2.37301	3.43571	2.28356	0.664656
VPS53	5.04004	5.13614	6.87269	3.70473	4.35254	5.48875	3.64737	5.72937	5.14078	3.18269	3.67577	2.66998	3.6162	4.72462	3.14309	0.665257
ZBTB20	7.81456	1.69546	3.95267	8.152	16.348	19.0455	3.87462	7.60588	12.8377	6.09492	4.04205	4.07018	6.99352	8.31485	5.53185	0.665298
PGM1	2.17419	2.39772	4.73988	4.01914	5.38073	14.608	5.03982	1.67208	4.39702	0.824996	2.00618	3.33587	2.38092	4.29634	2.85839	0.665309
SQLE	2.88255	29.9993	20.424	6.96376	2.31407	2.37553	12.584	44.9834	24.7852	4.63065	2.47722	10.0941	8.60608	14.0382	9.35009	0.666048
HSPH1	64.0159	175.158	78.087	48.4478	60.5489	83.2778	41.2917	85.4945	67.3445	53.1235	23.9561	61.847	32.7134	70.9769	47.2802	0.666135
MFAP1	104.574	76.2544	122.38	71.9993	84.1894	99.6932	47.2741	85.2425	117.169	82.3479	44.5956	52.8261	60.576	85.0654	56.701	0.666558
TCF7	1.05277	0.921807	0.548525	1.8862	2.22217	2.27298	0.628892	2.91323	5.63859	9.91379	0.496204	1.19352	2.26093	2.59047	1.72723	0.666762
FTSJ3	53.2221	97.4677	21.0594	9.22583	14.6491	16.6699	16.1242	10.3787	22.9355	8.30108	19.1834	6.39522	28.6851	26.2924	17.5402	0.667118
ZEB2	8.65396	6.81234	7.52226	13.5672	12.262	36.666	11.2436	23.2758	15.9873	18.2735	3.62213	8.75475	10.4044	14.3533	9.57958	0.667414
CD96	0.0305763	0.687599	0.511668	1.4971	1.44053	0.976734	0.346949	2.82925	9.02393	4.03045	0.377085	1.08271	1.55751	1.97744	1.32011	0.667584
TRAP1	2.00323	2.61359	6.30864	2.43631	2.87087	3.19466	2.90917	2.25336	1.64835	1.62109	1.22169	1.68045	1.85366	2.64372	1.76706	0.668396
ATXN2L	3.30638	2.30591	5.69681	3.58832	3.70712	3.73896	4.72761	2.17384	3.71189	2.53102	2.50548	1.85719	2.76005	3.45394	2.30862	0.668402
FCGRT	0.834354	0.999468	2.06831	3.38384	2.93452	5.62364	1.52365	0.910484	2.65471	1.44938	0.436951	1.3221	1.45207	2.07448	1.38708	0.668641
CNTRL	8.10779	3.10973	8.275	6.47711	5.4647	6.01099	2.89195	5.24028	12.9089	9.89352	3.5958	3.8261	4.93058	6.54325	4.37834	0.669138
SAMM50	1.26059	2.54451	9.39589	3.13148	6.39736	8.7167	3.63015	2.70883	5.96252	3.23211	1.64313	2.79262	3.12511	4.4203	2.95886	0.669381
NUDT4P1	4.94499	2.1585	5.0473	3.19446	2.70735	4.17949	0.675739	11.6121	3.95355	2.78946	1.65155	2.42575	2.80026	3.90132	2.61301	0.669775
SELRC1	4.47111	5.71971	5.94214	2.44612	3.26496	3.94349	12.0266	2.95144	2.70665	1.46701	1.25575	3.15578	2.47058	4.19954	2.81318	0.669878
SEMA3G	1.1318	0.492399	1.31147	3.3711	3.32753	13.7363	0.355727	1.41191	1.69253	1.40894	0.786032	1.38107	2.15433	2.6387	1.7677	0.669912
LOC100128338	1.50663	6.13892	4.42564	1.73475	0.964794	0.728679	2.65782	1.73916	3.11912	0.581941	2.72237	1.95732	1.24989	2.39271	1.6036	0.670204
UQCRC2	15.3165	13.2232	37.2317	12.8056	28.5824	26.4256	12.946	15.348	20.4894	12.497	11.736	11.1541	14.0794	18.7819	12.6167	0.671749
SLC25A13	2.01134	4.11719	2.66878	2.29487	2.81515	2.89941	2.51234	1.80969	2.8293	2.14118	1.45366	1.66003	1.70849	2.50481	1.68426	0.67241
UBD	1.06054	14.4608	5.85217	14.4292	4.45983	13.1651	6.28305	69.4273	129.413	42.516	5.61126	33.5595	3.95807	27.8798	18.7588	0.672844
LPCAT2	1.4655	2.62802	3.16113	5.40051	5.81801	10.2743	2.05637	6.33921	7.51268	2.86985	1.76832	3.39939	2.64041	4.48126	3.0199	0.673895
MED27	6.38506	3.47162	4.50777	3.17553	1.71094	4.09995	5.17376	1.06221	3.94552	1.73233	3.24857	2.17606	2.54358	3.50121	2.35982	0.674002
MAML2	1.57004	1.39941	2.43614	4.12042	6.46397	9.72541	3.43618	3.95859	6.18943	5.24458	1.51525	2.23289	3.42354	4.18722	2.82822	0.67544
PRKG1	3.43216	0.793755	5.48624	1.60729	2.86269	3.1288	2.81299	4.68468	1.11366	2.44153	1.26551	1.66914	1.96965	2.69357	1.8194	0.675458
CPNE3	53.9739	33.4585	31.2504	14.4852	12.6074	15.8824	10.5523	16.2363	26.2618	17.2759	9.30945	11.7496	17.8885	21.9358	14.8191	0.675565
GNAI2	20.5732	13.2855	28.6237	18.2779	24.3442	35.9965	16.3491	10.424	43.0639	10.1539	11.38	12.3614	16.2374	21.1338	14.2994	0.676613
VDAC1	82.5593	41.6494	183.852	47.301	54.5955	74.528	39.8176	40.6249	78.3755	35.0385	15.5239	43.7351	41.63	63.0787	42.6826	0.676656
POLR2M	7.44111	4.31499	5.58634	3.66019	6.02432	6.677	2.49803	2.66435	9.09841	2.35368	3.04442	2.18588	4.38074	4.85117	3.28331	0.676808
ACOX1	6.09451	5.66511	9.53672	3.81752	3.97748	7.4433	1.64788	3.64759	4.27471	6.08637	13.8989	3.01608	5.11695	6.00819	4.06651	0.676829
PTPN21	4.59275	2.54431	1.34333	2.59158	5.25899	7.12891	2.13309	2.43525	2.5016	2.40128	1.22358	1.32488	2.87838	3.10497	2.10163	0.67686
ZNF761	18.485	16.5568	16.3798	11.0463	8.29345	7.97158	11.5574	8.45423	12.0943	8.43407	6.79225	7.47892	8.03808	11.4605	7.7585	0.676979
SORL1	6.6799	2.23327	5.16932	3.29613	4.46157	3.16717	1.28823	2.84143	6.95924	3.40466	1.60584	2.52651	2.5352	3.73698	2.53085	0.677246
VAMP1	3.57232	1.35473	1.96735	4.14768	5.14133	1.75066	5.15543	3.59584	3.83539	7.03233	2.35982	1.81497	3.10447	3.62844	2.45972	0.677899
FGFBP3	5.53638	10.1186	14.7038	5.55481	4.29811	4.90752	1.41593	3.29953	10.9658	4.56005	2.53754	3.77652	4.59995	6.17255	4.18823	0.678526
ME2	10.4724	11.2725	23.9808	7.63555	10.5537	25.2447	6.32905	16.1483	28.5604	11.6011	4.1815	8.4458	10.8227	14.18	9.63425	0.679425
TSPYL2	11.4931	8.77252	15.2881	21.8256	24.397	18.1472	20.759	9.95545	14.5017	15.2229	8.86058	6.52903	14.3794	15.3839	10.4542	0.679555
SAAL1	3.80051	3.51887	6.94479	2.55853	4.32869	7.63471	2.9537	2.08714	5.81328	3.00303	1.96576	3.17269	2.3401	4.05536	2.75639	0.679691
NDUFV1	0.81838	1.9038	2.75564	2.38617	2.84442	2.09992	2.2135	0.43956	1.52828	1.52843	0.954305	1.30146	1.10888	1.77022	1.20517	0.680803
LARS	34.702	29.2044	56.3839	22.7882	39.6213	43.1603	18.9606	17.8317	39.561	16.1583	12.6725	19.8349	21.1575	30.0949	20.4962	0.681052
PPP1R18	4.01343	5.09925	4.15875	7.28248	5.57893	8.50177	6.83875	4.50674	12.9817	6.21639	3.69154	3.17199	5.35713	6.26088	4.26456	0.681143
CEP152	3.48504	2.95934	2.27536	2.22432	2.68666	2.53567	1.82546	2.33344	2.83324	2.68556	1.8184	1.87007	1.55731	2.51477	1.71369	0.68145
MAL2	423.462	121.543	109.274	21.8114	20.9297	16.2326	38.4127	124.687	53.2566	48.147	21.5448	70.8638	53.0257	90.8455	61.9447	0.681869
RSRC1	22.6565	18.568	20.2044	12.2954	15.1361	20.2021	14.8919	23.3353	24.3659	14.8188	13.2681	13.3242	11.4466	18.1584	12.3854	0.682075
TGFBR2	8.48003	4.90352	8.48784	18.2855	19.2552	57.7348	5.23413	18.746	28.6468	17.282	4.58458	9.22917	14.5666	17.4219	11.8979	0.682929
GIMAP5	1.01843	1.05014	1.21963	5.65967	3.02325	7.71196	0.372073	5.3314	10.0167	6.65699	1.06022	3.11577	2.24159	3.92004	2.67868	0.683329
CPVL	2.20034	3.90749	6.87151	4.85796	4.01142	11.3002	0.890555	10.3446	11.2596	6.15208	1.19165	5.44975	2.39216	5.72613	3.92096	0.684748
RECQL	4.30632	3.51825	7.69478	4.03138	5.34524	7.56477	6.05931	5.18381	12.098	4.61297	3.00386	3.41429	4.4857	5.76534	3.94999	0.685128
CD3G	0.190495	0.755552	0.882948	2.73289	1.34395	1.76277	0.370646	8.34419	15.3587	19.3427	0.251974	3.1237	3.27443	4.66698	3.19907	0.685467
MYO1C	4.87865	2.93255	4.8992	3.32891	3.1205	8.45366	2.9352	3.87601	3.3098	2.33186	3.32342	2.61042	2.80188	3.94452	2.70615	0.686052
MND1	15.1471	14.9009	21.4508	6.40297	3.63974	5.1	5.39299	3.05198	5.7948	3.79247	3.79425	5.26886	5.77443	8.04255	5.52164	0.686554
DDX52	3.62888	3.85045	8.62753	4.48824	3.91694	6.43623	19.1901	3.22671	6.63479	3.09512	1.62392	4.49076	3.58804	5.88354	4.0394	0.68656
DOCK11	1.19568	1.72863	1.52082	3.7714	2.27144	5.77636	0.983723	3.91374	6.03192	4.65832	0.705445	1.83223	2.23752	2.95977	2.03487	0.687511
PHF10	11.2675	9.97226	6.2408	4.14357	5.72593	6.65355	4.59768	7.08241	6.01674	4.16675	3.13407	4.04286	4.58644	6.27284	4.31465	0.68783
ABI3BP	1.38337	1.47758	0.332719	4.96421	3.40569	12.8681	0.601131	14.079	13.5381	7.12625	1.22323	2.35081	5.27915	5.5454	3.81498	0.687954
AP1S2	4.38075	4.58886	9.53838	10.5649	15.598	37.2336	3.60867	12.3725	26.5928	10.5677	3.86774	7.12625	10.259	12.6285	8.69262	0.688332
ADAMTS1	2.81197	5.36793	6.37359	12.1645	11.1118	16.9879	4.34375	12.617	7.10377	10.402	2.83408	4.66842	6.86822	8.37439	5.76832	0.688805
ZNF225	2.73186	3.6222	3.45647	2.49584	3.26891	3.19335	1.3072	2.4325	3.99159	3.12079	1.44466	1.58945	2.30118	2.82412	1.94531	0.688821
IFFO2	1.45722	2.02667	1.67355	2.46049	3.7144	3.86912	3.21944	3.41778	3.97436	2.49803	0.944738	2.06026	1.60517	2.65962	1.83271	0.68909
SFSWAP	10.4434	12.5612	10.2606	9.20973	8.19186	8.937	9.76067	6.2901	12.1643	4.71878	6.54346	4.80106	7.61582	9.00737	6.20844	0.689262
KHDRBS3	3.79612	7.67159	0.703283	2.00101	3.10443	3.02561	1.6123	3.39368	1.1141	1.85214	1.20823	1.0753	2.62003	2.68023	1.84766	0.689369
C8orf4	0.988363	1.09529	3.43735	2.46485	2.71271	6.2094	5.44765	3.50734	3.76233	2.07265	1.06434	1.3812	2.72549	2.97839	2.05335	0.689415
DICER1	23.7136	25.2575	21.6066	16.0643	15.7159	19.6733	14.9221	16.2854	21.9247	13.8182	13.0061	11.7169	13.6215	18.3625	12.6692	0.689949
TYW1	7.46673	4.77034	4.29573	4.97583	4.22836	5.33709	4.41334	3.14538	6.53299	3.06424	2.85759	2.66943	3.74012	4.64433	3.20478	0.69004
BCL6	3.06066	3.67636	10.417	5.36552	5.32442	9.29905	1.84695	2.4898	4.91023	2.52775	1.00769	2.85481	3.41016	4.53868	3.13248	0.690176
SCMH1	8.92558	5.9302	3.23634	7.97142	12.5402	17.8297	16.8186	2.53948	10.5493	2.90807	7.94222	5.35249	6.84572	8.83556	6.0991	0.690291
NFXL1	2.23549	3.56665	4.06685	2.19756	2.56984	2.62635	2.44339	2.32548	2.45271	1.67298	1.72076	1.88753	1.61328	2.53437	1.7504	0.690667
SLAMF7	1.13575	5.91789	1.93115	5.12795	3.38013	4.61827	0.885994	18.1684	20.7291	13.4612	0.534156	5.52646	4.00385	6.89909	4.76516	0.690693
EHBP1L1	4.52702	4.05046	3.82825	5.2134	6.26146	7.84219	8.99841	4.64981	6.72893	6.17222	2.0055	3.76846	3.8019	5.47979	3.78518	0.690753
RSAD1	1.80991	11.2347	28.7381	3.65476	3.42955	3.96134	6.18533	3.52706	1.98771	6.55231	2.86717	4.84088	4.44886	6.72254	4.64487	0.69094
RWDD4	6.2951	4.16791	7.41154	4.08814	3.13825	4.61508	2.83299	2.18724	3.99632	1.91292	1.69738	3.02127	2.29906	3.84935	2.66017	0.691068
ZNF343	1.9351	1.64627	2.53705	1.91876	3.01667	2.62637	3.75149	1.25621	1.90656	1.46319	1.56957	0.989402	1.98066	2.14793	1.48503	0.691377
PMS2CL	1.6077	1.23931	1.51153	1.56439	2.69057	2.25304	2.45681	1.33692	2.44269	2.54877	1.50008	1.31036	1.34906	1.92289	1.32971	0.691516
CD163	4.24721	4.00284	9.16657	7.58118	3.94371	15.6677	3.36017	10.678	11.0015	5.42479	2.54695	4.72505	5.03741	7.05642	4.88123	0.691743
NHEJ1	3.10263	2.54807	2.74678	1.78626	1.71393	2.18584	0.723063	0.539739	2.03663	1.00957	0.836516	1.05803	1.3616	1.74809	1.20981	0.692077
ANXA2	137.152	129.504	153.689	89.7083	147.33	256.189	121.91	116.933	151.26	80.6257	50.0641	90.6683	89.8489	130.397	90.2586	0.692184
GPNMB	121.2	66.8191	508.509	43.2	67.8132	52.1848	53.9213	173.933	104.849	60.1691	27.5256	86.9565	74.2551	116.375	80.6058	0.692639
RND3	4.29251	9.32506	4.30182	5.51974	12.2038	24.0086	6.28717	5.51685	12.5594	6.15066	1.58058	7.39324	4.17521	8.34056	5.78422	0.693505
SP140	0.534293	1.73308	1.24352	5.52286	2.19886	2.19544	1.76077	6.29202	13.8171	24.3789	1.16068	4.16235	3.51374	5.53068	3.83805	0.693955
PILRB	3.60344	2.49232	1.92479	4.26144	4.95523	1.61971	4.92327	1.30263	1.9812	2.06455	4.09579	1.52478	2.66776	3.0204	2.09627	0.694038
GTF3C5	3.47655	2.91611	3.25075	2.47713	2.13216	4.62338	2.76797	2.4045	3.04993	1.33064	2.94063	2.06781	1.89558	2.8518	1.9817	0.694894
SPAG1	4.35851	5.98745	3.53157	1.87084	1.25753	1.37185	1.16089	2.48436	2.96839	3.22126	2.26548	1.59266	2.25914	2.77074	1.9259	0.695085
ARHGAP25	1.36751	1.76499	1.93716	3.26381	2.74152	4.15623	1.00419	2.88053	10.549	6.38306	0.877678	1.76473	2.90684	3.35688	2.33579	0.69582
RRAS2	1.78952	4.4108	1.84201	2.93172	2.70426	4.44989	3.87273	2.17715	3.9619	2.57053	1.81483	2.49637	1.61967	2.95685	2.05802	0.696018
APOD	18.0246	9.03783	82.303	182.079	790.298	474.237	51.3302	401.808	178.622	114.414	72.9605	215.705	85.0531	215.919	150.379	0.696459
SYNE2	15.8711	13.5336	16.0507	15.1881	14.9026	15.7348	4.49054	10.2295	19.7005	9.01581	6.95519	8.77865	9.16286	12.8793	8.97076	0.696524
A2M	11.6398	15.8137	16.7248	39.7319	50.4576	78.052	10.4993	28.0472	43.3177	18.8257	14.6412	17.1472	24.3606	29.7955	20.7539	0.696544
DDHD1	2.67023	4.38626	3.26367	2.57386	2.74942	2.98225	2.93184	3.72251	3.56282	4.30578	1.68113	2.19022	2.22191	3.16634	2.20606	0.696723
C1orf115	0.434231	1.55496	0.191801	2.32452	3.53572	5.12142	1.08905	1.44329	2.09308	1.4643	0.507494	1.38288	1.1203	1.79635	1.25159	0.69674
ATXN7L1	9.5725	3.48549	2.84424	3.45521	3.89377	6.30851	2.26718	3.15809	5.62359	3.52044	3.3055	3.05274	2.95961	4.31223	3.00617	0.697128
TBL1X	9.00229	1.18219	6.20722	1.60657	2.57701	4.43877	2.48965	3.3793	3.50988	1.90892	3.04711	1.52987	3.45774	3.57717	2.49381	0.697144
PGAP2	2.93903	4.16107	3.22637	1.97178	3.66497	3.71384	4.00495	1.16765	3.00342	1.8264	2.35533	2.01209	2.04902	2.91226	2.03056	0.697245
MRPS36	3.15058	2.1664	6.05293	1.33219	3.30777	3.35713	0.474383	1.91573	5.76153	2.10011	1.18484	1.90002	2.01367	2.80033	1.95684	0.698792
CTSS	4.64637	11.2888	13.2755	6.72615	4.77676	13.2987	2.04625	26.0286	34.4206	16.7606	1.47371	9.49409	7.62783	12.2493	8.56096	0.698895
HERC1	6.79988	5.56314	7.97327	6.84084	9.0282	10.0283	5.29187	5.16664	11.3281	7.17858	4.88915	4.47364	5.71201	7.28072	5.09282	0.699494
EPB41L3	3.33293	2.80866	4.47827	9.63681	7.03389	36.665	4.00638	10.1618	12.084	6.11239	4.23846	4.08098	8.7227	9.14169	6.40184	0.700291
RPS6KA3	2.99633	2.96	6.71154	3.71355	3.40654	6.00114	1.83979	5.09995	9.70294	4.31644	1.0262	2.60624	3.48302	4.34313	3.04463	0.701022
TRIM2	6.97181	3.16913	1.87885	3.05003	4.5561	7.6686	1.5069	3.57708	3.05581	2.30369	0.527435	2.25824	2.62048	3.47868	2.43936	0.701232
C17orf28	5.24666	3.89565	5.38599	1.12703	1.67175	0.904409	1.47001	3.75347	1.16216	5.75281	8.53019	1.25962	3.70522	3.53638	2.48242	0.701967
MCCC1	4.72231	3.27786	14.9908	4.61102	4.89647	5.85115	3.11734	5.71425	7.00632	4.33227	2.15415	4.36211	3.38206	5.51581	3.87209	0.701997
RRM2	8.23866	5.43444	15.0632	28.3485	3.25651	2.21843	4.03894	59.5075	9.74026	13.7407	4.02881	11.8027	7.80554	13.9651	9.80412	0.702045
L3MBTL3	2.3239	2.7238	3.88243	2.78956	3.05361	3.90779	3.60549	4.49875	5.37402	4.7702	1.49628	2.73407	2.17141	3.49326	2.45274	0.702136
NT5C3L	1.73596	1.34588	4.82495	4.18366	5.59589	5.65299	2.12873	2.44294	3.44618	2.1211	1.27368	2.68339	1.75321	3.15927	2.2183	0.702156
TSEN2	5.8952	5.2529	4.62988	1.98183	3.21835	4.60699	4.94374	3.57436	4.73685	1.67889	1.47578	2.69605	2.66521	3.81771	2.68063	0.702157
OXR1	15.1678	8.83224	4.2429	4.79138	4.58186	5.78741	2.60607	8.19705	5.31353	4.94827	3.02103	4.53887	4.0775	6.13541	4.30818	0.702183
NOLC1	43.9934	27.6853	47.8752	30.0084	18.8069	33.5576	21.5032	28.372	23.8579	16.3842	14.3547	20.0528	19.0703	27.8544	19.5616	0.702278
ODC1	14.9536	20.8292	66.9781	58.3183	20.8649	25.0747	26.817	40.2169	32.5175	17.6215	5.71572	27.4073	14.7521	29.9916	21.0797	0.702854
MUTED	2.61844	1.88162	1.94668	2.05641	2.75277	3.56838	2.02634	2.09279	3.00443	1.3383	1.50454	1.55901	1.60919	2.2537	1.5841	0.702889
CCDC3	0.592263	0.609299	1.22809	2.83114	2.39067	7.36864	1.45216	1.7789	1.51354	0.959823	0.517171	1.28786	1.42788	1.93106	1.35787	0.703172
EIF2C2	3.69279	10.3481	3.78779	2.44533	2.70633	2.47771	5.23224	5.00265	2.69349	2.46879	2.63503	2.6839	2.88072	3.95366	2.78231	0.70373
PDCL3	45.3041	25.586	27.4836	15.5841	13.4727	20.3412	32.3531	14.3883	31.2901	13.6601	18.4435	14.6659	18.3718	23.4461	16.5189	0.704547
ARHGAP30	9.82351	13.0729	8.83258	14.4268	12.9317	30.9469	12.3574	71.1763	47.7658	73.3824	6.31144	15.2313	23.3305	27.3662	19.2809	0.704553
SCARNA10	5.1735	2.7588	2.34753	7.12901	8.3997	8.38552	14.2049	4.94739	6.96174	20.1689	4.26805	2.02046	8.84056	7.70409	5.43051	0.704886
KIAA1524	5.55996	3.11481	4.79024	1.86454	0.877609	1.55917	1.06653	3.30305	4.26694	2.52137	4.32667	2.14696	2.11496	3.02281	2.13096	0.70496
XPO4	6.55153	3.58034	2.23766	2.48611	2.78053	3.75885	4.27985	9.17607	5.1046	4.50233	2.04168	3.60062	2.36019	4.22723	2.98041	0.705049
WDFY2	1.20599	2.78063	1.17085	1.73177	2.4832	2.73415	1.91071	1.50555	1.86442	1.63489	0.788871	1.30511	1.23616	1.801	1.27063	0.705515
SPIRE1	15.3967	16.2102	27.8155	9.26475	11.806	20.642	11.0799	9.55625	10.1519	4.37767	7.16238	7.34026	11.0801	13.0421	9.21018	0.706188
BTAF1	4.83309	5.93786	10.9103	7.70363	6.58523	5.0351	5.92938	4.43343	8.16743	5.35529	3.21582	4.18387	4.56249	6.19151	4.37318	0.706319
MPHOSPH8	36.7918	31.3158	25.1652	40.6499	30.6768	52.7821	28.4752	42.6056	48.3577	40.4934	21.6251	29.3561	21.9126	36.2671	25.6344	0.70682
FGF1	2.40949	0.613334	1.77091	4.3494	8.61272	9.97761	1.06741	1.09229	4.7246	1.04836	1.32753	2.3328	2.42501	3.36306	2.37891	0.707363
KLHL2	7.18404	6.50372	7.81859	6.06723	10.2381	8.18319	6.38965	5.30555	8.42832	5.07115	2.01094	4.8752	4.54101	6.65459	4.7081	0.707497
MSL3	6.1836	6.03512	6.04486	6.29811	5.52821	6.20905	7.85611	7.46138	8.98771	7.25582	2.50862	3.49761	5.56267	6.39714	4.53014	0.70815
TERF1	7.04012	19.1473	14.2393	6.71736	7.59004	11.8711	4.87246	5.7193	16.0025	5.48163	4.83256	6.47756	6.8514	9.41033	6.66448	0.708209
ACSL1	9.84979	10.0193	8.58917	8.08493	7.23703	21.5268	12.305	7.84895	6.09007	4.07131	1.53609	5.05202	7.46108	8.83259	6.25655	0.708349
DHRS1	1.00155	1.26495	2.62296	1.90693	2.94498	4.193	1.58261	1.69907	2.52883	3.06555	1.10157	1.09038	1.99004	2.17382	1.54021	0.708528
ANAPC5	6.59374	6.26751	6.00251	4.95804	5.24642	5.27665	6.41873	4.09077	7.56123	4.49393	3.58936	2.67342	5.1252	5.4999	3.89931	0.708978
IBSP	5.16935	6.02731	3.28701	7.18131	1.49654	0.0307141	18.2567	7.83858	1.59757	1.54279	3.62867	1.54019	5.68981	5.09605	3.615	0.709373
KDM2B	3.14699	2.35893	3.41355	2.23598	2.05861	2.1469	2.32039	2.4309	3.94832	2.0643	1.20712	1.20462	2.32105	2.48473	1.76283	0.709468
FAM89A	2.48757	2.42354	7.19962	6.27011	6.11605	24.3985	1.4975	12.6052	3.74724	4.44863	1.12765	5.53635	3.79991	6.57469	4.66813	0.710015
ANKRD17	19.7048	15.6747	22.9223	12.9346	19.1133	27.1898	52.0847	22.4575	17.6395	17.2326	9.85411	13.5149	17.0648	21.528	15.2899	0.710231
PARP2	24.1155	35.8375	48.0281	19.0172	21.5646	33.8448	16.0479	19.3038	29.8242	17.5424	11.4763	19.6535	16.0865	25.1457	17.87	0.710659
ZNF532	12.7016	11.6211	14.9528	11.5066	12.0814	13.9686	22.4016	6.6716	9.00091	5.75251	4.92008	7.97348	8.27085	11.4163	8.12216	0.711456
TRMT12	7.25366	5.55225	3.81597	2.09911	1.37869	1.21137	2.15	2.59392	2.24327	1.79292	1.37632	2.21213	1.86046	2.86068	2.03629	0.711822
BLNK	32.9366	5.88705	28.2099	7.807	6.78396	5.84608	3.95638	6.00437	14.2722	13.3663	11.2811	5.06623	12.5879	12.3955	8.82706	0.712116
KIAA0753	8.10291	3.54062	6.94379	4.40235	3.9182	3.36617	2.47018	2.37629	3.87665	2.10405	3.39192	2.51944	3.24231	4.04483	2.88087	0.712236
PRPF31	3.46022	3.28827	3.1868	3.18059	2.46615	2.40139	2.9038	2.50293	2.47859	1.8256	1.78693	1.76015	2.05767	2.68012	1.90891	0.712249
ZSCAN12	0.716225	0.692611	1.2312	2.96016	3.24986	4.59939	2.30406	2.34977	3.10568	2.79995	2.50994	1.11389	2.32085	2.4108	1.71737	0.712364
KIAA1919	4.54452	5.41884	2.29256	2.29579	4.67309	2.05167	3.73304	5.23871	4.27131	3.64978	2.54987	2.77	2.50403	3.70174	2.63701	0.712371
GBP5	0.55979	4.06319	1.60363	3.37858	1.19305	1.6006	0.988888	7.84477	18.0751	6.50216	0.493201	3.63356	2.36636	4.20936	2.99996	0.712688
PCDHGB1	8.21897	2.89927	5.18073	1.67317	1.91116	2.05926	2.56788	1.60897	5.64139	2.21581	2.58786	3.04136	1.71055	3.32404	2.37596	0.714779
GYG2	8.96713	5.84718	7.47051	17.8152	11.5329	76.0414	13.0346	4.51875	2.76953	1.55813	2.44684	9.76819	9.9862	13.8184	9.8772	0.714787
MACF1	25.7362	16.6879	23.8948	20.3793	22.1732	25.8387	32.9588	16.478	24.8552	16.6755	12.183	15.0224	15.9007	21.6237	15.4615	0.715028
VAT1	5.47386	2.97966	7.3668	3.85104	5.41834	8.60567	5.17433	3.12878	4.3851	2.62603	2.85893	2.9241	3.81999	4.71532	3.37204	0.715125
RPS3	46.0213	68.9742	93.3869	85.2289	125.948	178.034	38.059	19.9089	131.915	27.7936	35.8364	60.6631	50.0476	77.3733	55.3554	0.715432
RERE	22.4355	7.43156	14.5583	10.3352	10.937	12.6319	8.15186	6.17383	9.13911	5.57342	5.80392	8.51897	6.20303	10.2883	7.361	0.715471
GPR183	2.5028	3.03055	2.24544	5.55054	2.76349	4.45508	2.72628	12.3224	13.2561	12.4108	2.14444	3.1783	5.07187	5.76436	4.12509	0.715619
CPA4	0.648076	1.24271	5.34487	1.18889	1.24573	1.43412	9.84563	0.77428	0.655976	2.84377	0.521263	1.39797	1.95328	2.34048	1.67562	0.715931
LPHN2	4.41076	17.8875	8.18817	11.675	21.0091	30.5387	5.76904	14.3082	11.5171	8.94154	4.20289	5.53935	12.4855	12.5862	9.01243	0.716057
RARRES1	0.609932	1.36501	3.02256	5.04652	3.13712	7.09316	6.45933	13.8126	19.7503	3.58866	0.8822	5.26116	3.17673	5.88794	4.21894	0.71654
BMS1	11.8075	12.7971	14.3491	6.9931	8.21749	11.6133	8.84756	7.80294	10.8257	6.06412	5.557	6.88217	6.78094	9.53408	6.83155	0.71654
IRF8	0.924586	1.97443	1.9712	2.94293	1.4143	2.30541	0.714463	3.75286	8.8026	10.8894	0.698357	2.37557	2.36683	3.30823	2.3712	0.716758
CDCP1	3.10518	5.50594	6.47621	2.23774	3.31894	3.15175	3.36511	2.25798	2.56061	0.672613	1.75024	2.36972	2.11402	3.12748	2.24187	0.716829
GGTA1P	0.759685	0.739444	0.355211	2.25483	1.72101	7.40159	0.192908	3.68103	4.89134	2.07249	0.387437	1.42159	1.76603	2.22336	1.59381	0.716847
RCAN3	17.046	7.34702	6.03169	5.64503	8.26368	8.30148	3.77266	3.69961	17.6936	9.10551	3.99283	7.26209	4.58874	8.26356	5.92541	0.717054
PTDSS1	5.9208	7.17024	6.9118	3.37439	3.87053	4.75456	3.9211	3.51938	4.23349	4.4228	1.68133	3.79332	2.69722	4.52549	3.24527	0.717109
EIF4B	46.2328	26.4831	55.7786	49.1463	56.4685	77.7836	32.2009	26.7515	65.6881	27.3943	21.3918	32.2829	31.0071	44.12	31.645	0.717249
KDR	7.98085	8.74996	11.4404	15.9052	19.894	18.5179	4.40371	12.7894	9.47106	9.77981	5.77671	3.91191	12.3582	11.3372	8.13505	0.717555
PRC1	25.6254	23.8043	16.0038	10.8356	7.04577	5.38273	9.36841	15.9912	16.8877	9.066	11.9633	12.9486	6.8886	13.8158	9.9186	0.717915
RIPK4	0.704234	4.36098	6.0349	2.73352	3.01586	2.07723	1.22543	0.47461	1.74873	1.06449	0.195973	1.62471	1.46141	2.14872	1.54306	0.718129
PLEK	1.53922	2.76364	2.64539	2.82381	1.10554	3.98927	0.805875	4.71977	10.8506	6.87443	0.341798	2.63057	2.39108	3.4963	2.51083	0.718137
ACTA2	44.7069	24.8972	72.3333	103.221	117.015	180.578	91.3841	51.691	46.3244	45.0324	21.0002	49.9172	54.3157	72.5621	52.1165	0.718232
CLK1	60.6112	36.2179	34.5145	73.7368	61.3263	47.6897	35.9182	39.8344	69.2295	73.6801	39.911	33.544	41.2429	52.0609	37.3935	0.718264
ZZEF1	1.23466	1.25316	2.1753	1.49297	1.79403	1.88906	1.54977	2.08498	2.1223	1.07234	1.34099	1.00273	1.34955	1.63723	1.17614	0.718371
RPSA	5.79081	6.78453	18.4547	9.8883	6.29112	8.34581	2.87788	1.63523	10.7444	3.48317	2.95037	5.4368	4.65301	7.02239	5.0449	0.718403
CLDN11	0.480505	0.478146	0.222002	4.19333	4.96725	5.87138	0.262336	4.18707	5.88606	1.88678	1.06407	2.17033	1.68307	2.68172	1.9267	0.718457
CLPTM1	8.25872	9.27844	13.2849	6.29433	5.36024	6.9331	6.23611	7.87843	7.24211	11.109	5.17908	4.24705	7.12659	7.91404	5.68682	0.718573
RDH10	0.607146	3.54995	1.28367	2.73186	1.44417	4.36376	7.18757	1.79796	2.36053	1.37187	0.590366	1.3684	2.19913	2.4808	1.78376	0.719027
SCPEP1	6.07227	6.87811	6.24764	8.99206	13.8109	11.2695	6.56063	6.83033	15.8931	5.42215	3.09315	6.67299	5.23611	8.27908	5.95455	0.719229
CDH2	0.279523	0.0974569	14.6092	0.122727	0.207837	0.124178	1.15177	0.541108	0.0830692	0.81395	0.045064	1.34096	1.02379	1.64326	1.18237	0.719529
ALOX5AP	9.51272	2.71554	24.0487	7.39938	13.9565	18.6304	5.33308	7.61658	53.3758	11.8019	7.80478	7.08841	14.1336	14.745	10.611	0.719632
XRCC2	2.87793	3.96868	1.76715	1.30627	0.830307	0.539938	1.35969	1.53737	0.629523	0.360095	0.773729	1.05128	1.03723	1.45006	1.04426	0.720145
PSTPIP2	0.411091	2.80511	1.04191	1.06148	2.23682	2.46817	1.85632	1.52561	2.46285	1.20207	0.487109	1.26834	1.03089	1.59623	1.14962	0.720206
SEMA5A	1.91132	1.08746	1.89224	2.77063	6.75657	6.1887	1.64792	3.28952	4.76711	3.07077	1.43912	1.61532	2.94785	3.16558	2.28158	0.720748
EBF1	2.37505	1.87862	1.82273	5.17084	5.14119	15.7522	1.67849	5.43183	3.32877	4.29996	1.38221	2.26365	4.06247	4.38744	3.16306	0.720934
EGR2	0.758012	0.771765	0.676003	0.807452	1.35873	3.24968	0.576841	3.67542	3.9658	1.73481	0.791308	1.38303	1.02458	1.66962	1.20381	0.721005
PRKAA2	1.10721	0.250677	5.37398	1.7492	1.59638	1.12422	1.76969	0.883827	1.14427	0.708274	1.69139	1.1171	1.16421	1.58174	1.14065	0.72114
CUTC	2.39482	4.50299	5.73445	7.15195	6.13867	5.61819	2.64804	2.90926	6.19305	2.28323	2.50432	3.02427	3.28039	4.37082	3.15233	0.721222
PTTG1	53.1341	37.523	70.1241	16.1781	13.6077	12.5521	15.465	32.651	37.3481	21.3011	24.6063	25.7162	18.1621	30.4082	21.9391	0.721487
IKZF1	0.742492	2.04781	2.40464	6.68554	2.78725	4.37558	1.00987	6.7666	17.2978	14.6897	0.786103	3.99973	3.81827	5.41758	3.909	0.72154
SSBP2	6.88576	1.5565	3.0716	2.68526	4.94797	5.93311	0.821491	3.33326	3.34895	2.55853	2.08097	1.24018	3.64353	3.38395	2.44186	0.7216
ATP5F1	22.7087	16.058	24.6166	13.2383	19.4145	22.6255	14.0156	15.669	25.6965	10.0286	8.85008	13.6696	11.654	17.5383	12.6618	0.721951
AMICA1	0.340487	1.44153	0.823383	2.74679	2.10491	3.97497	0.615521	3.0487	6.26305	4.17049	0.372918	1.36127	2.03977	2.3548	1.70052	0.722152
TMEM5	6.24363	5.40659	14.0048	7.3981	9.33333	10.6387	4.68983	4.11374	16.2831	5.0903	5.20143	7.25762	4.35865	8.03669	5.80814	0.722703
RPL12	273.749	151.995	292.968	168.97	291.839	439.257	97.2284	139.961	276.318	139.242	70.7024	162.196	145.596	212.93	153.896	0.722754
PTPRM	3.14226	3.93505	6.08527	6.3495	11.4948	15.3789	7.38741	6.91787	5.53735	5.32051	3.6728	3.31938	6.5685	6.83834	4.94394	0.722974
MRPS23	16.4399	7.72859	18.4891	3.71041	4.95721	6.7056	15.6189	5.97364	6.04696	4.06831	4.70012	6.53804	5.87719	8.58534	6.20761	0.723048
ZNF317	1.9806	3.32033	2.05352	1.38108	1.70656	1.76872	1.54182	1.46481	1.61761	1.5605	0.880204	1.18293	1.35163	1.75234	1.26728	0.723192
CDC14A	5.55986	3.54581	9.65292	7.12462	5.43778	7.72623	1.49573	3.55465	11.5522	5.23668	1.51708	4.47496	3.73187	5.67305	4.10342	0.723317
CSNK2A2	12.3266	11.256	15.9324	10.0126	11.5745	19.3814	7.99314	10.721	15.745	5.73389	5.83577	6.82676	9.83084	11.5011	8.3288	0.724173
CD34	4.81536	4.95111	5.62846	9.07732	11.0966	24.415	3.01423	10.194	8.13925	6.90598	4.41361	2.15974	10.0456	8.42281	6.10267	0.724541
AHSA1	44.7059	70.002	62.655	36.3073	28.6492	39.0414	28.6139	41.0093	28.9966	26.9721	12.9165	28.6428	26.6752	38.1699	27.659	0.724628
DOCK8	1.20925	0.974996	1.67263	2.87466	2.25889	2.81785	1.09398	2.30169	6.84398	4.36279	1.63376	1.53657	2.15909	2.5495	1.84783	0.724782
RHOV	1.69891	4.8699	3.27557	0.946957	2.54392	2.35864	1.6546	4.30411	1.73189	2.75239	0.849234	2.13441	1.42188	2.45328	1.77814	0.724802
SMOC2	4.28621	0.644311	2.84951	2.34384	6.27915	9.22686	2.143	2.70755	2.54264	1.84666	1.53279	2.71407	2.08458	3.30932	2.39933	0.725021
ZNF589	2.10869	1.84113	4.29474	1.30898	1.66024	1.22476	1.19446	1.23163	1.39707	1.44567	0.602957	1.19128	1.22647	1.66458	1.20887	0.726236
SFMBT2	0.586371	1.25982	1.2502	1.57537	1.84128	2.73093	1.70741	2.12184	4.81956	2.34696	0.657259	1.13733	1.62256	1.89973	1.37994	0.726391
CRK	9.984	7.6679	12.7751	7.1996	9.88632	15.4619	5.74667	8.76718	10.4446	6.57446	6.01438	6.36068	6.91811	9.13837	6.6394	0.72654
PHKA1	7.88463	4.61936	9.25509	3.9353	2.81194	2.75962	3.96616	5.88427	1.84871	2.16788	1.77705	1.47461	4.72317	4.26455	3.09889	0.726663
ABR	6.09603	4.77432	5.84028	3.24264	4.07609	5.62054	3.95783	5.49937	4.81001	3.91314	4.3738	2.46188	4.43981	4.74582	3.45084	0.727133
UBE2Z	3.91023	3.13613	56.9338	5.58554	8.72134	5.91263	3.78546	7.85222	7.1317	21.4611	2.15857	6.67836	10.0592	11.5081	8.36878	0.72721
CNOT3	12.491	9.63666	9.15243	6.79023	8.0757	8.40359	8.67261	4.54358	9.88035	5.19148	5.22329	5.77714	5.87553	8.00554	5.82634	0.727788
HOPX	5.44006	0.924363	1.51485	1.58326	0.929106	0.67326	0.780265	4.6926	0.646956	2.11976	0.723067	1.13647	1.51417	1.82069	1.32532	0.727923
PPIEL	0.510829	1.67655	0.726439	0.663071	3.83169	1.71068	4.31124	0.778964	1.08748	0.696779	1.62839	1.03184	1.30134	1.60201	1.16659	0.728204
KIF23	13.2099	15.0291	11.468	5.33058	3.55154	3.00747	6.58486	6.91103	13.2503	5.60594	4.88482	7.03468	4.73091	8.07578	5.88279	0.728449
SLC25A32	8.39176	3.7184	2.6514	1.2207	1.44232	1.59375	1.87472	4.35889	2.40843	1.9665	1.57203	2.18546	1.94724	2.83626	2.06635	0.728547
POLE3	44.0387	26.5246	22.2542	16.9015	14.2835	25.3554	24.5672	30.9781	26.2846	19.317	14.1989	13.6766	21.3874	24.064	17.532	0.728558
CCNB2	4.44432	3.364	3.96102	1.0979	1.44094	2.05769	1.62641	3.50815	2.27175	1.97516	1.73188	2.10232	1.53913	2.49811	1.82073	0.728841
PPFIA1	13.6115	14.6619	13.245	38.7167	12.6022	14.4819	13.2184	13.6078	11.8662	7.97468	6.12039	12.2916	8.93618	14.5552	10.6139	0.729219
MAML3	3.35369	1.46566	2.65226	1.5112	2.15904	2.57145	1.2141	1.36795	1.56464	0.80227	1.10965	1.08391	1.53791	1.79745	1.31091	0.729318
DOCK10	1.71729	2.55734	2.9258	4.72846	4.83508	5.7182	2.28435	6.16087	14.3195	9.72031	1.93653	2.72426	4.82339	5.17307	3.77382	0.729514
EMP1	7.7374	33.2052	9.11521	11.685	15.8389	33.6375	7.35265	20.8436	12.7613	9.52433	6.67345	10.2099	12.1267	15.3068	11.1683	0.729631
ERRFI1	5.33072	9.54981	5.70212	7.64802	9.43166	13.8409	15.2554	7.56401	6.28471	3.55219	3.09577	8.08732	3.48949	7.9323	5.78841	0.729726
EYA2	18.6007	11.0614	22.2477	4.1446	7.20471	4.85508	1.55107	0.95141	5.79812	0.260823	0.841289	4.83051	5.45792	7.04699	5.14421	0.729987
RAC2	2.47812	1.29773	0.830872	2.09942	1.20847	2.08619	1.01047	2.75961	8.15386	9.16742	0.36834	2.4363	1.74042	2.86005	2.08836	0.730184
CD2	0.958113	5.30579	3.24794	7.05264	5.19955	4.26646	1.74113	11.2087	42.0168	20.6875	1.45091	6.6295	7.06905	9.37596	6.84928	0.730515
F8A1	4.11373	3.39126	2.81316	2.9255	2.75372	6.09331	1.24338	5.75034	2.34781	1.4282	1.01695	2.51611	1.98599	3.07976	2.25105	0.730917
TIMM23	24.6998	26.4443	63.3726	20.048	23.0076	29.2615	15.2895	13.1016	28.9008	9.57872	11.4573	20.7497	14.5104	24.1056	17.6301	0.731367
ALDH2	7.42988	33.8169	15.2265	21.2817	13.8965	50.2394	15.6166	10.8196	21.5548	19.8676	5.31749	15.4529	13.1561	19.5515	14.3045	0.73163
PDAP1	45.866	25.468	18.8473	18.0829	18.8551	25.4875	25.0433	14.9403	24.0597	11.5244	25.8505	14.4311	19.3749	23.0932	16.903	0.731948
MPEG1	3.13216	8.93121	8.25136	16.4058	10.6557	35.1462	2.38295	17.873	42.4597	24.6902	2.51149	12.7104	10.2528	15.6763	11.4816	0.732416
METTL16	2.39693	1.6106	2.28131	1.79106	2.05635	2.71326	0.911635	2.80417	1.96105	1.27412	1.40416	1.29964	1.52419	1.9277	1.41192	0.732437
TIMP1	5.77095	7.07534	7.79464	9.77438	7.60844	15.7266	8.54366	27.7258	12.2415	10.8042	3.67562	7.07681	8.46977	10.6128	7.77329	0.732443
GABBR1	4.54875	1.11098	1.87794	7.76413	10.9072	3.40171	9.28132	2.23196	2.07968	2.48973	7.08305	1.93675	5.09201	4.79786	3.51438	0.732489
C9orf91	7.59809	11.3614	5.6436	7.04999	4.70113	3.0815	5.99683	3.87178	9.61521	5.55308	5.48974	3.50481	5.81687	6.36021	4.66084	0.732812
CHCHD3	36.1497	24.0737	29.6547	19.7039	20.7944	27.8467	17.8225	13.9864	26.5167	11.6592	16.8338	14.5064	18.1552	22.2765	16.3308	0.733095
HARS	2.865	1.90574	4.60689	2.51651	3.0254	5.17617	2.28645	2.00847	4.06814	3.22484	2.54865	1.99945	2.56526	3.11202	2.28235	0.733399
APBB1IP	3.54057	3.09633	8.06347	6.54476	6.19291	16.1192	3.14325	4.16892	20.5519	8.27046	2.03869	3.19871	7.7018	7.43004	5.45026	0.733543
C12orf35	12.3993	9.32129	10.7047	13.5664	14.0461	16.7592	6.50729	19.1553	44.698	25.1789	8.64484	12.5768	11.5667	16.4528	12.0718	0.733718
HIST1H2BF	58.2903	34.8765	45.9273	14.7247	17.1911	9.37078	9.47729	13.7962	22.8128	8.271	34.4471	21.1284	14.7916	24.4714	17.96	0.733919
ZNF160	5.92361	6.8976	5.04886	5.30546	6.59222	6.88699	6.15763	3.03489	8.23902	4.58681	3.76093	3.76508	4.56794	5.67582	4.16651	0.734081
FCHSD2	5.89391	6.33456	6.35473	11.4534	8.61804	16.3459	5.25149	7.4296	20.182	14.2303	4.47962	7.0537	7.17163	9.6885	7.11266	0.734134
ZNF7	2.96543	9.10462	6.20432	4.11915	5.91606	5.00075	5.80141	4.55589	6.08246	3.67376	4.87171	3.80294	3.9784	5.2996	3.89067	0.734145
NDUFAF5	2.42047	2.85458	3.9398	2.15066	4.0379	3.1293	3.03477	1.59898	5.03578	1.69321	2.04507	1.97394	2.28983	2.90368	2.13189	0.7342
WDR70	5.25428	5.82992	5.01717	3.66191	4.59154	6.00243	7.96324	2.08409	5.59053	2.72954	2.5011	3.53542	3.30281	4.65689	3.41911	0.734206
USPL1	2.54842	4.73192	1.88888	2.55593	2.53218	3.28105	2.2255	2.85069	4.65076	2.90699	1.65564	2.11928	2.1295	2.89345	2.12439	0.734206
TRIM52	3.33645	1.66741	2.96269	3.69419	4.13495	4.8665	3.23151	3.03808	4.44777	3.97057	2.92523	2.14024	2.96987	3.47958	2.55505	0.7343
SLC12A2	169.925	4.96254	184.378	24.3414	18.8934	29.3245	4.15314	44.3081	23.3025	72.2526	15.0885	28.7483	50.1559	53.7209	39.4521	0.73439
SEC14L1	21.0287	20.6804	21.7306	15.9203	26.5219	44.1449	13.1282	31.2435	25.1339	23.4804	11.4848	16.0339	17.9733	23.1361	17.0036	0.734937
ATP11C	6.10411	6.40637	11.929	5.8638	4.97516	7.13774	3.4158	4.90227	6.15481	4.61398	1.79398	3.41712	5.04348	5.75427	4.2303	0.735158
ANKRD46	9.9435	7.21042	8.68087	3.39045	3.63665	7.9526	2.12782	10.2247	4.57294	7.58478	2.18134	5.36175	3.66334	6.13692	4.51254	0.735312
UHRF2	4.34426	13.0241	9.30799	5.46543	5.70038	5.0392	4.56709	5.01339	7.14656	6.46782	3.06225	4.73493	4.50977	6.28532	4.62235	0.735421
LHFPL2	5.61497	5.38282	12.5961	4.80455	10.4646	23.7609	4.17568	14.2118	15.4997	7.86593	3.99977	6.38694	8.10943	9.85244	7.24818	0.735674
SNHG6	51.6092	93.1758	69.2638	49.1506	39.3905	37.7322	28.9657	38.273	80.6111	57.3114	14.8227	46.9052	28.0429	50.9369	37.474	0.735695
FTL	44.9158	27.7281	65.221	18.3414	16.0422	43.102	29.0121	25.4429	31.3267	16.9728	7.69915	19.1754	24.4097	29.6186	21.7925	0.735773
SMC2	27.5336	17.6788	22.3891	8.88066	7.46165	13.7348	9.76027	17.3689	22.2003	11.6765	9.12169	13.4423	9.00835	15.2551	11.2253	0.73584
CCDC102B	3.36902	6.56859	7.5035	13.6742	4.40656	7.15838	4.97845	7.23321	6.03668	13.4943	3.29806	4.05544	6.34858	7.06554	5.20201	0.736251
USP53	6.46472	4.91426	5.87908	5.52752	8.64142	7.05779	2.15886	11.3397	5.36829	4.92013	5.08392	4.56235	4.45466	6.12324	4.5085	0.736293
ETS1	13.491	14.1557	20.6205	34.6017	26.3849	45.291	13.3006	30.8731	74.427	55.2241	11.2309	17.2596	28.2048	30.8728	22.7322	0.736319
DSCC1	5.0311	3.4825	2.49453	0.923556	0.74771	0.601556	0.706357	2.13399	1.41003	0.678353	0.648966	1.39845	1.12676	1.71442	1.2626	0.736461
DPYD	1.32903	1.6671	2.21185	3.85058	4.76681	4.38352	4.45971	3.96219	8.59739	3.2292	1.48168	3.14831	2.20006	3.63082	2.67419	0.736523
RPL23A	137.733	16.2402	71.0974	17.2479	31.3445	12.6755	17.5761	26.433	66.4691	22.5879	9.09572	42.4949	14.8936	38.9546	28.6943	0.736608
RRM2B	18.9514	4.06773	4.21124	1.61171	1.68934	1.69689	0.801002	2.46332	2.30335	4.05983	0.868774	2.24975	3.47432	3.88405	2.86204	0.736868
GPR124	3.19883	2.62934	4.43518	6.47809	10.8842	16.0901	3.43379	5.64229	4.59754	5.20438	2.74328	2.63293	6.121	5.93973	4.37697	0.736896
MTBP	9.64135	4.60111	3.72017	1.62537	1.18336	1.59534	1.93656	2.76262	2.58064	1.31638	1.37788	2.65939	1.67444	2.94007	2.16691	0.737028
IDH2	2.75648	6.34428	3.70384	1.6684	3.52904	2.62644	5.26102	4.0292	4.80744	7.82637	1.42544	1.19297	4.70106	3.998	2.94701	0.737123
MRPS15	28.8249	19.1864	34.3672	16.2524	15.8144	29.599	17.6861	21.8803	18.295	14.6721	11.1798	15.9684	14.566	20.7052	15.2672	0.737359
HAUS3	3.32065	1.88875	3.78208	2.8233	2.28096	2.70192	2.97465	2.54224	5.32278	2.64391	1.9764	2.03241	2.29422	2.93251	2.16331	0.7377
SLC12A6	4.30245	3.057	5.51625	3.51497	4.73147	5.76545	2.69095	5.61394	6.6907	7.76287	1.86271	3.13465	3.77467	4.68261	3.45466	0.737763
C7orf41	33.5254	1.36274	14.313	8.05856	8.10563	29.1689	1.1573	1.95251	4.00292	2.74369	2.1587	4.2701	10.0238	9.6863	7.14695	0.737841
KAT2B	0.905586	0.599056	1.63018	1.37372	1.52948	3.61994	0.428266	1.88368	2.83687	3.02915	0.304644	1.31682	1.11811	1.64914	1.21747	0.738241
KRT7	26.64	39.1093	43.5336	20.5773	15.4072	7.40308	20.0874	62.9799	20.0584	29.5983	7.34696	18.6612	20.6371	26.6129	19.6491	0.738333
NUS1	4.81627	6.38135	4.01325	3.37828	2.45313	5.00039	3.35637	4.51531	5.49425	2.19225	1.33858	3.7743	1.99198	3.90358	2.88314	0.738588
RPL7A	72.6003	85.3517	73.9182	42.5658	58.3691	76.6295	36.0463	33.5791	59.6782	34.8339	12.6478	35.9975	42.7332	53.2927	39.3653	0.738663
CASD1	8.93861	2.51736	3.09862	3.64326	3.6028	3.60778	2.45768	13.1244	4.38965	8.41952	17.1704	3.31151	6.22112	6.45183	4.76632	0.738754
SMG9	6.39021	2.74992	5.91334	3.70479	3.43505	3.70908	4.56053	4.86383	2.9066	3.29327	2.17589	2.7166	3.15772	3.97296	2.93716	0.739288
GIMAP4	9.97536	19.3005	15.5542	32.9187	30.85	57.8036	7.19545	73.4636	124.45	97.9957	14.3898	26.6378	38.4384	43.9906	32.5381	0.73966
LOC400027	5.51786	1.79902	7.18415	3.35387	3.51845	2.50741	1.2299	1.0259	2.83738	2.14032	1.74664	2.60805	1.81162	2.98735	2.20983	0.73973
MARS2	2.90485	3.71433	5.96867	2.44063	2.28421	4.09898	1.70004	3.37529	4.07311	2.47935	0.985518	2.85117	1.72538	3.09318	2.28828	0.739781
MSI2	36.4617	5.44463	10.3451	3.90329	4.5839	2.96148	3.15405	8.0901	7.26065	5.78671	5.63533	6.87477	5.71971	8.51154	6.29724	0.739847
ZC3H18	6.54767	4.37203	7.60017	5.17875	3.53108	7.03618	4.94637	4.38934	4.31678	2.92772	2.48358	2.8491	4.32654	4.84815	3.58782	0.740039
AQP1	2.45692	3.14498	3.10385	12.6837	13.0179	38.5839	1.70293	7.35196	12.0315	9.52038	3.6915	2.67406	11.7655	9.75359	7.21978	0.740217
RBM25	356.255	277.163	269.229	190.539	136.468	262.489	246.28	334.56	194.624	188.786	134.748	163.69	185.303	235.558	174.496	0.740778
ATPBD4	1.8171	2.11349	1.67227	1.22133	1.70484	1.98968	0.734135	1.63232	1.50844	1.80804	0.664633	1.04324	1.22885	1.5333	1.13604	0.740916
NOTCH2NL	36.9663	29.2509	23.1798	13.797	13.2016	15.6837	19.5848	25.1328	13.1196	12.2448	9.33519	14.2359	14.2628	19.227	14.2493	0.741113
FOXO1	2.10687	6.27293	2.33244	3.99991	5.79085	6.40778	3.47354	5.75304	8.08775	5.72248	1.67372	2.95762	4.00163	4.69285	3.47962	0.741474
KRI1	3.6117	8.37248	4.77211	2.98697	3.76336	3.94094	3.72119	1.60626	3.83174	2.06966	1.41264	2.4832	2.92223	3.64446	2.70271	0.741596
UTP20	2.1379	2.07471	3.19958	3.36292	2.34902	3.08625	2.5964	1.95256	4.29574	2.36624	1.15591	2.02198	1.83248	2.59793	1.92723	0.741833
CAPNS1	43.4674	28.4814	48.9221	24.2227	33.3622	65.7613	23.7001	28.3316	40.0363	27.931	26.6934	17.6521	35.0743	35.5372	26.3632	0.741847
ENOSF1	1.67685	4.73263	3.84031	3.17974	3.42909	1.51239	2.68914	1.19335	2.51283	1.21233	1.82943	1.47009	2.28097	2.52801	1.87553	0.7419
CAMK2D	2.64441	3.39841	4.57024	4.64238	3.70963	7.11592	1.50153	4.27936	5.73661	4.50142	1.58479	2.21618	3.67669	3.97134	2.94644	0.741925
KCNRG	4.34052	6.61419	1.25732	4.45453	3.76778	3.01014	2.54052	1.57826	2.97841	3.58934	3.41874	2.90187	2.16609	3.41361	2.53398	0.742316
TSPAN6	3.57014	7.68373	5.89462	11.4357	12.763	20.0496	9.0994	15.6086	11.6199	7.78914	2.97245	8.85453	5.78851	9.86239	7.32152	0.742368
ZMAT3	2.9943	2.56795	3.92618	3.60579	3.99671	5.40235	2.80256	5.15749	6.22555	3.74402	1.80678	2.62443	3.07649	3.83906	2.85046	0.742489
C10orf2	13.5984	5.94078	8.93393	3.55546	6.08602	8.23513	6.21567	14.4761	5.22564	5.2826	2.94626	5.08567	5.78403	7.31782	5.43485	0.742687
SMC1A	70.3319	32.9926	56.7218	28.7534	23.5627	39.9571	27.0236	41.277	43.0098	25.8287	21.6214	20.031	35.4827	37.3709	27.7569	0.742739
EEF2	42.3481	47.5453	60.2787	38.2139	44.5176	66.9881	23.1366	28.8491	40.5616	24.6459	18.6679	22.0906	36.7824	39.6139	29.4365	0.743085
SKA2	32.1203	22.662	66.2383	12.272	17.9044	12.9599	8.09343	86.9407	18.4098	191.156	6.8909	39.406	24.8615	43.2407	32.1337	0.743137
PTPN11	23.01	15.6608	26.9418	20.8342	19.3473	37.6966	15.8065	29.6368	25.1859	22.8839	7.85166	15.8857	17.2044	22.2596	16.545	0.743277
CD180	0.700065	0.629472	1.56311	1.28552	0.86348	3.31606	0.432918	2.93763	3.14632	7.16197	0.248516	1.69957	1.31232	2.02591	1.50595	0.743341
UNK	4.08783	2.92309	3.63099	1.84101	2.44268	2.77524	1.95571	4.84602	2.93239	2.20293	5.19803	1.87301	2.83828	3.1669	2.35564	0.743833
SWAP70	19.6391	10.7616	70.4489	14.9783	16.5551	18.8182	8.88593	17.5086	19.9752	23.4151	7.25514	14.832	16.0488	20.7492	15.4404	0.744144
NOM1	7.06113	3.5473	1.7139	2.47257	2.877	4.20259	4.42322	5.29875	2.95314	2.70852	1.68923	2.46648	2.80315	3.54067	2.63481	0.744158
ZNF780A	7.95559	6.76865	11.0317	7.90546	7.44584	9.89848	3.88467	10.6436	10.4958	9.84356	3.94305	5.02693	7.12624	8.16513	6.07658	0.744212
BCL7A	4.81235	4.49989	6.47036	3.23773	2.22321	1.82253	1.98516	2.64419	1.93844	1.09006	1.53194	1.91099	2.4546	2.93235	2.1828	0.744384
RPLP2	62.6743	73.6379	78.7146	67.7448	92.2926	211.074	75.7562	56.9835	168.931	69.3558	45.3234	72.4488	63.2872	91.1353	67.868	0.744695
MYO9A	3.53052	2.43371	2.06301	2.88185	4.75121	4.73536	2.04463	3.45819	5.19629	3.40673	2.03158	2.21439	2.73575	3.32119	2.47507	0.745236
MAP7D3	3.40118	2.06976	3.69535	9.04828	7.55405	41.6746	2.55171	11.1142	7.34016	8.87763	2.58278	5.3757	8.16493	9.0827	6.77032	0.745408
LRCH3	19.8558	12.7356	12.865	12.3886	17.2712	17.1413	12.0712	19.5584	22.2703	17.4446	11.1518	9.93334	13.751	15.8867	11.8422	0.745414
TXLNG	11.2326	9.31786	10.1982	5.87198	7.00149	11.7569	11.1881	13.028	9.61539	6.85028	3.78913	5.9818	7.55337	9.07727	6.76759	0.745553
C9orf85	5.12539	2.58599	6.0332	2.35319	5.50923	6.14795	3.06565	6.00459	4.9412	4.05395	1.53436	3.56513	2.85478	4.30497	3.20995	0.745639
STOM	19.4173	15.614	15.8069	18.8163	23.3607	36.6345	20.2908	32.2912	30.1355	34.3491	8.48385	16.6344	17.9679	23.2	17.3011	0.745739
CAV1	7.90089	6.28483	4.69886	20.272	20.7385	57.6048	4.43752	8.49158	13.6523	5.44925	5.54628	7.47977	13.5489	14.0979	10.5143	0.745809
HLA_DPA1	15.2455	32.2849	59.4026	51.5459	53.2799	88.9829	12.8862	115.327	230.923	67.2049	17.4054	60.6943	40.294	67.6807	50.4941	0.746064
MAPKAPK5_AS1	1.91091	2.02776	6.44332	2.87861	2.86929	1.62626	1.88275	1.42812	3.57178	1.48797	1.72235	1.38768	2.39146	2.53174	1.88957	0.746353
LIFR	2.13287	1.15628	1.34078	8.69741	9.17207	13.5388	0.337882	3.73715	12.5287	6.97088	1.39745	2.3781	5.90212	5.54639	4.14011	0.746452
CLIP1	31.5507	20.9167	21.8146	20.4963	20.932	40.1196	24.9076	37.5597	28.8736	17.093	12.7818	17.0435	20.5705	25.186	18.807	0.746725
PES1	3.60465	5.87898	4.03952	1.29571	2.23212	3.13771	7.07699	6.96035	2.76688	2.91208	1.8185	2.14701	3.518	3.79304	2.8325	0.746763
GNPTAB	11.2122	11.9711	24.3172	7.18683	9.45879	12.5608	7.38734	13.5276	14.5409	12.718	3.5869	8.00941	9.44775	11.6789	8.72858	0.747382
CEP112	3.57837	2.99503	3.54743	9.94156	10.7129	18.6741	7.56039	6.49478	8.99494	3.86688	3.40767	4.66482	6.17802	7.25219	5.42142	0.747557
XPC	6.23011	3.80789	8.40358	9.62616	10.8646	10.9117	5.03971	4.28612	12.7302	3.83457	3.14826	5.79876	4.92298	7.17117	5.36087	0.747558
RAPGEF6	7.65881	4.86069	8.5421	6.40796	7.40635	8.40553	4.14357	6.76428	18.5441	12.6255	3.27653	5.45132	6.59624	8.05777	6.02378	0.747575
NARG2	3.80589	1.89833	4.19481	2.68956	2.19393	3.2948	1.45911	2.16259	4.80323	2.08143	1.82271	1.79372	2.34072	2.76422	2.06722	0.74785
KIAA0754	5.87039	3.19653	5.97787	3.60926	4.93045	4.57538	11.9864	1.85832	3.37827	3.07596	2.78169	2.50813	4.45931	4.65823	3.48372	0.747864
CLTC	38.8355	19.9141	72.0037	11.9629	12.8179	20.117	25.5153	61.0595	61.6293	72.4611	19.1922	33.5842	22.9171	37.7735	28.2507	0.747896
SNX25	3.35573	2.8259	3.07232	2.95688	2.52215	3.30009	4.19277	3.3359	2.79349	2.30194	5.43827	2.06437	2.84913	3.2814	2.45675	0.748689
DNAJC8	44.2264	27.9418	26.3335	24.9262	25.2862	39.6699	32.4282	22.7424	43.7069	19.7185	15.7497	21.139	22.7997	29.3391	21.9693	0.748809
LRRC8C	1.58674	2.00028	2.11943	3.44067	4.17565	6.41841	1.19358	5.81724	9.19565	6.76119	1.27412	2.79353	3.19867	3.99845	2.9961	0.749315
DDX10	22.6256	19.8644	18.5685	12.9365	13.1645	19.8013	14.4236	23.5921	18.6185	12.8527	5.50951	13.5069	11.289	16.5416	12.3979	0.749503
MAPRE2	2.67947	4.9042	2.40956	4.36061	5.47495	6.65394	2.18684	5.55052	5.83581	5.00475	2.13858	2.40954	4.0249	4.29084	3.21722	0.749788
SFT2D3	5.90696	2.28489	3.77208	1.53705	1.73027	1.97632	0.898597	2.16128	1.9569	0.98945	1.23297	2.04612	1.28871	2.22243	1.66742	0.750265
SUCLG1	3.98539	6.48645	13.8552	7.15191	10.292	18.0891	4.79953	7.45105	9.65648	5.83162	2.52647	6.8215	5.47378	8.1932	6.14764	0.750334
HIST1H4D	1.54794	4.41461	3.02258	3.20662	1.22781	1.15995	4.42812	1.27982	6.15549	3.22253	8.172	2.74399	2.42146	3.43977	2.58272	0.750842
IER3	24.8649	133.526	19.4789	47.0204	32.8281	14.3521	45.7577	9.51253	43.3512	16.8947	48.693	33.3851	26.1845	39.6618	29.7848	0.75097
AHI1	14.5685	8.30075	5.39849	7.15776	8.34126	9.86119	7.69573	10.9472	6.81285	4.80904	7.04326	6.83371	5.59615	8.26691	6.21493	0.751784
RTTN	1.52501	1.5719	1.31226	1.44445	1.44672	1.17825	1.62376	0.965781	2.20567	1.26132	1.20882	1.04671	1.10574	1.43127	1.07622	0.751938
CRIPAK	4.66735	1.45318	5.30231	2.05635	2.19657	1.90061	1.80612	3.06762	2.03054	1.09475	1.63757	2.45624	1.26439	2.47391	1.86031	0.751975
TH1L	3.37336	3.73497	4.22738	4.28148	2.94118	2.62876	2.67926	1.39771	2.59386	2.15471	1.06259	2.17111	2.07782	2.82502	2.12446	0.752017
LOC96610	3.4466	5.61612	7.28958	3.68513	3.50427	7.47876	15.8954	4.368	4.49112	4.85643	7.82298	5.21252	4.15007	6.22313	4.6813	0.752242
SMCR8	2.70666	2.65057	2.54558	2.30745	6.02858	3.24847	1.4984	1.9971	4.1665	2.13136	1.91473	2.1389	2.12929	2.83595	2.1341	0.752516
CDK8	8.23592	13.6231	11.0257	4.46967	5.88749	7.96356	4.92451	11.0727	8.57683	6.41039	4.17336	6.70269	5.12383	7.8512	5.91326	0.753166
FAM21C	1.72735	2.30626	3.15022	3.06231	3.88438	4.30586	2.61912	2.90495	4.72483	1.98238	1.5499	2.05365	2.35876	2.92887	2.20621	0.753262
LANCL2	3.20969	10.3295	4.5438	3.006	2.11035	4.54771	1.90576	1.82624	3.35247	1.73992	2.48686	2.25256	3.09731	3.55075	2.67493	0.753343
UNC119	22.2437	0.916374	0.207375	0.613054	0.77518	1.1375	1.68672	1.56529	0.859637	1.06353	1.31422	2.61025	1.82535	2.94387	2.2178	0.753362
POLR1B	1.72237	1.66387	2.32164	0.872474	1.22587	1.44712	1.27196	1.01625	2.00737	1.57931	0.474865	1.02086	1.11641	1.41846	1.06864	0.753375
IMPDH2	5.68659	7.42179	8.54806	2.80727	5.50138	10.0956	2.22639	2.34478	3.7275	1.58764	1.35891	3.50643	3.52301	4.66417	3.51472	0.753557
LGMN	27.1998	29.7252	68.5633	25.5367	22.824	63.4194	22.1088	39.6618	35.518	39.7953	10.4537	25.4483	27.3162	34.9824	26.3822	0.754159
EML4	5.95367	8.54577	10.2966	6.90699	8.05232	11.9032	8.23178	11.3003	17.0196	11.7948	2.84499	6.95758	7.15099	9.35	7.05429	0.754469
HERC2	2.15934	2.15241	2.00044	1.88188	2.3882	2.62917	2.09232	1.84566	2.02749	1.66339	1.1595	1.15961	1.85901	1.99998	1.50931	0.754662
C16orf88	22.6094	8.28492	18.186	7.77578	8.48268	6.34105	12.4184	15.8526	5.15111	6.63153	10.2693	4.67567	12.0714	11.0912	8.37354	0.754974
NOL10	4.60968	6.25355	4.79772	7.71241	5.21503	6.34399	5.67472	19.3577	8.4856	5.55917	3.49773	5.93031	4.71145	7.04612	5.32088	0.755151
NAALADL2	10.3721	0.603587	5.06377	1.59105	3.0243	4.35836	1.58293	2.39211	3.12688	1.4706	3.6341	1.51865	3.59332	3.38362	2.55598	0.7554
HABP4	1.60498	2.30827	2.51934	4.95658	3.69872	6.78993	3.5509	4.24818	5.17194	3.2639	1.24345	2.75396	2.65321	3.57784	2.70359	0.755648
EXPH5	3.4047	11.3025	2.13445	1.82729	2.36573	2.31626	2.80396	10.5386	2.4482	1.47503	0.743677	3.51049	2.17238	3.76004	2.84143	0.755694
DUSP6	11.1959	8.44287	7.84359	15.1153	7.99693	8.16397	10.6431	19.3366	8.79876	41.1575	1.87464	7.81019	11.5126	12.779	9.6614	0.756036
GNAQ	24.4535	7.76988	15.6326	8.71596	9.96687	15.1537	7.40118	9.41526	15.1524	7.77283	7.60183	6.83922	10.9025	11.7305	8.87086	0.756219
COG1	4.06215	3.59921	3.78068	1.92086	2.35832	3.26892	1.71304	2.20451	2.12058	3.72434	4.00408	1.96025	2.54363	2.97788	2.25194	0.756222
HSPB6	2.86415	1.39291	0.529503	5.53924	5.05298	59.5574	0.72154	5.14606	0.850921	4.28979	0.914299	5.50417	6.43947	7.89625	5.97182	0.756285
MOB3A	1.64958	1.89576	2.13019	2.33857	1.8983	2.80521	0.84484	1.7032	2.52889	2.0029	0.49942	1.1838	1.61125	1.84517	1.39752	0.757397
G3BP2	54.4376	31.2654	61.9435	26.8245	33.317	42.9103	95.8894	32.6396	41.028	24.0094	15.3816	30.4351	32.8739	41.786	31.6545	0.757538
IARS	19.3508	4.21052	20.0223	8.79927	7.36384	10.4505	16.68	30.2396	13.6564	10.9738	5.125	8.67261	11.5616	13.352	10.1171	0.757722
CNNM2	2.61667	0.916712	7.24736	0.850712	1.65178	1.27395	0.648137	0.743487	1.43497	0.783605	0.6579	1.50149	1.09434	1.71139	1.29792	0.758398
ANXA1	17.3664	22.9773	16.4739	32.2227	33.2101	68.8674	21.6499	28.8508	28.861	12.6016	6.46359	18.8833	21.0656	26.3222	19.9744	0.758843
NUDT4	5.16543	1.35217	3.14434	2.38871	2.14457	2.4717	1.55852	6.04531	2.52249	3.85	1.46145	2.36765	2.06256	2.91861	2.2151	0.758959
SRSF5	69.1353	101.16	119.016	106.183	113.222	123.138	51.6001	58.5956	159.653	60.6478	63.5112	67.4347	74.2548	93.2602	70.8448	0.759646
BOD1L1	29.4678	12.2071	28.9724	23.0762	24.7421	35.3556	14.6364	44.6069	32.8608	28.4373	13.6059	19.9089	19.8788	26.179	19.8939	0.759918
PDLIM1	9.77264	14.1156	14.2854	34.2723	40.0544	57.0809	27.7096	28.2202	37.8612	23.735	14.8577	25.4017	16.3449	27.4514	20.8733	0.760374
SCLT1	9.84229	11.5591	9.43168	7.36617	7.65941	10.6779	6.83615	15.3164	16.284	11.6654	6.29018	7.97296	7.64155	10.2662	7.80725	0.760478
RCSD1	0.862611	1.14843	0.800122	2.44848	2.06511	4.02319	0.841345	3.67547	5.4381	6.16095	0.716872	1.48601	2.41075	2.56188	1.94838	0.760527
ZNF704	3.25775	3.03828	1.27985	1.25563	1.93712	2.54956	1.04471	1.76059	1.62621	1.46904	1.71472	0.892865	2.00229	1.90304	1.44758	0.760665
THBD	2.16017	2.30174	2.77167	4.5267	1.49066	4.4543	0.823401	4.49405	2.47868	7.21669	0.792069	1.26178	3.37415	3.04638	2.31797	0.760893
NOB1	2.58645	2.12739	3.22891	1.78251	2.6386	5.44526	2.05358	1.22078	4.2732	1.21978	1.31607	1.12174	2.73748	2.53568	1.92961	0.760982
RANBP2	11.5041	10.7538	18.781	12.9534	11.9392	15.5549	8.23163	11.3569	19.2023	10.3201	6.06907	8.57511	10.3372	12.4242	9.45615	0.761107
PLIN1	1.73969	0.10942	0.10527	6.01847	2.7427	20.1083	0.075845	0.266671	0.342404	0.356287	0.441491	3.19735	1.2736	2.93696	2.23548	0.761153
CDK5RAP2	11.5056	8.78866	6.39792	8.30053	9.32793	11.6059	7.84155	7.90429	10.9882	7.63279	4.05775	6.95796	6.10016	8.57737	6.52906	0.761196
DNM2	3.03927	5.69606	3.14964	2.51007	2.4812	3.17548	3.76973	2.0482	3.13516	2.94701	1.57247	1.80021	2.84086	3.04766	2.32054	0.761415
MEGF6	2.24736	0.883865	3.14891	2.11358	4.96419	2.04124	4.58702	1.65523	1.67497	1.47577	1.30258	2.42659	1.18667	2.37225	1.80663	0.761569
HLA_DOA	1.54718	2.39182	3.09063	3.33683	2.43182	4.86535	1.30477	6.11997	9.48154	5.93029	0.666707	2.35268	3.34771	3.74245	2.8502	0.761586
ZNF181	3.03338	1.6342	2.70677	2.44113	3.61422	3.78622	1.17362	5.03853	4.08048	4.48196	1.29585	2.44494	2.16504	3.02603	2.30499	0.76172
ZNF322	3.31927	0.819464	3.60484	1.93654	1.0287	1.32682	0.830445	2.4858	1.96636	0.702553	0.653369	1.15863	1.42776	1.69765	1.29319	0.761756
HAUS4	0.95132	2.26144	3.10911	1.76949	2.73636	3.74617	0.894638	1.58884	3.63894	1.60006	1.90302	1.26536	2.08651	2.19994	1.67593	0.761808
MRPL27	4.65235	16.3084	44.2387	3.46029	2.15381	1.74113	9.71892	2.27134	3.84582	5.05064	5.08116	5.18607	8.46464	8.9566	6.82536	0.762048
ALAS1	4.51359	3.57686	7.837	3.65561	2.419	5.35713	3.13938	2.17696	5.40188	2.0005	1.33938	2.33842	3.40168	3.76521	2.87005	0.762255
TP53	12.7801	13.5068	15.5172	8.43537	12.1895	17.3278	6.99098	6.18251	8.47038	6.09858	4.00148	3.88747	11.5874	10.1364	7.73744	0.76333
RIPK1	8.39854	8.91211	11.4078	8.2101	7.31039	10.8321	4.75165	5.67981	11.9634	5.83733	3.95361	4.54201	7.57009	7.93244	6.05605	0.763454
SESN3	1.55472	3.18439	9.47974	9.03438	14.0485	17.0747	2.8201	9.0263	16.1652	13.1941	1.9906	7.88902	5.65641	8.87025	6.77271	0.763532
ZNF525	4.47388	2.98521	3.45419	2.80307	2.92176	2.09525	1.68259	2.05081	4.42675	2.20057	1.63123	2.40612	1.86337	2.79321	2.13475	0.764262
NR3C1	1.95474	1.79552	3.31893	5.97502	5.62938	10.2883	1.98296	5.33181	10.5261	6.06339	1.30206	2.54723	4.98057	4.92438	3.7639	0.764339
ANGPT2	5.03806	8.5641	3.51255	6.1122	6.15136	8.21937	4.41446	10.5037	5.53698	9.29391	2.46556	3.44403	6.27179	6.34657	4.85791	0.765439
ARRB2	2.58108	4.30398	8.09699	8.50167	4.72257	5.17197	3.57204	26.7143	8.56851	4.32772	2.02169	5.42907	5.5119	7.14387	5.47049	0.76576
USP12	4.26177	8.28909	3.65104	3.69914	4.21155	5.61265	2.83807	5.35885	6.53422	5.0889	2.45127	4.08519	3.15438	4.72696	3.61979	0.765775
RNPS1	17.7164	6.83221	15.2868	10.7314	5.14751	7.00392	8.41694	6.69041	8.21737	4.88162	5.16585	6.42576	6.96309	8.73549	6.69443	0.766348
HLA_DRB1	8.41999	15.6011	10.2032	40.9562	31.432	72.3964	3.31548	58.6249	78.5747	35.2844	5.99488	20.6668	29.6187	32.8003	25.1427	0.76654
RCBTB2	1.09899	0.941541	1.49007	1.75421	3.42472	3.60238	1.12843	1.48246	2.50612	1.43853	1.04054	1.01372	1.76118	1.80982	1.38745	0.766624
MGAT4A	3.74307	6.37775	4.54934	6.53645	4.34368	4.59859	22.9891	12.4465	12.8641	10.9473	2.49424	6.62466	6.18434	8.35365	6.4045	0.766671
KCNJ13	2.55694	1.76359	2.10499	1.77078	1.42029	1.46578	1.393	1.11285	1.62837	1.60119	0.828846	1.45554	1.00534	1.60424	1.23044	0.766993
FAM82A1	2.36199	1.64397	3.81773	3.97813	2.64301	4.1324	1.62145	1.7603	3.43416	2.28857	1.00666	2.35057	1.65057	2.60803	2.00057	0.76708
P2RY14	0.674907	0.93265	0.87266	1.24398	0.844824	1.81309	0.555071	2.28796	3.88693	2.10737	0.573449	1.07178	1.13174	1.43572	1.10176	0.767393
TFPI	2.54636	6.54507	4.83176	10.859	12.0982	21.5093	12.4246	30.0263	15.7549	33.1449	3.64153	8.35088	13.0518	13.9438	10.7013	0.767462
HNRNPA1L2	2.48543	1.67806	2.22193	2.90507	2.90349	2.48068	1.78963	1.26838	4.14158	1.67898	1.73515	1.44943	2.07983	2.29894	1.76463	0.767583
CHAF1A	5.87495	5.74779	2.99127	3.27499	1.85814	2.82196	3.08605	8.61392	2.42142	3.00459	2.97517	2.41851	3.53941	3.87911	2.97896	0.767949
RDX	10.2253	28.3956	15.3542	20.3703	24.3304	43.74	22.7014	71.8123	37.4976	27.2527	6.19153	17.4848	25.5084	27.9883	21.4966	0.768057
ZNF558	3.71283	6.28469	4.7366	3.30216	4.1827	5.80997	3.42762	3.57244	3.67323	2.49139	1.07766	2.50105	3.40257	3.84284	2.95181	0.768132
UBA6	6.66562	4.0598	7.38557	4.9337	6.28776	5.77959	24.4827	8.9197	8.1444	8.94127	2.72744	6.29773	6.03907	8.02978	6.1684	0.768191
NKRF	13.0202	13.7712	15.3757	10.0407	9.74333	12.6613	15.0918	19.9291	7.91199	8.93905	3.9531	7.56255	10.6663	11.858	9.11443	0.768634
POLA1	11.9238	12.2439	11.0416	8.81598	8.14588	9.0295	9.60285	9.17167	10.0248	8.86328	5.79729	5.84602	8.78135	9.5146	7.31368	0.768681
VPS13C	7.14255	5.37549	12.5588	9.62874	8.46197	10.1748	5.35872	11.0094	17.2612	14.7035	4.19174	7.18417	7.61435	9.62426	7.39926	0.768813
KATNA1	2.77614	6.265	2.96406	2.485	2.45798	3.33526	4.8352	2.35853	3.37232	2.06921	1.17057	2.72806	2.03979	3.09902	2.38393	0.76925
FZD1	3.46147	2.52642	5.56608	3.85624	7.13693	20.3443	5.14316	4.49481	9.1101	1.79449	2.38307	4.11504	5.09324	5.98337	4.60414	0.769489
GBP2	9.08542	14.153	25.7785	33.3527	29.8031	46.8661	19.5176	43.2796	120.816	34.9277	11.4674	28.9536	25.5117	35.3679	27.2326	0.769982
G6PD	1.0761	5.00766	2.32249	2.59388	1.27875	1.05641	3.14179	1.93478	1.76245	2.71932	0.513447	1.24557	2.03344	2.12792	1.63951	0.770474
ABCE1	9.32994	9.76855	15.0256	6.2046	5.9831	10.968	8.08239	13.7376	9.9659	6.33728	2.58562	7.04295	6.68447	8.90805	6.86371	0.770506
RPL15	102.019	84.7418	149.318	100.64	159.838	244.453	36.2591	69.8918	163.857	61.4584	34.7134	89.6698	79.4567	109.745	84.5632	0.770547
METAP1	29.9004	15.1874	18.8279	12.63	22.8614	21.3308	14.3105	17.487	17.6531	12.4655	8.86524	12.8889	13.9494	17.4108	13.4192	0.770735
TPM2	145.306	52.8023	136.523	156.366	183.751	244.278	267.234	107.039	78.1197	60.9517	78.0424	90.4714	121.327	137.31	105.899	0.77124
ARIH1	15.6915	11.4033	15.9438	10.0664	14.2847	16.379	8.33022	11.0349	19.0047	10.653	8.33715	8.89709	10.8997	12.8299	9.8984	0.771511
STXBP1	4.46231	6.62283	2.52607	6.88795	6.89998	11.0191	2.06732	4.19531	5.31188	3.86892	2.97315	4.20855	3.76461	5.1668	3.98658	0.771576
ELTD1	1.97795	2.79412	3.32237	4.21646	4.86557	10.3944	0.860421	7.64713	4.8014	3.06355	1.20771	1.8738	4.4635	4.10464	3.16865	0.771967
RPLP0	13.0338	24.6036	30.5744	18.2379	34.6767	34.4967	15.9859	9.03485	24.9788	11.9655	6.09717	11.0116	20.3965	20.335	15.704	0.772266
ASNA1	3.95554	6.82314	3.8581	1.36366	1.28723	2.32469	3.35243	2.28943	2.44382	1.71568	1.64125	1.05185	3.30892	2.82318	2.18039	0.772316
CLTB	8.32451	6.06167	3.67081	4.91367	3.7554	7.64375	11.646	7.83283	3.77016	5.92929	5.9801	3.81231	5.95503	6.32074	4.88367	0.772642
ARHGAP21	7.24636	10.5523	9.72748	11.0566	18.015	33.1935	17.6786	18.0518	14.74	9.69774	7.2794	10.1757	11.9133	14.2944	11.0445	0.772643
CD84	1.20078	1.66995	2.89699	1.56092	1.18959	2.2718	0.815422	5.01324	5.93179	4.28293	0.786198	1.81167	2.06862	2.51087	1.94015	0.772697
DOCK2	0.56445	0.9089	1.02607	1.77404	1.08333	1.82327	1.02336	1.71972	4.60723	2.96176	0.531077	1.03219	1.50089	1.63847	1.26654	0.773
PDSS2	1.58031	2.49759	2.19184	1.28999	1.88779	2.73697	0.889981	2.0495	2.20199	0.924273	0.989161	1.16179	1.54336	1.74904	1.35258	0.773326
TNFAIP3	0.346622	0.916041	0.646657	1.35074	0.949664	0.978237	1.04468	1.76787	4.44424	2.40428	0.347592	1.0533	1.0844	1.38151	1.06885	0.773682
GIMAP8	1.17467	2.4548	2.16347	4.68162	7.03719	10.6277	1.34848	8.1889	13.1806	6.46259	2.04804	3.18767	5.16454	5.3971	4.1761	0.773769
MAT2A	12.4148	16.1291	21.785	18.9388	19.8845	21.9853	13.9026	9.8115	18.0863	8.74072	12.2218	12.1132	12.3533	15.8091	12.2333	0.773809
GPR125	3.98868	1.3974	4.91615	1.83591	4.01382	6.03421	2.26998	2.77361	1.62326	0.811677	1.50757	2.04464	2.34221	2.83384	2.19342	0.774011
NDUFS1	7.7252	8.7681	11.2417	5.62742	11.1555	13.7826	7.63457	9.88484	14.3042	7.76326	5.98622	8.19807	6.42083	9.44306	7.30945	0.774056
ST8SIA4	3.16585	3.18022	2.88668	3.01543	2.45694	4.32507	1.39407	5.49793	9.14044	5.97295	2.96848	2.5991	3.59405	4.00037	3.09658	0.774072
NSUN4	2.55821	1.79383	3.07351	2.18463	1.83422	3.28321	2.68444	1.36998	2.10567	1.57016	0.634688	1.5664	1.68683	2.09932	1.62662	0.774829
FMOD	1.66656	0.819879	1.83211	3.48559	6.5408	15.4266	2.87468	2.72475	3.47558	4.66214	1.06601	3.54127	2.7402	4.05225	3.14074	0.77506
DKFZP686I15217	3.21996	1.65249	1.56142	2.91408	2.65734	3.48227	1.02535	1.27277	2.67715	1.72357	3.01586	1.19229	2.36042	2.29111	1.77636	0.775324
NOSTRIN	6.04517	2.39985	1.07039	5.36123	6.98477	10.3768	0.427423	3.52887	6.00104	4.17929	3.07755	1.80144	5.17219	4.49567	3.48681	0.775594
PIGU	7.37443	10.9003	12.9386	5.10214	6.92335	9.02384	6.52155	7.36843	10.832	4.48542	6.09621	5.51684	6.83162	7.96057	6.17423	0.775601
TRMT13	12.1414	5.30836	8.28532	8.32135	6.33841	7.43878	5.35701	6.16008	8.1067	8.09666	2.80082	5.65651	5.39345	7.12317	5.52498	0.775635
GALK2	2.54585	5.89089	2.08068	2.46286	2.29521	2.25367	1.68047	3.83024	2.19366	2.18108	1.06877	1.97117	2.04734	2.5894	2.00926	0.775954
ATP5A1	37.0362	30.819	61.1109	24.4086	45.1225	42.1214	23.6869	25.3604	45.9747	21.7642	17.3742	20.4697	32.4097	34.0708	26.4397	0.776022
NRP1	6.95511	6.01021	12.1349	12.0934	17.7715	31.8551	10.418	10.2939	11.0782	7.69692	5.66668	7.04659	11.5772	11.9976	9.31189	0.776145
ZCCHC7	11.1792	33.0657	21.9744	22.7287	24.6043	33.5233	14.7934	15.7332	47.0981	20.2607	12.1728	19.8323	16.4594	23.3758	18.1458	0.776266
SPRYD4	2.53793	3.37461	5.02435	2.77055	2.7755	3.82687	2.77983	2.64193	4.7136	2.59884	1.55659	2.74138	2.14226	3.14551	2.44182	0.776288
CALD1	87.0217	65.2713	84.872	166.019	158.845	330.102	359.429	216.578	84.8451	124.646	60.8857	108.911	136.501	158.047	122.706	0.77639
MIPEP	3.09719	1.96379	2.19025	1.19341	1.31239	1.65698	1.42537	4.74348	2.13604	1.62343	1.5695	1.52342	1.71363	2.08289	1.61852	0.777056
HIBADH	4.49343	3.32845	8.61761	9.44397	11.6749	16.2563	5.18934	6.2853	6.95587	4.43952	1.73552	5.49539	5.58562	7.12911	5.5405	0.777166
MAPKAP1	47.8075	33.1447	42.5623	31.0837	26.5392	53.5033	23.3587	45.4719	33.9119	32.6158	12.9405	29.3178	24.7983	34.8127	27.0581	0.777247
STAT5B	1.41183	1.44928	1.46798	3.1322	4.18813	7.15064	1.5417	2.88924	4.98391	2.81659	0.8828	1.94945	2.5616	2.9013	2.25553	0.777419
CHPT1	2.61355	3.21317	31.3798	8.01986	11.1796	14.873	2.36284	2.63391	13.8725	3.97903	0.774852	6.77521	6.64642	8.62746	6.71082	0.777843
EMCN	1.68545	2.28914	1.3146	5.89982	5.19702	11.968	0.624977	6.42426	4.65024	3.22886	1.32112	1.45652	4.85243	4.05486	3.15448	0.777949
MYCBP2	6.4721	8.58504	12.6375	13.4504	15.2486	30.0862	10.9947	12.5037	26.517	20.6869	6.47462	10.4468	12.7019	14.8779	11.5743	0.777957
ST3GAL1	7.10694	7.00037	2.91226	4.10903	4.13701	6.03431	6.72712	26.7631	5.23464	7.38172	3.16928	5.46418	5.93332	7.32507	5.69875	0.777979
MAP2K4	5.41169	3.85259	4.02855	3.33246	3.85703	5.2656	3.26305	3.61712	6.54366	3.58063	2.04855	1.0813	5.25595	4.07281	3.16863	0.777994
EVI2B	2.59571	6.34067	6.9212	7.56759	6.72599	10.0039	4.38569	29.1899	23.3174	24.1289	2.71191	9.01073	8.51883	11.2626	8.76478	0.778218
ZNF623	2.77249	11.3254	4.98767	3.89053	4.71099	5.76254	4.69225	3.20092	6.06501	2.79484	5.51964	3.46916	4.41708	5.06566	3.94312	0.778402
SSRP1	30.479	25.409	18.208	18.2974	18.2776	25.0395	22.6532	14.8867	24.5408	14.1481	12.6502	17.1108	14.676	20.4172	15.8934	0.778431
PHF20L1	40.1488	30.4292	13.0686	12.254	11.2155	14.1219	19.9893	16.5653	13.7527	12.5608	10.8692	14.561	13.0494	17.725	13.8052	0.778854
WDR43	19.4498	16.6347	14.729	11.6421	12.8512	20.1707	27.6677	32.7095	14.0794	14.3469	7.20136	13.0157	14.1054	17.4075	13.5605	0.779007
GIMAP2	7.79144	3.1494	2.54389	5.92699	6.41233	11.7449	2.02885	14.2544	25.6486	14.3687	3.43407	7.25976	6.53337	8.84578	6.89656	0.779645
HHLA3	9.19936	2.88499	4.92631	4.05264	6.27568	20.7379	2.26794	5.85133	5.09458	3.11619	2.03029	4.93945	4.47889	6.03975	4.70917	0.779697
NCAPD3	2.77399	3.49371	2.23819	1.20424	2.36273	2.00461	1.96653	3.07061	2.73368	1.41815	1.1297	2.28739	1.1715	2.21783	1.72944	0.779791
H19	15.5903	2.75582	5.30027	6.47454	14.9427	66.5261	15.3758	16.3653	3.73328	3.04847	8.60708	4.83353	17.6934	14.4291	11.2635	0.78061
SRM	3.70477	10.8103	6.6888	3.4033	3.79138	8.48596	3.56531	3.93681	4.52718	2.69404	1.1592	2.70573	4.78403	4.797	3.74488	0.780671
RBMS1	14.3922	13.8502	11.935	13.3541	14.7901	28.157	15.5956	19.8119	21.2524	16.0038	4.40922	11.9212	12.718	15.7774	12.3196	0.780838
SRD5A1	1.66029	7.23109	1.30164	1.22952	1.56561	1.809	4.73375	9.00444	1.28325	3.97264	0.605145	3.56557	1.31775	3.12694	2.44166	0.780846
IFNGR1	9.18214	10.9639	12.841	15.1597	18.2777	29.7527	10.1434	18.7229	38.3748	16.9331	6.56813	15.2706	11.2683	16.9927	13.2694	0.780892
LAPTM4B	106.103	74.1814	7.6656	26.3056	14.2338	18.6555	26.2804	13.5536	15.4064	15.5141	27.8991	26.6675	22.4344	31.4362	24.551	0.780976
SLA	2.16045	3.61962	4.89937	4.13043	2.77224	4.7672	1.83562	9.38058	19.3194	12.2036	1.23833	4.0943	5.3249	6.02971	4.7096	0.781065
EID1	57.9157	39.0247	99.3362	57.2808	48.8704	97.9374	21.0114	37.099	91.213	34.2314	26.789	34.9711	51.7621	55.519	43.3666	0.781113
NCL	1319.32	1237.46	1406.18	909.814	863.624	1642.09	992.434	1323.49	1285.05	907.203	569.035	918.333	850.735	1132.34	884.534	0.781158
AGTPBP1	1.5339	2.53778	2.44293	2.79531	2.38963	3.43433	3.0039	5.34427	4.37586	2.69132	1.4985	2.5	2.05294	2.91343	2.27647	0.781371
SPTAN1	24.3337	14.8167	13.0996	10.6809	17.7742	29.8902	14.6284	17.6175	19.8996	13.5602	8.53919	11.6462	14.6294	16.8037	13.1378	0.781842
ZFP3	4.91674	3.36647	4.42027	2.33611	3.62316	3.91429	1.69635	1.94462	2.81611	2.30602	1.6257	2.40866	2.27764	2.99689	2.34315	0.781859
ZNF438	1.41091	1.25844	1.74894	1.15894	1.72732	2.48366	1.22423	1.14828	2.33356	1.10303	0.784425	1.28322	1.04684	1.48925	1.16503	0.782294
MAP3K5	4.25411	5.48061	10.603	3.31649	3.23596	8.02608	7.97567	10.2563	6.72416	6.59637	1.15958	7.06188	2.56147	6.14803	4.81168	0.782637
ATP2B1	6.65944	4.91207	7.16565	5.04691	5.85968	7.79207	4.11415	6.03538	7.99593	7.32475	1.84251	3.75749	5.45905	5.88623	4.60827	0.78289
CPNE8	3.02358	2.21637	4.88606	5.35781	5.30045	11.5157	2.0481	4.43376	6.64841	4.61489	1.81277	2.46563	4.91825	4.71435	3.69194	0.783127
INCENP	2.77321	2.23294	0.963372	0.955425	0.88019	1.0958	2.28905	2.16259	1.29036	1.16216	1.03408	1.14919	1.24886	1.53083	1.19903	0.783249
RUFY3	9.67959	8.32312	9.74062	7.84473	9.8818	8.23116	19.9915	6.76932	9.12131	6.63536	7.50989	3.82561	10.9465	9.42985	7.38606	0.783263
PCCA	3.51182	2.71753	3.73197	3.79679	6.71679	6.92679	2.46377	2.25875	5.61912	1.30623	2.91443	2.14203	3.83581	3.81491	2.98892	0.783484
RNF6	14.6635	21.1818	8.83867	8.74383	10.9099	15.0346	12.0237	14.6429	19.1182	10.4131	8.75274	10.4272	10.1326	13.1203	10.2799	0.783513
ALKBH8	1.77282	2.29054	2.20473	1.53941	2.00551	2.30742	1.40354	2.27966	3.10268	2.76515	0.736366	1.70501	1.48788	2.03708	1.59645	0.783695
ZNF845	3.06387	2.53233	3.42303	2.32675	2.33397	2.51723	1.84315	1.32137	3.40537	1.7936	1.05056	1.97017	1.68243	2.32829	1.8263	0.784394
DHX8	2.82482	2.25163	3.19773	3.40578	7.46306	5.2705	3.27218	3.6387	5.41296	2.91268	1.67423	2.90399	2.98975	3.75675	2.94687	0.78442
LOC283070	1.41434	1.44601	1.03902	1.18841	1.32174	3.41534	0.547763	3.89653	2.13407	2.33601	1.25617	1.47764	1.375	1.81776	1.42632	0.784656
SCO1	2.08535	1.76927	1.31483	1.20446	1.58485	2.58805	1.38975	2.51387	2.31899	1.76092	0.983127	1.78311	1.00133	1.77395	1.39222	0.784813
PTCD3	2.70719	4.21582	5.02968	3.35155	3.91823	3.31192	3.30224	3.24482	4.40601	3.08994	2.13802	2.70791	2.81755	3.51958	2.76273	0.784959
NDRG2	5.61881	2.4258	4.54604	25.2539	44.3517	60.659	2.4005	8.5625	23.6858	7.34096	4.55459	7.41043	19.6358	17.2181	13.5231	0.785399
NAA15	9.77269	10.7256	15.2977	5.8306	5.13316	8.32834	7.58607	11.1941	11.5705	6.08461	3.67867	6.68147	6.91501	8.65473	6.79824	0.785494
NUMA1	5.92968	2.40467	2.46364	3.15042	3.2499	3.0505	2.38357	1.37885	2.4863	1.77286	1.92026	1.7612	2.55331	2.7446	2.15726	0.785998
SMARCA4	14.6059	20.0913	19.8432	7.91378	5.16862	7.77789	7.79448	8.76908	4.24817	5.9989	4.23439	5.11874	10.0937	9.67688	7.60622	0.78602
CYTH2	3.42846	6.22772	3.89702	3.80507	3.82323	2.03645	5.07576	1.07005	1.29211	0.903752	3.99295	1.75281	3.33015	3.23205	2.54148	0.786336
MASP2	0.627602	1.69662	1.30228	2.015	3.14445	2.53325	1.07543	0.546245	1.80499	1.17893	0.484839	1.17117	1.17705	1.49179	1.17411	0.78705
FEM1B	7.62164	8.43948	10.7284	6.64421	10.3516	8.83389	6.4914	7.57025	11.0216	7.29281	3.81434	5.33035	7.38106	8.0736	6.35571	0.787221
EIF3L	27.8335	31.5267	44.9637	27.3864	52.0559	50.1273	15.3636	22.6991	32.65	26.8651	7.76409	21.2901	27.2963	30.8396	24.2932	0.787728
RPS19	22.4818	52.6145	39.5639	25.261	34.3516	41.993	17.2099	27.5914	47.4491	26.9634	15.5317	23.9364	26.3533	31.9101	25.1448	0.78799
GPM6B	1.30862	0.869194	0.873799	2.15246	4.35089	4.34874	1.19048	2.15669	1.94561	1.62261	1.02738	1.10607	2.02397	1.98604	1.56502	0.788009
ATP6V0A2	3.01426	1.14279	2.82412	2.2735	1.70897	2.66999	2.05065	2.3099	3.04686	2.71927	1.39787	1.4348	2.16992	2.28711	1.80236	0.788052
DUSP11	17.5456	11.9374	21.9352	18.6349	15.8298	15.8913	10.5453	16.152	26.6307	13.9851	10.9151	16.2865	9.51059	16.3639	12.8985	0.788234
KIAA1609	1.1441	7.34819	0.80977	1.39627	1.61512	1.30401	1.6489	1.10292	2.14216	0.564573	0.699879	1.83199	1.00324	1.79781	1.41762	0.788524
WDR48	4.62777	3.27568	4.93226	3.14073	3.78515	4.77591	1.79406	4.8165	5.84796	3.84536	1.92665	3.49023	2.64868	3.888	3.06946	0.789468
DNAJC21	23.7692	32.3655	33.8087	22.3577	24.6924	39.622	29.4935	24.0667	41.1363	18.434	15.397	22.5091	21.3128	27.7403	21.9109	0.789861
NFIB	10.2554	18.5724	6.94226	19.081	26.8566	42.2558	1.90781	13.163	19.983	9.84694	3.95068	10.8281	14.0013	15.7104	12.4147	0.79022
DANCR	2.34909	5.23656	10.7137	2.25229	2.94774	1.73415	2.1556	3.31821	1.3949	1.13675	1.03868	1.93589	2.98959	3.11615	2.46274	0.790315
FAM91A1	22.4072	16.4908	10.6843	5.06189	4.21118	5.16318	5.17591	11.2374	9.10812	8.60218	4.16735	6.82259	7.88161	9.30086	7.3521	0.790475
CLEC7A	3.98649	2.5031	27.8806	2.3293	1.1894	1.41695	2.51462	5.92389	5.15459	5.60257	0.931031	2.96815	5.57549	5.40296	4.27182	0.790645
FAR2	3.27356	0.852911	9.70975	2.20277	2.69932	2.39863	2.61822	5.52867	2.12619	1.48178	0.576491	2.52348	2.29035	3.04257	2.40692	0.791079
PEX1	5.37454	3.09865	4.00257	3.6615	2.80824	2.86652	2.22487	3.89668	3.06256	3.2441	1.50424	2.20689	2.93669	3.2495	2.57179	0.791442
CSF2RB	0.27876	0.977817	0.826557	2.39108	0.64175	1.54143	0.253938	2.69082	4.34698	3.49081	0.229088	1.04035	1.50229	1.60628	1.27132	0.791471
LPL	9.02559	1.06087	1.50151	17.2705	12.397	85.224	1.95565	7.77524	4.84531	3.53499	3.20167	9.3666	11.9037	13.4357	10.6351	0.791561
ZFP161	5.43882	3.79004	6.18768	4.25023	5.88412	8.34522	2.31192	2.97013	8.07396	3.59256	3.00597	4.13876	3.61252	4.89551	3.87564	0.791672
YBX1	205.232	149.728	235.91	119.998	171.871	321.387	300.494	131.315	180.777	92.8754	75.2606	173.338	112.368	180.441	142.853	0.791689
NKIRAS2	1.40582	0.926803	2.07132	1.20289	1.63685	3.36895	1.41469	1.51377	1.52803	1.22942	0.761211	1.00881	1.44707	1.55089	1.22794	0.791766
SLC3A2	2.27449	2.81497	4.27846	2.31612	2.35712	1.62748	3.3967	2.37135	2.10451	1.90653	2.30456	2.05043	1.94547	2.52294	1.99795	0.791915
RPS5	13.9412	22.0352	31.7961	12.8692	21.7547	27.9018	6.71538	10.9313	19.1617	12.1411	3.98945	11.513	14.8767	16.6579	13.1948	0.792107
PPP3CC	0.666712	0.91429	1.8557	2.63425	2.36787	3.07008	1.71135	3.04442	4.09378	4.87495	1.11736	1.69026	2.10585	2.39552	1.89806	0.792334
ADSL	1.37293	2.96392	5.78735	3.60808	3.69831	3.31667	2.89515	2.35532	3.93882	2.98643	0.982816	2.45049	2.43539	3.08235	2.44294	0.792559
SERPING1	12.6626	10.2709	19.3491	25.8287	32.3472	97.7277	21.1324	57.2445	44.8582	26.1118	8.71504	24.2717	27.0666	32.3862	25.6692	0.792595
EIF3D	40.6513	13.3053	14.3633	8.63137	12.5058	16.8292	9.78316	12.0431	12.7206	10.9885	7.29607	9.6806	13.264	14.4652	11.4723	0.793094
ALDH7A1	1.42534	3.33806	2.52287	4.22561	9.71543	15.5599	3.28276	1.51453	8.72397	2.53714	1.16338	5.14251	2.64721	4.90991	3.89486	0.793265
CACNA2D1	0.76147	0.509319	6.15692	1.83346	2.09222	4.9967	0.534026	2.74553	1.74097	2.26025	0.552824	1.5605	1.9279	2.19852	1.7442	0.793353
SLC35E1	7.67839	5.6171	3.44536	3.16976	2.59419	2.71621	5.28074	5.31896	4.62325	3.23899	4.17176	2.7067	4.19977	4.35043	3.45324	0.793769
ARL6IP5	29.3427	14.9014	38.9695	18.501	18.0962	37.9057	10.4914	28.3403	37.0618	20.4267	6.84863	18.2093	19.4526	23.7168	18.831	0.79399
PNISR	75.0055	25.8888	44.0706	66.4588	80.5515	72.0882	57.1686	88.9789	66.3959	99.2187	40.3554	51.5879	51.8029	65.1074	51.6954	0.794002
LY75	0.646343	1.31341	1.12081	3.13234	2.59448	1.8898	0.0453547	3.25675	7.64643	4.24795	0.352351	2.45621	1.33284	2.386	1.89453	0.794017
FTSJD1	10.3417	3.96337	7.84313	2.77295	2.29767	3.05224	2.88014	6.45526	6.50118	3.93102	2.93529	4.08565	3.56439	4.81581	3.82502	0.794262
MYH10	6.60645	3.71187	5.28311	4.33203	5.03827	10.0587	5.92985	2.56399	4.34005	2.33777	2.81026	3.58647	4.07014	4.8193	3.82831	0.794369
PTBP2	3.90494	4.10741	2.46237	4.20279	3.79809	4.61339	3.43893	7.36445	4.39864	3.41233	2.3035	3.28793	3.07015	4.00062	3.17904	0.794636
ZNF776	3.12167	2.63386	2.99692	2.93424	3.00439	3.40716	1.94584	2.43466	4.45796	2.79376	1.59254	2.30494	2.22074	2.84755	2.26284	0.794663
TAS2R19	1.84671	1.39496	1.1382	2.07225	1.14475	1.98695	2.31254	1.62516	1.6328	1.59431	1.63607	1.53857	1.11813	1.67134	1.32835	0.794783
NAA60	8.47982	4.03244	9.33647	4.32746	5.0803	7.27503	3.36159	9.17191	5.82978	4.9563	5.03656	4.54699	5.11899	6.0807	4.83299	0.794809
CRIM1	2.92265	4.28889	3.55085	15.3817	17.1558	29.7248	3.07905	6.34266	12.7573	5.70715	2.84717	8.5131	6.48384	9.43255	7.49847	0.794957
MEIS2	0.577383	0.266843	2.17221	2.31389	2.88523	5.64891	1.15916	1.68208	2.27569	1.71582	0.653713	1.26108	1.82603	1.94099	1.54356	0.79524
ABCB7	2.78345	3.22884	5.36948	2.55497	4.26341	4.57472	2.73265	4.31854	4.28359	4.82907	1.49955	2.50169	3.34529	3.67621	2.92349	0.795246
ARPP19	20.7584	11.0934	16.7159	10.865	11.925	22.4462	8.13879	21.9707	22.5394	17.6629	5.23066	10.0436	14.4424	15.3951	12.243	0.795252
GRAMD3	4.36041	4.86932	4.03361	9.96237	13.9892	10.9888	3.80871	5.62443	12.5322	4.13357	2.76459	5.84151	5.30371	7.00611	5.57261	0.795393
RPS6KA2	3.1542	1.79609	2.41727	4.05652	4.1385	6.76221	2.88087	2.70225	2.37758	2.10382	1.39741	2.52825	2.35793	3.07152	2.44309	0.795401
EPB41L4B	4.3934	2.64894	2.35714	3.07601	2.94299	6.4025	1.63154	5.03733	2.41514	0.926571	1.68948	2.56228	2.28577	3.04737	2.42402	0.795449
ZC3H14	14.128	16.8899	15.032	11.0925	15.1193	17.5879	9.24712	8.50797	13.5056	11.9768	7.67784	10.7092	9.66101	12.7968	10.1851	0.79591
PDE7A	9.66061	13.1303	6.0053	5.75239	6.41564	5.95313	5.36738	4.32642	12.0555	7.7823	2.38678	5.49526	5.91472	7.16689	5.70499	0.796021
C8orf42	1.37584	1.15242	1.32613	2.20197	3.97999	4.62223	2.35868	3.69074	3.05331	1.66042	1.31081	2.10496	1.76581	2.43023	1.93539	0.796379
FAM54B	2.80796	2.21722	2.48343	2.21943	3.02601	3.34802	1.9626	1.01707	2.597	0.85988	1.6938	1.48455	2.02521	2.20295	1.75488	0.796606
ZCCHC11	4.62091	6.10972	6.38852	8.07243	9.02594	10.6841	8.23841	6.8002	11.2463	10.4238	3.74206	6.19768	6.16472	7.75931	6.1812	0.796617
TMEM97	20.6674	4.44306	6.60029	4.44963	7.40446	2.78412	5.08291	2.89222	4.69809	4.72893	4.34573	5.58536	4.28133	6.19062	4.93334	0.796906
PHKA2	1.54241	2.65282	2.87359	2.46874	2.52486	2.06318	2.1462	1.53934	1.30627	1.17933	0.59871	1.2124	1.81557	1.89959	1.51398	0.797008
ADK	4.26944	4.76367	3.33204	1.99118	2.55849	3.15826	1.89783	2.02394	3.59203	2.47701	1.31325	2.09801	2.44995	2.85247	2.27398	0.797198
GCLC	3.00652	3.93256	4.29614	2.26276	2.61527	4.70029	2.95684	4.11553	5.60991	2.81784	1.49848	2.22553	3.25788	3.43747	2.74171	0.797595
MTPAP	4.83115	5.18179	6.95866	3.02456	4.3411	4.30877	4.10901	3.19441	4.46545	2.24371	1.84297	3.4621	2.99215	4.0456	3.22713	0.797688
SUZ12	5.72003	7.3206	43.2547	6.43693	6.10835	11.6865	3.5739	8.50656	13.0128	6.15421	2.64909	8.1027	8.49313	10.4022	8.29791	0.797711
CDK3	0.544546	1.08088	1.15499	1.64381	2.84324	0.12473	2.44849	0.525651	0.447438	1.45853	5.88972	1.51797	1.11656	1.65109	1.31726	0.797814
ANAPC7	3.81525	4.37028	5.05673	3.59495	3.22994	2.55329	3.24034	4.66221	3.7045	3.54094	1.86948	2.55376	3.19933	3.60345	2.87655	0.798276
HNRNPA3	62.4212	54.4885	75.6581	44.7051	46.804	61.9027	32.8525	44.627	87.5613	35.9033	40.0484	44.4253	40.795	53.3611	42.6102	0.798525
RBM12B	44.0306	15.2561	11.3207	8.89781	8.35729	7.80961	7.0611	8.36262	22.741	11.2803	10.0227	11.0909	11.4448	14.1036	11.2678	0.798933
LOC100128252	1.05152	1.2284	2.5392	12.7186	10.1421	13.2599	4.04449	3.52046	6.64056	2.99175	5.21325	5.77167	3.43618	5.75911	4.60393	0.799416
JAZF1	1.162	0.92176	1.84484	1.51027	2.17677	4.19088	1.20346	3.14632	2.94746	2.78017	0.802854	1.50839	1.79019	2.06243	1.64929	0.799681
SLC16A7	0.799179	0.309082	0.456799	2.07611	1.09704	5.64657	0.86773	2.8849	2.1632	3.70929	0.337044	1.41003	1.54846	1.84972	1.47924	0.799712
MSN	25.0758	23.9619	32.0609	46.7787	42.2446	81.3292	57.4171	43.9952	66.9617	42.4096	18.3007	27.7669	42.1516	43.685	34.9592	0.800257
ZNF28	11.3225	7.6235	10.6416	4.54175	4.27744	5.11661	3.98384	4.4444	7.0773	4.36251	3.69688	4.89688	4.86602	6.09894	4.88145	0.800377
FBXO30	5.92735	16.7004	7.40871	6.72202	6.96685	9.85048	6.6553	6.35837	8.19152	3.5052	3.03528	6.58126	5.25457	7.39286	5.91792	0.80049
ANTXR2	2.4919	2.33015	6.42539	6.53762	6.34219	13.915	3.6064	6.2649	7.70021	7.59277	1.65418	5.0338	4.4093	5.89643	4.72155	0.800747
HIRIP3	18.4354	6.50769	12.4979	10.1684	14.4363	19.9427	6.37675	16.856	12.6695	16.5055	17.3886	9.60862	12.4933	13.7986	11.051	0.800875
TIMM21	9.01831	7.89988	20.0242	10.1894	9.0984	9.09014	7.47664	5.86162	10.7104	3.77304	4.22628	6.75624	7.4422	8.85166	7.09922	0.802021
ZNF330	10.6885	8.98855	20.4094	11.2339	11.4746	15.6614	9.20707	13.2559	11.7329	8.74907	4.35612	10.1318	8.20679	11.4325	9.16929	0.802038
NES	1.78246	1.89697	0.923192	4.62364	4.03558	8.44456	2.70836	4.24562	2.56421	2.32516	1.96398	1.88616	3.29274	3.22852	2.58945	0.802055
GEM	1.39675	1.88735	1.739	5.52138	7.8269	8.5152	3.81551	6.04882	7.51783	3.67908	2.70671	3.46961	3.91888	4.60496	3.69425	0.802232
STBD1	4.56263	0.549023	2.20309	2.07491	1.95937	8.85678	1.83964	2.78099	1.43848	1.34135	0.784032	2.19298	1.94864	2.58094	2.07081	0.802348
PER3	0.864204	0.585002	2.37774	3.70675	5.5818	5.83391	1.15303	2.30361	3.01305	1.75546	0.89213	1.64112	2.45367	2.55152	2.04739	0.802423
EPB41	28.2704	12.8151	16.8688	13.3454	10.9894	19.0436	13.494	17.5852	38.3299	26.0884	9.105	14.3013	15.7477	18.7214	15.0245	0.802532
DIS3L	2.2993	2.14872	2.89311	2.06866	2.79904	4.01765	1.30261	2.64776	2.70285	2.13765	1.26569	1.42373	2.41204	2.38937	1.91789	0.802675
CD68	56.266	43.9205	112.532	24.7724	17.953	44.8966	13.8726	75.971	51.4145	43.3503	9.42999	34.4528	37.7162	44.9435	36.0845	0.802885
HCLS1	3.26591	6.25053	4.7764	10.3397	8.21745	13.0026	3.06888	11.7692	35.2275	19.3932	2.97946	6.28264	10.9924	10.7537	8.63752	0.803213
CHD1L	5.72965	12.163	6.46447	2.89132	4.75518	5.59334	4.57176	9.33195	4.60754	3.28588	2.10445	3.34043	5.64921	5.59078	4.49482	0.803971
TRIAP1	15.766	14.6133	33.6287	20.6385	12.6361	11.8957	8.52103	6.92912	21.2134	9.59216	6.80262	10.8046	12.9114	14.7488	11.858	0.803998
ISCA1	10.438	9.35216	14.0831	8.81168	9.89819	16.1017	6.03334	7.58256	12.1778	4.59368	3.58459	8.03262	6.97545	9.33244	7.50404	0.804081
NDUFA9	4.92343	4.54791	18.2007	7.04948	7.70417	7.03588	4.26462	6.78892	7.99518	5.46172	2.58745	6.03693	5.15634	6.95995	5.59664	0.80412
TEFM	0.966833	1.73096	2.15413	1.4244	1.58013	2.65504	0.904499	10.3982	2.08295	2.0165	0.710176	1.38473	2.5091	2.42035	1.94692	0.804395
NOVA1	1.04455	0.106634	0.194797	7.00434	7.65392	16.0763	1.01211	2.97266	4.84626	3.15256	1.22833	2.57431	4.04992	4.1175	3.31212	0.8044
ERMP1	5.18428	13.8348	10.2201	11.2449	8.11126	5.82617	9.46483	13.5518	12.4982	18.0363	10.6641	9.51022	7.84294	10.7852	8.67658	0.804493
TRAF3	1.19862	1.9955	2.12179	1.44881	1.27565	2.48254	1.68691	1.36776	2.53161	1.89622	0.82985	1.48372	1.27201	1.7123	1.37786	0.804688
HSPE1	171.256	253.498	579.227	250.106	127.249	105.711	65.7837	87.1462	247.66	95.9664	76.5279	168.139	133.291	187.285	150.715	0.804738
ZNF721	13.1698	4.20894	7.8248	6.6866	6.79313	8.12117	5.74091	8.42787	9.93532	7.98044	7.30401	7.06022	5.55191	7.83573	6.30607	0.804784
FAM48A	8.1035	8.91926	5.77616	5.74752	6.14798	8.13385	4.25525	6.08948	7.81568	5.11538	4.89232	5.09264	5.29719	6.45422	5.19491	0.804887
GTF2H2D	3.85266	2.15813	3.58126	1.29461	3.06398	2.18061	2.0108	1.73131	2.7615	1.82234	0.950087	2.26236	1.45586	2.30975	1.85911	0.804895
FANCM	2.14176	3.09593	2.0767	1.47638	1.53976	2.01414	1.20713	3.134	2.60011	1.69098	1.36097	2.00134	1.26797	2.03071	1.63465	0.804965
GJA9_MYCBP	1.96333	1.55133	2.14928	2.02608	2.04659	0.951784	2.73492	0.378632	1.38795	1.44698	1.31879	1.40706	1.22274	1.63233	1.3149	0.805534
ESYT2	11.9225	6.80546	8.08599	7.80711	8.56268	13.1472	7.18276	8.07843	10.4475	5.69652	2.54578	6.73635	6.49764	8.20745	6.61699	0.806218
RPS23	39.0025	58.3061	89.0757	50.6474	61.4955	52.565	14.9522	25.4244	75.9465	33.596	17.1531	45.1903	30.8021	47.1059	37.9962	0.806613
PDE10A	0.815325	0.737789	8.8619	0.748956	0.936552	2.02113	2.48546	1.6136	2.09189	1.93172	0.219452	1.43636	1.85829	2.04216	1.64732	0.806658
CLK3	2.20412	2.38457	2.48461	2.65616	2.70471	2.4711	2.57678	1.12392	2.25989	1.3476	2.17911	1.49174	2.08694	2.21751	1.78934	0.806915
OSBPL9	4.22287	3.80454	3.76987	4.80353	9.22894	11.2572	9.51753	8.36649	8.93646	6.7151	4.05781	5.22101	5.73656	6.78912	5.47879	0.806995
ATAD5	1.71015	2.9123	2.6688	1.11287	1.08046	1.11496	2.2284	9.85	2.8726	1.52457	1.21813	2.04593	2.10636	2.57211	2.07614	0.807175
SLC24A1	4.88649	0.962599	1.72556	2.47812	3.36613	3.55886	2.5226	4.24692	2.9416	3.5429	2.64401	2.22463	2.60085	2.98871	2.41274	0.807285
2014-03-01	2.46422	2.05074	2.68061	2.29912	1.00959	2.75315	0.772006	5.33101	6.5473	6.96017	1.00768	1.89893	3.07573	3.0796	2.48733	0.80768
ARHGAP24	2.15127	1.65389	2.2323	3.86689	3.70641	7.23892	2.35401	3.66859	4.31284	3.27014	1.7451	2.59917	2.7184	3.29094	2.65878	0.80791
ACO1	2.93282	10.2666	5.60801	7.73116	7.76667	26.2573	4.79401	6.00272	5.93639	4.84723	1.63499	6.43504	5.8718	7.61617	6.15342	0.807941
CFL2	2.88999	4.1016	2.81265	4.3081	3.79431	9.16336	3.16612	3.78194	4.42146	2.84654	1.14142	2.38171	3.8564	3.85704	3.11905	0.808665
LMNB2	3.48647	3.11612	2.56783	1.25289	1.20884	2.29061	2.05679	3.4129	1.65323	1.75852	1.20444	1.58214	1.94882	2.1826	1.76548	0.808887
NUDT19	8.23406	7.0831	6.73787	2.57779	2.34473	2.72078	2.93963	5.48701	4.7075	4.05412	4.4062	3.42939	4.11522	4.66298	3.77231	0.80899
RPS15A	85.2412	85.3263	153.811	98.7315	124.896	119.678	61.514	70.6178	150.589	90.1288	40.7356	79.0864	79.982	98.2972	79.5342	0.80912
HSD17B12	8.81932	9.44672	15.6067	10.7138	10.6917	18.0472	7.47514	19.0827	15.4925	10.7686	6.27513	11.1803	8.30858	12.0381	9.74444	0.809464
NUP155	8.09702	10.0031	11.9711	3.82675	4.65787	5.8745	17.2366	7.53339	7.60502	5.14351	2.58853	7.62895	4.81607	7.68522	6.22251	0.809673
LRRN1	4.16315	0.112019	9.97775	2.314	5.71144	10.395	1.5204	1.13187	39.8615	0.142499	1.26942	5.99758	5.28241	6.96355	5.63999	0.809931
CLCN3	29.2698	7.94173	41.8707	12.7897	11.9285	14.2524	10.6674	16.8444	13.1198	9.71645	8.09582	8.46514	17.5316	16.0452	12.9984	0.810112
FAM120B	9.13237	13.318	13.0719	9.42729	11.8674	13.7822	7.78975	7.76201	14.7588	7.35644	7.11029	9.6338	7.36425	10.4888	8.49902	0.810298
SMURF2	11.0744	13.4867	7.33309	3.8774	6.58901	7.22925	3.53314	5.92838	7.43637	5.02943	2.21043	4.57379	6.29614	6.70251	5.43497	0.810885
PRPF38B	273.255	152.885	181.589	150.08	138.844	240.774	144.55	316.71	199.04	200.894	110.051	159.3	151.656	191.697	155.478	0.811059
GINS2	6.15533	2.97311	17.8998	5.21477	1.31095	2.73065	0.920747	6.73296	2.14513	2.19484	2.78996	3.09338	4.44536	4.64257	3.76937	0.811915
NDUFS3	30.0363	22.2468	55.9499	24.8513	16.0668	18.3637	14.8767	19.196	26.8283	17.9235	12.0835	15.9291	22.2381	23.493	19.0836	0.812311
ALDH1A1	4.28842	3.64539	11.5283	7.52099	10.5792	13.4411	1.54125	9.60831	10.4435	4.42663	1.85752	6.78472	4.86569	7.17096	5.82521	0.812332
EIF3B	5.09063	5.09476	4.15726	3.72955	3.90771	5.86619	6.9424	4.78875	5.32338	4.23459	2.49057	2.9395	4.68964	4.69325	3.81457	0.812777
UBC	27.7405	23.8353	39.5721	20.3286	40.14	40.5196	28.6635	17.5211	52.4376	14.5561	19.1608	22.6266	25.3583	29.4977	23.9924	0.813366
HSD17B11	0.944262	1.40351	2.02347	2.7031	2.62084	2.99481	0.646437	2.94853	4.72227	1.54672	0.727141	1.46755	1.97579	2.11646	1.72167	0.813466
CCDC41	11.1203	6.7859	11.4988	9.51863	9.41254	9.8306	9.49812	11.7349	9.85162	9.88155	4.80346	6.93343	8.44446	9.44877	7.68895	0.813751
C18orf21	6.72548	4.80536	12.3412	3.92553	4.35904	8.31526	5.10781	4.8261	8.80613	5.39178	3.35418	4.60501	5.45061	6.17799	5.02781	0.813826
ZNF567	2.15724	2.48583	2.3343	1.27524	1.69005	1.57222	1.44729	1.81476	2.40842	1.6913	1.36905	1.59174	1.40464	1.84052	1.49819	0.814004
RBL2	7.86072	4.22059	6.30834	8.1319	8.80178	10.7719	3.55555	12.9167	13.7959	9.93164	3.50576	6.67948	6.61815	8.16371	6.64881	0.814436
PPM1G	35.9566	26.2544	29.7048	19.9329	25.9942	27.2003	35.6068	37.4646	33.6951	25.1253	16.5648	19.8084	26.6162	28.5	23.2123	0.814467
MSANTD4	4.81431	4.08287	2.623	3.767	4.38249	7.27496	3.22576	4.40396	5.5601	3.50976	1.23976	3.57013	3.07684	4.08036	3.32348	0.814508
RAPGEF2	4.09647	5.08281	4.20077	6.8306	9.27272	9.87884	5.6835	6.25053	7.51745	4.71932	3.53922	4.62509	5.30811	6.09748	4.9666	0.814534
CCR5	1.09432	4.19481	3.32181	5.33164	4.87523	5.79325	1.71856	13.7638	32.1004	7.86647	1.09555	4.61472	7.41717	7.3778	6.01595	0.815411
DLST	3.08263	3.78729	2.59636	2.19204	3.27514	4.19843	3.29644	2.91174	2.27329	2.56513	1.71591	2.23387	2.49555	2.89949	2.36471	0.81556
UBR7	5.32666	2.40102	5.9035	2.38148	2.8612	2.14547	1.5038	1.9838	2.65187	4.12804	2.79748	2.22443	2.83147	3.09857	2.52795	0.815843
FILIP1	4.5187	4.06686	5.4103	6.79223	7.53185	12.095	2.53368	10.7764	5.58452	6.63563	4.28955	3.44979	6.9718	6.38497	5.2108	0.816103
DOCK4	4.01159	3.76036	5.99509	3.99298	6.06867	4	2.83657	3.02066	4.40521	2.64394	1.80994	2.55202	3.76248	3.86773	3.15725	0.816306
ZNF141	8.68111	2.54005	7.83363	6.72701	5.25796	7.02523	3.70922	7.70253	9.22173	9.28682	4.68983	4.84951	5.93731	6.60683	5.39341	0.816339
LDLRAD3	5.9305	1.10428	8.1795	0.595282	1.20892	1.70898	0.908516	0.740951	0.860338	0.799575	3.37565	1.22551	2.54678	2.31023	1.88614	0.816433
PAICS	13.1822	11.0788	23.2901	8.46901	9.47525	12.3996	8.16007	10.3935	8.91257	6.88547	4.00194	7.7974	9.45898	10.568	8.62819	0.816441
OXA1L	11.9532	20.5567	34.3128	12.4925	23.0487	27.9053	12.6256	25.3824	35.1278	17.1892	7.57309	16.4196	17.4595	20.7425	16.9395	0.81666
HOMER1	5.81274	2.99788	4.17803	2.59982	5.56498	4.48961	3.77464	3.31956	3.57372	1.91051	1.51248	1.97094	3.92946	3.61218	2.9502	0.816737
MLLT4	11.9897	18.3328	8.6724	6.83149	11.1173	11.2717	9.3685	10.546	9.68909	3.74033	6.39148	8.29197	7.73935	9.81371	8.01566	0.816782
ARHGAP11A	13.0733	16.0261	8.4924	4.67299	4.23193	4.08472	7.99152	24.4079	13.5634	10.4345	8.55431	7.47434	9.68838	10.503	8.58136	0.817038
HIST1H2BK	15.3422	27.442	59.3518	10.445	5.20353	7.763	2.52209	10.5309	14.4726	15.6184	7.30508	14.1923	11.9548	15.9997	13.0736	0.817113
EPG5	1.74432	1.39818	2.53386	1.69572	1.74676	1.80317	1.84926	1.13031	2.33872	1.44955	0.880277	1.50524	1.25526	1.68819	1.38025	0.81759
COL4A1	9.70434	10.4982	12.9205	13.3364	10.2957	15.8926	6.86071	14.5585	6.0416	12.6265	4.25891	5.59872	11.7934	10.6358	8.69606	0.81762
CALM1	80.2227	72.4541	98.4954	73.0627	52.781	57.5615	41.7692	42.3528	82.5409	53.9028	38.4861	47.4929	55.6211	63.0572	51.557	0.817623
LOC645212	1.03668	0.770077	1.89269	1.59343	2.57996	3.16401	0.939231	1.30219	2.45278	1.87325	1.31212	1.11678	1.69727	1.71967	1.40702	0.818193
ABCA6	0.584855	0.638013	0.314117	2.20487	3.7917	6.809	0.521243	2.77454	2.71798	1.6923	1.16736	1.10846	2.34579	2.11054	1.72713	0.818332
USP30	2.18289	1.28752	2.70817	1.77574	2.0838	3.50461	1.0531	1.81788	3.00834	1.68147	1.37361	1.36107	1.98362	2.04338	1.67234	0.818423
PSMD6	36.4042	31.4884	48.3433	25.7515	17.4561	24.1297	19.4357	20.2666	33.0789	15.3157	16.5065	23.0075	19.876	26.1979	21.4417	0.818454
PGM2L1	5.08987	3.93535	2.78574	1.20764	1.5751	1.5464	4.70532	3.20727	3.72874	2.71558	1.33239	2.02517	2.71515	2.89358	2.37016	0.819109
TMEM41A	9.97643	11.3974	15.6985	8.48268	7.36519	9.93643	6.07691	9.80303	14.6096	6.91194	6.84129	7.75169	8.20232	9.73631	7.97701	0.819305
PPAP2A	3.17765	1.95363	3.80274	6.27849	12.8936	22.8724	2.13586	11.9471	6.03116	9.41288	5.47035	4.05506	8.75582	7.81599	6.40544	0.819531
KIF4A	4.83558	4.98777	5.05762	3.02924	1.08761	0.942559	1.91903	2.90704	2.28938	1.74852	2.60523	1.81	2.87032	2.85542	2.34016	0.819551
TBC1D22A	0.959458	1.84828	2.56949	1.8983	2.20526	2.80622	1.59148	1.65494	2.98562	1.53955	0.983937	1.06622	2.06946	1.91296	1.56784	0.819589
PWP1	6.24941	6.0807	11.4753	6.47811	6.07048	9.71352	6.51585	8.64223	9.37267	5.00965	3.64171	4.98939	6.82285	7.20451	5.90612	0.819781
UBQLN4	6.51067	6.79128	2.69366	1.8158	1.51595	2.03166	2.68049	5.86027	1.69716	2.29758	1.29579	2.46924	2.77683	3.19912	2.62303	0.819924
FAM172A	16.571	3.63031	5.05866	4.38193	7.25636	8.0974	3.97615	5.29534	9.15059	5.68508	2.53621	5.48475	5.19755	6.51264	5.34115	0.820121
PINX1	0.941975	1.97252	1.9324	2.10501	2.06543	2.49982	1.68592	1.2187	3.74076	2.27955	0.805813	2.0157	1.15291	1.93163	1.58431	0.820192
BRMS1L	2.1782	3.84391	1.93035	2.18345	2.10959	3.46075	1.79037	4.13275	3.51195	1.82725	1.02226	2.05697	2.11772	2.54462	2.08735	0.820297
IL2RG	0.764804	2.8253	2.50302	5.37221	3.06688	6.62556	1.08582	21.6726	25.5557	30.8502	0.653789	7.08697	7.97726	9.17963	7.53212	0.820525
EIF4E	4.59548	6.90118	11.1454	4.12883	3.97833	4.62085	3.64211	11.8661	6.58303	6.88003	3.55115	5.38799	4.74075	6.17204	5.06437	0.820534
HOXC10	44.3595	11.6653	6.05811	3.09806	4.56114	2.70384	6.01232	17.5818	9.11573	2.77345	9.57848	16.3523	1.17884	10.6825	8.76557	0.820553
ADAMTS5	0.942785	0.965905	1.31827	1.52591	2.6029	4.64637	0.442459	1.28755	1.01718	1.31547	0.185442	1.08036	1.34427	1.47729	1.21232	0.820632
PFN2	11.7357	18.3176	8.00123	12.5691	11.5412	17.7906	4.12513	16.2744	16.4759	18.1092	16.0335	11.8051	10.7247	13.7249	11.2649	0.820766
ABLIM3	0.865876	0.303552	0.567211	2.28425	2.83992	11.3664	0.498859	0.867528	2.13928	1.44437	0.688748	1.10842	2.45426	2.16964	1.78134	0.821032
SOD2	7.41962	20.8063	16.6992	24.6732	16.5642	36.5175	11.2017	33.0002	58.6949	15.016	3.40465	23.1651	13.2586	22.1816	18.2118	0.821035
ATP6V0A1	11.7642	8.64569	12.3039	10.2426	16.9089	16.9218	10.1315	10.6632	13.4333	9.94628	6.58245	10.9869	8.06011	11.5949	9.52351	0.821353
SH3KBP1	5.05625	5.98607	19.6752	11.7966	14.0166	30.4864	6.36674	10.9999	27.2477	12.9102	4.73712	9.09053	13.2028	13.5708	11.1467	0.821371
LACTB	2.92312	3.71976	9.94473	3.50778	3.72992	5.83289	2.30381	8.69716	8.81753	5.82095	1.40448	4.86539	3.60565	5.15474	4.23552	0.821675
GPCPD1	2.40697	3.04936	5.12781	8.73682	4.25547	2.96287	9.75902	5.14307	4.06054	7.2318	2.00051	4.73777	3.44019	4.97584	4.08898	0.821767
N4BP2L2	33.8821	50.1954	17.3165	29.9187	33.9492	32.0877	24.469	54.3745	44.5325	37.9934	18.4645	31.0282	25.3359	34.2894	28.182	0.821888
DUSP12	9.26664	8.51611	8.90699	5.10614	4.16623	4.987	5.25094	6.28689	8.45789	2.89746	6.16453	4.33265	6.13334	6.36426	5.23299	0.822248
PRPSAP1	4.86389	4.53083	8.04295	3.4594	6.89908	6.06534	2.45789	5.70619	5.24585	6.12345	9.47511	4.60243	4.79834	5.71545	4.70038	0.822399
SLC16A6	1.42541	8.21705	1.20389	0.579777	0.953782	0.570112	0.961985	1.01727	3.9637	0.731838	0.301833	1.03861	1.94252	1.81151	1.49057	0.822829
TRIT1	5.54891	3.71583	7.78657	4.96557	5.28993	3.27003	11.0106	4.36824	4.87655	3.64079	2.20192	4.11177	4.36759	5.15227	4.23968	0.822877
TP63	0.285401	0.183183	0.0324259	11.49	22.0415	8.57909	5.6071	3.96709	13.4665	1.06248	2.11381	8.19	2.10934	6.25714	5.14967	0.823007
DKC1	31.089	39.4185	48.0719	32.7915	24.07	29.7192	29.442	26.2946	27.5964	23.7624	11.9745	22.4293	26.114	29.4755	24.2717	0.823453
CD48	0.500253	0.903686	1.75652	4.50678	1.98151	2.24513	0.344785	4.45551	16.8369	14.3907	0.301809	3.35669	3.86373	4.38396	3.61021	0.823504
POLR3G	2.38538	3.88357	2.20772	2.29529	2.10551	3.30728	1.26554	3.25786	3.21435	2.60682	0.486571	2.83065	1.21602	2.45599	2.02333	0.823837
NCF2	3.50769	5.46117	8.15744	4.47795	3.04102	8.93177	5.18357	5.00714	8.7114	3.71457	1.37931	4.18558	4.44077	5.23391	4.31317	0.824082
EXOC6B	3.62133	5.21157	3.91865	4.33639	4.71982	5.79787	5.38397	2.52928	4.74867	2.92986	2.91045	3.99165	2.91994	4.19162	3.4558	0.824453
ZDHHC2	0.474997	0.551817	1.03431	1.59298	1.58923	2.79282	0.353145	3.14624	3.12718	2.65036	0.402211	1.35078	1.30588	1.61048	1.32833	0.824803
NBEA	9.11256	0.17626	2.43181	1.29522	1.85362	1.58296	0.592849	0.99376	1.49513	1.27473	1.23697	1.99642	1.31261	2.00417	1.65451	0.825536
CHD8	14.8512	14.5458	14.2132	7.18966	9.69322	11.807	8.62443	10.8674	18.1337	7.77754	7.24292	9.65798	9.09988	11.3587	9.37893	0.825702
CYB5D1	5.48005	4.07822	5.09654	4.44803	6.44902	8.82126	3.52115	2.3419	5.22617	2.3712	2.27621	3.29429	4.23037	4.55543	3.76233	0.8259
ECI2	10.5525	2.13693	17.7146	6.95783	9.31734	10.045	3.99215	8.17273	11.4047	10.0012	1.37791	3.89812	9.87358	8.3339	6.88585	0.826246
CASK	4.63965	3.61449	24.2652	4.98397	5.20097	6.74025	6.00048	3.85409	5.54797	4.51184	2.41912	4.59697	6.18763	6.52528	5.3923	0.826371
SVEP1	1.01359	0.249995	0.628458	3.0472	3.41763	8.38137	0.512393	1.46687	1.82352	2.83835	0.776934	1.65256	1.97784	2.19603	1.8152	0.826583
EXD2	2.1869	2.26285	3.14972	1.54409	1.82945	2.53946	1.53551	1.80647	1.29985	1.18994	1.10479	1.44101	1.63327	1.859	1.53714	0.826863
C7orf60	3.77836	2.35684	2.41083	2.63461	3.85714	5.34406	3.60815	3.61613	5.91896	2.81829	2.0235	3.00392	2.76437	3.4879	2.88415	0.826901
GIGYF2	24.0719	20.7861	16.4183	17.4762	18.1647	27.3696	16.2316	17.8948	30.2998	16.0045	14.5041	16.2927	16.6671	19.9292	16.4799	0.826921
FOXN2	2.49544	2.56963	3.54889	3.36042	2.2415	4.44503	1.20994	4.22423	6.62353	4.48142	0.86861	3.01699	2.4063	3.27897	2.71164	0.826981
ATP11B	20.3077	8.37829	15.7418	6.84889	7.2871	10.6494	6.32455	16.3833	19.2296	13.5559	5.30608	7.80688	11.7477	11.8193	9.77729	0.827229
ERICH1	4.26625	10.52	3.63437	6.65142	6.93077	11.1549	6.77912	12.2705	8.96266	12.9872	4.11246	5.86383	7.41458	8.02451	6.63921	0.827365
PRKX	4.6798	1.54539	5.22635	2.10586	2.47235	3.63988	2.13728	2.977	3.99607	2.75539	1.04321	2.03695	2.86569	2.96169	2.45132	0.827676
ADPGK	1.80365	1.56885	1.97674	1.66798	1.72571	1.66893	1.79925	2.13848	3.72157	2.56833	1.49811	1.46585	1.86584	2.01251	1.66585	0.827745
RAP1B	4.08014	5.18155	7.28875	6.6935	6.5932	9.77209	4.334	3.22247	15.5509	4.86396	2.84086	5.42743	5.17468	6.40195	5.30105	0.828038
C1QBP	30.3602	20.354	38.8812	9.66788	17.2506	18.3309	24.0252	25.7368	23.2497	16.0033	15.0149	20.1107	15.8621	21.7159	17.9864	0.82826
TM4SF1	15.6024	89.7987	18.8435	26.0021	31.9768	24.0345	17.9224	33.8613	28.9202	31.1077	4.9757	13.899	34.7516	29.3678	24.3253	0.8283
ARRDC4	1.02578	0.916218	1.76378	1.53941	2.80235	5.74068	1.96931	2.4122	2.01873	3.37539	0.768734	1.52639	2.13987	2.21205	1.83313	0.828701
GTF2I	18.1045	12.6937	14.6876	9.71264	8.7421	14.3802	5.53082	4.94279	13.4187	6.14059	4.94598	10.591	6.48361	10.3	8.5373	0.828867
DNAJC2	87.3218	50.8644	53.8509	38.3862	29.911	53.811	48.3687	100.577	49.6252	49.5772	24.8675	40.0506	48.4553	53.3783	44.2529	0.829044
LRBA	14.4878	9.1014	17.8601	7.66063	10.4863	8.54351	5.65881	11.3366	12.6723	6.9845	7.84255	8.63849	8.34783	10.2395	8.49316	0.829451
MAP4K4	51.9802	46.4152	36.257	35.6792	41.3274	84.0786	43.111	65.0589	39.2805	44.6952	27.3511	26.6981	51.0175	46.8395	38.8578	0.829595
CYP7B1	0.976564	0.955095	2.69116	1.53836	1.64594	4.10825	1.54231	5.70582	2.71125	1.8169	0.611872	1.69034	1.97624	2.20941	1.83329	0.829764
TTC19	6.07505	3.94295	4.38958	5.18526	6.18152	8.43359	4.09426	4.97358	6.77517	4.70017	3.85757	5.18411	3.65857	5.32806	4.42134	0.829821
PLK1	5.89161	4.88952	6.15481	3.45465	1.6225	1.17647	3.09361	3.91183	3.33305	1.91367	5.31145	3.41875	2.73025	3.70483	3.0745	0.829862
PHLDB2	11.7552	2.34813	3.24397	4.46141	3.72109	9.66475	6.03043	7.27681	3.66655	4.08607	1.52723	4.60322	4.1168	5.25288	4.36001	0.830023
ZNHIT6	18.4141	24.6484	23.0512	17.575	23.2308	44.5319	30.3114	36.6526	22.6241	19.9503	13.0522	20.9107	20.4539	24.9129	20.6823	0.830184
LOC254128	10.2953	5.40776	7.68332	11.6075	10.4809	11.2022	5.79106	5.65773	14.905	7.84304	6.46394	6.92333	7.76913	8.84889	7.34623	0.830187
SMAD1	6.34079	6.01259	8.10093	5.40524	7.06172	10.202	3.35033	7.31995	6.90326	4.74222	4.96249	5.16491	5.46247	6.40014	5.31369	0.830246
FRMD4A	2.28567	3.26982	2.68507	2.7772	3.29826	4.99714	2.89016	2.85368	2.61096	2.20918	1.58417	1.80512	2.94415	2.86012	2.37464	0.830257
PA2G4	32.5387	21.8174	54.611	23.2744	25.8909	49.2659	26.6559	30.2458	41.7645	26.0198	12.4033	26.8981	25.1047	31.3171	26.0014	0.830263
VPS26B	2.08628	2.38188	1.8523	1.21224	2.25346	3.89947	1.87803	1.62556	2.29414	0.786718	0.964907	1.77431	1.43528	1.93045	1.60479	0.831305
PODXL	12.5691	7.47321	10.0323	12.0981	16.265	17.3961	5.62355	11.1342	6.24001	9.36804	4.77321	4.08208	12.9996	10.2703	8.54084	0.831609
ACTN4	7.64757	8.27648	7.18061	6.69968	8.35316	13.2258	9.93777	8.62719	7.8871	7.41849	5.53425	5.58375	8.146	8.25346	6.86488	0.831757
UBXN1	33.9537	21.6096	11.3841	15.4208	21.2712	23.6835	21.0871	31.8799	20.725	30.4891	15.3641	14.3136	23.0293	22.4426	18.6715	0.831966
RNF216	2.61071	1.61678	2.26451	2.69274	2.43698	3.76274	2.1125	2.35708	2.73464	2.4653	1.31362	1.53535	2.45439	2.39705	1.99487	0.832217
CD59	7.09245	6.49674	17.3668	20.7292	25.5066	48.5802	8.62892	11.679	24.5068	13.4391	5.75839	15.5362	13.1859	17.2531	14.361	0.832375
KCNA3	0.150497	0.750019	0.47364	1.31639	1.17534	1.49176	0.480489	3.71609	5.82788	6.3083	0.238582	1.75723	1.56243	1.99354	1.65983	0.832603
ZNF384	8.33022	5.22065	10.3336	7.9477	9.34608	9.74066	7.16832	8.01005	7.61814	6.22971	3.88477	4.97263	7.71847	7.6209	6.34555	0.832651
NEK9	4.91657	3.22981	6.29275	6.0512	5.00728	5.81675	2.6128	2.10921	5.34347	3.18652	2.55516	2.90127	4.23253	4.28377	3.5669	0.832654
MIOS	10.9562	4.41502	11.6209	5.37122	6.38428	6.67243	4.65167	4.4988	9.68602	7.18172	2.95411	5.029	6.23374	6.76294	5.63137	0.83268
RNASEH1	2.90754	2.19497	4.8797	5.47757	2.45114	3.15721	2.83128	2.72344	3.95227	2.68112	1.6722	3.02934	2.26001	3.17531	2.64467	0.832886
TNFAIP1	14.1735	3.01717	3.37149	3.08511	7.64335	6.13939	4.55957	3.04849	3.61007	5.44923	4.25246	4.94249	3.89565	5.30453	4.41907	0.833075
EIF5A	26.4161	21.2492	12.9265	8.07343	9.17651	23.2425	17.9894	27.611	17.6218	13.6868	7.39452	11.5334	16.5504	16.8534	14.0419	0.833177
CEP290	13.5706	2.93727	7.82294	5.52188	5.90747	9.34138	5.68048	9.12472	9.88951	8.97188	4.35353	4.36791	8.22783	7.55651	6.29787	0.833436
ALDH6A1	0.843228	0.445428	3.80108	1.11511	1.82572	2.79516	0.892862	0.90496	1.13103	0.571168	0.677999	1.15996	1.11373	1.36398	1.13685	0.833478
EPM2AIP1	6.03081	6.02357	8.52666	5.71543	5.45869	5.05536	2.24682	7.41317	5.50879	4.74282	3.13744	5.21716	3.85445	5.44178	4.5358	0.833515
MTO1	3.36084	3.0697	5.57566	4.04034	5.88512	4.7215	4.23203	3.84145	7.32594	3.63099	2.79243	4.21165	3.13527	4.40691	3.67346	0.833568
RFFL	2.04552	1.60964	2.5779	1.01481	1.10502	2.79939	1.06837	0.944686	4.66838	1.26418	0.820409	1.44676	1.57368	1.81076	1.51022	0.834028
HIPK3	10.601	8.33914	9.68685	15.8367	18.3856	33.0005	7.61215	12.9925	27.0052	11.987	6.0041	13.803	10.6808	14.6773	12.2419	0.834068
HERC3	0.965746	1.92784	1.56811	1.93064	3.0432	2.64706	1.90316	3.82025	3.63058	3.67492	0.793625	2.04602	1.88617	2.35501	1.96609	0.834856
CKS1B	9.07924	19.3304	15.6135	8.94912	8.75917	13.4257	6.91064	2.9074	12.1791	3.3869	8.28246	10.6678	5.85241	9.89306	8.2601	0.83494
MAN2A2	1.71683	1.93089	1.97074	2.07677	2.47176	3.18063	1.28661	1.72156	1.62967	2.28275	1.36753	1.94377	1.34121	1.96689	1.64249	0.835072
ARID5B	9.51707	4.8533	25.7168	7.9872	10.5459	16.8736	3.80422	8.63652	14.5579	7.9373	4.8784	5.84863	11.6662	10.4826	8.75741	0.835427
TBC1D14	4.58342	2.25184	6.3125	3.34549	4.0922	9.6835	3.63213	7.05705	5.99978	3.60176	3.23969	3.88387	4.28813	4.89085	4.086	0.835437
XYLB	4.94754	7.03233	3.05785	2.15608	2.75098	2.98094	4.44105	6.71152	1.49018	1.86358	1.64365	3.31794	2.61765	3.55234	2.96779	0.835449
UPF3A	24.2997	10.6098	13.0714	10.6023	9.3414	16.5693	12.7891	22.1381	11.308	11.4318	8.37272	10.4266	12.4395	13.6849	11.4331	0.835452
SPECC1L	7.34907	11.6625	17.4475	8.91649	11.2852	15.1069	11.3639	12.6351	13.0883	10.079	4.71352	7.31851	11.4655	11.2407	9.39201	0.835537
CDC40	5.14524	4.10186	4.89115	3.82631	3.2407	5.00307	2.59083	4.85636	6.36984	3.6351	2.15034	4.09267	2.86805	4.16462	3.48036	0.835697
RGS5	8.90663	13.8302	10.3956	19.0698	34.444	22.9228	3.99191	50.7877	16.6717	35.9327	10.1765	9.79726	24.7144	20.6481	17.2558	0.835709
SHPRH	5.2687	5.12827	2.77299	2.49813	3.38271	3.93712	3.52715	4.76428	4.02904	4.16952	1.95867	3.34435	2.95199	3.76696	3.14817	0.835732
ANAPC10	1.11014	0.884028	1.64321	1.20129	1.29942	2.28754	0.820158	1.3631	2.2387	1.35482	0.915809	1.274	1.02378	1.37438	1.14889	0.835931
SLTM	91.0579	69.4712	79.8318	50.1005	45.0399	49.6398	36.5224	65.4149	68.4715	58.8401	33.495	42.9569	55.5494	58.8986	49.2531	0.836236
MCM7	11.1777	7.24506	4.52121	4.29577	3.92304	3.19115	4.66792	4.5946	4.38394	3.73934	4.39889	3.76949	4.77233	5.10351	4.27091	0.836857
GPR116	2.04969	2.97898	3.17506	5.92672	5.41527	9.39037	2.06571	6.27691	3.45561	6.13822	1.74758	1.87844	5.52014	4.42001	3.69929	0.836941
CCDC88A	7.52019	7.6565	9.61945	10.0928	6.81021	18.6515	4.25166	19.8735	16.1432	13.8044	3.09041	6.77059	11.1163	10.6831	8.94345	0.83716
SUGP2	4.70394	3.99128	4.92359	4.09688	3.77987	2.49387	5.74048	2.60964	2.93068	3.392	2.55879	2.15836	4.11602	3.74737	3.13719	0.837172
VPS54	3.95733	1.66322	2.86319	1.68062	2.35672	2.75291	1.75702	2.63592	2.85926	1.87821	0.877584	1.7775	2.07138	2.29836	1.92444	0.837309
DST	27.8372	7.31404	16.6707	93.796	147.738	60.8699	46.7629	54.093	113.399	17.6045	28.0377	48.5598	44.934	55.8294	46.7469	0.837318
BZW1	6.7954	4.63334	8.12598	4.84006	3.26471	4.02789	2.57854	3.38504	8.08312	2.61468	3.1387	4.91627	2.92943	4.68068	3.92285	0.838094
UBE2E3	12.3427	14.6363	5.98442	8.9224	14.7438	28.8693	11.5202	9.8762	21.3142	10.1239	3.53992	12.5827	9.04048	12.8976	10.8116	0.838265
DYNLL2	103.137	43.9492	156.839	35.6097	34.1378	45.5343	53.269	44.9861	41.2001	26.5404	18.259	38.619	53.4055	54.8601	46.0123	0.838719
CNPY3	3.89667	1.61642	2.04862	2.18348	2.27345	2.1873	3.15851	1.97062	3.06219	2.97715	2.09198	1.24741	2.94134	2.49694	2.09437	0.838775
DHX36	15.0396	13.9816	19.6477	10.099	9.10485	14.5608	6.55439	13.6168	21.9781	13.4449	6.87805	9.79613	12.3035	13.1733	11.0498	0.838807
CNOT6L	3.57182	3.3365	4.01785	3.67905	4.63358	3.99856	2.07599	5.7429	9.12977	4.13152	1.69536	3.04358	3.97508	4.18299	3.50933	0.838952
GLTSCR2	7.90885	7.00199	7.20396	6.40527	10.1588	12.2394	5.19545	7.62741	9.38737	10.0786	3.06281	4.76778	8.39369	7.84272	6.58073	0.839088
ABCF1	33.229	52.1048	41.1399	20.7133	22.2628	40.096	20.0505	41.0923	32.3636	25.5167	19.6634	25.8073	27.3226	31.6575	26.565	0.839137
POLDIP3	2.56855	3.5725	4.20111	3.42204	3.21712	4.99728	3.5337	2.25059	4.12531	2.1664	1.63686	1.75028	3.69841	3.24468	2.72435	0.839635
C3	4.88152	4.31903	7.82291	20.4195	19.1277	78.6772	6.09783	24.2516	51.2674	7.77591	3.5581	15.5349	19.3032	20.7453	17.419	0.839661
MLF1IP	5.66282	5.61377	5.83459	2.39246	2.34623	2.71891	3.37788	8.50496	6.60301	2.40598	3.77822	5.54105	1.97615	4.47626	3.7586	0.839675
EDEM1	4.17559	3.18546	7.80878	4.17328	3.54037	3.88798	5.83458	4.16417	11.8882	5.14973	2.36214	4.31123	4.26493	5.10639	4.28808	0.839748
DHX38	4.43223	3.87095	4.79573	4.15872	3.93391	4.56188	4.16717	2.84285	6.3833	2.91179	1.99386	2.22851	4.49748	4.00476	3.363	0.839749
RNMT	6.82721	9.63714	10.8511	6.27837	7.26502	8.02792	5.6808	6.43305	7.62878	4.3334	2.50944	6.19863	5.32705	6.86111	5.76284	0.839928
CKS2	11.5908	7.40454	10.514	3.34253	2.27562	2.10335	6.26455	8.57884	8.23715	9.80216	4.01009	4.63699	6.68351	6.73851	5.66025	0.839985
FGFR1OP2	19.7633	19.9802	26.9987	24.751	28.2008	39.2042	17.3548	28.6803	40.4625	28.7532	15.9662	23.0779	21.2412	26.3741	22.1595	0.840201
SGK1	8.39224	6.88703	15.2244	8.883	8.39893	9.51898	10.0755	26.5152	11.9553	14.0443	2.92957	10.3446	8.41919	11.1659	9.3819	0.84023
SEH1L	16.1244	18.7446	21.0041	15.0448	8.38444	12.6412	9.83337	12.4685	10.8415	10.7863	4.66427	11.0154	10.4576	12.7761	10.7365	0.840356
MOXD1	0.742153	0.493183	1.1738	0.464611	0.498526	1.13668	0.812517	9.39423	1.17757	2.26144	0.352396	1.46082	1.36724	1.68246	1.41403	0.840452
BRWD3	6.2915	7.19107	10.0421	4.4847	5.61007	8.34682	5.37831	8.03944	5.896	5.1404	2.2426	4.02352	6.46986	6.24209	5.24669	0.840534
ATE1	2.8134	2.7075	3.43017	3.84743	3.1985	3.7161	2.03588	1.9935	3.64905	2.61089	2.0514	2.22318	2.67569	2.91398	2.44944	0.84058
SLC35B4	2.25573	2.52655	2.73983	2.39866	2.1952	3.57839	1.7108	2.80248	2.61244	2.71789	1.09855	1.63139	2.44124	2.4215	2.03632	0.840931
PIAS1	16.5593	18.5054	14.7189	15.5899	25.6368	33.9852	11.5039	34.703	39.8266	31.9264	10.7191	23.1031	15.6909	23.0613	19.397	0.841105
CWF19L2	25.577	22.6522	14.424	20.5318	23.2838	27.5441	16.3746	20.2515	33.991	33.9309	11.0301	23.1587	15.0198	22.6901	19.0892	0.841303
SETD6	4.88979	6.40624	9.07343	6.61469	5.19415	4.70613	5.135	4.71069	3.90101	2.38216	1.74478	4.33043	4.0461	4.97801	4.18826	0.841354
SAMSN1	1.60318	2.25985	2.89621	3.08968	1.66814	4.59727	0.97622	5.18319	12.5079	8.02138	1.13439	2.69517	4.02912	3.99431	3.36214	0.841734
RTF1	18.9973	10.2137	16.2362	8.03886	7.66066	11.635	5.68251	18.2147	13.2706	8.50147	5.48724	9.32222	9.65116	11.2671	9.48669	0.841981
IGFBP7	66.721	60.0294	117.296	90.4193	97.6038	175.859	39.1455	285.941	121.446	171.305	36.8367	81.8083	111.529	114.782	96.6686	0.842193
CTSZ	4.37938	5.54318	6.70228	3.48322	4.95364	6.46796	5.02661	6.96568	8.89712	4.78342	1.26966	4.46102	4.49293	5.31565	4.47698	0.842225
HOXB_AS3	0.323767	0	6.36324	0.33343	8.86527	1.17454	2.17481	0	0.155901	0.66319	2.94152	1.34616	2.1754	2.09052	1.76078	0.842271
ZNF211	1.36512	2.13575	1.28321	1.92645	2.21006	1.94835	1.32724	1.08129	2.06633	1.55945	0.599836	1.42932	1.25117	1.59119	1.34024	0.842291
GRHL1	2.06191	6.06605	1.27183	4.59527	2.88451	2.60606	2.97437	19.4525	2.35974	2.12299	0.955433	5.18341	2.07003	4.30461	3.62672	0.842521
DCAF11	2.57525	1.57333	2.78621	1.52342	1.39216	1.465	1.13786	1.49845	1.69637	1.31481	1.15519	1.4668	1.3096	1.6471	1.3882	0.842817
WWP1	86.8794	17.6081	19.4049	21.5285	11.2697	16.3488	9.1374	11.1822	32.8034	9.80082	15.8985	19.4084	19.187	22.8965	19.2977	0.842822
ELF2	10.707	7.95873	8.78303	6.79927	9.97939	10.4368	4.08534	6.65047	9.33073	6.01405	5.449	6.57277	6.63576	7.8358	6.60426	0.842832
COIL	18.1198	5.86994	18.4089	5.35008	4.87173	5.61735	4.04296	10.5871	11.5557	3.85378	5.2913	7.07978	7.26228	8.50624	7.17103	0.843032
DIABLO	5.51085	3.99991	7.88543	4.51455	4.7787	5.50328	3.4808	4.37061	6.01322	3.22675	3.16213	3.51371	4.53069	4.76784	4.0222	0.843611
CD1E	0.0715543	0.526767	0.388547	2.07485	1.88677	2.48256	0.37322	3.63951	5.93686	2.17773	0.336571	1.1269	1.92594	1.80863	1.52642	0.843964
ANAPC4	1.85841	1.38493	3.99664	2.49413	3.29017	2.4865	2.21866	3.23796	3.62041	3.10591	1.58014	2.1361	2.35627	2.66126	2.24618	0.844031
CENPJ	3.44196	5.81363	2.17973	2.30747	2.44132	2.42995	4.45821	3.60639	3.26489	2.68605	2.21674	3.27475	2.07398	3.16785	2.67436	0.844221
CD44	19.1546	13.0085	22.2453	28.8667	27.4409	44.2875	27.1698	37.0584	57.2876	29.3564	5.9176	20.2006	27.6589	28.3448	23.9297	0.844236
KIAA0196	3.27375	7.80101	10.9856	2.94264	3.21399	5.49076	4.97776	9.74593	14.6264	5.59792	2.93597	4.89334	6.09761	6.50834	5.49548	0.844374
TGS1	8.61139	18.983	6.5067	5.41945	6.65681	9.85754	6.37975	7.7218	10.8558	6.94924	3.27884	7.28422	6.72164	8.29276	7.00293	0.844463
ZFHX3	12.8622	1.07163	11.3037	4.1952	3.42252	5.21009	2.96656	4.9568	5.10767	3.25581	3.83333	2.89201	6.04204	5.28959	4.46702	0.844493
CNRIP1	1.94062	1.3273	2.4145	4.32435	5.57606	11.1554	2.2935	4.39971	3.51329	4.02845	1.05867	2.31016	4.14417	3.82108	3.22717	0.844569
TET2	11.2628	8.41253	8.60551	6.30855	6.60542	8.39992	4.72564	7.26306	6.53268	4.47483	3.85258	5.59441	6.14689	6.94941	5.87065	0.844769
LOC388796	1.15533	4.48025	2.8937	4.40939	4.22159	13.8065	10.1103	4.9142	3.39095	5.56183	2.04834	3.17521	5.58057	5.18113	4.37789	0.844969
MPP1	0.995089	1.19236	2.13978	1.34961	1.207	2.07627	1.2057	2.5857	2.84443	1.90153	0.591338	1.36586	1.4133	1.64444	1.38958	0.845019
RPS6KA5	3.00501	1.19478	2.36852	2.85134	3.3342	2.67868	1.83344	0.864767	3.52059	4.11573	1.5259	3.05206	1.14154	2.48118	2.0968	0.845082
METTL7A	4.42623	1.90712	3.98191	5.91812	6.1215	6.18219	1.77724	5.7221	5.67539	8.20998	1.53926	3.42649	4.48057	4.67828	3.95353	0.845083
ISCA2	12.5899	11.8997	13.9192	9.27296	12.5501	19.1886	7.96584	10.9083	14.3229	7.84756	5.87431	10.7944	8.61838	11.4854	9.70639	0.845107
KIF27	11.5679	1.75889	10.1275	3.9489	4.24381	3.53714	2.96208	3.01612	5.3235	2.94833	4.7469	2.76438	5.56137	4.92555	4.16287	0.845159
MRPS33	10.6663	12.8151	25.44	10.8595	16.1445	20.0368	10.242	5.66105	15.8923	6.62069	12.2153	11.4786	11.0512	13.3267	11.2649	0.845289
PALMD	17.1803	3.82259	6.83266	13.9384	11.8924	55.9443	9.59001	10.617	12.678	6.14765	5.62342	12.8225	10.8876	14.0242	11.8551	0.845325
SDHD	3.20112	3.16636	5.38776	3.39493	4.14159	4.93751	1.80517	2.82841	4.96054	2.67067	0.854711	3.79014	1.95104	3.39534	2.87059	0.845449
CDR2	4.92562	12.8457	5.09566	5.59917	5.56565	5.51518	6.2258	11.6067	7.03145	4.92739	4.97106	4.5223	6.9062	6.7554	5.71425	0.845879
SLC38A2	69.1927	47.5967	66.8584	37.2291	49.6902	51.4235	35.9757	47.4505	54.6158	43.4694	30.0482	43.6882	38.3973	48.5046	41.0427	0.846163
CYP1B1	2.77278	2.12574	6.03924	5.17475	6.50545	30.389	10.2046	31.8989	15.24	5.22369	2.33879	8.95934	9.18481	10.7194	9.07207	0.846326
VIM	43.4369	34.7858	63.4248	73.626	93.2706	217.709	45.9103	79.151	86.7229	55.8355	23.0735	47.5766	78.1567	74.2678	62.8666	0.846485
CXorf36	0.841396	1.01668	1.2589	4.27666	5.22311	6.77799	1.21719	1.61178	2.16143	2.38504	1.38641	1.02557	3.30877	2.55969	2.16717	0.846653
NCAPD2	3.39273	1.34711	3.00287	1.64702	1.55047	1.5454	2.71678	2.02454	1.6787	1.82461	0.672832	1.45826	1.83807	1.94573	1.64817	0.847066
PAFAH1B1	26.2016	19.8013	30.2182	22.392	32.4146	45.3279	18.8615	58.1119	42.0174	27.1722	18.0337	26.9161	25.551	30.9593	26.2336	0.847356
ASXL2	13.8331	12.5992	12.1383	13.2607	13.423	16.131	9.35741	11.7777	20.2885	10.8924	8.70945	10.5793	11.3641	12.9464	10.9717	0.847469
CDR1	10.5887	1.46094	3.18715	16.2765	15.7738	138.197	6.66736	13.7787	6.47463	1.68581	3.48092	13.7806	19.7443	19.7792	16.7625	0.847477
NCBP1	11.2583	5.92037	13.4469	7.235	6.31588	6.60735	6.91121	6.76438	9.47032	7.05768	4.21305	7.39089	5.73807	7.74549	6.56448	0.847522
SPARCL1	40.1961	72.2104	77.4944	210.936	276.573	380.404	31.2198	175.855	287.654	75.6071	91.8795	70.6632	194.423	156.366	132.543	0.847645
MEF2C	3.30053	5.29735	3.54778	9.37226	7.6005	15.5824	3.37007	11.8413	12.3583	15.6147	4.13862	4.43024	9.75572	8.3658	7.09298	0.847854
APLNR	2.91942	3.28225	6.56937	5.82902	8.48535	18.7516	2.09357	14.1112	3.40998	7.5637	2.37465	3.70714	7.91467	6.85365	5.8109	0.847856
IL17RA	1.01457	1.67687	1.61925	1.46202	1.903	3.61473	1.29748	3.04536	3.91578	2.33109	0.656021	1.48497	1.98978	2.04874	1.73738	0.84802
PDE5A	1.83608	1.33341	1.22715	2.30066	2.21459	3.56825	1.221	3.07622	1.89714	2.94132	1.47271	1.87798	1.68201	2.09896	1.77999	0.848038
GDAP1	0.836023	1.09962	1.67441	2.23658	2.71103	3.27539	0.654725	1.09929	5.58302	2.49324	0.965808	2.05739	1.43215	2.05719	1.74477	0.848131
RAVER2	1.45145	1.06469	1.09321	2.28454	1.5069	2.21769	0.870122	0.960623	1.51588	1.02777	0.684454	1.19201	1.07187	1.3343	1.13194	0.848338
CAPRIN2	1.49218	1.51701	2.14994	3.31381	4.15722	3.41169	2.83507	2.48714	2.92642	2.58566	1.88967	2.24623	2.19084	2.61507	2.21854	0.848364
GUF1	6.59383	2.78499	15.1025	2.12675	3.48394	3.88621	2.74574	5.18104	5.95644	4.59028	2.59487	3.3927	5.10254	5.00424	4.24762	0.848805
LINC00478	3.77864	1.13067	0.736876	2.00993	3.18237	3.41116	1.08445	2.248	1.74605	0.351501	0.559469	1.24572	1.87833	1.83992	1.56202	0.848964
NUP88	7.66329	4.82548	10.8397	4.26036	4.84562	8.92841	4.06382	5.00914	8.36621	6.27419	1.5654	6.00005	4.2874	6.05833	5.14372	0.849034
SP4	2.31518	1.13514	1.69667	1.57159	1.71069	1.81941	0.602687	1.15249	3.23644	2.22413	0.318742	1.58008	1.16526	1.61665	1.37267	0.849082
LOC90784	1.6717	2.45696	2.96088	1.51355	1.85311	2.14586	1.88664	1.81126	1.74804	0.576758	0.833473	1.61885	1.38576	1.76893	1.50231	0.849273
WBP4	12.6374	16.3772	8.63735	8.26227	8.32027	16.9264	6.01279	13.9586	13.3189	6.47538	7.02786	7.78421	10.4426	10.7231	9.11341	0.849883
SUCLA2	7.19228	13.6953	9.03059	6.69877	6.89103	12.4496	3.80234	6.37951	8.67617	5.22902	3.57643	7.94409	4.97978	7.60191	6.46194	0.850041
PAK1IP1	3.90383	5.67727	4.69313	3.17642	2.63085	4.48217	4.53458	7.31059	3.93331	4.00167	1.29858	3.79686	3.25749	4.14931	3.52718	0.850063
PDCD11	4.28495	4.00267	5.21163	2.58097	3.17903	3.04311	3.87092	3.57581	2.56322	2.13386	1.95499	2.31161	3.31521	3.3092	2.81341	0.850179
SF3B3	9.2078	4.90561	9.5809	5.11841	4.00896	5.53597	3.90506	3.81798	7.38911	2.09678	2.63003	3.97272	5.02608	5.2906	4.4994	0.850452
DYM	3.37675	2.48618	3.77678	2.60037	3.80313	4.81459	2.94787	3.38135	4.60329	2.52381	1.51858	2.82223	2.71898	3.25752	2.7706	0.850526
SETBP1	2.29776	2.10397	0.913256	4.50125	5.29281	7.79624	2.47794	1.72694	4.77969	3.17703	2.21409	1.85718	3.90821	3.38918	2.8827	0.850558
FIP1L1	69.6337	47.5335	51.7276	35.4725	48.6753	82.2394	49.8887	142.57	61.9598	55.1211	38.223	44.1786	61.4965	62.095	52.8376	0.850915
PACRGL	7.15137	1.79864	4.10419	2.74729	4.74825	5.96533	3.01171	9.36444	4.78034	3.8183	2.95475	3.68153	4.12486	4.58587	3.9032	0.851134
FAM18B1	1.95971	1.2692	2.92735	2.74971	3.14432	0.861867	0.915238	1.03505	3.23334	1.25656	0.863477	1.74364	1.38715	1.8378	1.5654	0.851776
STXBP5	1.99658	6.88544	1.78955	1.07537	1.28379	1.90811	1.8936	2.8241	1.83395	1.88958	0.755589	1.62504	2.11339	2.19415	1.86922	0.851908
GTF2H2	1.65937	1.48835	2.1158	0.799249	1.70342	2.69159	0.974842	1.64303	2.03737	1.01316	0.570193	1.4019	1.18425	1.51785	1.29307	0.851911
PTPRK	40.0923	7.67908	25.3809	7.64074	13.8358	14.6695	10.7598	14.425	13.0999	5.97115	3.7398	12.1942	12.1812	14.2995	12.1877	0.852319
DNAJC1	49.3415	10.1787	113.268	7.52076	8.29635	9.09305	12.5892	9.07107	28.8351	9.88646	35.4381	24.1238	21.3763	26.6835	22.7501	0.852589
BICC1	2.81438	1.13624	4.5189	3.87293	6.55356	11.4406	4.77178	4.8843	5.39777	2.67961	2.03519	3.35797	4.41008	4.55502	3.88402	0.85269
INTU	8.22877	2.12189	6.03316	6.03965	6.83121	6.81793	5.39242	5.33629	4.44969	1.58359	3.80349	5.35286	3.42857	5.14892	4.39072	0.852745
CEP135	9.16592	6.49666	6.94323	4.3451	4.37683	4.97612	5.94478	5.51555	10.3654	7.32342	4.29971	5.72571	5.08938	6.34116	5.40755	0.85277
CCDC107	0.621847	3.77616	1.44032	1.43321	1.48015	1.84191	1.61667	0.310416	1.16753	0.966088	0.614663	1.03719	1.33042	1.38809	1.1838	0.852832
RNF152	2.71141	5.14099	2.83269	7.96472	8.93557	6.08032	6.68075	5.44361	3.39239	3.82406	2.97279	5.57085	3.11003	5.08903	4.34044	0.852902
CPQ	2.36696	1.66593	2.32911	2.7022	3.11122	6.26286	1.93806	2.84777	3.55044	2.74616	0.717335	1.63315	3.05706	2.74891	2.34511	0.853103
RAP1A	19.3454	14.0691	35.778	24.9442	20.1682	46.4528	9.75043	31.7152	44.9358	23.9188	9.09496	23.1072	20.3546	25.4703	21.7309	0.853187
PHKB	6.24933	3.77536	11.3267	6.48072	6.47985	8.97991	3.69034	9.97374	6.79797	7.20249	3.26312	4.40227	7.11529	6.74723	5.75878	0.853503
OGFRL1	1.71638	1.88038	2.01279	4.91865	5.24105	9.2506	2.56154	3.47146	6.59669	2.54544	1.05275	2.73999	3.66298	3.74979	3.20148	0.853776
NAA40	3.63708	3.4916	3.31466	3.72241	3.57022	3.48722	3.21336	2.91043	3.81181	2.89369	1.22662	3.06496	2.41301	3.20719	2.73899	0.854014
BBS7	1.61614	2.07183	2.46135	3.26896	2.93685	4.19702	1.57605	1.86739	3.08323	1.52646	1.3774	2.02784	2.00802	2.36206	2.01793	0.854309
NAA10	2.88928	4.32801	4.18278	1.91564	2.57255	1.70977	4.16375	2.13497	1.91423	2.12603	2.30872	1.54488	3.15422	2.74961	2.34955	0.854502
SMAP2	8.95228	5.9334	13.3705	11.1643	7.77701	7.11668	9.18721	14.7143	30.7644	24.1158	6.22213	8.73913	12.9062	12.6653	10.8227	0.854515
MLH3	4.26994	4.52698	3.63514	4.67211	4.21295	4.32462	3.20911	3.62668	3.87333	2.76369	2.66685	3.03015	3.46493	3.79831	3.24754	0.854996
WEE1	16.7091	10.9186	19.4855	8.20032	7.32514	7.17407	8.55258	9.99109	9.05429	7.38331	5.11929	12.1573	4.92946	9.99212	8.54338	0.855012
DDX19B	8.64938	8.20648	13.5373	5.52659	7.77643	16.4661	3.84998	17.4523	13.4819	7.81329	4.24257	7.7687	8.8701	9.72748	8.3194	0.855247
FLAD1	5.32534	9.20052	6.19989	3.1685	2.81798	1.30952	5.15136	7.11188	2.49536	2.88714	2.67122	4.16149	3.35614	4.39443	3.75881	0.855359
RGS16	1.99802	2.80168	11.539	2.65148	1.21813	1.2507	1.85427	7.95646	5.33294	1.7205	0.993622	3.09907	3.01657	3.57425	3.05782	0.855513
ZNF22	5.36287	5.53843	4.81409	4.52699	4.06367	6.08034	2.54068	3.68952	5.53506	2.98608	1.88512	3.98664	3.32875	4.2748	3.65769	0.85564
ZNF280D	21.1075	14.2799	15.5275	14.1873	17.7223	18.524	8.02459	14.1136	17.6249	12.0266	9.74253	13.8519	11.4909	14.8073	12.6714	0.855751
AP3D1	17.0314	19.1527	11.3327	6.88521	7.39855	14.3476	7.78524	24.8154	9.56874	11.5189	6.50232	7.78042	13.433	12.3944	10.6067	0.855764
YLPM1	18.4813	14.1547	14.1438	13.1491	12.8829	16.618	11.1876	15.4694	13.1683	11.1568	7.91056	12.5192	10.5617	13.4839	11.5404	0.855871
SQRDL	8.47869	4.87823	9.7329	6.12905	11.8149	8.74287	6.00254	9.08164	22.3136	7.48834	5.86532	7.31782	8.327	9.13892	7.82241	0.855945
OSTF1	9.92644	6.23048	9.60088	7.36327	6.0372	9.2956	6.06799	7.40364	10.5532	9.38756	3.80082	6.9164	6.42028	7.78792	6.66834	0.856242
ASPH	104.011	133.488	182.754	189.921	131.372	296.429	165.18	126.957	166.432	133.135	22.263	143.476	113.778	150.177	128.627	0.856505
HIC2	0.970452	3.13923	2.1269	2.09456	1.34301	1.55858	1.92056	0.745342	1.47628	1.47457	0.774049	1.21756	1.52772	1.60214	1.37264	0.856754
LARP1B	21.1009	25.5842	30.1703	15.8058	16.5589	16.094	15.6445	28.3235	14.5827	11.7322	12.1312	17.4936	14.8738	18.8844	16.1837	0.856989
ST7	1.73225	1.77523	1.22945	1.50271	2.12994	3.04393	2.69533	2.69594	2.98794	1.89581	2.00321	1.88653	1.80516	2.15379	1.84585	0.85702
MMP7	0.916265	4.63137	0.83531	1.5309	8.70075	20.4031	3.38432	12.459	13.302	0.161499	0.371659	7.4259	2.97314	6.06329	5.19952	0.857541
NAA25	4.68401	4.32137	5.73153	3.72801	2.55741	3.21165	3.98689	6.05286	4.87593	3.68559	1.86141	2.97077	4.00136	4.06333	3.48606	0.857932
TIFA	2.55962	4.64296	5.09667	3.80904	5.96036	7.33899	1.51843	4.14154	8.61382	2.85105	1.22972	4.63666	2.81462	4.34202	3.72564	0.858043
DPAGT1	5.50951	6.39476	7.60373	3.37905	4.61575	6.67008	5.73479	10.8945	5.09844	3.61444	3.45601	4.98912	4.83629	5.72464	4.9127	0.858168
TAS2R30	1.04581	2.05017	2.1931	2.25984	2.55686	3.0567	3.09986	2.17538	4.51573	2.73874	3.18003	1.3326	3.17265	2.62475	2.25263	0.858225
ZYX	2.87003	1.62437	3.07377	1.23429	2.31968	3.38503	3.21439	1.95101	2.40727	1.61412	0.934609	1.10551	2.73777	2.23896	1.92164	0.858273
TAF5	3.60472	2.48717	2.1505	1.13438	1.12609	1.26284	1.24511	2.30654	1.96683	1.39482	1.08045	1.94536	1.13844	1.79631	1.5419	0.858369
RPS10	15.8961	18.1518	36.4982	26.598	18.7873	24.9666	6.13787	8.67283	25.2338	11.4669	3.04415	14.5435	15.9656	17.7685	15.2546	0.858516
RAB7L1	2.25375	1.16931	2.27783	1.09918	1.18768	3.31702	1.10225	3.16274	3.84742	2.99937	0.460146	1.10085	2.47058	2.0797	1.78572	0.858641
FAM133B	5.7936	3.83394	2.87929	2.09711	1.17651	2.42027	1.61831	3.01651	3.99115	2.62193	2.41267	2.61783	2.36159	2.89648	2.48971	0.859564
CCND2	7.45559	7.54399	10.4237	20.1649	17.1133	45.6967	10.5577	21.4025	36.1181	32.6478	6.63378	13.4284	20.2931	19.6144	16.8607	0.859612
ZFP28	3.00617	0.493743	0.493525	2.81558	3.63426	4.06999	1.78607	2.68984	2.44368	1.42288	0.796989	1.51852	2.17873	2.15025	1.84862	0.859726
SEPT9	2.43914	2.10156	4.78127	3.36173	3.30182	2.83732	2.54525	5.0028	4.40882	9.82432	1.51495	2.96102	3.62399	3.829	3.29251	0.859887
SMARCA2	25.083	44.6311	51.8342	34.5496	41.1162	65.8557	17.7548	37.0768	50.233	33.4845	19.4325	29.5521	36.2943	38.2774	32.9232	0.860121
IGSF6	5.02454	5.723	14.3163	3.87818	4.18486	11.5893	1.49834	24.7061	13.8398	14.6943	1.24972	9.51528	6.24804	9.15495	7.88166	0.860918
KLC1	10.231	10.9194	7.83365	9.31993	7.62306	7.46323	7.39422	5.71858	7.7576	7.48062	4.88861	7.97846	5.58256	7.87545	6.78051	0.860968
ARRDC3	12.7053	3.77397	9.85754	14.9102	18.8749	21.7021	8.77558	10.3768	23.0491	15.3028	4.97722	11.4769	11.1141	13.1187	11.2955	0.861024
STEAP4	1.15107	23.9606	0.606975	14.0385	13.3782	41.8007	0.87706	4.65263	8.16351	4.41036	3.1422	1.32443	16.8639	10.562	9.09417	0.861028
PABPN1	2.00889	2.6315	2.08774	1.80712	1.98652	1.97822	2.4839	1.67101	1.41826	1.13876	1.27832	1.22407	1.98405	1.86275	1.60406	0.861125
NUFIP1	1.59818	2.38965	1.16603	1.05038	1.10437	1.7688	1.57197	4.14904	1.70746	1.03236	0.742225	1.68168	1.18047	1.66186	1.43107	0.861128
ZNF782	3.38719	2.33299	1.86892	2.72789	2.14226	2.6692	2.25231	2.60255	2.72868	2.67812	2.49141	2.01808	2.34778	2.53468	2.18293	0.861224
MTRF1	1.71319	2.25247	1.52142	1.73813	1.63586	2.82514	1.12023	1.76885	2.08033	1.98366	1.32847	1.88031	1.24682	1.81525	1.56357	0.86135
TBCCD1	1.12776	1.52365	2.269	1.41757	2.18097	2.56599	1.41642	2.77664	2.0522	2.17381	1.13164	1.37575	1.85658	1.87597	1.61617	0.86151
ORC5	3.37865	3.06483	4.52199	2.69326	2.16483	1.74758	1.93589	1.87023	3.05484	1.68184	1.79254	1.75431	2.61704	2.53695	2.18567	0.861536
IDH3A	6.47914	5.58521	7.28316	4.62586	5.48036	4.89983	3.20994	5.74501	6.45103	5.21122	2.83962	4.51388	4.54218	5.25549	4.52803	0.861581
PLCG1	2.43487	2.02374	2.75741	2.2219	2.97376	2.41497	2.697	1.00368	1.94481	1.562	1.45753	1.36769	2.31237	2.13561	1.84003	0.861596
RPGR	9.48362	7.22602	7.43111	10.0853	7.73983	12.9481	6.56356	16.8516	10.7052	9.09935	4.71543	6.2773	9.83463	9.34992	8.05597	0.861608
MFRP	2.06413	1.34018	3.00024	2.53089	2.43028	6.09867	4.9674	2.59248	1.16898	2.20236	1.15322	1.68948	2.93955	2.68626	2.31452	0.861613
CPSF7	8.4138	5.20763	5.48012	5.19606	4.99387	6.13911	6.45277	3.84691	5.04269	5.1656	2.84037	4.7517	4.4575	5.34354	4.6046	0.861714
EPAS1	1.56542	1.8003	2.45667	4.11205	3.71571	9.61084	3.29366	4.47725	4.261	4.51236	1.3996	2.56574	3.89071	3.7459	3.22823	0.861803
MYBL1	0.259759	3.74079	0.322607	1.17738	1.05427	1.53925	0.455821	1.05601	2.07228	1.90096	0.979264	1.00514	1.27676	1.32349	1.14095	0.862077
FAM54A	2.63731	7.65284	3.5271	1.29281	1.27957	0.850551	14.7066	5.20413	2.23062	3.28974	2.60225	3.8159	3.28178	4.11577	3.54884	0.862253
ZNF766	3.8884	3.55795	5.00702	2.62444	2.84794	2.55796	1.79804	1.55262	3.40624	3.27115	1.5659	2.58159	2.448	2.91615	2.51479	0.862368
RNF145	5.10167	5.48799	2.24266	3.5663	3.615	4.99409	7.79026	5.44497	4.60374	6.73829	1.18614	3.05718	4.90567	4.61556	3.98142	0.86261
ASF1A	8.75447	11.3347	12.9412	8.46042	10.2341	16.6589	3.42511	11.1179	20.066	8.99018	5.52257	11.905	6.535	10.6823	9.22	0.863108
FSD1L	3.60243	1.60807	1.42378	1.56033	1.50429	0.744195	2.1875	1.27648	2.25264	1.32134	1.76052	1.75688	1.26485	1.74923	1.51086	0.863729
TTC4	2.43363	1.83627	2.4194	1.14282	1.43146	2.36051	3.88243	2.34059	1.86436	1.24605	0.907943	2.10621	1.32842	1.98777	1.71731	0.863941
UQCRC1	2.31292	2.76521	4.89108	1.59045	2.4575	3.04598	2.25217	3.26631	1.56843	1.9843	0.549772	2.22321	1.96843	2.42583	2.09582	0.86396
CCDC88C	4.2015	4.21585	6.23799	1.644	1.59511	1.62993	1.7491	1.11573	2.96181	1.65552	1.97529	2.19568	2.35728	2.63471	2.27648	0.864034
MAP1B	16.7321	5.9336	12.866	19.7808	20.2984	41.6943	12.4428	24.0566	10.9227	14.6619	7.59148	7.36833	22.0069	16.9982	14.6876	0.864067
TNIP2	3.14956	1.89608	6.03339	2.99235	2.96283	5.11533	2.31475	1.52028	3.76073	1.29257	2.3043	2.6669	2.57134	3.03111	2.61912	0.864081
MYLK	10.6731	11.8424	16.3219	46.2485	56.5102	51.4272	22.9585	24.6703	39.7711	25.0532	7.85833	28.1058	21.1247	28.485	24.6152	0.864149
HLA_DMB	0.495979	0.51891	1.46545	1.48051	0.795385	2.0655	0.413706	2.66631	4.22121	4.70263	0.234011	1.42258	1.57309	1.73269	1.49784	0.864456
FAM96A	13.1343	10.6899	31.7009	8.18934	6.25075	8.11061	2.83592	8.08006	16.8566	9.16494	4.42549	10.0625	8.72014	10.8581	9.39132	0.864916
ZNF354B	2.35838	1.19619	2.26498	2.58511	3.68197	3.15814	1.94342	3.08542	2.74836	2.25669	1.68845	2.4571	1.78374	2.45156	2.12042	0.864928
APEH	2.51865	2.44706	4.09882	1.80261	1.5635	2.08419	1.57195	2.08585	1.96729	1.52945	0.671972	1.79377	1.72026	2.03103	1.75701	0.865085
SDR42E1	1.81827	1.32991	3.92066	2.16298	1.86129	2.67165	0.634444	0.876632	1.55154	2.26465	0.461217	1.36693	1.70887	1.77757	1.5379	0.865171
UQCR10	5.08946	3.52946	4.49485	3.07885	1.96932	1.48241	4.14189	2.31048	2.96779	1.72621	4.19854	2.2115	3.29289	3.18084	2.75219	0.865241
PROSER1	12.3143	14.2182	6.85854	4.71846	5.58835	10.8338	6.06103	14.9545	9.97247	6.39269	4.86154	9.55011	5.67737	8.79763	7.61374	0.865431
XPO6	2.69775	2.15122	3.93117	3.12826	4.12762	4.75972	3.38074	3.22855	5.06511	3.40541	1.80878	2.8105	3.12315	3.42585	2.96683	0.866012
ZNF460	36.0933	40.759	26.7627	17.0718	24.4483	46.9658	29.9628	53.0707	46.9752	32.2375	12.604	22.184	35.5966	33.3592	28.8903	0.866037
ORC4	2.01615	1.09636	1.61029	1.56418	2.02039	1.66971	0.685428	1.05224	1.84295	1.33079	1.07994	1.42899	1.08571	1.45168	1.25735	0.866137
KRBA2	3.58538	1.89368	1.70032	1.99209	3.01285	2.23474	1.15663	2.32981	1.91369	1.04756	1.14971	1.99808	1.46935	2.0015	1.73372	0.866209
RALGAPA1	3.86577	4.13926	3.83314	3.19984	2.4784	2.90378	1.85622	2.54839	4.22335	1.99724	1.54326	2.42935	2.70446	2.9626	2.56691	0.866435
ANLN	12.232	9.12394	5.04921	4.95996	2.5032	1.45369	7.87299	5.42644	4.24239	4.92016	3.11662	5.5082	4.087	5.53642	4.7976	0.866553
BBS2	3.86228	1.28202	2.90038	3.16227	4.10308	3.65202	1.50665	2.7083	4.95279	2.79551	1.69787	2.74105	2.40118	2.96574	2.57111	0.866938
LENG8	1.57393	3.06608	3.35839	4.10765	4.99504	2.88762	6.83799	3.53484	1.55366	4.27193	2.38031	2.64028	3.44098	3.50613	3.04063	0.867232
SLC7A1	5.05761	14.1347	3.95397	3.03325	2.51044	3.47187	4.29945	6.33722	4.53733	3.06345	1.44724	4.49688	3.68025	4.71332	4.08857	0.867449
LRPPRC	8.8997	12.5163	20.0453	7.47574	10.7251	10.7054	9.55048	7.97832	12.1475	9.63123	5.72368	9.55973	8.64451	10.4908	9.10212	0.867629
SLC18B1	1.94641	0.69434	3.19582	2.32388	3.18625	6.25372	8.07886	3.50636	4.97	1.72593	1.01077	2.93928	2.8806	3.35385	2.90994	0.867642
VPS13A	8.40342	5.34445	2.66946	5.91837	5.78757	5.9253	7.02168	9.25167	8.02868	7.41546	3.75547	6.17921	4.79044	6.32014	5.48483	0.867833
NT5C2	5.3484	29.2508	6.49346	7.25627	7.02896	7.40716	5.01941	7.71952	8.84161	5.49381	3.99175	9.27082	5.54475	8.53192	7.40779	0.868243
ANKRD36	4.51008	6.46985	2.34063	6.67856	2.35772	2.02113	5.56464	2.70093	3.60234	2.62316	3.88649	2.88511	3.86461	3.88687	3.37486	0.868273
BPHL	1.98722	4.07234	4.94818	2.30402	3.11165	5.41725	1.96079	1.06849	2.12797	1.27576	1.71005	1.02857	3.7063	2.72579	2.36743	0.868531
[truncated: 7,600 more rows]

## Sheet: Diff Expressed mRNAs
	RESPONDER	RESPONDER	RESPONDER	RESPONDER	RESPONDER	RESPONDER	RESPONDER	RESPONDER	RESPONDER	RESPONDER	RESPONDER	NONRESPONDER	NONRESPONDER
[truncated: 1,543 more rows]
