# Supplementary material for: Transcriptome-wide identification of mRNAs and lincRNAs associated with trastuzumab-resistance in HER2-positive breast cancer
Source: Oncotarget. 2016 Jul 16;7(33):53230–44. doi: 10.18632/oncotarget.10637 (PMC5288181; doi:10.18632/oncotarget.10637)
Supplement: Supplementary file 3 [file oncotarget-07-53230-s003.xlsx]

## Sheet: FPKM
		RESPONDER	RESPONDER	RESPONDER	RESPONDER	RESPONDER	RESPONDER	RESPONDER	RESPONDER	RESPONDER	RESPONDER	RESPONDER	NONRESPONDER	NONRESPONDER
		SS119	SS64	SS76	SS159	SS143	SS153	SS7	SS118	SS105	SS120	SS208	SS107	SS43
GeneID	lincRNA_ID	S1_PRE	S2_PRE	S4_PRE	S5_PRE	S6_PRE	S7_PRE	S8_PRE	S9_PRE	S11_PRE	S12_PRE	S13_PRE	S3_PRE	S10_PRE
XLOC_012288	linc-AMZ2-2	0.796895	0.262407	0.107057	0.57738	0.715397	0.460019	0.53563	0.733236	0.968514	1.42194	0.414899	0.085866	0.420203
XLOC_009349	linc-IFITM5	0.512586	0.677347	0.100528	0.524892	0.452081	0.486496	0.270636	0	0.758861	0.500542	0.184256	0	0.506377
XLOC_014388	linc-TCF20	0.300166	1.79839	0	0.152724	0.287731	0.0708482	0.209556	0	0	0.250948	0	0	0.507747
XLOC_009145	linc-C11orf66	1.71725	0.806062	1.03661	0.934496	1.33953	1.81876	1.25514	0.577943	1.38531	0.723417	0.601946	0.405757	0.10455
XLOC_010811	linc-LRFN5-3	0.613695	0.576894	0.185937	0.349647	0.37816	0.166218	0.470104	0.3367	0.710928	0.340665	0.216205	0.512743	0
XLOC_013923	linc-KCNE2-3	0.311633	0.523877	0.204875	0.513497	0.652187	0.383057	0.833063	1.01753	0.111257	0.126465	0.104278	0.519958	0
XLOC_008501	linc-LRRTM3-2	1.50416	0	0	0.416696	0.0697281	0.43312	0	0	0.176844	0.177816	0	0.349073	0.17989
XLOC_007249	linc-LY6H	0.166565	2.05344	0.605918	0.464889	0.586569	0.438541	0.219638	0.738211	0	1.53768	0.262953	0.129569	0.400628
XLOC_011447	linc-INO80	0.148138	0.0399997	0.193206	0.33118	0.479748	0.51373	0.470003	0.106699	0.402014	0.534226	0.0470517	0.224731	0.308831
XLOC_006277	linc-MTRNR2L6-3	0.0480218	0.0899774	0.0871934	0.251996	2.072	4.82458	0.0509639	0.135045	0.671447	0.169037	0.352266	0.0474054	0.488593
XLOC_006009	linc-IL6-1	0.0896246	0.265259	0.200064	1.3125	1.08461	1.61331	0.92686	0.0636421	2.78396	3.58422	0.434654	0.134044	0.402936
XLOC_006416	linc-VPS41-3	0.568859	0	0	0.205937	0	0	0	2.23476	0	1.06563	0.147847	0	0.539026
XLOC_007868	linc-IER5L-2	0.755903	0.321384	0.599384	0.385808	0.307827	0.368415	0.458805	0.194065	0.191517	0.12724	0.205988	0.227079	0.315958
XLOC_012709	linc-C18orf55-9	0.277504	0.576122	0.0811982	0.277491	0.111461	0	0.282499	0.609224	0.0953898	0.517162	0.130838	0.323255	0.221566
XLOC_006578	linc-CTTNBP2-1	5.1163	0.136975	0.073385	0.136644	0.165766	0.17736	0.686365	0	1.39863	0.0723682	0.298838	0.32879	0.219636
XLOC_004707	linc-IRX4-1	0	0.0648599	0.313558	0.807798	3.40589	0.87109	0.382352	0.602926	0.505985	0	0.361925	0.362826	0.186977
XLOC_014369	linc-ELFN2	0.0227358	0.164601	0.106272	0.96685	0.422806	0.149578	0.168782	0.289108	0.527944	0.792689	0.182177	0.236803	0.313799
XLOC_009447	linc-SLC15A3	0.103953	0.095371	0.335059	0.243829	0.171093	0.125383	0.157622	0.970155	0.30391	0.604378	0.0418653	0.241687	0.317035
XLOC_005956	linc-HEATR2-4	1.0863	0.157249	0	0.145886	0.423308	0.612432	0.253475	0.184044	0.271521	0.36201	0.470863	0.129212	0.432818
XLOC_009885	linc-MAP1LC3B2-13	0	0.55419	0.265144	0.367948	0.289154	0.161203	0	1.18552	0	0.282652	0.249103	0.277439	0.285947
XLOC_011816	linc-MAP1LC3B-5	0.037522	0.292253	0	0.349421	1.6913	2.35009	0.0153623	0.0803777	1.03728	0	0.0378411	0.356206	0.210108
XLOC_000318	linc-S1PR1	0.069223	0.269427	0.272551	0.894668	1.17389	1.91161	0.120855	0.770107	0.562394	0.401829	0.147305	0.1875	0.385133
XLOC_013142	linc-VN1R2	0.413423	0.150271	0.383324	0.390926	0.485022	0.55385	0	0	0.411215	0	0.130698	0.57607	0
XLOC_005955	linc-HEATR2-5	0.280092	0.669859	0.220035	1.7108	1.69457	1.10854	1.15602	0.515545	3.55522	4.25265	0.543175	0.140367	0.439685
XLOC_000509	linc-CFH-3	0.361475	0.0993107	0.47647	0.356949	0.527114	0.462661	0.252708	0	1.01218	0.786254	0.118084	0.385876	0.198855
XLOC_006878	linc-C8orf47	1.66295	0.739863	0.297067	0.281321	0.0665913	0	0.0797235	0	0	0.119119	0	0.350765	0.241015
XLOC_001788	linc-SLC39A10-10	0.0690123	1.49183	0.454433	1.03406	0.285727	0.785552	0.623847	0.344254	0.850806	1.32859	0.146056	0.285857	0.309014
XLOC_014255	linc-SERHL2-3	0.141203	0.251949	0.256368	0.994372	0.180741	0.147211	0.333019	0.132331	0.125688	0.196696	0.0516187	0.193068	0.402583
XLOC_006932	linc-KHDRBS3-6	0.492074	0.879334	0.411583	0.812469	0.310874	0.265049	0.89345	0.601302	0.189468	0.215045	0.249744	0	0.598268
XLOC_002612	linc-ARPP21-1	1.74831	1.4125	0	0	0	0	0.278124	1.36581	0.0577803	0.11583	0	0	0.60034
XLOC_010128	linc-ZFC3H1-3	0.536792	0.201224	0.11441	0.688964	0.576215	3.29257	0	0.0444211	0.165632	0.0635455	0.247119	0.311867	0.289289
XLOC_002726	linc-CHMP2B-1	0.249029	0.256583	0.204702	0.488511	0.887291	0.422258	0.41574	0.022935	0.482993	0.0164046	0.21767	0.182377	0.425727
XLOC_012362	linc-ALOX15	0.315959	0.809305	0.512846	0	0.265782	0	0	1.69152	0.316631	0	0	0	0.611992
XLOC_001413	linc-EHD3-2	0.386109	0.141552	0.111504	0.0576413	0.185826	0.0206793	0.948803	0.162291	0.617267	0.0994975	0.81771	0.130216	0.486511
XLOC_002995	linc-MUC20-3	0.702362	0.980776	0.58121	0.362663	0.321306	0.209329	0.256737	0.839185	0.34314	0.809896	0.360278	0	0.616927
XLOC_009023	linc-TNNT3	0	0	0.516577	0	0.267509	0	0	1.70573	0.319093	0.610023	0	0	0.617135
XLOC_007438	linc-C9orf170-1	0.0360155	0.0532377	0.101266	0.765716	2.6114	1.0711	0.204877	0.155862	0.59664	1.39627	0.14456	0.403878	0.215775
XLOC_002956	linc-DNAJB11-5	0	0	0.0902653	0.600668	0.86409	0.927849	0.0608591	0.125207	0.104615	0.089556	0.0550634	0.439521	0.1812
XLOC_006293	linc-GIMAP8-1	0	0.151234	0.0209153	0.146635	0.094996	0.10096	0.363501	0.456226	0.470705	1.8733	0.162041	0.400379	0.222689
XLOC_001464	linc-FOXN2-2	0.219329	0.152469	0.148134	0.488417	0.334632	0.447555	0.295873	0	0.605716	1.19732	0.72767	0.30899	0.315714
XLOC_009714	linc-PPHLN1	0	0	0	0	0	0.654486	0.664182	0	0.331985	1.09025	0.239564	0.624856	0
XLOC_002880	linc-C3orf79-4	0	0.483281	0.0774338	0.14585	0.0862291	0.469427	0.727883	0.220039	0.817653	5.67218	0.0477113	0.308965	0.318441
XLOC_010952	linc-BTBD6-1	0.218748	0.297236	0.385582	0.547881	0.589759	0.395628	0.35045	0	0.140139	0.233945	0.113175	0.22061	0.418874
XLOC_011051	linc-ESR2	0.570071	0.252044	0.243428	0.424775	0.366098	0.686614	0.273973	0.336553	0.563226	1.3641	0.321299	0.236284	0.405884
XLOC_008000	linc-ZC3H12B-2	0.0594987	0.865055	0.0466394	0.70911	3.64937	0.451271	0.91583	0	6.27999	3.27221	0.490161	0.272813	0.374906
XLOC_002996	linc-MUC20-2	0.73543	1.04311	1.22317	0.784738	1.73113	0.302228	0.40675	3.31845	0.0676824	0.124844	0.788486	0.305056	0.34435
XLOC_002675	linc-KCTD6	0.332053	0	0	0.454783	0	0	0	0	0.853489	0.636917	0.489138	0	0.64966
XLOC_008914	linc-TCTN3	0.611778	0.418596	0.0804535	0.529876	0.268479	0.487831	0.428922	0.229174	0.0944909	0.491759	0.248096	0.321793	0.331662
XLOC_008632	linc-EMX2	0.349746	0.0569702	0	0.260402	0.863198	0.332409	0.369093	0	0.575188	0	0.100818	0.32323	0.333143
XLOC_006485	linc-SBDS-4	0.492572	0.682928	0.247309	0.52855	0.582309	0.423124	0.588446	0.237102	0.255105	0.200425	0.235826	0.302659	0.358733
XLOC_005185	linc-GMPR	0.948064	0.158308	0	0.139118	0.163776	0	0.392745	0	0	1.64111	0.0952605	0	0.664097
XLOC_001181	linc-YOD1-2	0.532253	0.328145	0.195408	0.747193	1.08039	0.442283	0.630308	0.4006	0.95462	0.76409	0.325778	0.374999	0.289875
XLOC_000490	linc-C1orf21-2	0.858062	0.174784	0.336989	0	0.189057	0.0679859	0.679037	0.314122	0.261524	0.44936	0.30938	0.441072	0.227299
XLOC_011036	linc-TBPL2-3	0.059996	0.604559	0.456505	0.313202	0.680601	0.635627	0.452266	0.448406	0.302718	0.343769	0.141911	0.427289	0.243195
XLOC_006058	linc-CDK13-1	0.868806	0	0.659914	0.251523	0.206879	0.0806172	0.992826	0.375006	0.432722	0.134114	0.204284	0.670983	0
XLOC_005754	linc-RAB23-2	0	0.293343	3.06401	0	0	1.36058	0.343689	0.930134	0	0	0.181557	0	0.673046
XLOC_001849	linc-TMEM169-4	0	0	0	0.0224904	0	0.0283911	0.159777	0.192757	0	6.1995	0.0427672	0.676644	0
XLOC_003863	linc-STX18-1	0.416034	0	0.203566	0.16556	0.642881	0.0984319	0.251393	0.633918	0.223681	0.193615	0.407194	0.237134	0.441447
XLOC_011944	linc-TOX3-2	0.488965	0	0.190204	1.01051	0.809479	0.7384	0	0.316459	0.0996461	0.150895	0.0465824	0.147899	0.534187
XLOC_001908	linc-MLPH-4	1.73604	2.08654	1.13194	0.49836	3.19132	0	1.04566	1.89412	0	0.677395	5.17084	0	0.685293
XLOC_005819	linc-MAN1A1	0.0576517	0.0409611	0.886489	0.126951	0.413536	0.518478	0.819588	0.035878	0.0907854	0.179636	0.27168	0.503779	0.18173
XLOC_008612	linc-PDCD4	0.198738	0.830991	0.317548	0.728142	0.856723	0.57981	1.23278	0.48487	0.763775	0.346809	0	0.340413	0.350853
XLOC_011691	linc-AHSP	0.127775	0.0519435	0.348339	0.519727	0.503603	0.303175	0.401974	0.13953	0.291007	0.499039	0.0612306	0.293895	0.403883
XLOC_010932	linc-DIO3-8	0.199756	0.0594	0.0574505	0.164567	0.748205	0.892959	14.3011	0.0787586	0.0330752	0.0563331	0.156932	0.301181	0.398929
XLOC_011240	linc-DUT-1	0.545869	0.32905	0.516097	0.436402	0.77713	0.31125	0.248186	0.618314	0.382462	0.501224	0.128478	0.49198	0.208793
XLOC_003130	linc-SFMBT1	0.469298	0.127686	0.123012	0.407473	0.998428	0.169	0.220111	0.129349	0.990588	0.277558	0.150821	0.454486	0.249885
XLOC_005810	linc-LAMA4-2	0.0732722	0.171273	0.536116	0.363077	0.215556	0.276443	4.01781	0.601784	0.414794	9.14999	0.339082	0.596226	0.108863
XLOC_002788	linc-KALRN-2	0.111555	0.275343	0	0	0	0.106923	0	3.19149	0.103768	0.180689	0.0544822	0.709424	0
XLOC_012177	linc-AP2B1-2	0.174347	0.334105	0.304163	0.896808	1.55436	1.57314	0.135942	0.886579	3.91485	0.754839	0.197589	0.25259	0.45727
XLOC_004431	linc-SV2C-2	0.075716	0.123522	0.238058	0.73266	0.667025	0.288247	0.159713	0	0.277494	0.596652	0.109388	0.468518	0.241443
XLOC_001562	linc-RPIA	0.391884	0.443235	0.24491	0.584324	0.173235	0.295798	0.0414887	0.0840494	0.282208	0.120235	0.278906	0.295043	0.425728
XLOC_013851	linc-POTED-9	0.745424	0.642818	0.914499	0	1.54861	0	2.97799	0	0.76257	0	1.40086	0.723275	0
XLOC_003077	linc-DYNC1LI1-2	0.338011	0.278158	0.267061	0.334119	0.197422	0	0.4732	0.766105	0.629097	0.365311	0	0.358573	0.36957
XLOC_005774	linc-FAM46A-2	0.613167	0.343516	0.0803307	0.138959	0.0789426	0.312288	0.372327	0.682208	0.338284	0	0.441088	0.0662964	0.664947
XLOC_011775	linc-CHST4	0	0	0.604481	0.528944	0.61483	0	0.738919	0	0	0.729826	0	0	0.738335
XLOC_008367	linc-ITIH2-13	0.040384	0.0979075	0.0631082	0.0903181	0.915633	0.0381137	0.470242	0.606825	0.327359	0.248023	0.172533	0.365172	0.376371
XLOC_010514	linc-CDC16-5	0.0669	0.0453326	0.218829	0.259096	0.472706	0.50214	0	0.714022	0.591839	0.306604	0.113363	0.401265	0.342837
XLOC_013473	linc-C20orf79	0.125937	0.130283	0.315541	0.511803	0.570778	0	0.170997	0.335744	0.581008	0.124011	0.210873	0.182586	0.564211
XLOC_004206	linc-IRF2-1	0.258528	2.74886e-06	0.442363	0.214899	0.0388796	0.399812	0.278224	0.447956	0.234125	0.958348	0.181083	0.163512	0.58339
XLOC_011264	linc-CGNL1-2	0.247176	0.459802	0.159205	1.02379	0.445996	0.29185	0.632352	0.539625	0.403713	7.40481	0.104011	0.170027	0.577785
XLOC_005768	linc-IMPG1-1	0.302168	0.125256	0	0.222877	0.657335	0.583126	0.78799	0.35349	0.142658	0.252839	0.52406	0.49635	0.255786
XLOC_001373	linc-RHOB-9	0	0	0	0.464534	0.182038	0	0.436629	0	1.43042	0.373665	0.107194	0	0.756043
XLOC_013042	linc-CEBPG	0.263121	0.288714	0.11183	0.927936	0.402418	0.652143	0.27901	0.0507379	0.106877	0.108873	0.112798	0.391838	0.367141
XLOC_013475	linc-RIN2	0.79057	0	0	0.281748	0.326876	0	1.96505	1.10383	0.407726	0	0	0.774965	0
XLOC_002344	linc-ZEB2-7	0	0.332973	0	0.500619	0	4.63299	0	1.07121	0	3.83102	0.415684	0	0.775128
XLOC_010934	linc-DIO3-6	0.133907	0.129396	0.0835113	0.359587	0.237067	0.302335	6.92719	0.227698	0.0718946	0.040716	0.0505745	0.15986	0.61786
XLOC_007970	linc-CHST7	0.260526	0.566332	0.954441	0.52472	0.184507	0.245049	0.359057	0.387425	0.326266	0.197936	0.209032	0.272	0.520635
XLOC_012879	linc-NETO1-5	0.189787	0.154299	0.0992419	0.338374	0.641629	1.83706	0.200425	0.276211	0.345675	0	0	0.19392	0.599604
XLOC_007141	linc-REXO1L1	6.93334	0.0457453	0	0	0.0497525	0	0	0	0.255815	0.0875697	0.565572	0.0859545	0.708725
XLOC_009079	linc-MYOD1	0.808393	0.419372	0.17323	0.492375	0.388535	0.209719	0.0775271	0.484983	0.134522	0	0.636454	0.680984	0.116978
XLOC_002867	linc-TM4SF4-1	0.143883	0.351994	0	0.28882	0.334816	0	0	2.27624	0	0	0	0.79904	0
XLOC_013054	linc-ZNF382-3	0.0819182	2.69453	0	1.40815	0.39633	0.0780775	0.259027	0.181343	0.432651	1.59513	0.468495	0	0.805719
XLOC_006972	linc-ERICH1-7	0	0.206322	0	0.745288	0	2.20177	0	1.37038	0	20.9454	0.661954	0.806511	0
XLOC_001640	linc-INHBB	0.566672	0	0	0.330594	1.10457	0.556239	0.232864	0	0.878993	0	0	0.3974	0.409588
XLOC_002111	linc-PUS10	0.358637	0.318909	0.55142	0.302371	0.398122	0.416221	0.660083	0.480056	0.479181	0.427174	0.166481	0.398329	0.410575
XLOC_011104	linc-TRIP11	0.171321	0.630514	0.0674411	0.509697	0.836601	1.25556	0.270755	0.190163	0	0.697385	0.124261	0.53403	0.275204
XLOC_006752	linc-LEPROTL1-7	0.224221	0	0	0.327438	0.576926	0.875804	0	0.559385	0.217409	0	0	0	0.809544
XLOC_008897	linc-PANK1-2	0.128903	0.355361	0.305733	0.380956	0.68304	0.155801	0.271898	0.121095	0.314943	1.69503	0.183124	0.437903	0.371811
XLOC_012209	linc-ARL4D-2	0.480487	0.665028	0.254628	0.707932	1.11304	0.464324	4.50337	1.51071	1.66913	0.540276	0.318493	0.265156	0.546575
XLOC_007176	linc-SLC25A32-2	0.90334	0.690574	0.13333	0.409586	0.450579	0.151111	0.359674	0.350494	0.72751	0.376043	0.0271057	0.432595	0.380427
XLOC_014038	linc-TMPRSS15-16	0.340416	0.772637	0.405411	0.59765	0.40796	0.244505	0.658513	0.677694	1.33958	1.09064	0.235702	0.416315	0.398434
XLOC_007698	linc-FAM75A6-4	0	1.39471	0.990973	0.572848	0	0.403569	0	1.12649	0	0.805739	0	0	0.815133
XLOC_003053	linc-XPC-4	0.27149	0.297957	0.250038	0.331415	0.480744	0.3249	0.209354	0.471426	0.441265	0.0749318	0.0698532	0.478073	0.341124
XLOC_003665	linc-SYNPO2-2	0.150169	0.612356	0.472094	1.39726	0.793801	1.8577	0.237587	0.661458	1.92566	1.53763	1.04832	0.348292	0.478632
XLOC_000978	linc-IGSF3	0.180849	0.292671	0.0353553	0.269587	0.439441	0.0427192	0.287017	1.36355	1.75511	0.278657	0.0860165	0.547034	0.281906
XLOC_009494	linc-KRTAP5-11	0.381846	0.210094	0.100751	0.376726	0.444933	0.244649	0.133324	0	0	0.835171	0.187579	0.409884	0.422454
XLOC_009823	linc-CLLU1-11	0	1.1642	0.660649	0.572848	0	0.403569	0	0	0.415962	0	2.18382	0.840308	0
XLOC_005579	linc-MYLK4	1.08873	0.94166	0.908071	1.52001	0.47992	0.323215	0.502766	0.745383	0.372676	0.639773	0.228662	0.732636	0.107872
XLOC_000206	linc-PRKAA2-9	0.611761	0.559957	1.25752	0.248897	0.246124	0.968148	0.707391	0.473193	0.323637	0.338458	0.433403	0.415269	0.428004
XLOC_012707	linc-DOK6	0.169125	0.444418	0.132188	1.29223	0.448441	0.359298	0.850224	0.181775	0.190583	0.585076	0.200862	0.127619	0.72343
XLOC_007506	linc-ACTL7A-10	1.07775	0.506417	1.24442	0.929665	0.600772	0.752398	3.35687	0.140176	0.308966	0.352579	0.704747	0.346076	0.507169
XLOC_006415	linc-VPS41-4	0.746085	0.150613	0.407856	0.361579	0.230912	0.105544	0.197509	0.319595	0.335496	0.0571485	0.0884315	0.392661	0.462519
XLOC_008163	linc-GPKOW-1	0.137127	0.279107	0.0538276	0.56157	0.60444	0.260574	0.651302	0	0.0626016	0.107483	0.131687	0.1055	0.761151
XLOC_000648	linc-NLRP3-3	0.676976	0.188667	0.121773	0.660377	0.6915	0.661246	0.634888	0.110628	0.395948	0.276948	0.110599	0.427177	0.440278
XLOC_007135	linc-SLC10A5	0.229678	0.831455	0.447337	0.394111	0.366096	0.172701	0.146143	0.486847	0.184636	0.278579	0.378933	0.375981	0.493197
XLOC_006898	linc-FZD6	2.03411	0.408512	0.300274	0.222453	0.590383	0.345673	0.446562	0.555371	0.203091	0.317789	0.478381	0.441898	0.428659
XLOC_011370	linc-NR2F2-1	0.238308	0	0.191387	1.21564	0.407588	0.233233	0	0	0	0.860778	0.121824	0	0.870814
XLOC_014226	linc-NCF4-4	11.9386	0.291031	0	0	0.352108	0	0.8233	1.84373	0.126185	1.31875	0	0.871264	0
XLOC_001192	linc-TMEM206-5	0.217199	0	0.257282	0.161109	0.917578	0.624221	0.798684	0	0	0.175492	0.158941	0.516765	0.355076
XLOC_011586	linc-FAM174B	0.556071	0.292878	0	1.52412	0.4115	0.711717	0.844115	0	0.24627	0.141762	0.218492	0.695736	0.18179
XLOC_012382	linc-LSMD1-1	0.657247	0.473746	0.406589	0.653962	0.686887	0.442875	0.625918	0.604611	0.345209	0.407017	0.277359	0.39951	0.488968
XLOC_012072	linc-TIMM22-1	0.192494	0.208717	0.704711	0.334497	0.0565902	0.3045	0.203264	0.700846	0.643058	0.100258	0.246034	0.688861	0.202854
XLOC_001720	linc-UPP2	0	0	0.360452	0	0.357966	0	0.861436	1.23872	0	1.77202	0	0	0.896337
XLOC_008405	linc-ARL5B	0.156327	0.352891	0.39027	0.419713	0.442622	0.147221	0.198769	0.200015	0.252337	0.143063	0.103511	0.608507	0.289463
XLOC_012905	linc-MBP-3	0.466484	1.22323	1.76483	1.45608	0.984038	0.2674	0.687536	0	0.344633	0.149	0.271513	0.146252	0.753686
XLOC_005968	linc-LFNG	0.301488	0.405043	0.2536	0.548524	0.56857	0.283913	0.349538	0.134405	0.581088	0.362328	0.156141	0.44855	0.46254
XLOC_013643	linc-PROKR2-4	0.415966	0.29535	0.163442	0.812459	0.551859	0.632793	0.510601	0.350483	0.112695	0.455997	0.141053	0.151193	0.765007
XLOC_009990	linc-AKAP3-4	0.135004	0.43565	0.368788	0.352358	0.477693	0.286233	0.607793	0.216306	0.272722	0.979865	0.159788	0.506206	0.417385
XLOC_006037	linc-GARS-1	0	0	0	0.182915	0.214454	0	0.514654	2.56768	0	1.83657	0.129162	0	0.928989
XLOC_012256	linc-ANKFN1	0.281502	0.116463	0	1.97526	0	0	0	0	0.264774	0	0.208457	0.458364	0.472421
XLOC_004606	linc-G3BP1	0.0840976	0.22581	0.371583	0.585458	0.396979	0.184656	0.0891378	0.238551	0.426691	0.25594	0.0662049	0.54431	0.388387
XLOC_000398	linc-FCGR1A-2	0	0	3.14229	0	0.221396	0	0	0	0	0	0.292471	0.938727	0
XLOC_013072	linc-LGALS13	0	0.116463	0.558021	0.415843	0.368122	0.27115	0.147091	0	0.661936	0.933953	0.277943	0	0.944842
XLOC_004989	linc-FLJ44606-1	0.599905	0.587993	0.142316	0.170871	0.48489	0.588803	0.304168	0.332471	0.536637	0.158536	0.184656	0.505739	0.441057
XLOC_012542	linc-APPBP2-2	0.183483	0.15302	0.292589	0.808409	1.2694	0.711969	0.760984	0.883283	0	0.31589	0.4599	0.310064	0.639146
XLOC_004677	linc-CANX-1	0.143883	0.238251	0.597575	0.424918	0.471763	0.693326	0.601122	0.334585	0.677464	0	0	0.469804	0.484212
XLOC_010445	linc-NDFIP2-1	0.589985	0.0640077	0.323412	0.399263	0.502356	0.64375	0.356096	0.609803	0.223025	0.604697	0.110586	0.62814	0.326954
XLOC_006856	linc-STMN2-1	0	0.241402	0.115631	0.860565	0.634689	1.12396	0.912992	0.339425	2.19733	3.88445	0.43246	0.476601	0.491218
XLOC_008694	linc-PITRM1-4	0.146004	0.117497	0.208584	0.508295	0.344728	1.55577	0.670861	0.103263	0.260994	0.11079	0.103293	0.108746	0.859291
XLOC_001942	linc-TMEM18-13	2.64112	1.06449	0.479137	1.30554	1.3859	0	0.58576	1.96387	0.660785	0.234114	1.78616	0.505552	0.473687
XLOC_006721	linc-C8orf79-2	1.14776	0.309472	0.0804535	1.43066	1.78611	1.01795	0.957323	0.687529	1.21971	0.32784	0.244061	0.482689	0.497493
XLOC_009876	linc-DAO-1	0.208735	0.261223	0.234902	0.48448	0.30806	0.130801	0.737855	0.245847	0.207182	0.949564	0.218673	0.483285	0.498107
XLOC_012427	linc-C17orf108-1	42.3698	0.124063	4.30427	0.934082	1.43781	0.362448	1.26278	0.586393	0.880177	1.09516	0.312266	0.13723	0.84863
XLOC_005953	linc-FAM20C-2	0.376483	0.0958502	0.234443	0.304254	1.14738	0.556615	0.484338	0.267688	0.360969	0.193395	0.0587411	0.915932	0.0743934
XLOC_009507	linc-PRKRIR	0.561338	0.400058	0.38571	0.574664	0.618479	0.800311	0.0740471	0.307937	0.384695	0.330384	0.269711	0.32429	0.668472
XLOC_014155	linc-COMT	0.103605	0.255295	0.572361	0	0.272727	0.198332	1.41611	0.699481	1.05683	0.667083	0.302697	0.32739	0.674861
XLOC_004484	linc-RGMB-1	0	0.139032	0.410298	0.346788	0.456279	0.32433	0.179151	0	0.52742	0.134923	0.639101	1.00362	0
XLOC_013732	linc-GHRH	0.452049	0.616546	0.550534	0.696279	0.76177	1.01208	1.25573	0.368147	0.68066	1.00911	0.212077	0.568623	0.436075
XLOC_004297	linc-TRIO-1	0.496539	0.511933	0.294661	0.0918911	0.325627	0	0.780576	0.851882	0.232052	0	0.0609093	0.598081	0.410949
XLOC_010152	linc-BTG1-2	0	0	0.405627	0	0.790664	1.48185	0	0	0.520814	0	0	0	1.015
XLOC_008528	linc-C10orf57-5	0.345152	0.564108	0.55676	0.248074	0.940507	1.11474	0.0814269	0.699387	0.602246	0.423284	0.504116	0.434363	0.583936
XLOC_010212	linc-VSIG10	0.204225	0.602691	0.583094	0.547722	0.542765	0.633688	0.341107	0.123737	0.0580937	0.199135	0.131051	0.304052	0.716204
XLOC_009199	linc-NADSYN1-1	1.16632	2.55488	1.88991	2.65907	1.92705	2.07991	1.53808	0.641121	0.666971	0.114643	0.245446	0.56264	0.463917
XLOC_001550	linc-KCMF1	0.238626	0.0969109	0.233821	0.577676	0.4211	0.282803	0.567215	0.129886	0.108467	0.836126	0.114164	0.182379	0.845874
XLOC_008617	linc-TCF7L2-3	0.454337	0.388903	0.38536	0.584862	0.741208	0.51324	0.466071	0.327896	0.467173	0.469063	0.268873	0.491106	0.537803
XLOC_013154	linc-BRSK1-2	0.528384	0.537375	0.362814	1.18042	0.524165	0.313579	1.18541	0.144486	0.301155	0.206691	1.93256	0.507196	0.522751
XLOC_000942	linc-DPH5	0	0	0.314724	0.722	0.339835	0.574621	0.203749	0.479932	0.37834	1.02983	0.0992399	0.336946	0.69456
XLOC_004609	linc-GALNT10	1.52962	0	0	1.07263	1.6432	0.516086	0.49534	0	0.548228	1.05224	0.288306	1.03283	0
XLOC_005917	linc-PDE10A-1	0.399222	18.6989	0.637959	1.755	6.53855	24.6566	22.4901	1.46213	1.91843	1.39441	2.7173	0.342172	0.705332
XLOC_012165	linc-SUZ12-4	0.748159	0.611468	0.785069	0.432901	1.0244	0.792526	0.96368	0	0.229294	0.131745	0.682624	0.387944	0.666403
XLOC_002384	linc-STK39-3	0.613322	0.163987	0.634575	0.154178	0.169597	0.284295	0.0319981	0.128681	0.5978	2.15934	0.242908	0.697207	0.360228
XLOC_012568	linc-ABCA5-3	0.463085	0.116598	0.383586	0.150914	0.0512129	0.108933	1.56523	0	0.07766	0	0.559773	0.302941	0.757538
XLOC_000909	linc-GBP5-2	0.355928	0.65829	0.245555	1.24276	1.13699	0.495025	0.257216	0.674205	1.41626	2.41601	0.370876	0.451061	0.60982
XLOC_008637	linc-NANOS1-2	0.28443	0.483024	1.60896	0.823747	0.481745	0.280406	0.578296	0.74492	1.40908	0.532814	0.739234	0.522986	0.539026
XLOC_000695	linc-TNFRSF9	0.362932	0.49376	0.445488	0.279721	1.50958	0.74038	0.931309	0.458323	0.132502	0.175542	0.171878	0.734033	0.328141
XLOC_005459	linc-CENPW-1	0.220925	0	0	0.245749	0.0968132	0.21171	0	1.49956	0.102707	0.715054	0.0539264	0.350933	0.723391
XLOC_001822	linc-CPO-2	0.191354	0.47068	0.150868	0.497607	0.67251	0.182897	0.906299	0	0.176886	0.306156	0.418046	0.150255	0.929176
XLOC_007210	linc-FAM84B-5	0	0.249688	0.475092	0	0.496285	0	0	0	0.291849	1.10725	0.306233	1.08683	0
XLOC_004584	linc-ARHGAP26-6	0.549962	0.409417	0.435148	0.469182	0.470221	0.542922	0.354591	0.556783	0.409717	0.471996	0.225648	0.521202	0.56703
XLOC_008222	linc-RHOXF1-1	0.591303	0	0.132572	0.448797	0.578308	0.714803	0	0	0	1.07813	0.80118	0	1.0907
XLOC_000527	linc-TMEM183B-1	0.196364	0.402734	0.387169	0.218775	0.603604	0	0.413224	0	0	0.629542	0.190845	0.463448	0.636881
XLOC_013301	linc-ANKRD27	0.21116	0	0.773862	0.628862	1.2408	0.133809	0.371385	2.16266	0.321616	1.2154	0.507336	0.542264	0.558894
XLOC_010244	linc-DHX37-4	0	0.131934	0	0.23355	0.746034	0.211025	0.254781	2.46833	0.887625	2.17661	0.0210098	0	1.10358
XLOC_008126	linc-CXorf23	0.151181	0.463032	0.330187	0.180406	0.42435	0.0854038	0.416532	0.545322	0.194027	0.749699	0.0714725	0.226167	0.885793
XLOC_012579	linc-SRSF2-3	0.338908	0.0640997	0.403609	0.342128	0.211907	0.131071	0.296078	0.674649	0.106687	0.693668	0.0657019	0.473651	0.640733
XLOC_002133	linc-SERTAD2-4	0.920707	0.453244	0.998238	1.19373	0.605609	0.416231	1.06739	0.471092	0.243322	3.87315	0.500393	0.549153	0.565994
XLOC_004611	linc-MRPL22	0.314369	0.366442	0.736222	0.208369	0.679691	0.724321	0.443961	0.149368	0.313786	0.320513	0.330895	0.471902	0.6485
XLOC_006738	linc-SORBS3	0.149479	0.020052	0.116493	0.371701	0.737694	0.257695	0.275824	0.27514	0.356374	0.746531	0.305574	0.779671	0.343026
XLOC_007188	linc-RAD21-1	45.4814	0	17.7379	0	0.142998	0.557859	0	0	0.0745726	0	0.0391813	1.12628	0
XLOC_001809	linc-CASP10-1	0.400609	0.540443	0.162104	0.956586	0.596344	0.466141	0.238085	0.371774	0.556303	0.241742	0.323904	0.640537	0.489121
XLOC_007181	linc-TMEM74	0.898108	0.76459	0	0.216301	0	0	0.303425	1.58495	0	0	0	0.556374	0.573437
XLOC_010933	linc-DIO3-7	0	0	0	0.611053	0.720323	0	11.0536	0	0.630543	0.281466	0.165425	0	1.13899
XLOC_004407	linc-PPWD1	1.51232	0	0.477248	0	0	0	4.56	0	0.186781	0	0.392341	0.158955	0.982982
XLOC_000576	linc-MIA3-1	0.286715	0.0503505	0.330743	0.259715	0.134416	0.713901	0.209798	0.136136	0.249366	0.486867	0.156978	0.655504	0.492539
XLOC_012360	linc-ZZEF1	0.952836	0.86831	0.613903	2.10469	1.95726	1.50027	0.0585931	2.29301	0	3.75944	2.09824	1.1541	0
XLOC_012931	linc-TRIP10-6	0	0.244045	0.206512	1.04205	0.701425	2.24458	0.199986	1.45678	1.73297	0.752542	0.0179124	0.511382	0.64419
XLOC_001625	linc-MERTK-2	1.64486	0.799844	0.77087	0.397405	0.649703	0.261777	1.37287	0.493163	0.679758	0.468035	0.514896	0.761182	0.395127
XLOC_013591	linc-CDH4-4	0	0	2.08093	0.182524	0.515151	0.616135	0.137062	0.523843	0.295778	0.10147	0.062237	0.398396	0.759577
XLOC_001313	linc-TTC15-9	1.06147	0.116463	0	0.355953	0.245415	0	0.406217	0.431974	0.132387	0.154487	0.140651	0.687545	0.471134
XLOC_012393	linc-HS3ST3A1-1	0.38887	0.433529	0.0206423	0.276509	0.483787	0.136882	0.160603	0.581619	0.398514	0.635779	0.116564	0.356577	0.804445
XLOC_013690	linc-CD93-3	1.34959	0	0.63319	1.14003	1.23226	0.297524	0.142794	0.0968938	0.893377	0.0693045	1.00555	0.952368	0.210338
XLOC_008072	linc-ZNF449-2	0.50833	0.363353	0.704545	0.643392	0.548639	0.393584	0.50455	0.325143	0.176667	0.19934	0.165898	0.3098	0.857071
XLOC_012503	linc-COPZ2	0	0.057242	0.441508	0.29785	0.288221	0.784938	0	0.687456	0.326206	0	0.270145	0.108274	1.0595
XLOC_008033	linc-BEX4	2.48717	0.0803972	0.0779047	0.316789	0.221747	1.05376	0.123933	0.316846	0.178292	0.264129	0.180428	0.222448	0.954354
XLOC_003202	linc-CBLB-4	0.20252	0.089627	0.0990485	0.805628	1.19435	0.890603	0.653749	0.442311	0.353534	0.570312	0.226322	0.201185	0.977557
XLOC_006263	linc-STRA8-2	0.543928	0.617665	0.255602	1.2968	0.720268	1.18463	1.49486	1.17967	1.33171	1.26566	0.259671	0.496925	0.682887
XLOC_000348	linc-LRIG2	0.428923	0.355057	0.226798	0.477262	0.124595	0.413305	2.24033	0.664435	0.60767	0.712864	0.353201	0.699716	0.480784
XLOC_011275	linc-C2CD4A-4	4.19309	0.0671799	0	0.122339	0.144755	0	0.779896	0	0	0	0.238196	0.127809	1.05383
XLOC_001343	linc-ATP6V1C2-3	0.541334	0.461086	0.39574	1.00383	0.712246	0.600384	0.365575	1.765	0.55505	0.371306	0.185095	0.631726	0.550931
XLOC_012912	linc-CIRBP	1.29908	0.239031	0.114504	0.319685	0.628778	0.278236	0.753736	0.671564	0	0.240172	0.142703	0.94297	0.242972
XLOC_009727	linc-SLC48A1-4	0.086847	0.10536	0.271571	0.906296	0.460506	0.287082	0.321665	0.934211	0.783359	0.735027	0.103192	0.72147	0.473198
XLOC_000734	linc-HTR1D	1.2694	0.6934	0.787237	0.835104	1.18853	0.633795	0.632551	0.639734	0.570825	0.743564	0.460231	0.449138	0.752233
XLOC_011943	linc-TOX3-3	0.113878	0	1.82301	0.694101	0	0	0	0.118264	0.051694	0	0.0803856	0.415148	0.788153
XLOC_009681	linc-PDE3A-5	0.464816	0.586051	0.283013	0.923597	0.684082	0.244365	0.655283	0.447134	0.748318	0.8795	0.32017	0.313919	0.889754
XLOC_009961	linc-FBRSL1-3	0.122785	0.708726	0.291407	2.36361	1.18126	1.17913	1.02968	2.52508	1.03235	1.00339	0.541953	0.393952	0.812068
XLOC_007855	linc-MAPKAP1-3	0.83797	0	0.963971	0	0	0	0.37609	0	0.173082	0	0.53118	0.611506	0.595181
XLOC_006043	linc-SEPT7-1	1.0887	0.20444	0.400835	0.838403	1.28763	1.3232	0.401908	0.763839	1.23248	0.413534	0.933636	0.894174	0.315814
XLOC_000922	linc-F3-4	0.451045	0	0.246901	1.03407	0.668615	0.706789	0.84458	1.69485	0.5171	0.235951	0.185596	0.499174	0.711931
XLOC_013045	linc-ZNF30-3	0.0458267	0.014072	0.00682293	0.165078	0.464916	0.620914	0.323637	0.0184196	0.955002	0.732951	0.0689106	0.347358	0.871521
XLOC_005244	linc-MICA-2	0.607105	1.1199	0.0720972	0.907212	1.03929	0.522348	0.292575	0.298068	0.666054	1.02028	0.438608	0.50073	0.718942
XLOC_006269	linc-CHRM2-3	0	0	0	0	0	0	0	0.376163	0.790645	3.62408	0	0	1.22211
XLOC_006742	linc-CHMP7	0.308692	0.468215	0.224474	0.374045	0.497747	0.100429	0.164756	1.00759	0.611484	0.809183	0.156415	0.45463	0.777159
XLOC_001002	linc-PRKAB2-2	1.04892	0.507523	0	0	0	0	1.08227	0	0.266009	0.67927	0	0.503859	0.732434
XLOC_000647	linc-NLRP3-2	0.651947	0.609479	0.313993	0.336336	0.75294	0.42696	1.69706	0.433701	0.408437	0.387763	0.812611	0.456733	0.784567
XLOC_003870	linc-PPP2R2C-1	1.8927	0.303508	0	0.265687	1.17474	1.65	0.201227	0	0.186567	0.312949	0	0.557224	0.684101
XLOC_005724	linc-C6orf226-1	0.315186	0.380661	0.491374	0.450632	0.441774	0.691777	0.612586	0.223229	0.46995	0.558837	0.111578	0.195903	1.04994
XLOC_001636	linc-INSIG2-2	0.941494	0.804468	0.800916	0.936316	0.808013	0.563868	0.7862	0.485747	0.511022	0.738303	0.41784	0.682057	0.571167
XLOC_007043	linc-MBOAT4-1	0.301462	0.586408	0.45031	0.918285	0.622758	0.708726	0.585982	0.426666	0.449242	0.381473	0.248898	0.5991	0.656065
XLOC_008475	linc-RASSF4	0.707517	0	0.189341	0.859614	0.605359	0.692175	0.242075	0.847431	0.459255	0.425043	0.120455	0.834407	0.429999
XLOC_005099	linc-FAM153A-2	1.58872	0.0768886	1.5237	0.529694	0.514115	0.0294829	0.536424	0.0664701	0.0399646	0.0592992	1.51955	1.07947	0.185284
XLOC_007830	linc-C9orf80	0.55045	0.369079	0.0610282	0.0194679	0.06931	0.0736433	0.380492	1.32493	0.0233458	0	0.0739057	0.308726	0.958719
XLOC_010579	linc-MRPS31	0.253764	0.515808	0.398102	0.803214	0.783383	0.42142	0.937939	0	0.520021	0.891665	0.486375	0.972466	0.300687
XLOC_000166	linc-UROD	0.127241	0.103458	0.19962	0.379049	0.336679	0.120751	1.20931	1.11139	0.115897	0.397469	0.0914599	0.877811	0.402103
XLOC_008823	linc-CSTF2T-3	0.349044	0.375675	0.0886997	0.210758	0.299806	0.214423	10.5356	0	0.154084	0.185175	0.11155	0.908799	0.371843
XLOC_008037	linc-TCEAL1	0	0.288756	0.274246	0.242174	0	0.33487	0.677915	2.74118	0	0.653554	0.714175	1.283	0
XLOC_004107	linc-FREM3	0.0597497	0.0963065	0.0233015	1.38146	0	0.196878	0.253274	0.827348	0.428362	0	0.155338	0.178725	1.10524
XLOC_006923	linc-EFR3A-6	16.3819	0.854909	1.89182	0.44103	0.790849	0.466986	1.36541	0.657663	1.92469	0.313601	0.73935	0.88925	0.405385
XLOC_013921	linc-SLC5A3-2	0.056011	0.589648	1.3019	0.983899	0.407454	0.505182	0.512578	1.49203	1.46049	1.22832	0.130299	0.505906	0.794912
XLOC_010017	linc-KLRC1	0.775381	0.189479	0.396909	0.495854	0.471608	0.27064	0.845853	1.17329	0.447035	0.570663	0.114832	0.362442	0.939702
XLOC_006704	linc-TNKS-3	0.58386	0	0	0.386353	0.40624	0.606802	0.62888	7.5504	0	9.23687	0.0587148	0	1.30321
XLOC_008855	linc-AGAP5-1	0.368286	0.682475	0.329547	0.431216	0.418087	0.0995971	0.444983	0.227911	0.190668	0.40754	0.326287	0.400024	0.907042
XLOC_003449	linc-CPEB2-16	0.350784	0.225779	0.619487	0.994455	1.57379	0.241807	0.818372	0.396681	0.522309	0.815726	0.0882034	0.591808	0.717597
XLOC_002099	linc-SMEK2	0.264676	0.376452	0.110982	0.683601	0.595112	0.420738	0.518333	0.215376	0.490398	0.801064	0.124634	0.725805	0.592218
XLOC_003630	linc-TET2-4	0.990061	0.748912	0.166619	0.36856	0.436314	0.403353	0.970121	0.620969	0.840281	0.222078	0.407838	0.871928	0.449334
XLOC_008473	linc-TMEM72-2	0.145416	0.014601	0.100198	0.297639	0.149747	0.371717	0.202542	0.236211	1.02319	0.327814	0.165087	0	1.32577
XLOC_010922	linc-C14orf177-3	0	0.105868	0.0768239	0.342608	0.576829	0.185493	0.0695302	0.173577	1.04621	1.68764	0.0776507	0.147553	1.18263
XLOC_001208	linc-GPATCH2-9	0.20858	0.231296	0.0191493	0.948454	1.11494	1.74372	0.292557	0.931597	0.574244	0.149197	0.169573	0.4343	0.897088
XLOC_012097	linc-NLGN2	0.539517	0.201291	0.129733	0.340312	1.06383	0.587677	1.1421	1.96153	0.299197	0.446412	0.0788382	0.688566	0.645166
XLOC_006031	linc-WIPF3	0.642526	0.116335	0.224298	0.47836	0.188759	0.54301	0.0753297	0.156799	0.261095	0.112152	0.205917	0.880669	0.453839
XLOC_007340	linc-HRCT1	0.206735	0	0.163151	0.843977	0.816336	0.395738	0	0.232582	0	0.166357	0.100658	0.163289	1.17808
XLOC_003765	linc-NPY5R-1	0.429109	0.412901	0.260237	0.455495	0.518937	0.219999	0.281808	0.464736	0.254552	0.413965	0.137182	0.596141	0.74643
XLOC_012187	linc-RPL19-3	0.0618564	0.115565	0.0960434	1.43054	0.273095	0.0579264	0.451232	0.323974	0.246284	0.208554	0.0361104	0.136472	1.20966
XLOC_004032	linc-CXXC4-1	0.602459	0.993107	0.95294	1.16008	1.89761	1.27232	1.51625	0.824439	1.34958	1.17938	0.295211	1.15763	0.198855
XLOC_009678	linc-PIK3C2G-1	0.66532	0	0	1.36953	1.53153	0.651017	0	0	1.49169	0	2.37185	1.35748	0
XLOC_008391	linc-ECHDC3-2	1.648	0.340685	1.30616	0.811865	1.91683	1.58649	0.143605	0.635197	0.645031	1.59016	0.203142	0.222976	1.14907
XLOC_006588	linc-NDUFA5-2	0.789184	0.511856	0.700288	0.666424	1.25426	0.995971	0.889965	0.455822	0.47667	0.244524	0.702771	0.880052	0.49475
XLOC_011585	linc-VPS33B-2	1.05759	1.48098	0.958584	0.697668	1.2103	0.215033	1.27247	0.377625	0.696665	0.926062	0.792937	0.448497	0.935947
XLOC_013712	linc-ZNF337-1	1.10507	0.30374	0.679951	0.909081	0.429548	0.825389	2.4455	0.841694	0.114706	0.602032	1.44521	1.18186	0.203017
XLOC_013737	linc-KIAA1755-3	0.320325	0.456112	0.172817	0.330871	0.632669	0.231688	0.522529	0.209172	0.0440532	0.299226	0.0697373	0.477274	0.908144
XLOC_010593	linc-TPT1-1	0.305122	0.245492	0.128009	0.682898	0.685844	0.308884	0.821353	0.298615	0.272603	0.711961	0.265585	0.559063	0.828301
XLOC_004467	linc-POLR3G-1	0.475036	0.113894	0.33974	0.458431	0.417407	0.491	0.0903745	0.269008	0.176708	0.320686	0.0266623	1.18253	0.216283
XLOC_004117	linc-NR3C2-3	0.333275	0	0.132572	0.245299	1.01204	0.322406	0	0	0.15825	1.13061	0.166069	0.832316	0.571894
XLOC_002323	linc-LOC150786	0.600545	1.56109	0.89451	1.56563	1.60798	2.69866	0.284729	0.147668	1.10775	0	0.229923	0.550952	0.85527
XLOC_009092	linc-METT5D1	0	0	0	0.254705	0.296375	0.354085	0	0.973459	0	0.696279	0.379104	0	1.40879
XLOC_002245	linc-TGFBRAP1	0.828491	0.645049	1.21683	1.25299	1.20554	0.480176	0.573909	0.342293	0.400143	0.340344	0.501399	0.720811	0.68826
XLOC_013621	linc-TBC1D20	0.546161	0.495732	0.399652	0.152726	0.301944	0.321685	0.542368	0.145885	0.551751	0.260866	0.177794	0.512109	0.897284
XLOC_003853	linc-CTBP1-4	0.446227	0	0.786235	0.593136	0.685589	0.197733	0.592194	1.49298	0.782103	0	0.182546	0.698784	0.720214
XLOC_004382	linc-FST	1.42806	0.22561	0.222214	1.21928	0.977666	0.95277	1.6474	0.676303	0.930431	1.49994	0.930716	1.00859	0.410819
XLOC_001195	linc-TMEM206-2	0.18071	0.167732	0.122139	0.90092	0.466898	0.505563	0.181161	1.12196	0.367584	1.95397	0.15372	0.199714	1.2199
XLOC_007206	linc-TMEM65	4.89283	1.76248	1.42112	0.817846	0.686647	0.671232	1.11985	0.777452	0.723311	0.395437	0.845346	0.557956	0.862601
XLOC_007556	linc-RABGAP1	0.639784	0.442273	0.757138	0.737928	0.427889	0.231455	0.618976	0.330303	0.381648	0.573742	0.309526	0.664122	0.758634
XLOC_001189	linc-KCNH1	0	0	0.906722	1.58683	0.307415	0	0.738919	0	0	0.729826	0.39656	1.43273	0
XLOC_004078	linc-SCLT1-6	0	0	0.209486	0.566858	0	0	0.265687	2.00562	0.255446	0	0.402008	0.469363	0.967516
XLOC_010376	linc-COG3-1	0.40783	0.238847	0.278081	0.423795	0.609433	0.595363	1.74643	0.173416	0.536275	0.341104	0.290185	0.552385	0.887685
XLOC_010279	linc-CHFR-2	0.284222	0.470942	0.553086	0.516975	0.645276	0.400222	0.0565461	0.262592	0.427345	0.536636	0.200548	0.737434	0.70576
XLOC_007536	linc-CEP110-14	0.290241	0.368691	0.874883	0.772726	0.32985	0.352278	0.965505	1.06891	0.709924	2.48479	0.984554	1.12567	0.322277
XLOC_007808	linc-ALG2-5	0.45042	0.670128	0.171548	0.745962	1.0183	0.169537	0.748792	0.448643	0.35758	1.18508	0.123051	0.761338	0.688259
XLOC_000389	linc-NBPF15-2	0.327087	0.838172	0.445751	0.396583	0.380253	0.499279	0.7373	0.346032	0.237092	0.495007	0.125147	0.698449	0.751168
XLOC_011728	linc-RBL2	1.03767	0.253139	2.18815	0.794834	0.224037	0.0760791	0.0479152	0.946812	0.27222	0.392787	0.186109	1.14333	0.315153
XLOC_011112	linc-C14orf49	0.367849	0.226001	0.289877	0.546844	0.889314	2.89857	0.677795	0.205128	0.254636	0.44016	0.356651	0.72007	0.742154
XLOC_004678	linc-CNOT6-3	0.205943	0.517336	0.823428	0.301513	0.177299	0.401022	0.212617	0.505654	0	2.17005	0.104067	0	1.46357
XLOC_010897	linc-SPATA7-3	0.0493662	0.558697	0.191833	0.323143	0.244806	0.073456	0.0262051	0.0519227	0.30988	1.31086	0.244055	0.687648	0.783882
XLOC_013415	linc-ZNF582	0	0.0574556	1.45095	0.881559	0.0153803	0.157748	0	0.233738	0	0.00469601	0.299169	0.813959	0.660528
XLOC_003547	linc-LPHN3-8	0	0.365146	0	0.491819	0.219958	0.150285	0.140471	0.363064	0.423746	0.519373	0.216892	1.06343	0.423773
XLOC_005024	linc-NRG2-1	1.10657	0	0.0621628	4.61505e-06	4.05654e-06	0.417796	0.333337	7.66913e-06	0.507749	0.624406	0.152462	0.857879	0.631685
XLOC_012139	linc-DHRS7B-4	0.301076	0.0978331	0.283241	0.179407	0.690659	0.0570979	0.763326	0.786943	0.109513	0.750495	1.78653	0.920816	0.569434
XLOC_002473	linc-KLF7-2	0.120027	0.410396	0.526379	0.817658	0.451469	0.533505	0.806605	1.35701	0.183644	0.64774	0.271151	1.42107	0.0711584
XLOC_005875	linc-PPIL4	0.541812	0.688442	0	0.982586	0.920322	0	1.38073	0	0.534228	0	0	0.986133	0.508188
XLOC_010555	linc-KATNAL1-1	0.352711	0.146886	0	0.129628	0.610886	0.512628	0.366202	0.421812	0.336147	0.905119	0	0.888426	0.610448
XLOC_007420	linc-FAM75D4-1	1.93303	0	1.52885	0.0894721	0.317097	0.231962	0.126685	0	0.338339	0	0.118414	0.193505	1.30603
XLOC_013222	linc-AP1M2	1.17728	2.48235	2.16977	1.58614	0.753068	0.893812	0.450638	0.279391	0.65004	0.249896	0.309866	0.490102	1.01084
XLOC_007858	linc-NAIF1	0.586975	0.4805	0.49688	1.12532	0.33151	0.473209	2.10497	0.244939	0.229571	0.619081	0.211343	0.74395	0.758453
XLOC_003663	linc-METTL14-1	0.382063	0	0	0.818514	0.950552	0.764481	0	1.06071	0	0	0.411723	0.744696	0.767535
XLOC_001781	linc-ZC3H15	1.88658	0.138174	0.401225	0.788855	0.834846	0.376633	0.454439	0.790874	0.56321	0.783253	0.621216	0.811518	0.704342
XLOC_003894	linc-FBXL5-2	0	0.10849	0.104025	0.291419	0.229412	0.378962	0.274982	1.81352	1.47729	1.08095	0	0.424406	1.09356
XLOC_004670	linc-FAM153C-1	0.963511	0.276898	3.53944	0.667041	0.349789	0	0.324906	0	0.0417439	0	0.477337	0.0485689	1.47689
XLOC_007276	linc-TYRP1-7	0.304965	0.630604	0.24731	1.01669	0.305833	0	0.325759	1.06852	0.14367	2.28907	0.0382543	0.496905	1.03091
XLOC_012981	linc-OR10H4	0.0232527	0.168606	0.345987	0.364298	0.201429	0.342422	0.709947	0.380459	0.313141	0	0.544463	0.30172	1.22668
XLOC_009835	linc-C12orf74-2	0	0	0	0.446055	0.0219964	0	0	0.150688	1.06401	3.27179	0	1.42833	0.109038
XLOC_002741	linc-ZPLD1	0.0262806	0.11251	0.0204857	3.51762	0.74447	0.307094	0.636138	0	0.070534	1.51505	0.288051	0.250163	1.29402
XLOC_006922	linc-EFR3A-7	9.88674	0.663398	1.54212	0.257454	1.00339	0.163093	1.2336	0.185732	2.15533	0.112152	1.20364	0.768436	0.792003
XLOC_012692	linc-NEDD4L-1	1.70364	2.17315	2.02778	1.38353	1.21356	1.81836	2.02058	0.493427	1.23457	0.630232	0.989541	0.841307	0.739592
XLOC_001223	linc-TP53BP2-1	0.47204	0.229294	0.295402	0.422159	0.792319	0.223111	1.69773	0.407344	0.170622	0.218518	0.471861	1.00094	0.589509
XLOC_007542	linc-CEP110-9	0	1.0465	0.376509	1.19565	2.86996	7.54613	1.6688	0	0.857783	1.86908	0	0	1.59395
XLOC_003641	linc-SEC24B-2	0.368286	0.722583	0.625299	0.491959	0.326554	0.381398	0.81309	1.24128	0.455924	0.538526	0.313559	0.757174	0.839294
XLOC_007800	linc-XPA-2	0.689938	0.684717	0.872938	1.48134	1.12997	0.887923	0.620794	1.47526	1.53761	1.65314	0.433511	0.707753	0.889584
XLOC_005034	linc-ARAP3	0.834963	0.126911	0	1.12763	1.61276	1.8274	0.331043	0.338985	0.189081	0.080821	0.2738	1.03129	0.572343
XLOC_003873	linc-GRPEL1-2	3.95732	0	0.685116	0.20471	0.239469	1.11437	0.287457	0	1.95923	0	1.17469	0	1.60496
XLOC_007608	linc-KIAA0649-1	1.16256	0.177661	0.513745	0.540921	0.576263	0.276411	0.536602	0.159735	0.199422	0	0.803783	0.22429	1.38701
XLOC_007214	linc-FAM84B-8	0.237955	0.860112	1.00101	0.802367	0.392616	0.376384	0.423508	0.449298	0.751208	0.118341	0.119791	0.795107	0.820566
XLOC_014141	linc-CECR2-3	0.199964	0.391242	0.267312	0.95881	0.455083	1.61311	0.454151	0.60797	1.30478	0.478344	0.161952	0.384154	1.2318
XLOC_001314	linc-TTC15-8	1.75765	0.171743	0.0996096	0.443325	0.450547	0.0401103	0.31471	1.64393	0.153199	0.130645	0.9284	1.02592	0.594774
XLOC_000624	linc-GGPS1-4	0	0.30477	0.233851	0.296458	0.244846	0.354509	0	0	3.49619	0.628826	1.00744	0.821192	0.801742
XLOC_013274	linc-ZNF99-6	1.02792	1.34259	1.11198	1.16678	1.42124	0.600294	0.5077	1.10794	1.07372	0.835921	0.523797	0.718647	0.90473
XLOC_011856	linc-PRSS22	0.0805978	0.460797	1.4583	0.599724	0.283861	0	0.214461	0	0.0740184	0.655679	0.0777827	1.12627	0.497493
XLOC_005323	linc-TMEM14A-1	0.346339	0.24585	0.632019	0.917243	0.613968	0.687051	0.324864	0.608	0.959345	0.782724	0.287729	0.597533	1.03481
XLOC_010061	linc-SLC38A2	1.01409	0.371737	0.470716	1.001	0.565811	0.12128	0.486895	1.3141	0.626352	0.924332	0.274947	0.586006	1.04637
XLOC_004229	linc-TRIML2-5	0.143892	0.226684	0.453597	0.495298	0.368653	0.674372	0	0.332215	0.672954	0.0797645	0.122882	1.15812	0.484418
XLOC_005895	linc-RSPH3	0.34794	0.355827	0.616484	0.517513	0.382631	0.331992	0.366539	0.193296	0.320457	0.553031	0.168335	0.949954	0.699348
XLOC_006529	linc-SLC25A13	1.52913	0.356413	0.90887	1.05805	3.57226	1.7511	2.00056	0.162144	1.33974	1.58513	0.943853	0.816823	0.84889
XLOC_006294	linc-GALNTL5-3	0.0999045	0.241761	0.47847	0.645675	1.59081	0.721665	0.670281	1.06677	1.34516	0.864761	0.160079	0.948671	0.720459
XLOC_013263	linc-ZNF708-3	0.101117	0.150734	0.943972	1.50933	0.678528	0.3794	0.122662	0.213028	0.411215	0.239441	0.325731	1.51698	0.154148
XLOC_000808	linc-C1orf210	1.14027	0.485401	0.323585	0.426012	1.67884	0.718643	0.801615	0.470348	0.570251	0	0.584587	0.990651	0.680689
XLOC_006258	linc-LRGUK-2	0.464605	0.382602	0.459054	0.172143	0.101701	0.445662	0.975101	0	0.216467	0.566465	0.454589	1.48271	0.191023
XLOC_003857	linc-NOP14-1	1.18196	0	0.239147	0	0	0.291809	0	0	0	1.11593	0	0.547673	1.12894
XLOC_012515	linc-COL1A1-2	0.23084	1.52843	0.640741	1.52216	0.469932	0.206074	8.72215	1.02912	0.0326026	0.0829151	0.706219	0.361666	1.31789
XLOC_008724	linc-KIN-5	2.80921	0	2.62809	0.301983	0.246248	0	0	0.0807927	0.0601244	0	0	0.184302	1.51029
XLOC_003204	linc-CBLB-6	1.011	0.583952	0.171139	0	1.49263	0.213589	0.2247	1.91522	0.200495	0.172338	0	1.3271	0.376981
XLOC_008747	linc-DNAJC1	1.09521	0.188096	0.331022	0.713766	0.678297	0.626963	0.507743	0.36474	0.578357	1.51313	0.2037	0.614576	1.0953
XLOC_012017	linc-MAF-4	0.0335043	0.0724912	0.694494	0.352654	0.0148436	0.310039	0	0.035351	0.0268261	1.59944	0.0282999	1.57714	0.138435
XLOC_000337	linc-AMPD2	1.07052	0.527966	0.507133	0.238266	0.0938786	0.30758	0.224996	0	0.19881	0.691125	0.156585	0.847972	0.873978
XLOC_005706	linc-MDGA1-1	0.170393	0.850606	0	0.376047	1.18184	0.329877	0.708439	2.83791	0.162041	0.579958	0.17004	1.13852	0.586719
XLOC_006301	linc-HTR5A-1	3.62051	1.32486	1.7527	1.04978	1.92666	1.26301	0.852073	1.86143	0.906571	0.409741	0.539525	0.754095	0.98381
XLOC_008554	linc-RPP30-5	0	0.108168	0	0.180038	0	0	0	0	0.820951	3.56485	0	1.74955	0
XLOC_005716	linc-TREM2	0.167428	1.13212	0.0874403	0.540512	0.6404	0.10573	0.235933	0.726992	0.151925	0.693321	0.21327	0.0850666	1.66583
XLOC_008938	linc-ITPRIP-2	0	0.0435846	0	0.200211	0.0474475	0.101765	0.227247	0	1.36411	0.166659	1.33381	0.245378	1.51742
XLOC_001174	linc-FAIM3	0	0.128116	1.57198	2.27634	0.651115	0.271155	0.4455	1.25503	5.05876	8.43923	0.98003	1.12143	0.645158
XLOC_011648	linc-ERCC4-2	1.88272	1.60687	0.509169	0	0	0.310747	0	0	0	1.19986	0	1.76659	0
XLOC_011334	linc-FAM103A1	0.6449	0.769873	0.286879	0.989948	2.54651	1.1591	0.390992	0.311435	1.01819	0.306292	0.138717	1.03859	0.732404
XLOC_001767	linc-HNRNPA3-2	0	0	0	0.577656	0.673714	2.37573	0	4.90574	0	0	1.88477	0	1.7749
XLOC_013561	linc-PTPN1-3	0.430399	0.233803	0.169038	0.320427	0.568966	0.886683	1.43806	1.26071	0.262388	0.225435	1.68993	1.10638	0.684188
XLOC_006252	linc-MKLN1-2	0.620459	1.12082	0.309163	0.98609	1.37825	1.63645	1.06702	0.52087	1.70193	2.923	0.451345	0.702141	1.08868
XLOC_011309	linc-ISLR2-2	0.983018	0.937021	0.902399	3.16932	2.16349	2.4204	0.604396	1.08806	1.12915	1.29708	0.3164	1.14584	0.6561
XLOC_004399	linc-NDUFAF2-3	4.16684	0.367682	1.52013	1.1552	1.21557	0.788518	0.611247	0.959865	0.18917	1.02983	0.151956	0.762238	1.04184
XLOC_006699	linc-ERI1-3	0.913271	0	0	0	0	0	0	2.57303	0	0	0	1.80645	0
XLOC_014159	linc-MED15	0.28027	0.269354	0.387215	0.555037	0.440589	0.321396	0.732192	0.447666	0.160728	0.367039	1.43905	0.0785724	1.74032
XLOC_009695	linc-FAR2-2	7.07398	1.06778	0.930792	3.5472	2.82081	2.8735	1.75798	1.99148	5.45218	1.21287	0.908594	1.59091	0.228306
XLOC_010804	linc-SSTR1-5	0.497442	0.20986	0	0.54296	1.06117	0.243828	0.50931	0.633482	0.243293	5.89038	0	0.444749	1.37517
XLOC_008866	linc-POLR3A-4	0	0.346518	2.48183	0.454269	0.178072	0	0.213546	0	0.598054	0	0.941184	0.356915	1.47144
XLOC_011248	linc-USP8	2.21855	2.06286	2.13154	2.32796	2.75311	0.697537	0.928226	1.53812	0.591694	0.825119	0.716899	0.9256	0.914237
XLOC_012861	linc-MC4R-1	0	0.519244	0	0.126744	0.727553	0.166871	0.179063	0.913723	0.270648	0	0	0	1.84398
XLOC_005448	linc-GJA1-3	0.913271	0	0	0	0	0	0	0	0.994585	5.52117	0	0	1.86185
XLOC_001776	linc-ITGA4-1	0	0.31284	0.731196	0.958908	0.372397	0.716697	0.772866	8.1486	6.34168	2.89259	0.189259	1.7283	0.141916
XLOC_004165	linc-HMGB2	0.708925	0.149114	0.436185	1.59029	1.49783	1.21158	0.903106	0.687747	0.836573	0.886127	0.321508	0.642374	1.23252
XLOC_009017	linc-B4GALNT4-1	0.693909	0	0.120449	1.35668	7.6156	1.86709	5.34752	4.81267	0.173456	0.118223	0.621737	1.16187	0.717607
XLOC_007231	linc-NDRG1	0.817262	0.974589	1.30722	1.74086	1.75482	2.46001	0.824058	1.33522	1.82142	1.01472	0.332335	1.17178	0.724627
XLOC_007433	linc-NAA35-1	0	0.313238	0.594371	0.419177	0.187871	0.0675493	0.449853	0	0.129908	0.716083	0.307369	0	1.90044
XLOC_000757	linc-DNAJC8-2	1.67868	0.402125	8.47172	0.338078	0.838741	0.237728	1.43644	0.180461	0.707219	1.241	0.506116	1.33327	0.577819
XLOC_006248	linc-MEST-2	0.856605	0.140114	0.674417	0.509697	0	0.326845	0.361007	0.190163	0.630786	0.952114	0.248522	0.400523	1.51362
XLOC_002209	linc-TRIM43B-2	0	0.309924	0	0.818076	0.542064	0	0.384997	2.23978	0.177616	0.640812	0.202249	0.943489	0.972425
XLOC_011368	linc-NR2F2-3	0.198426	0.558746	0.303658	1.09542	1.70517	3.18448	0.0986966	1.85455	0.608343	5.44057	0.215918	0.19564	1.72199
XLOC_014404	linc-WNT7B-2	0.383076	0.148103	1.27451	1.69076	1.29328	0.649014	0.371009	0	0.704373	0.141268	0.152774	1.31293	0.645764
XLOC_003331	linc-SPATA16-1	0.0690901	0.118031	0.114031	3.23005	0.0429106	0	0	2.20311	0.263568	1.14353	1.03434	0.368271	1.59417
XLOC_003405	linc-BDH1-3	1.76046	10.1632	4.53756	7.89802	3.32971	1.54279	3.32293	3.01754	2.45947	0.477722	2.10664	1.92887	0.0574736
XLOC_002433	linc-COL5A2	0.615042	0	0	0.162939	0	0	0.229587	1.11222	0	0.397763	0.621383	0.780857	1.20721
XLOC_011430	linc-MEIS2-4	0.735792	0.672718	0.267304	1.15041	1.00522	1.461	0.447865	1.01255	0.879663	0.73576	0.18934	1.3012	0.695018
XLOC_001025	linc-SEMA6C	1.51331	0.492431	0.748963	0.347296	0.643879	0.219143	2.03563	0.49569	0.234634	0.487504	0.481323	0.609016	1.38989
XLOC_011361	linc-MCTP2-4	0	0	0	0	0.395332	0.493949	0	1.40271	0.520814	0	0	0.984799	1.015
XLOC_012681	linc-WDR7-7	0.833031	0.675271	0.815214	0.698295	0.413756	0.344915	0.16514	2.36719	0.660214	0.483761	0.0744963	1.02882	0.978803
XLOC_008700	linc-KLF6-2	0.272066	0.301485	0.538952	0.37103	0.168914	0.377131	0.938121	0.142514	0.168434	0.173289	0.0923805	1.08897	0.919885
XLOC_013283	linc-ZNF681-5	0.504873	0	1.10643	0.94054	0.80257	0.811974	0.320331	0.436729	0.639728	0.624752	0.26471	1.30311	0.71104
XLOC_010698	linc-DZIP1	2.11436	1.91033	1.2598	2.15724	1.03922	1.14717	1.33224	1.84716	1.14732	0.847565	0.737812	0.587246	1.4627
XLOC_005764	linc-B3GAT2-4	0.371777	0.246371	0.441419	3.94118	4.93286	3.411	1.08455	1.83294	2.48197	0.877637	0.361021	0.841598	1.20911
XLOC_005811	linc-LAMA4-3	0.274753	0.225034	0.684442	0.368512	0.431543	0.0493046	0.914062	0.57628	0.291722	1.15642	0.401606	0.773378	1.27805
XLOC_004419	linc-MCCC2	0.57942	0.324447	0.261989	0.319479	0.534307	0.395124	0.489976	0.0534853	0.997746	0.876441	0.2266	0.75847	1.30329
XLOC_011480	linc-BCL2L10	0.425792	1.28061	0.199214	0.95277	1.58277	1.06858	0.451295	0.362434	1.19476	0.820912	0.268198	1.06023	1.00532
XLOC_010706	linc-GPR183-2	0.184488	0.396431	0.599744	2.17376	1.95011	3.24357	1.4597	0.78642	1.95632	1.1157	0.21861	1.47228	0.616171
XLOC_000214	linc-PRKAA2-1	0	0.112859	0	0	0.35729	0.262782	0.142759	1.26185	0	1.12819	0.0672849	1.55034	0.539026
XLOC_005595	linc-F13A1-1	0.287058	0.140679	0.429106	0.236311	0.112472	0.458127	0.268284	0.749864	0.624373	0.669164	0.290458	0.598886	1.50867
XLOC_011826	linc-ZNF469-3	0.271357	0.00106577	0.363784	0.17404	0.414502	0.0233948	3.00275	0.736679	0.0132852	4.11916	0.199647	1.625	0.49661
XLOC_002471	linc-RAPH1-2	0.237067	0.798449	0	0	0.202785	0.231972	0	0.597963	0.692775	0.855401	0.484544	0.839624	1.29806
XLOC_001952	linc-ADI1	0.34467	0.479823	0.12265	0.931562	0.872193	0.558324	1.49688	0.410737	0.525503	0.230862	0.288796	1.15347	0.987746
XLOC_004581	linc-KIAA0141	0.43513	0.184828	0.25879	0.62089	0.95292	0.828008	0.326078	0.215443	0.625687	0.211885	0.20428	0.623932	1.53946
XLOC_010341	linc-NBEA-2	2.17875	0	0	0	1.40539	1.80871	0	0	1.13508	0	0	0	2.16345
XLOC_008370	linc-ITIH2-10	0	0.449031	0.129138	0.90284	0.673102	1.43412	0.75991	1.35092	3.02035	8.22642	0.0952864	1.22523	0.946632
XLOC_010878	linc-ESRRB-2	0.67509	0	0	0	0.515971	0	0	1.08191	0.399807	0	0.209873	0.759578	1.41893
XLOC_004195	linc-AGA-2	0.122121	0.402743	0.193205	1.17449	0.427273	0.45967	0.759873	0.278897	0.148312	0.199485	0.241264	0.780412	1.40688
XLOC_000015	linc-SCNN1D	0.419487	1.40598	0.503426	2.60878	2.88689	1.83903	1.73106	0.51671	0	0.739167	0.530658	1.45107	0.747785
XLOC_013004	linc-ZNF85-1	0	0	0	0	0	0	0	3.04209	0	0	0.607339	0	2.20126
XLOC_012011	linc-TMEM231	0.83913	1.90407	0.962891	1.69199	1.21016	0.925456	0.91629	0.657765	1.00844	0.835093	0.874522	0.750421	1.45168
XLOC_006364	linc-PRPS1L1	0.158995	0.333099	0.919663	0.454439	0.222389	0.674039	0.413623	1.17297	0.432581	0.922972	0.0662752	0.796717	1.40765
XLOC_011880	linc-CPPED1-3	0.0321518	0.163586	0.0375292	0.892671	0.817041	1.11467	0.0853033	0.440798	0.690816	1.83226	0.149562	1.51517	0.690976
XLOC_003993	linc-CCNI-2	0.264613	0	1.91359	0.192122	0	0	0.270072	3.15062	0	0	0	2.21195	0
XLOC_005210	linc-BTN1A1-2	1.07354	0.535317	0.223927	1.01168	1.97616	1.68898	0.452106	0.372638	0.492328	1.69093	1.67852	1.1351	1.07857
XLOC_000393	linc-PPIAL4A-4	1.00411	0.447457	0.393058	0.411534	0.724598	0.38729	0.159276	0.325652	0.36347	0.232927	0.263203	1.60041	0.62838
XLOC_014046	linc-N6AMT1	0.705839	1.21902	0.515319	0.526047	1.08084	0.889614	0.796437	0.507527	1.31808	0.290412	0.246375	1.56781	0.661046
XLOC_000746	linc-C1orf63	1.06174	0.593729	1.26098	3.10421	3.68828	2.62228	1.34021	1.81359	2.57511	3.81495	0.54186	1.08506	1.15018
XLOC_002897	linc-IQCJ	0.14058	1.5965	0.209441	0.406733	0.509875	0.761731	0.856226	0.202136	0.271019	0.216871	0.726489	0.457445	1.78009
XLOC_002613	linc-ARPP21-2	7.93372	17.647	0.88142	0.829812	0.159295	0	0.381982	2.2086	1.58471	1.57961	0.646645	0.311528	1.92649
XLOC_011568	linc-MRPL46	0.237554	0.260797	0.25281	0.410608	0.598483	0.199284	0.39821	0.499772	0.355592	0.54561	0.217153	1.25576	0.989741
XLOC_003843	linc-FRG1-1	0.447029	0.725469	0.1751	0.874217	1.13442	0.211729	0.472448	1.0919	0.811302	1.30166	0.667315	1.19247	1.05347
XLOC_008982	linc-C10orf122-2	0.421999	0.203857	0.218469	0.279067	0.23588	0.121273	0.172712	0.247286	0.0799394	0.631038	0.169575	1.69479	0.565469
XLOC_005121	linc-FOXQ1-2	0.211697	1.06467	0	1.08391	0.546114	0.41261	0	0	0.204346	0	0.643167	0	2.26813
XLOC_010109	linc-GRIP1-1	1.47295	0.663618	0.474173	0.364356	0.664677	0.481706	2.52708	0.585176	0.657256	0.261597	0.494295	1.82308	0.4499
XLOC_008863	linc-POLR3A-1	0.522387	0.262721	0.356519	1.12	0.577685	0.430683	1.03768	0.139384	0.49806	0.099696	0.216349	1.27201	1.00836
XLOC_006419	linc-GLI3-3	0	0	0	0	0	0	0	3.2648	0	0	0	2.29212	0
XLOC_002952	linc-VPS8-2	0.214903	0.178492	0.105228	0.35051	0.931717	2.67599	0.121348	0.266993	0.451985	0.625144	0.277147	1.4027	0.898281
XLOC_001272	linc-ZP4-1	0	0.0268222	0	0.074391	0.264744	0.34463	1.26814	0.568085	0	0.761869	0.0472185	0	2.31226
XLOC_005087	linc-BOD1-3	0.0390523	0.267833	0.385803	0.449255	0.170737	0.668285	0.209148	5.04652	0.0351513	3.88838	1.35225	2.28038	0.0359178
XLOC_001974	linc-CMPK2-2	0.293371	0.116912	0.0983264	0.204773	0.0795251	0.0195148	0.926837	0.263779	0.669137	0.827645	0.337781	0.0617306	2.26291
XLOC_000822	linc-STIL-2	0.155117	0.167638	0.399352	0.847601	0.730521	0.244649	0.710702	1.50996	0.374599	0.24015	0.172601	1.10003	1.23019
XLOC_005592	linc-RPP40	0.846584	0.585595	0.489686	0.413617	0.62106	0.521545	0.666039	0.398977	0.570175	0.602461	0.260674	0.584122	1.75143
XLOC_009582	linc-TRIM29-3	0.481949	0.170047	0.0487214	0.334403	0.824893	1.18953	0.209877	0.406541	0.149076	0.193857	0.248341	0.664262	1.67396
XLOC_004804	linc-SEPP1-1	0.256853	0.174244	0.242685	0.383469	0.604396	0.581765	0.419636	0.414894	0.452131	0.430299	0.254785	0.466126	1.87636
XLOC_013929	linc-CBR1-1	0.12868	0.230804	0.257861	0.241203	0.907211	1.18913	1.20413	1.38386	0.152477	0.105887	0.532854	0.436686	1.90714
XLOC_002408	linc-EVX2-8	0.353813	0.129933	0.582204	0.717476	0.100882	0.536742	0.724771	0.248416	0.822845	0.266524	0.460202	0.99766	1.3474
XLOC_005110	linc-MGAT1-2	1.53262	0.470053	0.928417	1.23453	1.29797	2.08344	0.656226	1.66241	1.25924	0.655758	0.573169	0.945014	1.40111
XLOC_005127	linc-WRNIP1-2	0.914375	0.230807	0.350451	0.990141	0.789141	4.24245	0.571937	0.669551	0.930455	1.43517	0.561664	0.602497	1.75575
XLOC_005940	linc-PHF10	5.37219	5.43888	4.45129	2.63617	3.95701	9.05388	1.62631	1.3099	1.94053	1.89117	1.67261	0.993835	1.36593
XLOC_012436	linc-EVI2A	0.797468	0.345423	0.327284	0	0	0	0	1.11506	0.411803	0	0	1.56571	0.806863
XLOC_009554	linc-IL18	0.220954	0.742041	0.531117	1.12985	0.37927	0	0	0.549678	1.49794	0.786329	0.449008	0.385913	1.98874
XLOC_007026	linc-TNFRSF10A	0.408942	1.26708	2.36506	2.41543	1.09759	0.952968	1.4424	0.241087	2.19161	1.16878	0.654068	1.67647	0.707244
XLOC_011213	linc-SPRED1	0.259769	0.58922	0.12612	0.0596527	0.141178	0	0.282011	1.34877	0.236647	1.26768	0	0.871009	1.53895
XLOC_006931	linc-TG	0.786618	3.50439	0.269296	0.183186	0.434238	0.511459	0.155986	1.38081	0.133405	0.91167	0.304473	0.969426	1.46031
XLOC_002476	linc-IKZF2-3	0	0.0679409	0	0.123686	0	0.0792526	0	0	0	0	16.5024	0	2.43599
XLOC_012467	linc-NR1D1-1	0.154397	4.1024	1.9508	0.705007	0.382525	0	1.09383	0.180645	0.110744	0.188481	0.0881711	1.78694	0.658551
XLOC_012366	linc-C17orf87	0.50771	0.904509	0.561302	1.18624	2.06211	1.62434	0.454818	1.46954	0.563032	1.78718	0.832857	0.717677	1.74126
XLOC_000063	linc-CROCC-3	0.803168	0	0.215863	0.582885	0	0.263248	0.273075	0	0	0.495206	0.276642	1.45822	1.00196
XLOC_001207	linc-GPATCH2-1	0.426177	0.115013	0.222256	0.282326	0.292824	0.223823	0.15027	1.02169	0.342346	0.365387	0.112709	1.50632	0.961082
XLOC_007549	linc-CEP110-2	1.86363	0.449975	1.22153	0.537659	0.387253	0	0	0.4501	0.41083	0.32194	0.655143	0.526399	1.94737
XLOC_011219	linc-BUB1B	1.25876	0.496064	0.521699	1.378	0.958219	1.05111	0.941053	1.29552	0.517829	2.4302	0.332718	1.90472	0.582885
XLOC_003615	linc-METAP1-2	0.312962	0.31604	0.174519	0.349986	0.677988	0.295279	0.289918	0.583912	1.46408	1.66819	0.330492	1.52199	0.96646
XLOC_008756	linc-ABI1-1	0.329655	0	0	0	0	0	0	0.890038	0.331997	1.90983	0.52262	0.624869	1.9321
XLOC_012839	linc-IER3IP1	1.41386	0.797887	1.04984	1.56511	1.5752	1.30434	1.23555	0.890293	1.14836	0.793382	0.424081	1.50626	1.06666
XLOC_000683	linc-MEGF6	0	0.22398	0.377958	0.921733	1.3338	0.261384	0.725865	0.753765	0.188398	0.754796	0.264202	1.37591	1.19994
XLOC_013437	linc-TGM3-1	0	0	0.298772	0.137441	0.647303	0.545327	0	0.452264	0.895901	0	0.206389	1.27009	1.30904
XLOC_011117	linc-ATG2B-2	0.950907	0.417153	0.787727	1.02829	0.754323	0.669947	0.218807	2.09289	1.67602	5.14942	0.272474	1.82303	0.759416
XLOC_013167	linc-ZNF583-1	0.626209	0.368114	1.70347	3.23652	3.59772	2.58391	0.905358	0.449616	2.28888	0.970497	0.373161	1.27001	1.32008
XLOC_014003	linc-SAMSN1-3	0.34053	0.173498	0.209425	0.0632344	0.330561	1.18064	0.28272	1.69419	0.921132	2.82957	0.153154	0.413387	2.18012
XLOC_014288	linc-MAPK8IP2	0.493536	0.953368	1.10246	1.63386	1.83691	0.452512	1.75227	1.25423	1.97846	1.87834	0.281614	1.76897	0.825056
XLOC_002293	linc-C1QL2	0.915075	0.10894	1.08473	0.763035	1.21203	0.548437	0.840472	0.778822	0.305371	0.928437	0.613135	1.09358	1.50282
XLOC_009677	linc-PIK3C2G-2	0.261575	0.442421	0	0.75999	0	0	3.81785	0	0.361628	0	0.631325	2.06036	0.55285
XLOC_004566	linc-MYOT-4	0.433354	0.356303	0.513311	0.562543	0.0949862	0.415129	0.56914	0.734139	0.704551	0.525102	0.422782	1.03083	1.59367
XLOC_011284	linc-USP3-1	0.0286573	0.0461761	0.312862	0.256496	0.152176	0.242742	0.0303728	0	0.949662	0	0.825909	1.62726	1.01512
XLOC_001857	linc-IGFBP2-2	0	3.55797	0	0.425205	0.593523	0	0.594665	1.82957	0.16269	1.30862	0.0853603	0	2.64776
XLOC_012037	linc-FAM92B-3	1.78635	0	0.429987	0.217986	1.23819	0.459847	1.5494	2.15751	0	0.308637	0.326796	1.34517	1.31768
XLOC_005111	linc-MGAT1-1	0.173674	0.469999	0.499038	0.948753	0.9196	0.713233	0.244682	0.377637	0.473256	0.810329	0.110707	1.14889	1.54847
XLOC_004577	linc-C5orf32-1	0.67574	0.0867189	0.354624	0.373895	0.520938	0.444282	0.31925	0.434864	0.346488	0.760368	0.638252	2.25099	0.455467
XLOC_009517	linc-RAB30	1.07049	1.50389	0.405597	1.30022	0.541281	0.489587	0.38892	1.04303	0.959657	0.652787	0.723085	0.686515	2.02837
XLOC_013728	linc-PXMP4-2	0.8367	0.115358	0.994985	0.206035	0.851211	0.134292	0.874585	0.323065	0.131099	0.69323	0	2.26815	0.467542
XLOC_003480	linc-STIM2-4	0	0	0	0.629115	0	0.857984	0	0.762135	0	2.18051	0.301929	0.535073	2.20593
XLOC_008225	linc-RHOXF1-4	1.40484	0.758236	1.23768	2.05151	1.70658	1.30067	0.681268	1.27027	0.895061	2.27148	1.19061	1.54981	1.19801
XLOC_003932	linc-UGDH	0.673327	0.219205	11.8913	0.802206	2.07781	1.2791	1.49261	0.294874	0.307204	1.79275	0.678605	0.724578	2.02703
XLOC_000667	linc-OR4F16-5	1.13686	1.08212	1.52169	2.62532	3.58517	2.90631	3.61017	1.62759	1.50361	1.73179	0.805619	1.01267	1.73945
XLOC_008672	linc-JAKMIP3-3	0.284664	0.17394	0.391266	0.529835	0.564498	0.33829	1.0513	0.156276	0.13012	0.335336	0.342077	1.53604	1.2439
XLOC_011819	linc-MAP1LC3B-2	0	0.434586	0.207038	0.186896	0.876132	0	0	0	0.252295	1.41502	0	0.92595	1.89944
XLOC_002368	linc-LY75	1.18608	0.728838	0.166663	1.78916	1.99126	1.65601	1.09903	0.530845	1.41311	0.474638	0.592408	0.96908	1.85722
XLOC_007415	linc-FOXB2-2	0.464086	0	0.245762	1.36856	1.07615	0.746782	1.29007	0.363064	0.438791	0	0.307019	1.78428	1.05086
XLOC_003514	linc-FAM114A1-1	0.0452429	0.67327	0.229094	1.23203	0.9215	1.0205	0.359862	0.431447	1.27275	0.835485	0.127943	0.302906	2.53894
XLOC_011592	linc-RGMA-7	0.27317	0.628214	0.1622	1.30118	0.701675	2.10009	0.388541	1.02696	1.53352	5.5218	0.421911	0.782984	2.06026
XLOC_007528	linc-DEC1	0.285078	1.39099	0.350428	0.758118	0.517141	0.17803	0.360174	0.249051	0.334107	1.44004	0.478506	1.05926	1.80887
XLOC_013429	linc-ZNF837	1.70536	2.32454	2.75441	1.45907	3.53265	1.88959	2.11178	2.35076	1.11305	0.759173	0.578288	1.26529	1.61589
XLOC_012095	linc-ALOX12-1	0	0.359436	0	2.68265e-05	2.01344e-05	0.559227	0.155027	0.484936	1.41023e-05	0.115586	1.3543	0.680938	2.22254
XLOC_001097	linc-RC3H1-2	0.724623	0.135684	0.39299	0.498318	0.344406	0.105597	0.294553	0.242018	0.202309	0.605873	0.079875	2.12392	0.788062
XLOC_002336	linc-CXCR4-1	0	0.642818	0	0.266515	2.16805	0.372379	0.372249	0	1.14385	0.736866	1.20074	2.16982	0.745457
XLOC_011977	linc-CDH11-7	0.0857799	0.312527	0.327336	0	0.232115	0.0681951	0.181735	0.195715	0.534187	1.02731	0.181736	2.38692	0.539469
XLOC_008054	linc-UBE2A	0.469247	0.197469	0.188335	1.88173	0.602391	0.458983	0	1.18115	0	0	0.119782	1.6585	1.28203
XLOC_006455	linc-LOC389493-2	0	0.313238	0	0.260477	0.908707	0	1.82002	0	0	4.36246	0	0.702876	2.24003
XLOC_010967	linc-OR5AU1	0.550625	0.851687	0.54125	0.449349	0.907987	0.419638	1.21352	0.621493	0.473089	0.999768	0.2342	1.45521	1.48972
XLOC_008237	linc-IGSF1-3	1.8074	2.1317	2.2487	0.859533	1.12786	0.372328	1.35187	0.593046	0.846265	0.848367	0.380771	0	3.0039
XLOC_014394	linc-PHF21B	1.28545	0.829262	2.13136	1.24623	1.10884	1.15028	1.94072	1.37144	0.605437	0.833797	0.121635	0.673991	2.33208
XLOC_014107	linc-CSTB-3	1.94904	2.99918	2.20207	4.1456	2.1208	0.815274	2.36645	0.997663	1.82034	1.6942	0.985093	1.9249	1.08287
XLOC_000162	linc-FAM183A	3.37147	0.830165	0.182201	2.05875	0.406012	0.351342	1.80502	3.07349	0.338748	0.29099	0.802183	3.00986	0
XLOC_002931	linc-KCNMB2-5	8.78745	0.330015	2.50306	4.91108	4.11906	1.52896	11.8071	0	0	0	1.02931	1.48939	1.53507
XLOC_001209	linc-GPATCH2-8	0.137334	0	0.217693	1.31928	1.5864	1.71869	2.01047	0.952795	0.943241	0	0.812568	2.00679	1.02649
XLOC_008223	linc-RHOXF1-2	0.211697	0	0	0.68669	0.941446	0.493949	0	0.522416	1.56244	0	1.64258	2.70314	0.378022
XLOC_000732	linc-HSPG2	1.44342	0.836608	0.458016	0.745932	1.00604	0.417355	0.904484	0	0.407845	0.960689	0.0713513	1.41445	1.70081
XLOC_006726	linc-PCM1	0.637235	0.325879	0.112202	0.40133	0.773228	0.436296	0.380576	0.339164	0.182959	0.225331	0.201871	2.37851	0.742849
XLOC_014097	linc-RSPH1-1	2.21728	7.01372	1.262	1.6169	2.05131	1.49932	2.8264	1.05765	0.623655	1.47517	0.775689	2.15338	0.994912
XLOC_005050	linc-CSNK1A1	0.343424	1.17113	0.268234	0.768136	1.38333	0.719882	0.808051	0.0817787	0.686636	0.292466	0.343851	0.803801	2.36701
XLOC_008666	linc-GLRX3-2	1.3166	0.228698	0.290831	1.1418	1.15072	1.01885	0.679624	0.450879	0.95117	1.20936	0.585862	2.05757	1.11471
XLOC_004896	linc-AP3B1	1.52246	0.307401	1.50292	0.899167	0.942326	0.682137	0.282103	2.03914	1.13002	1.92524	0.234661	2.12398	1.06416
XLOC_008149	linc-CXorf36-1	0	0.486209	0	1.03589	0.484585	0.56449	0	5.25406	0.567534	4.29489	0.148872	2.10784	1.08624
XLOC_007033	linc-FBXO16-2	0.170324	0.432884	0.253309	1.01295	1.65584	0.624593	1.789	0.476467	1.17779	0.169842	0.409528	2.17014	1.02905
XLOC_006661	linc-PAXIP1-4	0.608801	0	0.0598204	0	1.03497	0.36217	0	2.87695	0	1.56919	0.238092	0	3.2057
XLOC_001835	linc-SPAG16-1	0	0	0	0	0	0	0	0	0	0	9.82318	0	3.21307
XLOC_006486	linc-SBDS-5	2.68767	2.60607	1.7126	3.07971	1.753	1.13196	1.73305	1.9541	1.3786	2.73436	0.940654	0.873038	2.37808
XLOC_012115	linc-HS3ST3B1	1.04863	0.519045	0.546578	1.23297	4.36778	0.672181	2.90752	0.141167	0.333832	0.362721	0.63021	2.66713	0.607791
XLOC_010236	linc-DHX37-22	1.19239	0.571921	1.97191	0.6303	0.454909	0.435185	0.808431	1.78209	0.693129	1.17469	0.280317	1.03036	2.25034
XLOC_006912	linc-FAM91A1-3	1.47745	0.754169	0.239147	0.427227	1.24825	0	0.599453	3.12033	0	0.557964	0.154216	2.73837	0.56447
XLOC_013866	linc-CXADR-5	1.38393	1.40778	0.537947	1.11785	0.76003	0.464563	0.734795	1.71385	1.43965	0.91551	0.479539	1.17278	2.15063
XLOC_006507	linc-MAGI2-3	0.993809	0.59768	0.683483	2.38259	1.82122	2.85443	1.30176	2.74845	1.71804	1.54964	0.255531	1.64797	1.69837
XLOC_008730	linc-KIN-6	0.461446	0	0.814662	0.276979	0.565821	1.16809	0.219344	0	0.645262	0.700825	0.162071	0.292798	3.06601
XLOC_004448	linc-VCAN	0.24737	0.20867	0	0.970204	0.695113	0.484904	0.327676	5.249	0.81042	0	0.171429	2.45678	0.910784
XLOC_007999	linc-ZC3H12B-3	0.086847	0.526802	0.339463	2.16864	1.80365	0.94327	0.137857	1.775	6.81523	5.34565	0.206384	1.50853	1.89279
XLOC_012171	linc-SPACA3	0	0.0326358	0	0.618745	1.12876	0.428604	0.128248	0.10318	0.205256	0.0738005	0.214336	2.73711	0.6703
XLOC_009784	linc-TMEM5	0.197014	0.658824	1.25889	0.4332	1.35934	0.766162	1.83374	0	0	1.02983	0.29772	2.02168	1.38912
XLOC_005143	linc-PPP1R3G	3.85214	1.63903	0.981325	0.739824	1.31376	2.13161	1.25634	3.12989	0.688801	1.18189	0.644159	1.55182	1.86417
XLOC_001583	linc-COX5B-3	4.30608	4.85953	0.39351	3.10926	1.05035	1.32553	6.90007	0.809752	1.49096	0.394899	2.7305	1.36958	2.07742
XLOC_011507	linc-CILP	0.783755	0.552294	0.286322	0	0.960412	0.0867525	0	0.683658	0.509131	1.48562	0.132066	0.474669	2.99255
XLOC_002527	linc-IQCA1-2	0.792412	1.84198	0.251902	2.56911	1.37715	0.612435	1.98111	0.373171	0.750272	1.86841	1.57481	1.30996	2.16022
XLOC_000828	linc-LOC388630-3	3.21267	1.13328	0.647588	2.52584	2.04778	1.84274	0.546151	4.15404	0.263674	1.98082	0.414964	0.972144	2.5049
XLOC_011872	linc-GRIN2A	2.20541	0.167718	0	1.90941	1.38237	1.17019	2.90089	3.42935	0.771003	0	1.01117	2.0637	1.41799
XLOC_002427	linc-NCKAP1-1	17.1762	1.32045	1.89603	3.16383	2.4873	5.22445	2.65048	1.12398	5.27142	3.21577	4.5839	1.31519	2.16884
XLOC_009969	linc-ZNF10	2.17751	2.3147	2.6247	2.71391	3.07055	1.33918	1.75218	1.06738	1.83049	1.90144	0.755606	1.66842	1.83617
XLOC_011308	linc-ISLR2-3	0.806511	1.3398	1.28239	2.49501	1.541	2.65039	2.51915	0.761483	2.14037	5.71893	0.240668	2.13846	1.37753
XLOC_003471	linc-CLRN2-1	1.15039	0.535065	0.697373	0.858157	1.31266	1.25022	0.840204	0.162869	1.00595	1.00962	0.518715	1.02911	2.51419
XLOC_010023	linc-GUCY2C	5.30943	2.85887	2.24469	2.75507	2.00022	1.5837	1.38653	0.779318	1.08467	2.13677	1.94079	0.911894	2.63161
XLOC_004598	linc-ARHGEF37-2	0.880478	1.31813	0.998039	6.30139	7.25955	3.45423	11.2047	1.98392	1.80249	1.52534	1.22138	1.61994	1.94127
XLOC_009224	linc-USP35	0.948879	1.08006	2.11234	1.86213	1.38848	1.13927	1.30952	1.20928	0.887856	0.977138	0.856288	1.65734	1.97745
XLOC_004205	linc-ENPP6-2	0.615608	2.22147	0.931577	7.39785	5.33784	0.450811	5.21298	5.42671	1.63595	8.846	0.671535	1.31202	2.35002
XLOC_011448	linc-EXD1	0.528778	0.583447	0.38532	0.469085	0.295785	0.119488	0.410602	1.25238	0.311855	2.27356	0.135521	1.0824	2.58605
XLOC_013900	linc-USP16-5	12.9593	0.171698	9.03902	6.21995	3.17706	3.84688	0.0302576	1.24236	0.926982	0.146794	4.15513	0.265474	3.40805
XLOC_001856	linc-IGFBP2-3	0.54833	13.6816	0.884998	1.25115	0.781682	0.461427	0	0	2.4495	0	0.58817	0.736915	2.94097
XLOC_013795	linc-ZFP64-5	0.186847	0.532091	0.449481	30.6754	92.6358	56.342	0.0901244	2.43785	26.9145	0.179499	2.52414	0.93128	2.74981
XLOC_005753	linc-RAB23-4	1.79192	2.51876	1.28659	2.86402	1.71958	1.33358	1.11929	2.23663	1.6941	1.69481	0.998706	0.606342	3.07662
XLOC_012618	linc-ARHGAP28-2	0.132054	0.178033	0.137659	0.557772	0.777974	0.790005	0.139736	0.947416	0.873745	1.82966	0.10463	1.46334	2.22431
XLOC_001953	linc-RNASEH1-3	0.867948	0.248208	1.6236	1.73296	0.631618	0.376816	1.07139	0.30323	1.0218	0.925084	0.210226	3.52848	0.174594
XLOC_000939	linc-DBT-3	1.52092	0.669112	0.662056	1.7648	1.03162	0.675492	0.577226	0.859241	0.900424	0.5844	0.880711	2.11457	1.63275
XLOC_001134	linc-FAM5C-4	0.259366	0.317951	0.267297	0.190394	0.184542	0.175796	0.984798	0.515966	0.132111	0.273509	0.0647803	2.33131	1.42991
XLOC_001966	linc-RNASEH1-12	0.141315	0.152539	0.147389	0.229278	0	0.0890555	0.498292	0.101615	0.468207	0.87218	0.415884	1.26159	2.5065
XLOC_007348	linc-ALDH1B1-3	0.835932	0.381181	0.818078	0.739651	0.691983	0.791157	0.276187	0.791918	0.331286	0.728266	0.274125	2.22393	1.55538
XLOC_001728	linc-PSMD14	0.544603	1.121	0.877979	1.92075	0.715634	1.62383	0.753142	0.0519744	2.56415	1.44984	0.358131	3.30513	0.484425
XLOC_002275	linc-RGPD8-2	0.22794	0.18759	0.270467	1.54168	1.10974	1.03521	0.556282	0.258574	0.825904	1.58263	0.206467	0.859835	2.94229
XLOC_001748	linc-GAD1-1	0	0.16687	0.366135	0.362467	0.553683	0.212442	0.675102	1.06666	0.629255	0	0	1.87759	1.92797
XLOC_002872	linc-EIF2A	2.16618	2.18271	0.906592	1.03688	1.6417	2.01815	1.4112	1.92054	1.20966	1.23858	0.533481	1.19363	2.61994
XLOC_011031	linc-WDHD1-2	3.02012	0	0	0	0	0	0	0	0	0	0.352972	0	3.8143
XLOC_011559	linc-SEC11A-5	0.339708	0.372782	0.178948	1.00731	0.694381	0.354085	0	5.82892	1.47558	2.45919	0.332025	1.73013	2.1014
XLOC_011047	linc-TMEM30B	0.532607	0.674696	0.211267	2.10581	1.11974	1.83056	1.93628	0.667466	0.774258	0.976413	0.144136	1.42772	2.44575
XLOC_012564	linc-ABCA5-7	0	0	0.0496919	12.3413	24.0479	25.4139	0	1.2557	5.7942	0	0.499565	1.70957	2.17646
XLOC_003634	linc-ARHGEF38-2	1.76016	2.6731	2.09509	2.48984	3.70441	1.69713	3.52188	0.341899	1.38272	0.97819	1.3788	2.16033	1.73179
XLOC_009299	linc-OAF-6	5.55409	2.85511	1.67985	2.25333	1.94934	0.93743	3.95238	0.954533	1.34674	0.597399	3.20361	1.50784	2.41746
XLOC_002746	linc-CCDC54	4.70888	0.582686	0.599314	1.68022	2.4193	2.30712	0.926246	1.56176	1.68299	1.99496	0.720191	1.54537	2.38523
XLOC_011277	linc-C2CD4A-2	2.28868	0.0489153	0.047205	0.80733	0	0	0	0	0	0	0	0	3.93253
XLOC_005088	linc-BOD1-2	0.602614	0.100131	0.110727	2.07078	0.994314	13.8727	0.254707	0.554498	0	1.1849	0.169385	1.94406	2.00618
XLOC_006404	linc-RP9-2	0.32557	0.132033	0.339973	1.89048	1.12993	0.646548	1.35294	1.88273	0.717368	0.420828	0.351804	1.61734	2.37443
XLOC_012312	linc-MGAT5B-3	0.541693	0.0890759	0.171104	0.48218	1.80474	0.622693	0.796796	0.978852	0.10065	0	0.317087	0.171806	3.89565
XLOC_002221	linc-MGAT4A	0.313387	2.74625	0.53471	1.05086	2.17728	1.64414	8.1724	3.47395	2.19118	1.22463	0.304687	2.93499	1.14427
XLOC_007085	linc-OPRK1-4	3.56133	1.73416	1.58474	2.5054	3.26262	2.37036	2.39621	1.98055	4.99252	4.71179	0.728295	1.84391	2.24316
XLOC_005365	linc-TPBG-3	1.02787	0.369333	0.176175	0.913905	1.57613	0.544168	0.733421	0.555954	0.361255	0.25619	0.761886	2.28672	1.81166
XLOC_011276	linc-C2CD4A-3	11.7106	0.195136	0.282477	1.69983	0.211946	0.68332	0	0	0.109212	0	1.49428	0.734599	3.40708
XLOC_012057	linc-CA5A-2	0.802948	0.216018	0.539778	0.268843	0.459432	0.284126	1.87191	0.773169	0.154304	0.866617	0.290798	1.82734	2.31529
XLOC_014251	linc-XRCC6	0.927975	1.98683	2.02235	2.52956	1.95346	1.11519	2.00027	0.477907	1.40657	1.07432	0.544993	1.48589	2.66771
XLOC_011306	linc-LOXL1	1.25429	0.50701	1.92788	0.810342	0.739104	0.552616	0.752283	0.898433	0.942078	1.02819	0.417029	1.82921	2.34039
XLOC_006924	linc-EFR3A-5	22.87	1.40521	2.69661	0.627292	0.759529	0.614968	1.60902	0.607044	2.95764	2.70578	1.37727	2.76965	1.40798
XLOC_013957	linc-NDUFV3-1	0.372707	0.964215	2.7435	1.94452	0.309709	0.744753	1.11673	0	0	1.47372	0	3.43844	0.745444
XLOC_006133	linc-KCTD7-2	0.784656	0.354692	1.07947	0.584073	1.31415	1.00509	1.23817	0	0.866934	3.35949	0.227606	1.66183	2.54899
XLOC_000467	linc-ZBTB37	1.66095	2.3246	1.0428	1.08842	1.28881	0.567828	0.981944	0.872287	0.666579	0.831886	0.446229	1.93929	2.31436
XLOC_005041	linc-YIPF5-3	0.446421	0.319234	0.0627961	1.6004	0.579045	1.62612	0.36556	0.386207	0.627638	0.0486992	0.676498	1.25188	3.04093
XLOC_012162	linc-ATAD5-2	7.13144	0.859291	0.550326	0.708515	1.21822	0.577474	0.573205	10.9499	1.05237	1.75433	0.220627	2.34848	1.9568
XLOC_001826	linc-CREB1-1	0.142784	0.116335	0.224298	0.42521	2.56591	0.203633	0.888206	2.82238	2.15403	0.282168	0.741212	3.30251	1.02114
XLOC_011650	linc-BFAR	1.75243	0.422331	2.79576	0.531685	1.00663	1.44781	1.02797	1.06413	0.709866	0.710291	0.639012	2.58957	1.74517
XLOC_006853	linc-PKIA-1	0	0	0	1.54764	0	7.92376	0	1.23872	0	0	0.48057	2.609	1.79267
XLOC_009813	linc-NAV3-1	2.25714	0.631744	0.0660442	2.53497	1.99116	1.8547	3.25199	0.762195	1.52544	1.21009	0.938245	1.7575	2.68604
XLOC_012065	linc-C17orf97-2	0.664106	1.70586	0	0.477631	0	0.989259	2.67483	3.59125	0.669406	1.92652	0.175629	3.15164	1.29932
XLOC_005449	linc-GJA1-2	0.649908	0	0	0.748199	1.478	3.63678	0.506678	2.6245	0.653426	3.15101	0.701913	3.09289	1.36621
XLOC_006554	linc-ORC5-2	1.18856	3.41342	2.34372	3.38372	0.956732	0.663088	0.729429	0.444244	0.34314	1.59706	0.782579	1.24756	3.21456
XLOC_005452	linc-HSF2-1	0	0	0	0.0274952	0.418196	7.11934	0	0.0789574	0.0331579	0.0564753	0.0349608	0	4.46711
XLOC_004284	linc-CCT5-8	4.09864	0.377359	4.11444	1.76517	1.91385	1.88797	1.59045	2.25969	1.03254	0.61994	0.593567	2.43402	2.06069
XLOC_003834	linc-FRG1-10	0.356355	0.625674	0.629416	2.34092	3.59032	1.37543	7.18332	1.93242	1.84931	0.030173	0.887248	3.88494	0.632939
XLOC_001398	linc-EFR3B	3.04988	0.48568	3.5606	1.58673	1.06826	0.826836	0.618531	0.356174	0.28681	0	0.36004	2.4739	2.05779
XLOC_012611	linc-ARHGAP28-9	0	0	0.244081	0.870679	0.254281	0.893585	0.305306	0.798805	0.300401	0.571356	0	2.24327	2.31207
XLOC_003092	linc-CX3CR1-1	2.43109	10.2257	1.9707	3.84526	3.81478	3.25393	1.60248	1.33944	1.81003	1.19756	0.622023	1.29302	3.27112
XLOC_006168	linc-AKAP9-1	0.334487	0	0.544289	0.961932	0.56051	0.996875	0	0.905709	0.337454	0.64782	0	0.635871	3.93224
XLOC_010097	linc-TMEM194A	0.231827	0.126118	1.033	1.2058	1.82234	1.83281	1.21774	0.16938	0.778864	3.5321	0.446464	3.34856	1.23036
XLOC_011837	linc-SPIRE2	1.82066	3.06615	1.97872	2.43081	0.92784	0.545082	0.70177	1.17337	0.666743	0.797303	0.523048	2.88325	1.6981
XLOC_005342	linc-RIMS1-3	0.505727	0.640538	0.813897	2.75841	4.74278	4.21689	1.29342	2.58487	1.48628	7.85767	1.1695	1.36107	3.27324
XLOC_010203	linc-BRAP-1	0.891634	1.1083	4.01033	4.05693	4.65729	3.2966	2.63639	1.38782	1.82245	1.73715	0.809292	2.92305	1.7574
XLOC_010305	linc-SGCG-4	0.113259	0.04562	0.264947	0.232314	0.225543	0.879344	0.72026	0.0602505	0.608534	0	3.04968	1.2267	3.48779
XLOC_004960	linc-ATG12-2	1.22389	0	2.27665	3.23669	1.52046	4.90515	0	3.32413	2.49337	7.13287	0	2.33377	2.40534
XLOC_005214	linc-HIST1H2AG-4	2.74683	2.16409	2.97464	0.46491	2.71722	1.10188	1.08489	1.56441	1.92043	1.7642	0.574941	2.89309	1.88271
XLOC_001823	linc-CPO-1	0.392607	0	0	0.0481275	0.665538	0.186532	0.652711	0	0.837027	0	0.0929455	1.62887	3.15983
XLOC_010602	linc-HTR2A-3	0.175671	2.63339	0.839544	1.0331	0.456451	0.34039	0.912077	0.839851	3.68239	0.600714	1.22947	1.7689	3.03859
XLOC_009445	linc-GLYATL2	2.16968	0.78948	1.41073	1.54712	1.7159	0.925093	0.758866	0.899011	1.82558	2.92523	0.643905	2.28453	2.52407
XLOC_010754	linc-RPGRIP1-3	2.62576	2.77873	1.86306	2.15474	2.47048	1.87879	3.91742	2.08141	2.39704	1.64349	1.36816	2.56644	2.29948
XLOC_014334	linc-XBP1	0.0897611	1.17584	1.90925	2.13552	1.42087	0.685565	1.79611	2.39861	0.33108	0.714849	2.43466	0.98233	3.90519
XLOC_005748	linc-KLHL31-1	2.39083	0.245451	1.27502	1.00501	2.30899	1.29666	1.18038	0.692791	0.861438	0.609319	1.15977	2.68389	2.20854
XLOC_003483	linc-STIM2-1	1.84137	1.83693	3.89863	8.28916	6.67407	1.50528	3.21493	2.97509	3.85938	5.14901	3.32496	2.25654	2.70173
XLOC_011287	linc-PLEKHO2-2	1.46436	0	0	1.37338	3.16265	1.48185	2.38162	5.61083	1.04163	4.01322	1.64258	2.9544	2.03
XLOC_010111	linc-GRIP1-4	0	0.758653	0	0.559208	0	0	0	0	0	10.2024	0.4932	5.00709	0
XLOC_006516	linc-C7orf23	0.99609	0.0238059	0.581007	0.442822	0.330363	0.172618	0.66355	0.720551	0.158253	1.79212	0.365189	2.52557	2.60301
XLOC_008186	linc-NAP1L2-3	0.658555	0.698658	0.643287	1.01255	1.23702	0.854763	1.00204	1.23766	1.11257	2.1499	0.312714	2.11025	3.13451
XLOC_002198	linc-EIF2AK3-1	0.371835	0.069131	0.089218	0.234673	0.139862	0.515017	0.342347	0.0608759	0.153702	0.93388	0.108107	1.08966	4.20522
XLOC_006187	linc-ZKSCAN1-2	0.853289	0.483024	0.459703	1.02968	2.89047	1.12163	0.289148	0.74492	0	0	0.295694	2.09195	3.23415
XLOC_013424	linc-ZNF814	1.42417	1.60347	0.615066	1.53236	1.35722	1.3692	0.813394	0.892388	0.848808	0.638292	0.509219	1.25304	4.08965
XLOC_005280	linc-DNAH8-2	0	0.593041	0.250984	1.2235	2.44313	0	3.07809	0	0.427982	1.3638	0.898015	4.01594	1.3797
XLOC_000643	linc-VN1R5-3	0.234154	0.112656	0.433561	0.338235	0.300157	0.138537	0.834937	0.117765	0.464332	0.0561554	1.27445	3.68446	1.72117
XLOC_006350	linc-COL28A1	19.1133	4.46244	12.5185	6.88032	10.6792	3.54273	3.25349	13.0338	3.0439	7.48907	3.08966	2.34174	3.10454
XLOC_002779	linc-NDUFB4-5	5.02018	2.03941	2.76959	2.51967	1.74908	0.979799	0.718657	1.20993	1.36643	4.47076	0.541071	2.56025	2.8879
XLOC_006253	linc-MKLN1-1	2.90036	2.19233	0.870625	3.35795	4.23527	2.40781	2.66538	2.82399	4.93053	4.4959	1.42045	2.6222	2.84764
XLOC_000915	linc-BARHL2	1.45503	0.289859	0.990054	1.9731	3.12896	3.19913	2.8194	1.69039	2.16294	1.88897	1.43171	2.40903	3.0901
XLOC_006645	linc-ZNF467-1	10.2358	4.84662	3.27464	3.01352	3.02407	2.49324	1.07611	1.98705	3.23851	1.5606	1.23213	3.18304	2.36819
XLOC_004517	linc-AQPEP	0.646047	0.0933988	0.261752	4.40571	1.5066	13.8364	0.464086	0.249919	0.821655	0.715047	0.266664	4.46992	1.08828
XLOC_004787	linc-RANBP3L-5	2.16837	2.68912	1.57937	2.27087	1.55572	0.841687	4.65638	2.30839	1.3274	1.39709	2.55737	2.61797	2.95524
XLOC_000160	linc-GUCA2B	0.541812	0.917923	0	0.786069	0.690242	0	14.0835	0.702303	0	4.52098	0.280254	0.493066	5.08188
XLOC_001148	linc-ATP6V1G3-2	7.07851	0.89422	2.18195	3.14326	2.4054	0.863984	5.01287	4.25617	1.87054	3.75678	2.31708	1.58943	4.02992
XLOC_010389	linc-RNASEH2B-2	5.37357	4.0807	1.50382	1.64392	0.64861	1.33043	1.55306	1.6194	2.02125	1.73744	1.23964	3.4108	2.22642
XLOC_010806	linc-SSTR1-3	1.72262	1.40071	0.450432	0.617696	0.731526	0	0.336865	0.41801	0.87177	0.597974	1.89567	2.93473	2.72226
XLOC_001854	linc-SMARCAL1-2	1.50545	1.09425	1.41908	4.4561	4.29982	4.29192	0.849644	1.28795	2.45233	1.62135	0.515336	2.38717	3.2805
XLOC_005247	linc-MICB	0.0448517	0.435466	0.420855	1.40407	0.911538	1.356	0.80676	0.676162	2.87436	1.38181	0.661216	1.55977	4.12386
XLOC_010378	linc-COG3-2	0.988964	0.282144	1.07215	0.237171	1.38246	1.30901	0.996295	3.56015	0.663994	2.54644	0	3.12435	2.57613
XLOC_004433	linc-AGGF1-2	0	0.850585	1.6793	0	1.93376	6.61671	0.79827	10.6319	3.0715	1.90116	1.08744	0	5.76997
XLOC_008001	linc-ZC3H12B-1	0	0	1.58446	0	3.37208	5.00247	0	4.03502	2.07146	0	0.415391	0	5.83949
XLOC_008542	linc-OPN4-1	1.78497	0.562207	1.82439	2.47139	1.53127	1.08919	0.688761	1.11223	0	1.59107	0.680646	3.51387	2.41443
XLOC_013499	linc-CST7-1	1.52764	0.514438	1.86068	1.59486	1.66734	1.56452	0.362212	0.529911	3.37478	0.209175	2.84207	0.933091	5.08712
XLOC_002026	linc-DTNB	0.488118	0	0.405627	0	0	0.493949	0	1.40271	0	1.0033	0	1.9696	4.06001
XLOC_004339	linc-NIPBL	2.99734	2.99251	5.37412	3.22765	2.65584	2.02241	2.62372	2.17016	3.2839	2.587	0.852736	2.95864	3.11014
XLOC_010998	linc-FOXA1-2	6.07081	3.38007	4.22231	1.98586	1.08356	0.295422	1.08196	0.694305	1.62163	0	1.00181	3.08719	3.0144
XLOC_014415	linc-FAM116B-1	1.18649	1.60414	0.263075	5.67956	2.22572	0.517587	3.947	1.50759	0.952306	6.82788	0.993915	4.73825	1.37755
XLOC_001417	linc-BIRC6	0.973457	0.839702	1.17554	1.45303	1.19753	0.940401	0.493495	2.35707	1.52523	1.68593	0.32081	2.57896	3.54407
XLOC_006604	linc-TNPO3-3	3.94419	2.25383	1.68423	2.78216	3.23289	3.09046	4.67391	0.75864	3.66552	1.62788	2.45933	2.87614	3.29372
XLOC_013868	linc-CXADR-3	8.80959	2.17822	1.70417	3.15647	2.88031	3.17527	2.66158	3.58876	3.00749	0.817168	0.724162	1.75838	4.44704
XLOC_008461	linc-BMS1-4	2.10068	1.95549	2.84633	3.68655	6.74042	3.20544	1.40033	1.16146	0.662423	1.03913	0.844874	3.26196	2.96858
XLOC_005639	linc-MBOAT1-2	0.703871	0.197469	0.37667	0	0.401594	0.458983	0.722654	0.590576	0	0.844835	0.359347	5.80477	0.427342
XLOC_008614	linc-ADRA2A-1	0	1.16691	0	0.315173	0	0.898407	0	1.26615	0.935739	2.7169	0	3.55572	2.74858
XLOC_004803	linc-SEPP1-3	1.12176	3.15221	1.81856	3.449	5.17556	6.74751	2.9324	2.85099	13.0212	6.93378	1.59658	3.11258	3.29542
XLOC_011280	linc-TLN2-1	2.08906	1.15039	1.90857	0.617729	2.49098	9.12041	0.773695	1.08191	0.690372	0	0.443264	1.52221	4.9738
XLOC_012538	linc-HEATR6-2	0.101026	0.165449	0.124617	1.21524	0.0763804	0.800496	0	0	1.02558	0.263768	0.610775	0.394333	6.1536
XLOC_013420	linc-DUXA-2	1.86985	2.12705	3.28603	3.59649	1.83674	3.08523	6.93193	0.831852	2.49455	2.37997	0.654423	2.33607	4.21351
XLOC_001331	linc-ID2-3	0	1.15021	1.08077	2.19584	0.49448	0.630075	0.622837	0	3.55852	1.32663	0	1.30216	5.36839
XLOC_000600	linc-RHOU	0.346669	0.190299	0.274001	0.821341	0.10119	0.221667	0.24255	0	0.737768	0.37553	1.04866	2.02732	4.64808
XLOC_010709	linc-ZIC5	2.08308	0.964279	1.16439	0.665273	1.88361	0.938221	1.46864	0.750307	1.52557	0.69	0.850739	1.12879	5.66192
XLOC_012169	linc-PSMD11	0.224662	0.782351	0.223207	0.608539	0.449566	0.273855	0.416328	0.338983	0.3517	0.406711	0.19808	0.245667	6.55159
XLOC_010556	linc-KATNAL1-3	0.0378687	0.661058	0.307218	2.21375	1.93521	0.734722	1.35553	3.5324	4.77663	7.81157	0.512733	3.48685	3.31766
XLOC_005238	linc-TRIM39-1	1.6724	1.35768	1.80764	1.93319	1.98485	1.31161	2.37653	1.25374	2.04267	1.07611	0.689195	3.60889	3.26596
XLOC_006753	linc-LEPROTL1-6	1.86091	0.992097	1.094	3.13532	4.27161	4.68345	1.92288	2.07023	2.43613	2.34286	0.698071	3.44769	3.46508
XLOC_006242	linc-FAM71F2-1	6.42217	4.16834	1.81705	4.07759	5.86536	4.02754	8.48428	4.34501	2.84626	3.43972	2.42267	2.28047	4.76187
XLOC_008152	linc-ZNF674	2.64896	1.44853	5.51336	2.3061	2.59124	2.27984	1.63949	5.59655	2.26257	2.83546	0.744374	4.2566	2.92476
XLOC_007865	linc-IER5L-3	2.25926	4.77109	1.41777	7.91221	13.1934	5.26263	12.8501	3.33992	1.97308	2.80803	1.99076	3.37331	3.81596
XLOC_014119	linc-ITGB2-1	0.306254	1.77797	1.82416	1.5808	0.932382	0.591217	0.479011	1.88869	0.187428	2.36998	0.151867	3.31246	3.89549
XLOC_013020	linc-ZNF726-3	0	0.453313	0	0.194295	0.227531	0.526496	0.664007	0	1.05463	1.35563	0.00271747	3.69857	3.64387
XLOC_009765	linc-HNRNPA1-3	0.183763	0.0493755	0.766544	1.05299	0.697153	0.173607	0.538171	2.66468	0.219653	0	0.680121	2.56234	4.80747
XLOC_000441	linc-FCGR2A	1.38013	3.3793	1.18366	2.69715	2.27216	2.38945	0.877749	3.52231	2.54508	1.5956	0.716962	4.0803	3.44081
XLOC_010390	linc-RNASEH2B-1	0.883768	2.71738	0.391874	0.122847	0.433301	0	1.91591	3.21694	3.44002	0.271339	1.14029	4.28074	3.27954
XLOC_000008	linc-SAMD11-4	1.66904	1.37103	1.37753	2.88383	4.7427	2.24116	4.70996	2.18256	2.33115	6.17554	0.691078	3.60293	4.00454
XLOC_009544	linc-GUCY1A2	6.01765	5.37607	3.12737	5.66087	3.79457	3.53868	3.06394	6.0403	4.57229	8.76976	1.50447	4.74707	2.87036
XLOC_007412	linc-PCSK5-2	2.22633	1.25202	0.198907	1.26026	2.53371	1.45471	2.53339	7.55209	0.483707	18.4559	0.50748	3.53473	4.09853
XLOC_013703	linc-GGTLC1-7	5.04778	2.79824	2.79161	1.9658	1.86516	0.896273	1.63534	2.71469	2.46098	0.952507	2.52519	1.36651	6.364
XLOC_003102	linc-C3orf39	4.77025	2.57738	2.60985	2.94299	2.62712	1.65018	3.57954	2.44178	1.34682	2.85794	2.73913	4.36368	3.45345
XLOC_012925	linc-SAFB-2	1.09085	3.45878	2.913	1.0733	0.578411	0.0824253	1.062	5.06998	0.0787237	1.27594	0.497766	4.29701	3.53094
XLOC_013350	linc-ZNF404	2.75447	3.50713	0.736351	3.96553	2.27961	1.22327	1.76083	3.35746	4.67924	1.95357	1.55049	3.12116	4.76469
XLOC_006163	linc-STEAP1-3	0.090483	0	0	0.0672667	0	0	0	3.2769	0	0.403885	0.287858	0.254897	7.64218
XLOC_014048	linc-CCT8-2	0	1.18608	0.557147	0	1.01022	0.643967	2.4625	1.90671	1.46854	5.45521	0.38884	6.69324	1.3797
XLOC_007241	linc-SLC45A4	0.474134	3.99224	0.571077	1.20952	2.02785	0.463944	0.729833	1.19593	0.46185	2.1385	0.726817	3.77831	4.32687
XLOC_008213	linc-LRCH2-1	0.118982	3.17201	0.216175	3.89149	3.05644	1.82524	1.3674	0.587152	2.10466	0.989924	0.401447	3.50389	4.67351
XLOC_002066	linc-HAAO-3	0	0	0.03116	0.0594663	0.0705176	0.869766	0	5.85244	0	4.06361	0	0.0600849	8.2839
XLOC_000104	linc-NUDC	0.339462	0.873094	0.552759	1.46333	1.98884	0	0.682614	0.921866	0.343092	0	0.180038	3.88329	4.66945
XLOC_009065	linc-USP47-3	3.61978	1.68803	4.16147	3.34124	2.62414	3.72963	3.08154	3.21019	2.3727	3.20579	1.43056	4.18043	4.4045
XLOC_012083	linc-SPNS3	1.02625	1.54559	1.67284	0.550199	1.54428	3.16195	2.60008	5.86405	1.10541	8.71408	1.16868	3.96743	4.62159
XLOC_001489	linc-PEX13	4.78465	2.57567	2.56178	4.74805	2.11972	2.05429	2.10653	3.40192	3.83839	4.76408	3.35903	4.14825	4.45685
XLOC_000992	linc-FCGR1B-7	321.428	2.22525	4.3968	2.28805	1.34736	1.13124	3.29698	3.76182	2.22359	1.77806	17.7091	8.12308	0.49058
XLOC_009033	linc-ART1-1	1.41894	0	0.784452	0.666826	1.15329	0	0	5.41865	0.501924	0.968939	3.1651	6.65748	1.96047
XLOC_008981	linc-METTL10	1.23448	1.17509	0.561921	1.03702	0.763608	1.87963	1.0986	1.68725	0.840368	3.31877	0.617274	7.99583	0.915672
XLOC_006040	linc-NPSR1	0	0	0	0.994093	0	0	1.96961	0.310248	0	0.443818	3.378	5.88103	3.14294
XLOC_002932	linc-KCNMB2-3	0.615041	0	0	0.300192	0	0.598729	1.05848	0	0.394841	0	0.621383	0	9.09859
XLOC_001095	linc-RC3H1-3	0.16482	0	0.131096	0	0	0	0	3.51218	0	1.95388	0.0820756	5.47954	3.67094
XLOC_012534	linc-VEZF1	4.07203	17.7069	25.5573	6.1632	7.27478	3.25601	15.4466	4.61973	6.29178	2.671	3.13178	2.90647	6.24857
XLOC_010622	linc-VPS36-1	4.68776	5.16447	2.29416	4.43065	6.68924	6.33183	2.35403	4.64586	5.16904	2.73726	1.60486	5.48411	3.71502
XLOC_014418	linc-ODF3B	0	0.260256	0	0.440919	0	0.906112	1.23659	4.05869	0.609734	5.80606	0	4.55918	4.699
XLOC_000390	linc-NBPF15-1	1.5341	1.18708	2.18592	1.7423	2.58137	0.61549	4.74558	3.55174	1.46077	1.53279	1.28579	3.63593	5.94422
XLOC_004140	linc-C4orf45-3	0.489424	0	0	8.7303	0.62697	0.719234	0	1.86363	0.239026	12.4412	0	9.15878	0.449508
XLOC_012847	linc-STARD6-2	3.18883	2.53337	2.51748	1.89283	1.49162	0.610728	1.564	31.1626	1.38142	6.17245	1.55433	5.04884	4.85677
XLOC_014192	linc-HSCB-11	1.76581	1.28197	2.9679	6.56053	7.05326	2.99522	4.83855	2.3411	7.95225	8.64326	2.24536	3.72587	6.18274
XLOC_007347	linc-FRMPD1	3.1085	8.40028	3.18489	5.54443	9.01001	7.00384	3.09478	5.40956	2.79865	1.5477	2.30861	2.27873	7.82873
XLOC_009389	linc-UEVLD	6.77694	4.05472	4.3195	5.85187	7.34211	4.97493	9.92512	5.08538	2.89558	3.12387	4.96777	4.45237	5.6712
XLOC_003839	linc-FRG1-5	0	0	0	0	0	4.97438	0.953316	0	1.2671	0	0	2.79897	7.3482
XLOC_013093	linc-ZNF227	0.413516	3.28058	1.71708	3.08178	0.760057	0.819748	0.525205	1.13823	1.94646	0.184743	1.68034	2.70129	7.66696
XLOC_011185	linc-GABRA5-5	3.46253	1.07743	3.68459	4.35551	2.59631	1.87175	1.10897	1.61923	2.41457	2.33933	2.06975	6.4559	3.97565
XLOC_008198	linc-GLA-1	1.53921	2.33295	1.12683	15.3921	14.1645	10.4259	14.0724	1.39502	2.06634	4.68202	3.24118	4.06829	6.44489
XLOC_011184	linc-GABRA5-6	1.92483	1.07385	3.16954	2.79772	4.07926	4.00756	1.75112	3.50097	1.37019	1.94764	1.4395	5.73516	4.92588
XLOC_011535	linc-PEAK1	4.70679	5.14652	4.32793	7.00947	13.0859	14.0393	10.5312	4.19377	5.34152	2.04573	3.37732	8.8512	1.82077
XLOC_010202	linc-BRAP-2	4.96092	4.71121	14.9275	7.69395	7.79802	3.27468	6.24764	3.12072	9.05461	2.96641	2.76617	4.26877	6.53109
XLOC_005492	linc-UTRN	2.78747	3.09042	1.59014	2.40626	1.56457	3.00584	2.07396	5.53239	1.26932	2.4732	0.3339	5.53489	5.40439
XLOC_001323	linc-RPS7-1	10.7665	2.81034	4.91427	3.91416	3.544	1.46878	1.68191	1.99877	2.36877	2.58969	0.726489	5.08966	5.85742
XLOC_011335	linc-TM6SF1	17.5455	8.50306	11.3676	16.391	6.06574	4.55453	7.44087	5.37399	3.38898	1.92191	10.5889	4.8509	6.1107
XLOC_000048	linc-PEX14	4.33409	2.41354	4.25631	3.45375	5.14653	4.05114	2.66099	4.9422	2.37489	2.98588	0.578516	5.76818	5.24269
XLOC_001732	linc-GCA-1	0.355314	1.22188	0.289911	0	0.889125	0.354085	0.356113	0	2.16713	2.08884	0	4.10062	7.04397
XLOC_001851	linc-TMEM169-3	5.52577	0.702964	2.70399	0.920258	1.2557	0.182109	10.1281	6.81743	1.40886	0.761915	1.71109	7.0299	4.47063
XLOC_005126	linc-WRNIP1-3	3.06936	1.28296	1.72409	3.72278	3.48724	2.31714	3.45052	9.4973	2.98993	5.5426	2.14454	3.43231	8.19431
XLOC_000918	linc-TMED5	5.56541	9.0559	7.70526	16.9197	25.6941	5.65999	30.4263	3.50204	19.0535	11.2959	9.61302	4.74518	7.0451
XLOC_005458	linc-CENPW-2	0.252775	1.10729	0.299459	0.25716	0.447678	0.302382	0.194957	5.39869	0.389988	2.8597	0.692931	3.04754	8.95574
XLOC_013181	linc-ZNF8-2	0.539545	1.94859	1.0033	3.17117	3.26848	1.39489	1.11963	6.47253	2.05945	2.4691	0.630289	2.12061	10.3038
XLOC_001023	linc-MCL1	3.34477	7.17871	2.56798	3.34539	2.45683	1.70069	2.62699	2.83965	2.19278	2.06871	2.65307	5.16868	7.53418
XLOC_005578	linc-GMDS	0	0	0	1.25938	0	0	0	2.02677	1.21968	5.77546	0	4.28982	8.75433
XLOC_010102	linc-CTDSP2-1	3.77868	1.42114	5.72333	5.69244	8.38267	7.45403	1.21395	2.78794	8.03608	5.37273	0.969953	7.20637	5.84617
XLOC_004435	linc-PDE8B-2	0.854747	0.537531	2.73683	0.468771	4.04083	9.79063	1.54197	10.0367	1.65131	4.15618	0.757952	5.19212	8.40928
XLOC_010807	linc-SSTR1-2	5.34145	4.21128	0.966976	1.98033	1.56026	0.213308	0.350597	0.50388	1.75951	0.54061	3.64093	6.01391	7.65678
XLOC_004366	linc-ZNF131-1	3.84736	6.42232	2.17743	4.94333	7.03014	4.72303	5.19592	4.23388	3.78229	6.03804	4.21098	5.11507	8.71858
XLOC_005587	linc-C6orf145-3	0.225795	2.09778	0.127882	0.898942	0.875907	0.115693	0.904009	3.19405	2.68873	2.34672	0.0193331	2.30344	11.619
XLOC_000294	linc-DR1	0.853008	1.21097	1.04812	2.43406	2.49431	1.00708	2.07697	1.24943	1.81005	10.3382	0.77308	5.64926	8.27591
XLOC_005915	linc-PARK2-4	3.60305	0.698631	4.82222	3.02327	3.71734	2.39905	11.4618	0.767849	2.29529	0.470755	1.93402	6.31499	7.77864
XLOC_011183	linc-GABRA5-7	4.6171	1.24623	3.50961	2.71284	3.04932	2.76872	1.45654	3.26252	1.94116	2.33029	1.79107	9.67588	4.8981
XLOC_009437	linc-PHF21A-2	0	1.98655	0	0.963084	0	0	0	1.29459	0	0.925974	0	9.99785	4.68385
XLOC_009723	linc-FAM113B-3	12.697	7.73156	8.22861	12.8151	7.98178	7.80961	6.32956	8.93053	17.8657	6.85396	21.4695	8.3415	6.56453
XLOC_001309	linc-SNTG2-3	2.25339	2.22176	3.28398	2.60251	4.96381	2.00106	1.74756	7.21891	2.07257	4.90513	3.04191	6.01985	9.27992
XLOC_004836	linc-ACTBL2-2	0.0285301	0	183.521	0.1064	0	0	2.20741	0.789338	0	39.4775	10.8638	0	16.1245
XLOC_008583	linc-WNT8B	2.84558	8.92606	15.7175	4.16545	3.48308	2.43693	2.27617	2.42201	2.40358	3.82168	1.14203	8.98447	7.17708
XLOC_007996	linc-FAAH2-2	2.48298	1.05467	1.08704	1.50382	1.45524	3.08539	1.32123	5.24425	0.59415	6.94546	2.18449	5.79663	10.5241
XLOC_013981	linc-COL18A1-4	6.56412	4.49937	4.00364	6.85639	6.52424	3.09983	6.57416	3.03419	2.77871	2.44163	2.51441	9.81467	6.8354
XLOC_001935	linc-TMEM18-7	0	1.32734	1.2496	1.4868	11.7802	4.17047	0.66826	2.01751	9.01033	0	4.42028	1.87439	14.9677
XLOC_001763	linc-HOXD1	0.559781	0.152903	0.808878	2.49614	1.88607	0.445666	0.883975	1.24989	0.258475	0.894001	0.769286	0.146252	16.7318
XLOC_008454	linc-ZNF33A-5	10.2235	0	2.29754	0.373622	5.07481	0.48511	0.396692	0.578423	1.53484	0	0	4.87313	12.1379
XLOC_001646	linc-TSN-1	12.6351	5.88607	8.06594	13.8924	14.0013	14.564	8.86199	5.77416	17.9835	7.89573	5.44166	6.41687	10.7419
XLOC_001257	linc-EGLN1-2	10.093	3.22433	47.18	9.0217	9.7165	6.04881	6.78145	6.66612	6.865	2.88445	2.52012	11.5381	6.24251
XLOC_002545	linc-ANKMY1	0	0	0	1.58541	3.00028	0.967504	0.928082	0	0	9.34076	0	18.337	0
XLOC_012193	linc-ZPBP2	18.2585	1.87915	5.51918	0.407239	0.120693	0.387225	0.0963466	1.17731	2.59005	2.24557	0.0866369	0.551038	18.032
XLOC_001265	linc-IRF2BP2-1	0.348482	0.709203	0.478856	4.67185	1.0467	2.4729	0.31667	1.63939	2.14887	1.49189	1.28582	13.6366	5.05518
XLOC_013282	linc-ZNF681-4	5.46507	0.788978	7.39452	5.40543	3.71707	3.78273	1.70914	7.11196	2.29209	6.8415	1.47952	10.7882	8.45156
XLOC_009007	linc-C10orf93-1	1.22095	1.14276	4.0819	5.17108	1.88413	0	8.03246	0	0.31164	2.78566	3.48569	14.9338	4.61303
XLOC_000385	linc-CHD1L-1	16.6431	5.94892	6.93294	4.36084	4.58574	6.47377	7.52109	15.9956	4.71146	3.48468	2.79889	10.0946	9.56181
XLOC_008174	linc-SPIN4	7.38215	9.23022	8.35157	7.50449	9.58266	9.61562	5.53028	10.2021	5.74412	6.39164	3.69771	5.36935	14.325
XLOC_005426	linc-WISP3-3	6.34491	9.0889	5.90791	7.09104	9.60951	2.77997	11.3736	8.19595	3.84738	8.97773	3.69579	8.94615	10.8357
XLOC_002032	linc-RBKS-5	0	0	0	0	0	0	0	0	0	3.72059	0.347502	8.52126	11.2919
XLOC_010274	linc-DDX51	1.15531	3.96453	0	1.5222	2.92182	0.941368	0	0	1.1887	6.76055	2.50008	15.4837	4.55958
XLOC_012036	linc-FAM92B-5	6.25831	0.951484	0.492999	6.91312	35.9329	18.2647	20.2443	0.995182	8.16042	1.28127	3.16069	9.36241	11.0898
XLOC_011545	linc-BCL2A1-1	0.269299	0	0	3.29247	2.14454	5.42582	0.274595	0	1.72355	0.498739	1.16246	7.83274	13.0059
XLOC_002925	linc-NAALADL2	3.57569	1.66394	5.30853	2.99736	2.61783	13.6035	2.68948	7.2184	1.76822	4.14484	0.588967	10.5324	10.4169
XLOC_005361	linc-SH3BGRL2-1	1.52277	0.343278	1.15066	3.60151	10.2826	8.26238	3.42374	6.1391	2.39816	3.09901	1.27161	11.9331	9.06245
XLOC_013869	linc-CXADR-2	20.1014	5.63579	3.89295	10.9555	20.3823	16.2625	8.30835	14.4954	7.86029	1.65889	2.00272	12.6192	8.39114
XLOC_004859	linc-CD180-7	3.66402	0	0	8.7876	1.88577	0	0.552292	3.90903	1.8698	4.75525	0	10.1564	10.8911
XLOC_005854	linc-TXLNB-1	7.85177	3.04591	0	1.63172	5.15392	3.28961	13.1655	12.4229	1.97833	8.22513	1.23772	15.0022	6.20269
XLOC_006035	linc-GARS-3	6.09284	1.94433	1.54459	2.00462	3.569	0.806704	3.80691	2.5875	2.27107	5.14021	0.974496	13.8567	7.91894
XLOC_001532	linc-MTHFD2	4.90734	3.33408	5.08476	5.12739	6.7913	10.5041	4.46346	9.82981	12.2839	8.12328	1.38668	12.7534	9.35314
XLOC_014287	linc-KLHDC7B	0	0	0	0	0	0	0	0	8.3327	1.06506	0	21.9537	1.07748
XLOC_002759	linc-GTPBP8	3.69747	1.06501	3.35165	6.55987	8.41954	59.6805	4.06011	14.9445	5.52398	3.57	1.62801	10.2578	12.8297
XLOC_008058	linc-RHOXF2	13.6038	0	1.15133	0.0182124	0	0	0	0	0.111935	0	1.59912	8.67426	15.9233
XLOC_004456	linc-POLR3G-11	14.6435	10.8479	18.5864	11.8186	22.9628	9.64931	7.37985	6.01732	19.2933	9.00208	6.50685	12.8672	12.3804
XLOC_006326	linc-VIPR2-4	9.55849	5.04354	4.91191	4.17747	3.61143	3.81152	2.94637	2.05637	3.80522	1.37647	1.74133	13.8439	12.059
XLOC_001537	linc-POLE4	0.0387242	3.72205	2.44184	8.6183	8.19099	0.0726222	4.05478	0.088655	3.50073	0.990602	3.36395	19.4957	6.56618
XLOC_000566	linc-IARS2-3	2.62854	2.72536	1.36264	2.49648	3.2059	3.68503	2.49659	4.20812	2.47908	12.7968	0.844	15.9159	10.7495
XLOC_003734	linc-ARFIP1-8	2.54377	1.24719	2.26993	1.17003	1.02986	0.467479	0.704796	8.24394	0.984711	4.87399	0.257625	14.0004	13.2939
XLOC_000744	linc-C1orf201-2	26.2028	5.87893	4.95071	8.56601	11.3464	8.94721	4.94805	7.86342	13.9216	15.3059	2.0406	15.7725	11.5668
XLOC_005517	linc-TULP4	14.6257	23.6296	21.1552	11.6727	12.6554	9.97934	7.11826	13.8718	12.9261	9.6119	4.24986	19.4779	9.09661
XLOC_004243	linc-SLC6A19-2	0	0	0	0	0	0	0	29.8656	0	0	0	4.89328	24.1247
XLOC_006925	linc-EFR3A-4	5.25589	11.6868	18.4895	3.75093	5.64773	10.946	23.2671	9.27073	28.5778	8.13332	8.68257	13.2678	15.9511
XLOC_002997	linc-MUC20-1	9.83628	17.5714	0.456193	18.1793	26.2147	5.56131	6.44486	1.8446	5.87995	7.67665	12.9156	9.98979	19.3973
XLOC_000017	linc-TMEM88B-1	5.29765	19.6003	14.831	10.8599	10.5076	5.67593	14.9002	5.58977	4.30113	6.04778	5.6128	20.9156	10.0059
XLOC_002282	linc-PAX8-3	18.6009	10.0738	29.2422	16.5872	14.4048	10.7689	6.65683	16.4029	13.2833	9.34247	5.49522	14.5016	16.5792
XLOC_008031	linc-GPRASP1	21.0216	13.4964	12.2375	12.8519	9.49169	10.9258	8.00974	12.0071	9.43049	14.3137	6.1839	16.1572	18.8248
XLOC_005690	linc-C6orf1	15.9587	11.2561	11.1084	13.2754	17.1083	19.9397	5.72354	18.1859	13.4542	10.715	3.52632	13.6863	21.7271
XLOC_012848	linc-CCDC68	3.36127	0.441777	1.26527	0.768803	2.473	1.53358	2.99547	14.9023	1.04522	4.26628	3.43277	7.32977	29.1188
XLOC_007686	linc-SHB	1.23587	0.948617	1.28456	2.19802	0.819545	2.80177	2.58265	7.35953	1.80327	7.6766	1.94593	21.9956	15.8576
XLOC_008015	linc-ZCCHC13-2	8.7678	1.09045	1.65034	5.68864	6.1928	1.00638	21.3799	12.7196	0.00956651	21.8893	5.24314	15.3431	22.8283
XLOC_007341	linc-RECK-3	4.31744	8.30852	7.71408	29.736	12.2729	83.8818	21.1188	15.5193	1.48032	13.9403	4.7143	29.2891	9.84062
XLOC_010820	linc-ARF6-1	243.416	237.516	477.519	304.464	121.837	97.3326	216.358	18.6083	145.529	31.174	134.569	12.7487	29.5176
XLOC_001808	linc-CASP10-2	2.11557	2.49385	1.85601	3.9248	3.16126	4.9973	2.73246	16.9924	3.69783	22.3863	0.913377	23.3048	20.8895
XLOC_012192	linc-PPP1R1B	0.273837	67.9609	11.5196	56.5479	21.6433	3.97471	24.5934	1.9447	23.7904	6.28742	10.4849	3.47337	53.8906
XLOC_014209	linc-SMTN	43.4888	29.9353	29.037	26.3404	32.6687	25.4512	41.3578	22.6335	27.3423	18.9554	13.1824	25.4258	36.2876
XLOC_002866	linc-TM4SF4-2	5.90425	37.7319	14.7961	58.4823	94.7911	0.33637	16.235	1128.32	16.0378	369.586	6.50613	70.4011	0.299835
XLOC_013174	linc-ZNF543	22.9072	28.2859	33.952	25.8575	20.9065	21.5815	18.2618	24.0671	37.065	25.5698	6.06814	30.681	41.7043
XLOC_003595	linc-MRPS18C	0	1.8499	2.62298	5.48043	2.03347	9.39177	0	79.6994	19.391	281.825	0.728703	22.0307	51.0771
XLOC_000350	linc-MAGI3	11.3828	8.60288	10.9406	18.6885	23.8633	20.6634	10.8598	27.4793	14.3646	29.864	4.24805	42.7055	40.2507
XLOC_004457	linc-POLR3G-10	5.79178	3.58482	8.96426	13.5016	20.7235	4.80127	5.19776	15.5175	9.78377	15.656	4.22654	32.358	52.9051
XLOC_007469	linc-HIATL1-1	12.7014	15.8969	4.05202	19.2122	9.90159	8.84213	10.5328	32.0838	7.54926	40.5258	11.198	47.9258	42.9741
XLOC_011950	linc-IRX3-5	27.5293	12.6969	48.6092	19.1941	17.0846	8.43981	7.07051	20.5918	5.83058	10.4913	5.7978	58.7919	51.8504
XLOC_004244	linc-SLC6A19-1	3.20986	2.02911	9.37694	13.8342	32.0502	11.8064	43.6667	61.7945	4.36965	7.93443	3.97738	57.3947	63.2415
XLOC_012738	linc-PARD6G-2	0	0	0.603883	0	0	0.679993	0	4.09345	0	0	2.95592	0	122.924
XLOC_013276	linc-ZNF99-7	5.5542	16.8322	15.1806	18.6355	13.7852	20.0083	20.7031	36.5532	8.42409	19.9633	14.3938	66.8571	56.6866
XLOC_009233	linc-PCF11-2	19.3011	21.0636	21.5237	44.3189	20.0675	18.5307	12.9601	10.2798	33.0085	9.42253	14.9091	75.0682	57.1736
XLOC_011294	linc-LRRC49-4	7.97411	3.827	7.24972	3.51133	1.69563	1.77472	1.02674	21.9248	1.27464	8.12394	15.756	35.6529	114.16
XLOC_011226	linc-NUSAP1	45.4499	29.8797	64.773	43.2661	18.3238	13.1501	10.2835	61.1532	26.8646	62.9883	6.13316	71.4471	82.8917
XLOC_008386	linc-CELF2-5	20.645	0.0734898	8.2027	7.34086	0.394687	0.0856956	0.378128	5.59676	3.64188	20.0158	58.2579	1.82433	175.01
XLOC_008014	linc-ZCCHC13-3	127.945	26.2186	154.928	147.887	109.275	75.6715	128.631	141.981	62.6255	157.165	98.9784	67.8635	181.583
XLOC_008455	linc-ZNF33A-4	317.316	0	36.1967	23.916	51.8569	7.56949	21.2597	20.2299	49.5724	0.114839	0.737567	213.38	406.041
XLOC_004700	linc-BRD9-1	36.0932	13.9244	38.9303	77.6077	352.013	130.765	405.149	549.519	32.965	93.2582	50.2117	369.157	542.522
XLOC_002730	linc-EPHA6-1	142.377	148.604	166.511	174.062	254.083	338.281	289.449	2566.39	278.367	1381.3	99.6823	1283.53	795.038
XLOC_008185	linc-NAP1L2-4	416.264	143.115	566.718	614.797	1512.74	823.413	994.293	1927.16	477.321	2510.55	605.296	1200.98	2044.94
XLOC_003181	linc-DHFRL1-4	54.0635	51.5807	49.1876	42.6464	83.0031	41.7154	65.3262	5809.55	108.16	3148.75	39.7465	2455.4	1680.21
XLOC_009474	linc-SLC25A45-5	8363.3	5598.98	2515.34	6322.74	5248.7	2724.35	5129.39	14540.6	4883.11	11552.5	2206.8	11058.4	7143.97
XLOC_013994	linc-S100B-2	11525.8	4933.25	4479.28	5688.6	7906.87	12369	19454.9	25786.5	5297.36	10666.1	5029.4	11734.1	34106.1
XLOC_007224	linc-LRRC6	0	0	0	0	0.770642	1.98975	0	0	0	0	0	0	0
XLOC_001958	linc-RNASEH1-2	0	0.0835259	0	0	0	0	0	2.10075	0	0	0.580218	0	0
XLOC_005181	linc-JARID2-3	0	0	0	0.286424	0	0	0	0	0	2.41722	0.106405	0	0
XLOC_010464	linc-GPC5-7	0	0.447801	0	0	0	0	0	0	0	2.44132	0	0	0
XLOC_012457	linc-GPR179	0	0	0	0.198819	0.117369	0.116087	0.984805	0.310248	0.745779	0.443818	0	0	0
XLOC_009261	linc-DYNC2H1-4	0	0	0	0	0.791546	0.451736	0	0	0.44916	1.24416	0	0	0
XLOC_003710	linc-CCRN4L-1	0.11211	0	0	0.417512	0.593204	0.214929	0	0	0.104306	0.181667	1.32176	0	0
XLOC_001061	linc-CRP	0	0	0	0.229627	0.33523	0.998803	0	0	0.921432	0.155923	0.340589	0	0
XLOC_004818	linc-EMB-7	0	0	0	0.602851	0	0	0	2.39868	0	0	0	0	0
XLOC_010132	linc-KRR1	0	0	0	0	0	0	0	3.04209	0	0	0	0	0
XLOC_000812	linc-HYI-2	0.144797	0.359721	0.229749	0.213787	0.378437	0.139572	0.453647	0	0.818437	0.241026	0.0715869	0	0
XLOC_012003	linc-PMFBP1-2	1.98758	0.109468	0.20991	0.236482	0	0	0.138672	0	0.124244	0	0.260871	0	0
XLOC_005985	linc-PHF14-1	0.3044	0	0	0	0	0	0.170892	0	0	0	2.63904	0	0
XLOC_008224	linc-RHOXF1-3	0.329641	0.410974	0	0.242685	0.429151	1.27518	0	0	0.312841	0	0.164151	0	0
XLOC_012452	linc-MYO19-1	0.349842	0	0.109241	0	0	0	0	2.2441	0.439994	0	0.0331417	0	0
XLOC_001545	linc-DNAH6-5	0	2.59227	0	0.640591	0	0	0	0	0	0	0	0	0
XLOC_000902	linc-SEP15-2	0	0.0600102	0.592033	0	0	2.25119	0	0	0	0	0.460068	0	0
XLOC_000505	linc-RGS18-3	0.400239	0.81584	0.103627	0.667409	0.263084	0.0755329	0.316221	0.34993	0.2909	0.0614197	0.0379815	0	0
XLOC_007476	linc-C9orf102-1	0.798443	0	0	0.14625	0.516201	0.970733	0.618994	0	0.383686	0	0	0	0
XLOC_005220	linc-HIST1H2AI-2	0.309528	0.52796	0.501969	0	0	0	0	0	1.23787	0.590128	0.32474	0	0
XLOC_003201	linc-CBLB-1	0	0	0	0	0.67672	0	0	2.84064	0	0	0	0	0
XLOC_005870	linc-SHPRH-1	0	1.94065	0	0	0.775245	0.347307	0	0	0.512699	0	0	0	0
XLOC_013899	linc-USP16-6	1.7674	0	0.523511	0.245749	0.387253	0.21171	0	0	0.102707	0	0.377485	0	0
XLOC_012161	linc-TP53I13	2.45383	0.135689	0.0754342	0	0	0	0.1007	0.154222	0.413457	0.306156	0.0464496	0	0
XLOC_012978	linc-OR7C2-3	0	0	0	0.730179	0	0	0.50541	0	0	2.15627	0.29615	0	0
XLOC_003167	linc-ROBO1-3	0	0	1.91888	0.0414754	0.19656	0	0	0.140169	0	0	1.43594	0	0
XLOC_002380	linc-SCN1A	0.627572	0	0.254584	0	0	0	0.634238	0	0.314207	1.79979	0.16486	0	0
XLOC_003662	linc-METTL14-2	0	0.61195	0.574962	0	0	1.31626	0	0	0	1.40258	0	0	0
XLOC_012050	linc-MTHFSD-3	0	0.519495	0.488843	0.806766	0	0	1.1118	0	0	0	1.01101	0	0
XLOC_007771	linc-DIRAS2-1	0	0	1.16506	0.826055	0	0	0	0	0	0	1.98949	0	0
XLOC_003629	linc-TET2-5	0.967707	0.55991	0.652686	0.152773	0	1.42357	0.215428	0	0	0	0.105608	0	0
XLOC_006719	linc-C8orf79-4	0	0.130938	0	1.19308	0.917665	1.14567	0	0	0.588865	0	0.11603	0	0
XLOC_002390	linc-TLK1	0.737104	0.432614	0.581849	0.234422	0.554221	0.100819	0.553433	0	0.293137	0	0.666998	0	0
XLOC_004380	linc-PELO-2	4.16784	0	0	0	0	0	0	0	0	0	0	0	0
XLOC_008165	linc-AKAP4	0	0	0.821268	1.85473	0	0	0	0	1.00909	0	0.536344	0	0
XLOC_003474	linc-SOD3-2	0	0.552862	0.281054	0.760552	0.291287	0.326099	1.28935	0	0	0.286268	0.467447	0	0
XLOC_002623	linc-CTNNB1-1	0	0	0	0	3.61179	0.658132	0	0	0	0	0	0	0
XLOC_006751	linc-HMBOX1	0	0	0	0	0	0	0.761116	0	0	3.56485	0	0	0
XLOC_011952	linc-IRX3-4	0	0	0.660649	0	0	0	0	0	0	3.71286	0	0	0
XLOC_009869	linc-TCP11L2-1	0.434354	0.201917	0	0.476525	1.30515	0.549599	0.781311	0.1824	0.0757057	0.260928	0.159098	0	0
XLOC_006150	linc-CCDC146-3	0.989481	0	0	0.180038	0.422285	0.969807	0.253339	0.629341	0.967415	0	0.25374	0	0
XLOC_002975	linc-HES1-1	0	0.071025	0.0683644	1.6787	0	0	2.65233	0.192899	0	0	0.0419997	0	0
XLOC_007933	linc-CA5B	0	0	0	1.00483	1.88012	0	1.77886	0	0	0	0.0551931	0	0
XLOC_013360	linc-CEACAM20-4	1.00246	0	0.480636	0	1.03677	0	0.62162	0.979815	0	0.700825	0	0	0
XLOC_010155	linc-EEA1-4	1.69607	0	0	0	0	1.53922	0.743264	0	0.938204	0	0	0	0
XLOC_000207	linc-PRKAA2-8	0	0	0	0.781285	3.12246	0	0	0	0.825657	0	0.216558	0	0
XLOC_013853	linc-POTED-7	0	0.14514	0.138824	0	0.906124	0.3377	1.44848	0	0.166014	0	2.00336	0	0
XLOC_009790	linc-DYRK2-2	0.186498	0.31124	0.446273	0.410675	0	0	0.773044	2.2505	0.178395	0.643879	0.0935918	0	0
XLOC_001499	linc-SLC1A4-1	0.11211	0.184496	0.885717	1.49617	0.0982298	0.429858	0.235444	0	0.521529	1.27167	0.164293	0	0
XLOC_001514	linc-PNO1-2	0.391895	0	0	0	0	0	1.94952	2.18555	0	0.781623	0.211938	0	0
XLOC_004881	linc-ZNF366-1	0	3.26098	0	0.59251	0.68629	0.838228	0	0	0	0	0.227606	0	0
XLOC_011012	linc-C14orf106	0	0	4.25685	0.201117	1.17677	0	0	0	0	0	0	0	0
XLOC_000222	linc-HOOK1	0.898567	0.105964	0	0.370574	0.785118	0	0.134436	3.32413	0.360525	0	0.252337	0	0
XLOC_002042	linc-SRD5A2-2	0	0.61195	0	0.462596	2.06388	1.31626	1.26032	0	0.75763	1.40258	0	0	0
XLOC_003364	linc-BCL6-5	0.83761	0.236856	0	0.202301	0.23671	0	0	4.37039	1.10447	0	1.44855	0	0
XLOC_012700	linc-KIAA1468-3	0	0	0	0	0	1.59942	0	7.80545	0	0	0	0	0
XLOC_003650	linc-LARP7	0.413491	0	7.63041	0.100882	0.712101	0.293046	0	0	0.514254	0	0.0717445	0	0
XLOC_001242	linc-HIST3H2A-2	0	0	0	0	0	0	0	10.9774	1.40144	0	1.8513	0	0
XLOC_005296	linc-TMEM63B-2	1.41232	1.28442	0	4.33671	1.59831	0	3.91626	0	7.14597	0	0.422275	0	0
XLOC_005760	linc-B3GAT2-1	0	0	0	2.16744	2.32475	2.97353	0	6.91536	1.79493	6.59506	0	0	0
XLOC_010130	linc-ZFC3H1-1	0	0	0	2.2833	0	0	3.61604	15.7531	2.3774	0	0.625021	0	0
XLOC_012371	linc-TEKT1-2	0.140116	2.48013e-05	0	0.573747	1.23503	2.26842e-05	2.59302e-05	4.40683e-05	0.5761	4.23114e-05	0.696698	4.36788e-05	4.31862e-05
XLOC_013308	linc-ZNF599-3	0.519143	0.142772	0.698679	0.894959	1.70399	0.208067	0.00314389	0	0.829728	0	0.31882	0.00712484	1.35267e-05
XLOC_011342	linc-MRPS11	0.0279455	0.0900414	0.0435792	0	0	0.157782	0	0.118898	1.50123	0.0425216	1.58393	0.0417373	0
XLOC_004839	linc-PDE4D	0.428656	0.083833	0.154434	0.226323	0.315167	0.96019	0.122122	0.13178	0.148531	0.0785481	0.176534	0.0616795	0
XLOC_013931	linc-CBR3-1	0.0624927	1.51655	0	0.870375	1.54662	0	0.290859	0.748507	0.0185874	0	0.235463	0.0309523	0.0319016
XLOC_010463	linc-GPC5-8	0.0649244	1.62538	0.0243673	0.0848226	0.207425	0.119951	0.0221885	1.98976	0.102474	0.334017	0.0334907	0.015409	0.0476217
XLOC_005918	linc-PDE10A-4	0.13402	3.46973	0	0.166488	0.907933	0.759687	1.74895	0	0.524156	0	0.0849723	0	0.0696075
XLOC_008770	linc-LYZL2-4	0.105185	0.0635182	0.143486	0.0784623	0.0698352	0.272089	0.0557545	0.0558738	0.211728	2.21421	0.161358	0.0392273	0.0404304
XLOC_005629	linc-DEK-6	0	0.0220057	0	1.187	1.06937	0.347176	0.0145538	0.0866072	1.14609	0	0.18029	0.0202681	0.0626692
XLOC_003002	linc-OSTalpha-1	1.14079	0.499384	1.50155	0.246328	0.289288	0.570534	0.0577397	0.900466	1.08531	1.71299	0	0.0850666	0
XLOC_000508	linc-CFH-4	1.02142	0.497848	0.197238	0.131742	0.104041	0	0.327816	0.164207	0.375032	0.18352	0.82295	0	0.0928296
XLOC_002561	linc-PDCD1-3	1.06358	0.286137	0.0830342	0.0793063	0.125424	0.53473	0.187742	0.151662	0.414131	0.0542391	0.117572	0.0532387	0.0548714
XLOC_007775	linc-DIRAS2-4	0.212944	0.274076	0.110552	0.159201	0.374582	0.556261	0.448465	0.154476	0.523769	0	0.068527	0	0.111779
XLOC_002716	linc-CADM2-8	0	0	1.35924	0.172415	0.258744	0	0	0	0	0	3.58026	0	0.134602
XLOC_012754	linc-LAMA1-5	0.0958806	0.707558	0.226791	0.357706	0.262582	0.824821	1.00912	0.643517	0.0886384	0.306856	0.139657	0	0.155216
XLOC_007262	linc-DMRT2	0.172576	0.039358	0.0190551	0.164178	0.216506	4.60041	0.0259279	0.0549254	0	0.0785721	0	0.115684	0.0397434
XLOC_012389	linc-TMEM220-2	0.102352	0.456223	0.0732311	0.190669	0.316348	0.0968452	0	1.88238	0	0	0.146398	0.155477	0
XLOC_004548	linc-CDC42SE2	0	0.0255828	0	0.360115	0.208628	0.129797	0	1.01612	0.502192	4.4744	0.0150089	0.095274	0.065464
XLOC_007725	linc-PRKACG-2	0	0	0	2.37466	5.3308	3.26917	0	0.0563773	1.70899	0.0403246	0.112708	0.0791617	0.0815895
XLOC_007383	linc-ANKRD20A4-4	4.08028	0.0286365	0.0277	0.238106	0.156903	0.100342	0.112734	0	0.0318818	0.271415	0.0168094	0.106563	0.0549158
XLOC_007718	linc-CBWD3-2	3.04073	0.196967	0.053032	0.36637	0.350487	0.12788	0.0868471	0.229681	0.13338	0.225888	0.192108	0.080626	0.0830987
XLOC_008374	linc-ITIH2-6	0.0559878	0.490387	0.276084	0.0557035	0.354724	0.763313	1.01166	0.99279	0.299439	0.712341	0.228334	0.138436	0.0285363
XLOC_012069	linc-FAM57A-1	0.422189	0.34692	0.666549	0	0.648079	1.41483	0.110942	0.713667	0	0.510459	0.61719	0.167015	0
XLOC_005208	linc-HIST1H3A	0.43637	0.0861094	0.146075	0.418902	0.684858	0.555687	0.229171	0.382056	0.478121	0.230519	0.0720932	0.0413185	0.127716
XLOC_000377	linc-NBPF9-7	0	0	0	0.079796	0	2.57624	0	1.75268	0	0	0.65326	0.170472	0
XLOC_009269	linc-ELMOD1	7.05004	0	0	1.11603	1.69453	0	0.111456	2.83278	0	0.17102	0	0	0.173014
XLOC_007801	linc-XPA-1	0.161351	0.241064	0.161621	0.533095	0.469462	0.173324	0.146666	0.342035	0.432378	0.244645	0.152122	0.102914	0.0707135
XLOC_000710	linc-LRRC38-2	1.67333	0.642468	0.0881274	0.744436	0.488765	0.427691	0.468599	0.252618	0.726373	1.26482	0.272411	0	0.182795
XLOC_010972	linc-JPH4-1	0.736377	0.0498655	0.240586	0.0914114	0.108271	0.174612	0.259268	0.401325	0.167499	0.478421	0.176273	0.187839	0
XLOC_004890	linc-GCNT4	0.125514	0	0	0.464476	0.658334	0	0.657558	0.862319	0.234754	0.616785	0.0616176	0.201803	0
XLOC_009191	linc-CCND1-4	0	0.0436025	0.0211049	0.181738	2.39627	0.967828	0.286967	0	0.0726832	0.0411655	0.0639101	0.0808124	0.124936
XLOC_002204	linc-EIF2AK3-7	0.251029	0.207105	0.198659	0	0	0.241179	0	0.862319	0.234754	0.82238	0.492941	0	0.207992
XLOC_013897	linc-USP16-8	1.4201	0	0.30664	0.0955037	0.112786	0.124109	0	0	0	0.424183	0.444233	0	0.214564
XLOC_011006	linc-FBXO33-2	0.0691963	0.169037	0	0.36065	0	0	0	2.14938	0.27719	0	0.299108	0	0.219581
XLOC_011034	linc-DLGAP5-1	0.660592	0.982262	0.732504	0.293092	1.15361	0.508301	0.829658	0	0.619315	0.435185	0.390108	0	0.220129
XLOC_010007	linc-M6PR	0	0.0534014	0.0172399	0.475747	0.466977	0.0831916	0.0234729	0.328193	0.494015	0.972511	0.0312875	0.230414	0
XLOC_010588	linc-CCDC122-4	0.0679236	2.03749	0.0332673	1.59737	1.40639	1.66643	2.2481	0.391379	0.357616	0	0.297951	0	0.237615
XLOC_006195	linc-MLL5	0	0.102574	0.0494807	0.351097	0.155427	0	0.333112	1.76882	0.244262	0.984924	0.169822	0.137982	0.0996407
XLOC_009013	linc-ATHL1	0.784892	0	0	0.23365	0.0691253	0.224251	2.23445	0	0.216032	0.123959	0	0.121672	0.125404
XLOC_008077	linc-CD40LG	0	0	0.103429	0.334872	0.298477	0.35309	0.266649	0.583821	0.846751	4.72978	0.062526	0.0435587	0.208299
XLOC_000268	linc-LPHN2-1	0	0	0	0.550282	0	0	0	0.190163	0.142658	3.30632	0	0	0.255785
XLOC_003406	linc-BDH1-2	0.391626	0.635555	0.564286	0.44208	0.482767	0.187941	0.202878	0.160425	0.262806	0.0860595	0.223924	0.168944	0.0870629
XLOC_005473	linc-MAP7-BP	0.941022	2.73345	2.11849	0.924732	0.272654	1.06035	0.490284	0.368771	0.445219	1.05507	0.155755	0.258903	0
XLOC_006829	linc-CSPP1	0.112879	0.961874	0.442184	0.126138	0.298887	0.106939	0.357871	0.49036	0.204916	0.43842	0.242699	0.172134	0.0887064
XLOC_004901	linc-DMGDH-1	0.489466	0.323986	0.452293	0.397995	0.353879	0.0840724	0.753325	0.191611	0.0803138	0.274105	0.0423156	0.0672623	0.207975
XLOC_003871	linc-PPP2R2C-2	0.244021	0.172106	0.309938	0.227492	0.242918	0.0287203	0.0323221	0.975134	0.27708	0.27899	0.0576878	0.228204	0.0493217
XLOC_001418	linc-LTBP1	0.114239	0.559722	0.175817	0.324094	0.457779	0.642692	0.339266	0	0.502357	1.22989	0.549981	0.21802	0.0622113
XLOC_005465	linc-TAAR9-1	0.150582	0	0.338769	0	0.23299	0.996627	0.195486	0.0826429	0.515324	0.626746	0.0256733	0	0.282822
XLOC_006296	linc-GALNTL5-1	1.73084	0.692514	2.48228	1.60084	0.511613	0.365881	0.108226	0.264906	0.417005	0.0947383	0.0243997	0.092991	0.191686
XLOC_004861	linc-CD180-10	0.855179	0	0.816896	0.251621	0.74134	2.64924	0	1.6287	0.65076	0.582474	0.341441	0.285865	0
XLOC_010117	linc-MDM1-1	0	0.28942	0	0.255608	0.292273	0.173653	0	1.43011	1.31331	1.22168	0	0	0.289606
XLOC_013922	linc-SLC5A3-1	0.0431602	0.225603	0.655529	0.837245	0.210236	0.18249	0.297555	0.685461	1.17503	0.555656	0.122002	0.0320829	0.264534
XLOC_006763	linc-NRG1-4	0.452377	0.525602	0.507019	1.87697	0.740921	0.61344	0.614142	0.282448	0.706713	0.303037	0.185885	0.198298	0.10219
XLOC_001333	linc-ID2-1	0.391516	0.0433357	0.325536	0.221678	0.143595	0.633051	0.157646	0.341077	0.0720281	0.28462	0.234575	0.139685	0.164536
XLOC_011345	linc-C15orf42-2	0.515152	0.154958	0.100162	0.974198	0.321572	0.181138	0.232413	0.271014	0.319631	0.116307	0.120988	0.247352	0.0588308
XLOC_010827	linc-FRMD6-1	0.0341869	3.53061	0.480315	0.560845	1.14912	1.48202	0.760465	0.219169	0.337702	0.313526	0.56658	0.102581	0.211454
XLOC_010229	linc-RILPL1-1	0.126153	0.185963	0.442125	0.502	0.57729	0.19753	0.200718	0.0890107	0.150103	0.31833	0.118841	0.15623	0.161021
XLOC_008701	linc-KLF6-1	0.188043	0.313905	0.15002	0.68998	0.487412	0	0.779218	0	0.179972	0.325051	0.188838	0.319056	0
XLOC_003885	linc-HS3ST1-5	2.07288	0.229702	0.431203	0.213355	0.221648	0.150981	0.208568	1.28314	0.159227	0.188956	0.193344	0.211966	0.109234
XLOC_002606	linc-TGFBR2-2	0	0.125687	0.0788263	1.02076	0.438676	0.870534	0	0	0.185057	0	0.0971816	0	0.324529
XLOC_009294	linc-CXCR5-1	0.217165	0.146089	0.197823	0.215899	0.288083	0.170627	0.153323	4.68159	1.13865	0.166209	0.102914	0.163144	0.168147
XLOC_009387	linc-SAA2	1.37315	0.49191	0.783324	0.718968	1.69213	1.90687	1.01451	0.4775	2.82443	0.341538	0.395126	0.335239	0
XLOC_001458	linc-TTC7A-2	0	0.0447721	0.345859	0.204546	0.341628	1.14185	0.350009	0.239536	0.196226	0.256997	0.0258383	0.168167	0.173325
XLOC_005647	linc-SLC17A2	0.225647	0.135608	0.0615141	0.904537	0.844056	0.854281	0.286832	0.528067	0.792442	0.288828	0.0344831	0.126785	0.218414
XLOC_007925	linc-VCX3B-2	1.1096	0.0603119	0.348767	0.936134	0.45625	0.562993	0.156066	0	0.609475	0.232865	0.320383	0.22857	0.11779
XLOC_009925	linc-FAM101A-4	0.609542	0	0	0.148792	0.350037	1.1864	0	0	0.586578	0.355957	0.307713	0.349392	0
XLOC_001624	linc-MERTK-3	0.896876	0.267509	0.147701	0.21108	0.291907	0.0892444	0.0998664	0.203672	0.127967	0.437037	0.179757	0.35748	0
XLOC_011997	linc-NOB1	0.708342	0.929413	0.429449	0.782795	1.34701	0.320806	1.02906	0.167223	0.398986	0.558173	0.383871	0.117402	0.242006
XLOC_009576	linc-HYOU1	0.212606	0.106997	0.124301	0.158591	0.305827	0.325	0.169037	0.62127	0.214007	0.686756	0.0501821	0.158609	0.204342
XLOC_006151	linc-CCDC146-2	0.33384	0.183099	0	0.41257	0.195033	0.533269	0.116866	0	0.621003	0.180203	0.217369	0	0.364609
XLOC_003384	linc-ATP13A4-7	0.846326	0.108357	0.568551	0.36852	0.318128	0.316506	0.14287	0	0.842082	0.442363	0.306861	0.0333989	0.33468
XLOC_002881	linc-C3orf79-3	0	0	0	0.158424	0	0.634183	0	2.14892	0.209596	0	0	0.377174	0
XLOC_006824	linc-MTFR1-2	0	0.195417	1.50031	0.175705	0.830361	0.569026	0.373203	0.270067	0.663671	0	0.0580707	0.379213	0
XLOC_001065	linc-NR1I3	0	0.158939	0	0.731152	1.12657	0.0463937	0.518827	0	0.48806	0.227403	0.116845	0.0744028	0.306739
XLOC_012953	linc-UBL5-4	0	0.446477	0.414644	0.344293	0.365825	0.564442	0.488109	0.736058	0.301162	0.175492	0.211921	0.172255	0.209103
XLOC_008371	linc-ITIH2-9	0	0.239504	0	0.867624	0.256492	0.0930589	0	1.08997	1.3505	2.49477	0.14185	0.226036	0.157741
XLOC_009827	linc-CLLU1-8	0	0.186452	0	0	0	0	0.685544	3.31727	0	0.395453	0.112843	0.388159	0
XLOC_003209	linc-CBLB-8	0.129304	0.268891	0.0548442	0.918848	0.493068	0.308544	0.312017	0.123586	0.796662	0.950937	0.110326	0.156179	0.23251
XLOC_009186	linc-IGHMBP2	2.00409	0.0939396	1.20634	0.382112	0.103716	0.123501	0.155268	0.184935	0.195218	0.0440923	0.116834	0.0432791	0.356851
XLOC_006688	linc-ARHGEF10	0.509117	0.346909	0.133595	0.441813	0.224016	0.24278	0.357633	0	0.546539	0.134652	0.164065	0	0.408665
XLOC_008844	linc-NEUROG3	0.428302	0.0700571	0.539533	0.31856	0.904496	0.980534	0.180503	0	0.236545	0.816098	0.662726	0.133508	0.275204
XLOC_005219	linc-HIST1H2AI-3	0.0695724	0.188216	0.0676887	0.249974	0.030821	0.107738	0.036912	1.00832	0.209154	0.715596	0.150715	0.383379	0.026571
XLOC_009378	linc-DKK3-3	0.0673447	0.36145	0.235456	0.741275	0.836234	0.205136	0.0930018	0.0423299	0.238765	0.0403694	0.324861	0.237749	0.17357
XLOC_011056	linc-MAX-2	0.0568672	0.374541	0.0891137	0.212582	0.599453	0.0538803	0.239706	0.123558	0	1.67929	0	0.412079	0
XLOC_005868	linc-SHPRH-3	0	11.3378	0.267574	1.88943	2.15404	2.4504	0.4895	0.881215	1.06555	0.589923	0.307845	0.41245	0
XLOC_012318	linc-TNRC6C-2	0	0	0.188335	0	0.401594	0.229491	0.240885	0.590576	0.456689	2.11209	0	0.414626	0
XLOC_010263	linc-TMEM132D-1	0.127914	0	0.404841	0.387403	1.79405	1.62238	0.13067	0	0.957099	0.417949	0.186941	0.205081	0.210778
XLOC_000711	linc-LRRC38-3	0.437256	0.443363	0.0856183	0.244329	0.24125	0.276896	0	0	0.297411	6.44507	0.313153	0.332958	0.0857923
XLOC_008708	linc-CALML5-3	0.823858	0.311891	0.2151	0.0818395	0	0	0.580527	0.357495	0.348719	0.0852343	0.157358	0.250987	0.172456
XLOC_012740	linc-ENOSF1	0.176985	0.542797	0.303977	0.13197	0.281761	0.13347	0.262427	0.378543	0.413468	0.216606	0.0335383	0.318917	0.109566
XLOC_005479	linc-TNFAIP3-1	0	0.426335	0.408848	1.43255	0.862655	0.620541	0.504005	2.37217	0.944913	1.69672	0.0634522	0	0.429119
XLOC_007173	linc-AZIN1-1	2.97188	0.0793874	0.121895	0.141743	0.248908	0.115985	0.166593	0.0692599	0.0805455	0.148617	0.201165	0.267439	0.162879
XLOC_011333	linc-WHAMM-1	1.19099	0.798847	0.715191	1.19971	1.04979	0.332935	0.221798	0.922298	0.640126	0.549738	0.269279	0.431679	0
XLOC_000595	linc-PRSS38	0.120885	0.0389114	0.169555	0.468948	0.535173	0.704651	0.102546	0.102585	0.108038	0.146751	0.729742	0.396121	0.0371154
XLOC_009682	linc-PDE3A-4	0	0.3682	0.141712	0.200602	0.870024	0.08587	0.473595	0.801244	0.49765	0.429825	0.130698	0	0.434836
XLOC_008111	linc-MID1	0.45517	0.240575	0.474196	0.269616	0.451395	1.33414	1.37323	0.258205	0.431109	0.109054	0.231791	0.107043	0.330978
XLOC_001775	linc-ITGA4-2	0	0	0.194539	0.529017	0.413761	0.237097	0.248208	0	0	1.16738	0	0	0.443765
XLOC_009549	linc-ARHGAP20-2	0.24211	0	0.583618	0	0.206881	0	0.744623	0	0.236264	1.31595	0	0	0.443765
XLOC_000304	linc-TMEM56-3	0.116458	0.047123	0.385007	0.218893	0.357927	0.451162	0.407317	0.329693	0.346248	0.429242	0.17808	0	0.454846
XLOC_005542	linc-MLLT4-1	0	1.57514	0	0.100584	0.712484	0.261973	0	0.314406	0.255564	0.449766	0.469507	0	0.455009
XLOC_009475	linc-DKFZp761E198	0.450992	0.193301	0.293534	0.468803	0.944984	0.282045	0.979033	0	0.232614	0	0.170782	0.363751	0.0937266
XLOC_006329	linc-VIPR2-5	0	0.296166	0.233868	1.47185	2.27533	0.376184	1.88422	0	2.95739	2.70975	1.19031	0.462082	0
XLOC_002078	linc-SIX2-2	0.875115	0.501182	0.1748	0.130431	0.0625803	0.75162	0.33217	0.278939	0.357693	0.507741	0.538884	0.0979173	0.364868
XLOC_005163	linc-GCNT2-5	0.294546	0.241641	0.0774338	0.218775	0.172458	0.469427	0.723142	0.440077	0.545102	0.157385	0.763381	0.463448	0
XLOC_002565	linc-CNTN6-2	0	0	0.110902	0.309991	0	1.21246	0.292407	0	0.394577	0.46375	0.0690342	0	0.469157
XLOC_011655	linc-TMC7-1	0	0	0	0.189998	0	0	0	1.34636	0.257051	0.963	0.269689	0.472619	0
XLOC_009810	linc-ZDHHC17-1	0.777937	0.137177	0	0.427787	0.411115	4.25727	0	0	0	0.604212	0.489386	0.130596	0.342053
XLOC_013235	linc-ZNF625	0.382028	0.907115	0.206823	0.136348	0.161895	0.530006	0.264396	0.175237	0.384574	0.401089	0.109336	0.123028	0.355044
XLOC_011696	linc-ORC6-7	0.279336	0.155512	0.217567	0.160317	0.133213	0.282647	0.31907	0.955458	0.23015	0.65086	0.111351	0.191657	0.296302
XLOC_008079	linc-SPANXB1-2	0.209664	0.16489	0.011388	0.145355	0.542881	0.412525	1.17468	0.0616855	0.174288	0.163229	0.0825252	0.159566	0.328486
XLOC_008905	linc-PPP1R3C	0.726908	0	0.349094	0.308678	0.27346	0.198798	0.109179	0.68819	0.192611	0.334372	0	0.493801	0
XLOC_014114	linc-CSTB-9	0.175071	0.84548	0.0194913	0.0746291	0.177142	0.611482	0.981146	0	0.469582	0.189873	0.011799	0.149097	0.345757
XLOC_000303	linc-SLC44A3-1	0.111712	0	0.112346	0.176836	0.955492	0.295126	0.782071	0.333187	0.0601791	0	0.0632188	0.122123	0.375941
XLOC_011835	linc-CDK10	0.448805	0.220469	0.070713	0.333675	0.416938	0.171391	0.283596	0.495892	0.350236	0.14297	0.0869521	0.140333	0.358828
XLOC_008381	linc-GATA3-1	0	0	0	0	0	0	0	0	6.35566e-05	0	0	0	0.500338
XLOC_012980	linc-OR7C2-1	0	0	0.215863	0	0.455062	0.263248	0	0	0.263674	0	0	0	0.500979
XLOC_000007	linc-SAMD11-5	0.0763458	0.122914	0.0595033	0.455616	0.225299	0.263266	0.296792	0	0.432399	0.0773052	0.072048	0.227638	0.273723
XLOC_000844	linc-USP24-1	0.197014	0.329412	0	0	0.234013	0	0	0	0	0	0	0.503911	0
XLOC_004080	linc-SCLT1-3	0	0	0	0	0	0	0	0	0	0	0	0	0.503979
XLOC_005599	linc-EEF1E1	0	0	0	0.0587179	0	0	0	0	0	0	0.11414	0	0.50441
XLOC_003911	linc-SEL1L3	0	0.0446111	0.285932	0.175345	0.145629	0	0	0.527191	0.167944	0.327915	0.379207	0	0.504886
XLOC_010018	linc-PRB2-1	0.327291	0	0	0	0	0.144791	0.626411	0	0	0	0	0	0.507747
XLOC_009566	linc-BUD13	0	0.175138	0.168234	0	0	0.102033	0	0	0.0989157	0.171896	0	0.337451	0.1739
XLOC_009625	linc-DYRK4	0	0	0	0.197647	0	0	0.277708	0	0	0	0	0	0.511864
XLOC_004230	linc-TRIML2-7	0	0	0	0	0	0	0	1.41477	0	0	0	0	0.511864
XLOC_011790	linc-CNTNAP4	0	0.114404	0.110542	0.140426	0.166456	0.178111	0	0	0.170257	0.0726817	0.0448433	0	0.514704
XLOC_000269	linc-PRKACB-4	0	0	0	0	0	0	0	0	0	0	0	0	0.51559
XLOC_011350	linc-FURIN	0.282666	0	0	0	0	0	0	0	0	0.528821	0	0.519067	0
XLOC_007460	linc-CENPP-2	0.565332	0.23994	0	0	0	0.278592	0	0	0	0.528821	0	0.519067	0
XLOC_011730	linc-IRX5	0	0	0	0	0	0	0	0	0	0	0	0	0.519365
XLOC_001716	linc-GPD2-2	0.862845	0.397458	0	0.0229825	0.0272673	0.116071	0.0326533	0.262766	0.0552567	0	0.320584	0	0.52288
XLOC_005793	linc-ASCC3-2	0.28443	0	0	0	0	0	0	0	0	0	0	0.522986	0
XLOC_009230	linc-C11orf82-3	0	0	0	0	0	0	0	0	0	0	0	0	0.523192
XLOC_003807	linc-CCDC111-2	0	0.0952282	0.183192	0.363877	0.269456	0.149968	0.106267	0	0	0	0	0.14674	0.378102
XLOC_013744	linc-MAFB-2	0	0.0552218	0.106506	0.101029	0.119621	0	0	0	0	0.212582	0.162824	0.417323	0.10753
XLOC_002168	linc-DCTN1	0.111006	0	0	0	0	0.106386	0	0	0	0.179721	0	0.529218	0
XLOC_012736	linc-HSBP1L1	0.0946458	0.0542513	0.0736188	0.100914	0.203732	0.126801	0.129176	0.142331	0.072137	0.142526	0.0825428	0.199853	0.329572
XLOC_001379	linc-RHOB-3	0.140965	0.0291359	0.126381	0.0541157	0.204748	0.0532133	0.0985914	0.153221	0.171616	0.246593	0.282056	0.433403	0.0967784
XLOC_008441	linc-CCDC7	0	0	0	0	0	0	0	0.733831	0	0	0	0	0.531001
XLOC_001457	linc-SOCS5	0.0480093	0.0388758	0	0.322012	0.254456	0.272355	0	0.103635	0.116358	0.0661619	0.0228602	0.129883	0.401602
XLOC_011797	linc-DYNLRB2-3	0.100145	0	0	0.363719	0.175851	0	0	0	0.122362	0.160774	0	0.315622	0.217312
XLOC_012281	linc-RGS9-1	0.0186315	0.268755	0	0.0640552	0.552443	0.442917	0.21272	0.0787405	0.234513	0.307226	0.0992473	0.403327	0.13111
XLOC_011110	linc-CLMN-1	0	0	0	0	0	0	0	0	0	0	0	0	0.534986
XLOC_000443	linc-NOS1AP	0	0	0	0	0	0	0	0	0.153462	0	0	0.535073	0
XLOC_000967	linc-SLC16A1-1	0.0394694	0.0634498	0.046099	0.353405	0.349624	0.352159	0.376841	0.125203	0.316802	0.32836	0.148649	0.234403	0.30199
XLOC_013547	linc-ARFGEF2-8	0.099922	0	0.0172647	0.0809877	0.009843	0.0208123	0.646519	0	0.124961	0	0.00520872	0.319064	0.217471
XLOC_002087	linc-PIGF-2	0.10939	0	0	0.32453	0.287673	0	0.459658	0	0.305005	0	0.160145	0	0.536824
XLOC_000471	linc-PAPPA2-1	0	0	0.176255	0.216397	0.0977531	0.106923	0.11715	0	0	0	0	0.354716	0.182795
XLOC_011519	linc-ANP32A-2	0	0	0	0	0	0	0	0.383855	0	0	0	0.538987	0
XLOC_005410	linc-PRDM1-1	0	0	0	0	0	0	0	0	0	0	0	0.539214	0
XLOC_011223	linc-DLL4	0.0875692	0.124034	0.0870357	0	0	0.0289778	0.34909	0	0.02759	0	0	0	0.541102
XLOC_006153	linc-RSBN1L	0.11128	0.274649	0.0879069	0	0	0.106654	0	0.50388	0	0	0	0.17688	0.364609
XLOC_013935	linc-DYRK1A-2	0	0	0	0.235164	0	0	0	0	0	0	0.079326	0	0.544383
XLOC_000787	linc-GRIK3-2	0.533227	0.117773	0.22819	0.108375	0.211371	0.137513	0.153813	0	0.439385	0.226092	0.0787322	0.166442	0.378717
XLOC_006520	linc-MGC26647-3	0	0.0913191	0	0	0	0	0.116583	0	0.103235	0	0.0542029	0	0.545449
XLOC_004743	linc-MARCH11-1	0.023145	0.0186202	0	0.0172673	0.0204952	0	0.216671	0	0	0.0350955	0.0436439	0	0.545677
XLOC_002840	linc-GRK7	0	0	0	0.0839429	0	0	0	0	0	0.183655	0	0.360535	0.185796
XLOC_009448	linc-CPSF7-2	0	0.0575165	0.0554514	0.473122	0.311167	0.335591	0.149017	0	0.129064	0.554278	0.135726	0.435244	0.112148
XLOC_003515	linc-WDR19	0	0	0.255549	0.473591	0.139609	0.310676	0	1.13761	0.152309	0	0	0	0.548784
XLOC_002161	linc-EGR4-3	0	0.0410491	0.0396501	0	0	0	0	0	0	0	0.0241474	0.153844	0.396406
XLOC_012877	linc-NETO1-3	0	0	0.0434437	0	0	0	0	0	0	0	0.0217045	0	0.551483
XLOC_010167	linc-CDK17-4	0	0	0	0	0	0.156045	0	0	0	0	0.0701739	0	0.551483
XLOC_014300	linc-DGCR6L	0	0	0	0.122211	0	0	0	0	0	0.281466	0.0827123	0.55255	0
XLOC_003057	linc-GRIP2-3	0.996164	0	0.396229	0.244421	0.144065	0	0.172712	0	0.157636	0	0.0827123	0.55255	0
XLOC_012971	linc-ZNF791-2	0	0.14177	0	0.193326	0.15247	0.0826724	0.273855	0	0	0.13769	0.083832	0.135151	0.417887
XLOC_003146	linc-PRICKLE2-1	0.240596	0.0727162	0.093832	0	0	0	0.254961	0.0640764	0.0808621	0.091663	0.0710856	0.044986	0.510025
XLOC_001861	linc-RUFY4-5	0	0	0.235966	0	0	0	0	0	0	0	0.152033	0	0.555751
XLOC_002122	linc-VPS54	0	0.0956506	0	0	0	0.111415	0	0	0.108233	0.566465	0	0.556017	0
XLOC_001751	linc-DCAF17-1	0.561891	0.191172	0.117829	0.177365	0.421077	0.467038	0.160452	0	0.250781	0.0327335	0.111998	0.224908	0.331151
XLOC_012338	linc-FSCN2-1	0.0602959	0	0.189083	0	0.265992	0.0571755	0.0636952	0	0.164496	0.0939432	0.0288545	0.461052	0.0950384
XLOC_011325	linc-ANKRD34C-1	0	0	0	0	0	0	0	0	0	0	0	0.556374	0
XLOC_009451	linc-FTH1-3	0	0	0	0	0.101958	0	0.122196	0	0	0	0	0.557586	0
XLOC_008925	linc-FBXW4-3	0	0.68753	0	0	0.143556	0	0	0	0	0	0	0.275121	0.283559
XLOC_001430	linc-FAM82A1-3	0	0.0510684	0	0.157528	0.131072	0.0820291	0	0	0.129835	0.332691	0.0300938	0.0962521	0.462762
XLOC_000658	linc-ZNF692-6	0	0	0	0	0.508562	0	0	0	0	0	0.315218	0.560817	0
XLOC_011286	linc-PLEKHO2-3	0	0	0	0.427227	0	0.291809	0	0	0	0	0	0	0.56447
XLOC_010302	linc-SGCG-7	0	0	0	0.482188	0.0217209	0.0922685	0	0.0520605	0.0219291	0.560646	0	0	0.568922
XLOC_007633	linc-RFX3	0.449702	0.07364	0	0	0	0.17174	0	0.400622	0.0829417	0.143275	0	0.281265	0.289891
XLOC_003881	linc-HMX1-5	0	0	0	0	0.145093	0.161814	0	0	0	0.283847	0.250077	0	0.574313
XLOC_013864	linc-USP25-2	0	0	0	0.166016	0.0654992	0.212187	0.0784167	0	0	0	0.214679	0.574414	0
XLOC_003422	linc-TACC3	0.0206615	0.0103539	0.0421404	0.131558	0.146286	0.104445	0.155045	0.603119	0.0646475	0.276703	0.225632	0.124866	0.449658
XLOC_003919	linc-CCKAR-4	0	0	0	0.446644	0	2.14431	0	0	0	0	0	0.579243	0
XLOC_009637	linc-DPPA3	0	0	0	0	0	0	0	0	0	0	0	0	0.581693
XLOC_006336	linc-C7orf27-1	0.20463	0.226503	0.239236	0.171729	0.158514	0.144339	0.21695	0.325927	0.205881	0.0777079	0.108631	0.228824	0.353763
XLOC_005798	linc-ATG5-2	0.108079	0	0.426719	0.641387	0	0.310586	0	0	0	0	0	0.407072	0.176614
XLOC_009913	linc-P2RX4	0.095522	0.0770223	0.024843	0.142475	0.309883	0.0899699	0.0337356	0.271706	0.485539	0.388682	0.0301255	0.143068	0.442366
XLOC_013385	linc-KLK15	0.0475029	0	0	0	0.106068	0	0.715121	0.0508204	0	0	0.114396	0.215448	0.370352
XLOC_008269	linc-CLIC2-2	0.172992	0.143998	0	0	0	0	0	0	0	0	0	0.289635	0.298518
XLOC_009279	linc-NCAM1-2	0.256695	0.0684471	0.104749	0.294938	0.292797	0.181778	0.168115	0	0.23526	0.0265873	0.319765	0.0521939	0.536305
XLOC_002597	linc-UBE2E1	0	0.267811	0	0	0	0	0	0	0	1.19986	0	0.588864	0
XLOC_001452	linc-PRKCE-3	0.076197	0	0	0	0	0	0	0	0	0	0	0	0.589659
XLOC_000167	linc-HPDL	0	0	0	0	0	0	0	0	0	0	0	0	0.592157
XLOC_000649	linc-NLRP3-1	0.109181	0.0442818	0	0.122016	0.0963834	0.103391	0.173108	0.236826	0	0.169393	0.156382	0.166269	0.42842
XLOC_011217	linc-THBS1-1	0.127783	0	0.116548	0.0338337	0.27632	0	0	0	0	0.39846	1.47307	0.294448	0.302167
XLOC_004933	linc-ELL2	0.188944	0	0	0.140402	0.0830208	0.0902762	0	0	0	0	0.0458431	0.444679	0.152772
XLOC_004806	linc-HMGCS1	0	0	0	0.0576127	0.954549	0.958139	0	0	0.496882	0	0.0373039	0.599504	0
XLOC_003152	linc-LRIG1-2	0	0	0	0	0	0	0	0	0	0.594993	0	0	0.60193
XLOC_004445	linc-XRCC4-3	0.13489	0.015487	0.105023	0.0862722	0.102422	0.0542885	0.511088	0.0814755	0.0343636	0.203967	0.0362803	0.543415	0.0589558
XLOC_006892	linc-ODF1-1	0	0	0	0	0	0.50856	0	0	0	0	0.262378	0	0.605012
XLOC_001009	linc-PPIAL4F-1	0	0.267811	0	0	0.264076	0	0	0	0	0	0	0	0.606924
XLOC_009402	linc-KCNA4-3	0	0	0	0	0	0	0	0	0	0	0	0.608685	0
XLOC_008353	linc-AKR1E2-10	0	0	0	0	0	0	0	0	0	0	0	0.608977	0
XLOC_004590	linc-ARHGAP26-2	0	0	0	0.0577115	0.136597	0	0	0	0	0	0.0373702	0.240239	0.37141
XLOC_001216	linc-DUSP10-3	0	0	0	0	0	0	0	0	0	0	0	0	0.611992
XLOC_012358	linc-P2RX5	0	0.269768	0	0	0	0	0	0	0	0	0	0	0.611992
XLOC_009900	linc-RNFT2-1	0.167619	0.134877	0.223899	0.0893195	0.0424048	0.090047	0.279306	0.152379	0.0213983	0.290642	0.11292	0.356602	0.257277
XLOC_007291	linc-CNTLN-4	0	0	0	0	0	0.322361	0	0	0	0	0	0.614195	0
XLOC_007190	linc-RAD21-5	0	0.277891	0	0.233947	0.272828	0	0	0	0	0.625736	0	0.614195	0
XLOC_000263	linc-AK5-1	0	0	0.641701	0.471096	0	0	0.659746	0	0	0	0	0.619492	0
XLOC_002152	linc-ASPRV1-1	0	0.149281	0.14275	0	0.0816694	0.173653	0	0.429529	0	0	0	0	0.621616
XLOC_010367	linc-C13orf31-1	0.329655	0	0	0	0	0	0.332098	0.890038	0	0	0	0.624869	0
XLOC_011373	linc-ARRDC4-3	0	0	0	0	0	0	0	0	0.324133	0	0	0	0.627654
XLOC_004692	linc-CCDC127	0	0.42885	0	0.0960429	0.113419	0	0.135946	0	0	0	0.0638439	0.628512	0
XLOC_008984	linc-MMP21	0	0	0.54015	0	0	0	0	1.79563	0	0	0	0.630328	0
XLOC_006123	linc-ZNF107-6	0.0971782	0.215059	0.0378626	0	0.0215107	0	0.132982	0	0.0651416	0.21121	0.0458326	0.417318	0.213673
XLOC_004250	linc-C5orf38-5	0	0	0	0.153361	0.721227	0.193371	0	0.35981	0.184567	0	0.0583625	0.368975	0.266037
XLOC_012359	linc-ITGAE	0.411056	0.238425	0.276149	0.262455	0.414544	0.4453	0.124086	0.255528	0.0533603	0.091385	0.0842504	0.358798	0.277351
XLOC_005131	linc-FAM136B	0	0.266402	0.193164	0.24569	0.327745	0.155555	0.218033	0	0.0371203	0	0.293442	0.0621247	0.576269
XLOC_002243	linc-MFSD9-13	0	0.521966	0	0	0	0.223534	0.37508	0	0	0.744021	0	0.638562	0
XLOC_010543	linc-USP12-2	0	0	0	0.134735	0.158674	0	0	0	0	0.31589	0	0	0.639146
XLOC_011138	linc-RTL1-1	0.139588	0.336906	0.145005	0.208278	0.185408	0.196813	0.222041	0	0.103916	0	0.0877432	0.0346292	0.606751
XLOC_004917	linc-TMEM161B-3	0	0	0	0	0	0	0	0	0	0	0	0	0.642167
XLOC_011313	linc-ARID3B-1	0.0908054	0.0730445	0.176851	0.135493	0.221135	0.0853433	0.0481506	0.144332	0.040549	0.103235	0.0213998	0.33777	0.313316
XLOC_002926	linc-KCNMB2-10	0	0	0	0.409659	0	0	0	0.150753	0	0.107828	0.132101	0	0.654511
XLOC_006260	linc-AKR1B10-2	0.376085	0	0	0	0	0.182552	0	0.454449	0	0	0	0	0.657681
XLOC_004335	linc-RAI14-2	0	0	0	0	0.118054	0	0.141508	0.312313	0	0	0.0666513	0.657797	0
XLOC_007831	linc-SLC46A2	0	0.0855006	0.164297	0	0	0	0.218855	0.234325	0	0.167604	0.152075	0.65805	0
XLOC_003759	linc-TMEM144-1	0	0	0	0.105303	0.0623305	0	0.0746247	0.931453	0.064637	0.111039	0	0.435964	0.224667
XLOC_007992	linc-KLF8	0	0	0.274246	0	0	0	0	0	0	0	0	0	0.661174
XLOC_009252	linc-AMOTL1-3	0	0	0	0	0.319329	0	0	0	0.0726679	0	0.36736	0	0.661174
XLOC_014219	linc-RASD2	0.027115	0.184956	0.211266	0.208405	0.137652	0.0254292	0.0287835	0	0.139877	0.441842	0.074552	0.216624	0.446055
XLOC_011413	linc-TRPM1	0	0.042155	0.12214	0.125103	0.291249	0.105478	0.110332	0.625507	0.0959853	0.893089	0.0744097	0.438004	0.224689
XLOC_010570	linc-CSNK1A1L	0	0	0	0.19824	0	0	0	0	0.251585	0	0	0.217098	0.447512
XLOC_001277	linc-GREM2-1	0	0	0	0	0	0	0	0	0	0	0	0.664901	0
XLOC_008220	linc-RNF113A	0.212825	0.115587	0.111434	0.369719	0.250103	0.202323	0.0748582	0	0.129696	0.334223	0	0.328058	0.338119
XLOC_003327	linc-TNFSF10	0.0305166	0.232752	0.473404	0.427824	0.0270438	0.40243	0.0323887	0.128657	0.013579	0.0230059	0.0717034	0.383886	0.284119
XLOC_011865	linc-CREBBP	0.0486911	0.613811	0.121055	0.0366711	0.0825696	0.101256	0.0494326	0.156562	0.123929	0.125424	0.157637	0.552548	0.116886
XLOC_010032	linc-IFLTD1	0	0	0.0873973	0.139068	0.197924	0	0.0368259	0.319594	0.0670988	0.171445	0.106117	0.208738	0.462519
XLOC_004698	linc-BRD9-3	0.08989	0.0271461	0.0702922	0.158039	0.304291	0.245894	0.215854	0.426337	0.22565	0.368473	0.0992154	0.428142	0.248202
XLOC_013474	linc-SLC24A3	0	0	0	0	0	0	0	0	0	0	0	0.677161	0
XLOC_013906	linc-KRTAP13-1-4	0.388968	0	0	0	0	0.189003	0.40246	0	0	0	0	0	0.684105
XLOC_010945	linc-TDRD9-2	0.134959	0.291191	0.0351772	0.134121	0.0397504	0.0425034	0.0475981	0.387575	0.121824	0	0.106973	0.54421	0.140225
XLOC_003803	linc-C4orf41	0	0	0	0	0	0	0	0.947058	0	0	0	0	0.685293
XLOC_009376	linc-DKK3-1	0	0	0	0	0	0	0	0	0	0	0	0	0.691561
XLOC_003221	linc-KIAA2018	0	0.0597115	0.115106	0.0545309	0.322733	0.13935	0.0772766	0.161106	0.134069	0	0	0.226215	0.466306
XLOC_013347	linc-KCNN4	0.0411597	0	0.128657	0.153416	0.109149	0	0.0435668	0.442022	0	0.126465	0	0.310331	0.383818
XLOC_006223	linc-ASB15-1	0.197014	0.258434	0	0	0	0	0	0	0	0	0	0	0.69456
XLOC_002622	linc-CTNNB1-2	0	0	0	0.102398	0	0	0	0	0.390762	0.229496	0	0	0.696516
XLOC_004863	linc-CD180-12	0	0	0.113036	0.210491	0.248426	0.137324	0	0	0	0	0.0704063	0.697247	0
XLOC_000357	linc-VANGL1-2	0.427573	0.11797	0	0.210491	0.124213	0.137324	0.44669	0	0.402433	0.473566	0	0.697247	0
XLOC_000901	linc-SEP15-3	0.294385	0.237976	0.117035	0.164697	0.0840983	0.0652585	0.15196	0	0.0681835	0	0.057551	0.343998	0.355193
XLOC_011635	linc-C16orf68-2	0.2789	0	0	0.206035	0	0	0	0.323065	0	0.231077	0	0	0.701312
XLOC_000796	linc-COL9A2-2	0.0203966	0.0819865	0.111184	0.182624	0.0722653	0	0.194726	0.0431545	0	0.277801	0.0672331	0.48476	0.218587
XLOC_009840	linc-NUDT4-1	0.339915	0	0.0443869	0	0.0500016	0	0.119738	0	0.102856	0	0.0541415	0.0864054	0.623388
XLOC_001938	linc-TMEM18-2	0	0	0	0	0	0	0	0	0	0	0.212454	0	0.712013
XLOC_005925	linc-TCP10-5	0.189673	0.186401	0	0.0471726	0.167992	0	0.13413	0.876891	0.0752334	0	0.0794142	0.618204	0.0968422
XLOC_012894	linc-ZNF516-3	0.296942	0.0732802	0.381857	0.187546	0.253124	0.406805	0.145516	0.192071	0.182617	0.0858633	0.0428702	0.269695	0.451695
XLOC_002830	linc-CEP63-2	0	0	0	0	0	0	0	0	0	0	0	0.723275	0
XLOC_009197	linc-ANO1-1	0	0	0	0.26859	0	0	0	0	0	0	0	0.730299	0
XLOC_014183	linc-CRYBB2	0	0.121505	0.116394	0.108254	0.383214	0	0.765627	0	0.138272	0.489095	0	0.240037	0.494797
XLOC_010890	linc-FLRT2-1	0	0.135433	0.133604	0	0	0	0	0.621209	0	0.787602	0.0612113	0.337047	0.398455
XLOC_003148	linc-ADAMTS9-1	0	0.185913	0	0.167472	0.395815	0.216575	0.237182	0.256065	0.210247	0.183154	0.220773	0.179776	0.555868
XLOC_011124	linc-DEGS2	0	0	0	0	0.178072	0.201454	0	0	0	0	0	0	0.735721
XLOC_003385	linc-ATP13A4-8	0.00796589	0.191279	0.0679731	0.118937	0.200266	0.201299	0.0261197	0.116933	0.101686	0.0718241	0.108197	0.127164	0.612012
XLOC_008495	linc-C10orf107-1	0	0.0759685	0.292297	0	0	0.288586	0.0976182	0	0.0856052	0	0.0449622	0.290569	0.44922
XLOC_004490	linc-FAM174A-1	0	0	0.0843772	0	0.101701	0	0	0	0	0.188822	0.025713	0.741356	0
XLOC_013631	linc-IDH3B-1	0	0	0	0.213792	0.896364	0.15041	0	0	0	0	0.0773108	0.256884	0.48769
XLOC_003380	linc-ATP13A4-3	0.32128	0	0.0131602	0.126187	0.059931	0.0634827	0	0.0713742	0.0301205	0.0255257	0.333965	0.0501097	0.697228
XLOC_013670	linc-RBBP9-2	0.0803101	0	0	0.119519	0.141429	0	0.253985	0	0.368722	0.127008	0.116244	0.623327	0.128489
XLOC_013905	linc-KRTAP13-1-5	0.210716	0.176592	0	0	0	0	0.434688	0	0.406655	0.743227	0	0	0.751892
XLOC_004900	linc-DMGDH-2	0	0	0	0	0	0	0	0	0	0	0.207848	0.752075	0
XLOC_004480	linc-CAST-1	0.117973	0	0.0932722	0.0874004	0	0.113198	0	0	0.110008	0.192064	0.0577539	0.754085	0
XLOC_001228	linc-WDR26-2	0.169741	0.08587	0.150386	0.375899	0.168912	0.194137	0.0141995	0.112635	0.0118933	0.0201407	0.125623	0.694189	0.061127
XLOC_009164	linc-PPP2R5B-1	0	0	0	0	0.101701	0	0.243775	0	0	0.566465	0	0.185339	0.573069
XLOC_001462	linc-EPCAM	0	0	0	0	0	0	0	0	0.108818	0	0.0571294	0.186386	0.57631
XLOC_005871	linc-SHPRH-4	0	0	0	0.272838	0.633702	0.764481	0	0	0	0	0	0	0.767535
XLOC_000283	linc-GBP6-4	0.312361	0	0.0489948	0	0.0551067	0.0592699	0	0.136301	0.0568711	0.389964	0.11969	0.66985	0.0986276
XLOC_006335	linc-C7orf27-3	0.115674	0.139273	0.146232	0.194243	0.0768884	0.0678155	0.24556	0.365547	0.192944	0.0435771	0.12906	0.662986	0.110213
XLOC_000587	linc-SRP9-1	0.0783517	0.0663134	0.0616145	0.062763	0.0742558	0.0804626	0.840924	0	0	0	0.0815544	0.388851	0.385101
XLOC_000653	linc-PGBD2	0.156837	0	0.37385	0	0.136327	0	0	0	0	0.263768	0.0778773	0.77671	0
XLOC_011390	linc-OR4F6-1	0.0416233	0.0334656	0.081039	0.201865	0.165899	0.0391021	0.110378	0.0440458	0.0557102	0.0945129	0.049009	0.649388	0.127486
XLOC_000550	linc-DTL-2	0.131412	0.141725	0.115822	0	0.0387102	0.0413748	0.0927058	0.326848	0.0790367	0.0674248	0.325057	0.392759	0.387602
XLOC_011680	linc-IL4R-2	0.247344	0.0904338	0.157649	0.168057	0.559909	0.105667	0.214626	0.0476464	0.0803198	0.102239	0.116572	0.509806	0.275817
XLOC_009046	linc-OR2AG1-2	0	0.183656	0	0.319803	0.187893	0	0	0	0	0.388664	0.222175	0	0.78639
XLOC_004549	linc-PDLIM4	0	0	0	0	0	0	0	0	0	0	0	0	0.790736
XLOC_013220	linc-S1PR2	0	0	0	0	0.324311	0	0	1.09278	0.403728	0	0	0	0.790736
XLOC_009605	linc-ADAMTS8-2	0	0	0	0	0	0	0	0	0	0	0	0	0.790918
XLOC_005488	linc-PEX3	0	0	0	0	0.191409	0	0	0	0	0	0	0.390431	0.402404
XLOC_014137	linc-IL17RA-4	0	0	0.19215	0.539675	0.106256	0.349854	0.127353	0	0	0.198306	0	0.194648	0.601853
XLOC_005495	linc-STXBP5-2	0.16073	0.266983	0	0.236796	0.279218	0	0.167365	0	0	0.542459	0.0799218	0.798681	0
XLOC_002821	linc-COL6A5-4	0	0	0	0	0	0	0	0	0	0	0	0	0.798732
XLOC_009536	linc-DCUN1D5-4	0	0	0	0	0	0	0	0	0	0	0	0	0.798732
XLOC_013182	linc-ZNF8-1	0	0.393294	0	0.232759	0.274498	0	0.493602	0	0.299002	0.265858	0.0784508	0.260954	0.537915
XLOC_002172	linc-LRRTM4-1	0	0	0	0	0	0	0	0	0	0	0.220618	0.79904	0
XLOC_006624	linc-MRPS33-3	0	0.431334	0.222483	0.371851	0.0315043	0.201484	0.0754523	0.152401	0	0	0.0506306	0.802471	0
XLOC_002286	linc-SLC35F5-2	0.190307	0.122961	0.0891832	0.510793	0.134618	0.251314	0.282103	0.0815654	0.410917	0.408385	0.144407	0.687176	0.118042
XLOC_009083	linc-NAV2	0.40945	0	0	0	0	0	0	0	0	0	0	0.807342	0
XLOC_002048	linc-FAM98A-3	0	0	0	0.599725	0.353254	0.673645	0	0.23029	0.188112	0	0.0498497	0.808422	0
XLOC_012845	linc-STARD6-1	0	0	0	0	0	0	0	0	0	0	0	0.809225	0
XLOC_000271	linc-PRKACB-2	0	0	0	0.22709	0.536957	0.0975662	0.10723	0	0.0944909	0.32784	0.0496193	0.482689	0.331662
XLOC_004800	linc-OXCT1-1	0.206217	0	0.0333307	0.922157	0.0837837	0.483394	0	0.0596087	0	0	0.252256	0.145158	0.669919
XLOC_009673	linc-PDE6H-2	0	0	0	0	0	0	0	0	0	0.805739	0	0	0.815133
XLOC_011510	linc-LCTL-2	0	0	0	0.20483	0	0.872265	0	0	0	0	0.218382	0	0.815133
XLOC_000721	linc-AGMAT-3	0	0	0	0	0	0	0	0	0	0	0	0.815788	0
XLOC_000708	linc-LRRC38-8	0	0	0	0.58747	0	0.415122	0	0	0	0	0	0.815788	0
XLOC_011433	linc-RASGRP1-1	0	0.0609246	0	0.26701	0	0	0	0	0.136837	0	0.058878	0.578146	0.238059
XLOC_005377	linc-PM20D2	0.341991	0	0	0	0.300932	0	0.540491	0	0.157386	0	0.0826779	0.133238	0.686619
XLOC_000735	linc-E2F2-1	0.480487	0	0.254628	0.117989	0	0	0	0	0.151739	0	0	0	0.819863
XLOC_002871	linc-TSC22D2-1	0.151589	0.318821	0	0.285709	0.899775	0.123748	0.13481	0.591177	0.120534	0	0.0632725	0.830096	0
XLOC_005064	linc-IL12B	0	0	0.133679	0.0914088	0.151884	0	0	0	0.0657158	0.037196	0.11559	0	0.830656
XLOC_001564	linc-TEKT4-7	0	0.0490499	0	0.0449718	0	0	0	0	0	0	0	0.831866	0
XLOC_000107	linc-FAM76A-2	0.40945	0	0	0.291257	0	0	0	0	0	0	0	0	0.832102
XLOC_011949	linc-IRX3-1	0.415848	0.267476	0.29147	0.0775685	0.0736647	0.0195329	0	0.132013	0.148422	0	0.117512	0.710568	0.127367
XLOC_003544	linc-TMEM165	0.137527	0.526267	0.193469	0.281213	0.425053	0.161628	0.316459	0.0699119	0.0737645	0.366852	0.0649236	0.308512	0.530062
XLOC_004632	linc-NEURL1B-2	0	0.0829509	0	0.300104	0	0.386699	0	0	0.187217	0	0	0	0.841546
XLOC_007916	linc-CD99-6	0	0	0	0	0	0	0	0	0	0	0	0.842021	0
XLOC_011948	linc-IRX3-2	0	0	0	0	0	0	0	0	0	0	0	0.844902	0
XLOC_001512	linc-ETAA1-2	0.0831287	0.0679409	0	0.061843	0	0	0	0	0.0764314	0	0	0.139147	0.706939
XLOC_006275	linc-UBN2	0	0	0.104025	0	0.114706	0.126321	0	0	0	0.216191	0	0.848813	0
XLOC_007483	linc-C9orf174	0	0	0	0	0	0	0	0	0	0.839872	0.227606	0	0.849664
XLOC_007336	linc-C9orf131	0	0	0	0	0.146664	0	0	0	0	0	0	0.564384	0.290846
XLOC_001634	linc-DPP10	0.0919016	0.111566	0	0.0684956	0.324791	0.173699	0.631981	0	0.580973	0.212522	0.174896	0.069534	0.788332
XLOC_012339	linc-TSPAN10	0.104635	0.0631836	0.122342	0.117078	0.231569	0.196841	0.0831955	0.166728	0.187206	0.119254	0.0246931	0.819383	0.0402149
XLOC_001225	linc-TP53BP2-3	0	0	0	0.110675	0	0	0	0	0.163344	0	0.171406	0.861333	0
XLOC_009037	linc-OR52K2-1	0.0682518	0.0555628	0.16074	0	0	0	0.07204	0	0.0623073	0.534844	0.0327679	0.104996	0.757511
XLOC_010879	linc-ESRRB-1	0.128732	0	0	0.243888	0	0	0	0	0.343092	0.422847	0	0.207524	0.662047
XLOC_004905	linc-ANKRD34B	0	0	0	0.124891	0.294389	0	0	0	0	0.288731	0	0	0.876293
XLOC_004894	linc-ZBED3	0.554038	0.0756497	0.218311	0.2059	0.162348	0.0882024	0	0	0.170481	0	0.223855	0.578586	0.298165
XLOC_000133	linc-ADC	0.240049	0.0777523	0.112682	0.178896	0.127228	0.36314	0.304687	0.414542	0.520806	0.148253	0.137164	0.509316	0.374954
XLOC_010614	linc-C13orf1-3	0	0.529532	0	0	0	0	0.512504	0.896321	0.372166	0	0.312867	0.629282	0.259435
XLOC_010632	linc-PCDH8-4	0	0	0	0.0475151	0.281356	0.121099	0	0	0.232472	0.0996624	0.0611507	0.489121	0.403297
XLOC_004988	linc-FLJ44606-2	0	0	0	0	0	0.466216	0	0	0	0.303068	0	0.892434	0
XLOC_001765	linc-HNRNPA3-4	0.105055	0	0.082925	0	0.100685	0.220514	0.572634	0.758792	0	0.186721	0.53198	0.532732	0.360166
XLOC_012342	linc-ASPSCR1	0	0.0229699	0.0889337	0.0637991	0.0252342	0.0536672	0.120877	0	0	0.043401	0.0269399	0.894621	0
XLOC_014177	linc-RGL4-1	0	0	0	0	0.357966	0	0	0	0	0	0	0	0.896337
XLOC_006858	linc-FABP5-1	0.138596	0	0	0	0	0	0	0.320856	0	0	0	0	0.896337
XLOC_003228	linc-HEG1	0.147841	0.345127	0.26135	0.150467	0.178691	0.0756247	0.328148	0.31124	0.0478022	0.161904	0.0694245	0.119189	0.778012
XLOC_006815	linc-CLVS1	0	0.209859	0	0	0	0	0	0	0	0	0	0.444746	0.458386
XLOC_003482	linc-STIM2-2	0.248012	0	0.130114	0.430532	0.145544	0.236424	0.174257	0.366224	0.0759943	0.654867	0.0399256	0.642788	0.265001
XLOC_004562	linc-SLC25A48-2	0.334905	0.240377	0.0290599	0.0832346	0	0	0.591062	0.0796951	0.100395	0.0570029	0.105851	0.391661	0.519008
XLOC_000555	linc-ATF3-1	0.0984347	0.0756352	0.204346	0.172532	0.0470781	0.426914	0.0520521	0.113026	0.121567	0.387261	0.167981	0.630122	0.286251
XLOC_008922	linc-PDZD7	0.728667	0.107797	0.571833	0.345299	0.116822	0	0.139868	0	0.0604139	0.103665	0.127109	0.81402	0.104873
XLOC_002927	linc-KCNMB2-9	0	0	0	0.318074	0	0	0	0	0	0	0.248588	0	0.926388
XLOC_006756	linc-LEPROTL1-3	0.105128	0.152151	0.0982499	0.235313	0.0372445	0.0987651	0.0669059	0.311538	0.150151	0.159165	0.168358	0.0312458	0.901557
XLOC_000262	linc-AK5-2	0.139881	0	0.110902	0	0.121968	0.269435	0	0.324182	0	0	0	0	0.938314
XLOC_008200	linc-RAB40A-1	0.0662425	0.0538985	0	0.0493284	0.233644	0	0.139868	0	0	0	0	0.462975	0.477174
XLOC_003854	linc-WHSC2-1	0.0763026	0	0.0792927	0	0	0.586709	0.172101	0.37819	0.0227448	0	0.0600057	0.113754	0.830877
XLOC_010657	linc-COMMD6-2	0.182745	0	0.145692	0.268412	0.316117	0.177254	0	0	0	0	0.0915858	0.308614	0.636157
XLOC_001115	linc-ZNF648-2	0	0.163278	0	0.369401	0.174708	0	0.104659	0	0	0	0	0.626748	0.322985
XLOC_013057	linc-ZNF567	0.184346	0.349543	0.144551	0.411912	0.162628	0.0582845	0.25962	0.535863	0.111823	0.287462	0.205939	0.564321	0.387752
XLOC_009456	linc-SCGB1D4-1	0	0	0	0	0	0	0	0	0	0	0	0	0.958106
XLOC_000730	linc-PLA2G2C-1	0.0449413	0.199602	0	0.0334968	0.144494	0.127381	0.058194	0.475093	0	0	0.0972554	0.271824	0.687556
XLOC_002134	linc-SPRED2-2	0	0	0	0	0	0.253917	0	0	0	0	0	0	0.96089
XLOC_010838	linc-PELI2	0	0	0.208256	0	0	0	0	0	0	0.474908	0	0	0.96089
XLOC_001013	linc-OTUD7B-1	0	0.445095	0.423982	0	0	0	0.537188	0	0	0	0	0.475917	0.490513
XLOC_001335	linc-ASAP2-3	0	0	0.295033	0.407414	0	0	0	0	0	0	0	0	0.967813
XLOC_005464	linc-TAAR9-2	0	0.0985033	0	0.0885395	0.627616	0.458911	0.12537	0	0.892246	0.194852	0.21192	0.382515	0.59137
XLOC_004958	linc-TRIM36	0	0	0.214557	0	0	0	0	0	0	0.983424	0	0.482643	0.497445
XLOC_012638	linc-CABLES1	0	0	0	0	0	0	0	0	0	0	0	0	0.980236
XLOC_004907	linc-MTRNR2L2-1	0	0.199612	0.380717	0.172788	0	0	0.0968279	0	0.230924	0	0	0.983634	0
XLOC_005877	linc-ULBP3-2	0	0	0	0	0	0	0	0	0	0	0	0.984799	0
XLOC_010764	linc-THTPA	0	0	0	0	0	0	0.476324	0	0	0	0	0.984799	0
XLOC_006001	linc-ITGB8-4	0.0587359	0.04733	0.0687127	0.306656	0.311877	0.387028	0.622475	0.125079	0.0789359	0.178928	0.208188	0.219535	0.769311
XLOC_000610	linc-C1orf124-1	0.225467	0.322629	0.292859	0.261638	0.221796	0.141348	0.0265616	0.319093	0.291185	0.418431	0.0472758	0.373376	0.615723
XLOC_003341	linc-CCDC39-1	0	0	0	0.152415	0.180189	0.0982456	0.107953	0.461731	0	0	0	0.324168	0.668219
XLOC_013560	linc-PTPN1-2	0.0195038	0.0344258	0.0438623	0.229975	0.155493	0.248452	0.494322	0.082478	0.139138	0.0272346	0.153406	0.75549	0.238725
XLOC_013014	linc-ZNF492-1	0	0.0848986	0	0.198791	0.090704	0	0.217371	0	0	0	0.0503292	0.493526	0.51559
XLOC_004291	linc-CCT5-1	0	0.333353	0.0459642	0.262114	0.0517509	0	0.0619627	0	0	0.0912608	0.28046	0.179155	0.830923
XLOC_003991	linc-ANKRD56-1	0.109181	0.0885635	0.0427567	0.122016	0.0963834	0.0516955	0.115405	0	0.198027	0.677572	0.182446	0.498806	0.514104
XLOC_008843	linc-TACR2	0	0	0.0971358	0.0909081	0	0.369838	0.197166	0	0.114706	0.32983	0.0956869	0	1.01509
XLOC_000379	linc-NBPF9-5	0	0	0	0	0	0.294585	0	1.07259	0.144181	0	0	0.502024	0.51742
XLOC_001124	linc-GLT25D2-2	0	0	0	0	0	0	0	0	0	0	0	1.02048	0
XLOC_012773	linc-MPPE1-4	0	0.889959	0	0	0	0	0.490449	0	0	0	0	1.02048	0
XLOC_012599	linc-USP14-2	0.197434	0.0634778	0.0922386	0.117853	0.209866	0.0927142	0.0628343	0.0417528	0.140863	0.20905	0.0557681	0.117254	0.906373
XLOC_008024	linc-TMEM35	0.207632	0.19049	0.138462	0.232439	0.223442	0.319998	0.267604	0.468805	0.145155	0.402382	0.0766512	0.592441	0.452304
XLOC_013535	linc-WFDC2-1	0	0	0	0.361277	0.414841	0	0	0	0	1.06506	0	1.04542	0
XLOC_000282	linc-GBP6-5	0	0	0.162418	0.148792	0.175019	0.197733	0	0	0.391052	0.355957	0.102571	1.04818	0
XLOC_008613	linc-ADRA2A-2	0	0	0.171941	0.0807461	0	0.104293	0	0.245996	0	0.175952	0.0531134	0.51812	0.53401
XLOC_005423	linc-GPR6	0.310451	0.128788	0.123311	0.114429	0.134967	0.149881	0.161796	0	0.293587	0.52139	0	0	1.05494
XLOC_010808	linc-SSTR1-1	0	0	0	0	0	0	0	0	0	0	0.100641	0	1.058
XLOC_006985	linc-CSMD1-1	0.304271	0.402225	0.200583	0.214645	0.254207	0.268606	0.14947	0.25961	0.0951115	0.107864	0.237363	0.681287	0.380183
XLOC_011978	linc-CDH11-4	0.28443	0	0	0	0	0	0	0.74492	0	0	0	0.522986	0.539026
XLOC_009365	linc-OR2D2	0	0	0	0	0.415966	0.462647	0	0	0.302347	0	0	0.792278	0.272192
XLOC_011765	linc-CDH3-4	0	0.450378	0	0.686552	0.193217	0	0	0	0	0	0.114655	0	1.0645
XLOC_010252	linc-DHX37-13	0	0	0	0	0	0	0	0	0	0	0	0	1.07159
XLOC_007053	linc-DUSP26-5	0.0784892	0.0649959	0.185973	0.124678	0	0.459766	0.437135	0.792442	0	0	0.186274	0	1.07503
XLOC_001894	linc-SP140-3	0.131733	0	0	0.0974176	0.230065	0	0.137883	0	0	0	0	0.425778	0.658254
XLOC_006561	linc-C7orf66-2	0.140751	0	0	0	0.122707	0	0	0	0	0	0	1.08467	0
XLOC_012979	linc-OR7C2-2	0.288023	0	0	0	0	0	0	0	0	0	0.149911	0	1.09455
XLOC_005155	linc-DSP	0	0	0	0	0	0	0	0	0	0	0.277264	0	1.09526
XLOC_011064	linc-MAP3K9-1	0.252544	0.795541	0	0.338775	0.317672	0.247769	0.230959	0	0.0929576	0.161165	0.274727	0.545075	0.555748
XLOC_008500	linc-LRRTM3-3	0	0	0	0.42459	0.744428	0.579689	0	0.774017	0	0	0	0.543414	0.56008
XLOC_014110	linc-CSTB-1	0.0114006	0.230176	0.0660425	0.297839	0.262783	0.151802	0.205783	0.278217	0.232928	0.199086	0.0427939	0.395177	0.711677
XLOC_003350	linc-DNAJC19-1	0	0	0	0	0	0	0	0	0	0	0	1.11213	0
XLOC_001377	linc-RHOB-5	0	0	0.118745	0	0.182038	0	0	0	0	0	0	0.365961	0.750986
XLOC_002024	linc-APOB-12	0	0	0	0	0.427397	0.539497	0.515879	0	0	1.10505	0	0	1.11793
XLOC_011371	linc-SPATA8-2	0	0	0	0	0	0	0	0	0	0	0	1.11918	0
XLOC_009485	linc-MRGPRF-1	0.0485798	0	0	0.108609	0	0	0	0	0.0439279	0	0.185099	0.515579	0.607304
XLOC_010184	linc-APPL2-2	0	0	0	0	0	0	0	0	0	0	0	1.12628	0
XLOC_007213	linc-FAM84B-4	0	0.181838	0	0.158424	0	0	0	1.61169	0	0.384261	0	0.754347	0.388741
XLOC_013753	linc-TOMM34	0.0478147	0	0.552943	0.166662	0.208664	0	0.246668	0	0.105551	0.192816	0.114264	1.14422	0
XLOC_000110	linc-EPB41	0.630461	0	0.0223473	0	0.0253626	0	0	0	0.0769996	0	0.108316	0.0428225	1.1034
XLOC_009893	linc-MAP1LC3B2-6	0	0	0	0	0	0	0	1.58408	0	0	0	0	1.14624
XLOC_001570	linc-TEKT4-1	0	0	0.242414	0	0	0	0.303425	0	0	0	0	0	1.14687
XLOC_002636	linc-KLHL18-3	0	0.181838	0.173568	0	0	0	0.206802	0	0.209596	0.768522	0	0.377174	0.777482
XLOC_014105	linc-SIK1-2	0	0	0.0783963	0	0.378832	0.0538803	0.804308	0.508374	0	0.727243	0.104576	0	1.1552
XLOC_001757	linc-ITGA6-1	0	0	0	0	0.269259	0	0	0	0	0.615183	0.132073	1.15542	0
XLOC_001436	linc-GALM-1	0	0	0	0.159902	0	0.854002	0	0	0	0	0	0.381495	0.78639
XLOC_000375	linc-NBPF9-9	0.0902617	0.0210285	0.0407659	0.131816	0.395192	1.16946	0.0922106	0.0275781	0.328755	0.282897	0.0123042	0.27737	0.898844
XLOC_010855	linc-GPHN-3	0	0.232185	0.111252	0	0	0	0	0.325305	0.131955	0.232679	0.0692592	0	1.17696
XLOC_005737	linc-SUPT3H	0	0.0155405	0.0323203	0.0585263	0.467207	0.141673	0.461995	0.350679	0.0995007	0.594181	0.0356117	0.633091	0.553714
XLOC_004060	linc-NUDT6-1	0	0	0	0.0899458	0	0.116618	0	0	0.113414	0	0	0.389296	0.802471
XLOC_013942	linc-WRB-2	0.214741	0.136249	0	0.154613	0.47995	0	0	0.366202	0.0722179	0.0615508	0.0985235	0.740424	0.45179
XLOC_011537	linc-CIB2	0.227585	0	0	0	0.195058	0	0	1.13885	0.220937	0	0	1.19933	0
XLOC_013300	linc-TSHZ3-6	0.282666	0.103161	0.0497622	0	0	0	0	0	0.0577802	0	0	0.519063	0.691561
XLOC_008244	linc-RBMX-1	0	0.148074	0.141606	0	0.153877	0.172253	0	0	0.169475	0.608883	0.0889166	0.597652	0.615982
XLOC_007489	linc-STX17	0	0	0	0	0	0	0	0	0	0	0	0.598772	0.617135
XLOC_003883	linc-HS3ST1-1	0	0	0	0	0	0	0	0	0	0	0	1.21732	0
XLOC_012150	linc-KSR1	0.200153	0	0	0.111863	0.17677	0.0473333	0	0.540876	0.135836	0	0.119231	1.06325	0.156552
XLOC_008652	linc-GPR26-3	0.965955	0	0.0503363	0.0955704	0.169771	0.3654	0.094719	0.140168	0.0584596	0.317381	0.258846	0.196817	1.03107
XLOC_011546	linc-BCL2A1-3	0.0377094	0.00503405	0.0390616	0.225228	0.128216	0.329509	0.0133535	0.0131638	0.289612	0.0564936	0.126545	0.711629	0.533421
XLOC_003079	linc-CLASP2-1	0.231051	0	0	0	0	0	0.474763	0.579817	0	0	0.117807	0.407072	0.839114
XLOC_013544	linc-ARFGEF2-11	0	0	0	0	0	0	0	0	0	0	0	0	1.24894
XLOC_001334	linc-ASAP2-4	0	0	0	0.134735	0	0	0.190246	0.441642	0	0	0	0.930192	0.319573
XLOC_014071	linc-KCNJ6	0	0	0	0	0	0	0	0	0	0.310061	0	0	1.25471
XLOC_008781	linc-MTRNR2L7	0.252863	0	0	0.183893	0.073846	0	0	0	0	0	0.365746	0.653901	0.602205
XLOC_008642	linc-PPAPDC1A	0	0	0	0	0	0	0	0	0	0	0	1.26717	0
XLOC_012574	linc-CD300LB	0	0	0	0	0	0.616434	0	0	0	0	0	1.26717	0
XLOC_005493	linc-GRM1	0	0	0	0.221429	0	0	0	0.701694	0	0	0	0	1.26937
XLOC_012143	linc-MAP2K3-2	0	0.30862	0	0.543219	0.319841	0.179487	0	0.891663	0.176844	0	0	0.313005	0.967813
XLOC_007446	linc-CKS2	0	0	0	0	0	0	0	0	0	0	0	1.28448	0
XLOC_013461	linc-BTBD3-3	0	0	0	0	0	0	0.245718	0	0	0.968939	0	0.850244	0.43816
XLOC_000845	linc-USP24-2	0	0.573032	0	0	0	0	0	0	0	0	0	0.635871	0.655373
XLOC_011858	linc-PKMYT1	0.114384	0.282487	0.0903943	0.423908	0.200368	0	0.120067	0.519214	0.21303	0.371375	0.111845	0.72905	0.563557
XLOC_004064	linc-NUDT6-5	0.592373	0	0.153968	0.126241	0.224697	0.0530918	0.209288	0.360116	0	0.0429296	0.119924	0.126413	1.17261
XLOC_004458	linc-POLR3G-9	0	0.11182	0	0	0.118054	0.260371	0	0	0.507915	0	0	1.09633	0.22599
XLOC_004372	linc-MRPS30-2	0.0914019	0	0.0720222	0.0679431	0.0803609	0	0	0	0	0	0.0442999	0	1.32717
XLOC_003789	linc-ADAM29-1	0	0	0	0.345577	0	0	0	0	0	0.032543	0	1.32777	0
XLOC_012619	linc-ARHGAP28-1	0.339462	0	0.276379	0	0.28412	0.337487	0.341307	0	0	0.659377	0	0	1.33413
XLOC_009516	linc-ODZ4-1	0	0	0	0	0	0	0	0	0.148406	0	0	0	1.33422
XLOC_013559	linc-CEBPB-1	0	0	0	0.0653151	0.077264	0.167645	0.303925	0	0	0	0.0425093	1.33526	0
XLOC_004593	linc-SH3RF2	0.282233	0.0771055	0.122031	0.1832	0.298991	0.179784	0	0.210182	0	0	0.0762055	0.295125	1.04279
XLOC_003802	linc-ING2	0	0	0	0	0	0	0	0	0	0	0	0	1.3421
XLOC_008525	linc-ZMIZ1-2	0	0.302965	0	0	0	0.351208	0.353558	0.96452	0	0	0	1.35432	0
XLOC_011061	linc-SYNJ2BP	0	0	0	0	0	0	0	0	0	0	0	0	1.35825
XLOC_012183	linc-LHX1-2	0	0	0	0	0	0	0	0	0	0	0	0	1.38312
XLOC_001227	linc-WDR26-3	0.194665	0.0798346	0.153511	0.36151	0.17099	0.558354	0	0.217994	0	0.311846	0.0472833	1.07133	0.315482
XLOC_002035	linc-RBKS-1	0	0	0.129392	0.350114	1.1723	0.22566	0	0	0.151124	0.214122	0	0.99423	0.395188
XLOC_005936	linc-DACT2-3	0.122121	0.201372	0	0.0904244	0	0	0.384085	0	0	0	0	0.587416	0.807241
XLOC_001833	linc-SPAG16-3	0	0	0.298081	0.056453	0	0	0	0	0.151082	0.445312	0.511364	1.40182	0
XLOC_002616	linc-CCR8-3	0	0.219888	0	0.188953	0	0.854421	0	0	0	0	0	1.40809	0
XLOC_008467	linc-ZNF485-2	0.157087	0.144404	0.489482	0.184168	0.0596194	0.126539	0.0237998	0.427949	0.100197	0.374117	0.0423043	0.901351	0.516108
XLOC_002505	linc-DOCK10-1	0	0	0	0	0	0	0	0	0	0	0	0	1.43918
XLOC_004747	linc-MYO10-3	0	0	0	0	0	0	0	0	0	0	0	0	1.43918
XLOC_000218	linc-FGGY-4	0	0	0	0.0604024	0.142945	1.11281	0	0	0.29829	0	0.0391813	0	1.43957
XLOC_004446	linc-XRCC4-2	0	0	0	0	0	0	0	0	0	0	0	0	1.48101
XLOC_013927	linc-CBR1-3	0	0.071025	0	0	0.0763804	0	0	0	0	0	0.0419997	1.21886	0.279164
XLOC_007934	linc-S100G	0	0	0	0.1954	0	0	0	0	0.265383	0	0.417655	0.489546	1.00912
XLOC_004196	linc-DCTD	0	0	0	0	0	0	0	0	0	0	0	1.50124	0
XLOC_008452	linc-ANKRD30A-1	0	0	0.61494	0	0	0	0	0	0	0	0	0	1.50539
XLOC_002558	linc-PDCD1-1	0.230714	0.0425709	0	0.197192	0.0936046	0.024867	0	0.531208	0.0236513	0.75824	0.0374355	0.742619	0.763708
XLOC_004924	linc-LYSMD3-2	0.0988788	0.0454512	1.00441	0.386226	0.0264546	0.01024	0.255557	0.341849	0.016315	0.0911035	0.0426377	1.0603	0.462533
XLOC_010114	linc-GRIP1-3	0	0.332986	0.315661	0	0	0	0.383837	0	0.395961	0	0	0.752075	0.77514
XLOC_012895	linc-ZNF516-4	0	0	0	0	0	0	0.389905	0	0	0	0	1.53441	0
XLOC_002452	linc-SATB2-2	0.0585695	0.047559	0.0459038	0.160439	0.155052	0.0555157	0	0	0.186264	0.0911368	0.0708757	0.890886	0.644737
XLOC_004303	linc-BASP1-3	0	0.592295	0.283212	0	0.153877	0.172253	0.184487	0.425636	0	0.304441	0.533499	0	1.53995
XLOC_008233	linc-APLN-1	0	0	0	0.286424	0	0	0	0	0	0	0	0.790878	0.815133
XLOC_013431	linc-C20orf202	0	0	0	0	0	0	0	1.13208	0	0.404868	0	0.794801	0.819176
XLOC_004091	linc-PCDH18-1	0	0	0	0	0	0.197733	0	0	0.125402	0	0	1.61836	0
XLOC_006525	linc-BET1-1	0.202276	0.169265	0	0.444445	0	0.196824	0	0	0	0	0	0.695118	0.93521
XLOC_011339	linc-ZSCAN2-2	0	0.358819	0	0	0	0.830244	0	0	0	0.831117	0	1.63158	0
XLOC_011980	linc-CDH11-2	0.394029	0	0	0.1444	0	0	0.205731	0	0.18917	0	0.0397745	1.34779	0.290462
XLOC_002921	linc-TMEM212-1	0	0	1.36756	0	0	0	0	0	0	0	0	0	1.64275
XLOC_014364	linc-MYH9	0.645378	0	0	0	0	0	0	0	0	0	0	0	1.64815
XLOC_006070	linc-CCM2-1	0	0	0.686141	0	0	0	0	0	0	0.839872	0	1.64876	0
XLOC_009333	linc-NTM-8	0	0	0	0	0	0	0	0	0	0	0	0	1.69381
XLOC_012567	linc-ABCA5-5	0	0	0	1.1008	0	0	0	0	0	0	0.070717	0	1.69381
XLOC_012747	linc-MYOM1-2	0	0	0	0	0	0	0	0	0	0	0	1.69525	0
XLOC_006069	linc-CCM2-2	0.180562	0.404908	0	0.478569	0	0	0	0	0.172346	0	0	0.840896	0.856605
XLOC_001266	linc-IRF2BP2-3	0	0	0	0	0	0	0	0	0	0	0	0	1.69933
XLOC_006057	linc-CDK13-2	0	0	0	0.1444	0	0	0.203749	0	0	0	0	0.673893	1.04184
XLOC_003450	linc-CPEB2-15	0	0	0	0	0	0	0	0	0	0	0	0.565325	1.16533
XLOC_007822	linc-ABCA1-10	0	0	0	0	0	0	0	0.897204	0	0	0	0	1.7406
XLOC_010377	linc-COG3-3	0	0	0	0	0	0	0	0	0	0	0	0	1.74725
XLOC_004364	linc-ZNF131-3	0	0	0.498444	0.221882	0	0	0	0	0	0	0	0.574537	1.18431
XLOC_002362	linc-RPRM-4	0	0	0	0	0	0	0	0	0	0	0	1.77502	0
XLOC_001321	linc-TTC15-1	0.172992	0	0	0	0.149908	0	0	0	0	1.18031	0.0863972	0.289635	1.49259
XLOC_001197	linc-C1orf227-1	0.169584	0.0224542	0.0693125	0.124307	0.152397	0.385099	0.11819	0.118597	0.0784773	0.139988	0.0131663	1.23098	0.562791
XLOC_000341	linc-RBM15	0	0	0	0	0	0	0	0	0	0	0	1.80645	0
XLOC_013946	linc-IGSF5-1	0.915295	0	0.359316	0.0491228	0.116548	0.186178	0	0	0.0886771	0	0.909002	0.556761	1.26976
XLOC_005623	linc-DTNBP1-3	0	0	0	0	0	0	0	0	0	0	0	0	1.83218
XLOC_000367	linc-HAO2-3	0	0	0	0	0	0	0	0	0	0	0.0398499	0	1.85139
XLOC_001936	linc-TMEM18-10	0	0	0	0	0	0	0	0	0	0	0.0610849	0	1.85366
XLOC_012659	linc-C18orf21	0	0	0	0	0	0	0.442557	0	0	0	0	1.11884	0.768767
XLOC_000474	linc-RALGPS2-2	0	0	0	0	0	0	0	0	0.255446	0.478183	0.134003	0.938727	0.967516
XLOC_004915	linc-CCNH-2	0.183483	0.153021	0	0.134734	0.317349	0	0.190245	0	0	1.26356	0.0919799	0.310063	1.59787
XLOC_011491	linc-RORA	1.12911	0	0	0.11881	0	0.467716	0	0.380741	0	0	0.0802226	0.267307	1.65303
XLOC_007569	linc-GARNL3	0	0	0	0	0	0	0	0	0	0	0	0	1.92332
XLOC_010891	linc-GPR65-6	0.097793	0.0792078	0.256353	0.0364387	0.172756	0.0462407	0.183269	0.211237	0.509438	0.609798	0.235033	1.50263	0.458554
XLOC_002573	linc-THUMPD3	0	0	0.18932	0	0	0	0	0	0	0	0	1.99433	0
XLOC_009370	linc-SCUBE2	0.235839	0.198535	0	0	0	0	0.242075	0	0	0.35409	0.120455	0	2.00643
XLOC_000493	linc-RNF2-1	0	0	0.241556	0.112171	0.132325	0	0	0.712348	0	0.764274	0.075396	1.2503	0.773184
XLOC_012385	linc-MYH10	0	0	0	0	0	0	0	0	0	0	0	2.02839	0
XLOC_010544	linc-USP12-5	0	0	0	0	0	0	0.485651	0	0.534187	1.02731	0	1.00836	1.03928
XLOC_005584	linc-SLC22A23	0.0733705	0	0	0	0.064651	0	0	0	0	1.92418	0.459144	0	2.05563
XLOC_011681	linc-IL4R-1	0.888749	0	0.104168	0	0.378678	0.125857	0.140971	0	0	0	0.0633459	1.01463	1.0426
XLOC_001375	linc-RHOB-8	0	0	0.186354	0.338755	0	0	0	0	0.225821	0.834514	0.355375	1.63824	0.422122
XLOC_006476	linc-GUSB-5	0.275824	0.23385	0	0	0	0	0	0	0	0	0	0.503911	1.5581
XLOC_009072	linc-CALCB-1	0	0	0	0	0	0	0	0	0	0	0	0	2.09059
XLOC_000601	linc-URB2-3	0.280924	0	0.226911	0	0	0	0	0.733831	1.11197	0	0	1.0304	1.062
XLOC_004413	linc-SLC30A5-5	0	0	0	1.60894	0.706061	0	0.282499	0	0	0	0	0	2.09277
XLOC_010999	linc-FOXA1-1	0.506973	0.252911	0.0746073	0.194303	0.376481	0.0642526	0.0727246	0.0288513	0.292439	0.0412726	0.637062	1.07355	1.06472
XLOC_000554	linc-ATF3-2	0	0	0.229852	0	0.481745	0	0	1.48984	0.281816	0	0	0.522986	1.61708
XLOC_006240	linc-FAM71F2-3	0.599133	0.321787	0.222477	0.127679	0.303005	0.0537017	0.120954	0.182155	0.0255511	0.347437	0.0673935	0.341028	1.80137
XLOC_013693	linc-CD93-1	0	0	0.172721	1.145	0	0.394173	0	0	0.152935	0	0	2.16431	0
XLOC_013161	linc-RFPL4A	0	0	0	0	0	0.533525	0.510594	0	0	0	0	1.07133	1.10419
XLOC_011295	linc-LRRC49-3	0.254464	0.186106	0.0360455	0.0172584	0.0204847	0.0652315	0	0	0.0826574	0	0.261727	0.137721	2.05819
XLOC_008957	linc-ABLIM1-1	0	0	0	0	0	0	0	0	0	0	0	0	2.20126
XLOC_003840	linc-FRG1-4	0	1.68118	0	0	0.0970456	0	0.402097	0	0	0	0	2.21195	0
XLOC_000019	linc-MIB2	0.335496	0.030454	0	0.563919	0.0333454	0	1.071	0.2533	0	0	0.363308	1.55459	0.731508
XLOC_013861	linc-RBM11-1	0.0950706	0.0779384	0.0749502	0	0.0835391	0	0	0	0.0878606	0	0.0461444	0.149234	2.15334
XLOC_004805	linc-C5orf39	0	0.0935265	0	0.135583	0.221995	0.34568	0.0288365	0.615928	0.253458	0.6861	0.0191136	1.39962	0.90313
XLOC_002951	linc-VPS8-3	0.0906653	0	0	0.0674009	0.39861	0.432873	0.0954752	0	0.0836358	0	0	0.425531	1.90052
XLOC_012199	linc-TMEM99-2	0.246203	0	0	0.0610589	0	0	0	0	0	0.129959	0.0396245	0.63781	1.70916
XLOC_001992	linc-NTSR2-2	0.0759944	0	0.0296772	0.456316	0.0671957	0.107522	0.0402326	0.0814239	0.205523	0.248126	0.898686	0	2.36242
XLOC_003603	linc-HERC6-2	0.0304613	0.049106	0.266793	0	0.107818	0.114726	0	0.360703	0.0546116	0.232171	0.100816	1.88406	0.495644
XLOC_002277	linc-IL1A	0	0	0	0.286424	0.996381	0	0	0	0	0	0	0.790878	1.63027
XLOC_000618	linc-C1orf57-2	0	0	0.0469529	0	0	0	0	0	0	0	0.39696	0	2.43096
XLOC_008735	linc-BEND7-1	0	0	0	0	0	0	0	0	0	0	0	2.46543	0
XLOC_002478	linc-IKZF2-1	0.104325	0.07364	0.221064	0.22172	0	0.113174	0	0	0	0.323488	0.71627	0.305557	2.17823
XLOC_010951	linc-BTBD6-2	0	0	0	0	0	0	0.966411	0	0	0	0	0	2.49462
XLOC_012628	linc-CIDEA-3	0	0.227833	0	0.203573	0.120158	0	0.288064	0	0.258839	0.227938	0	1.11867	1.38357
XLOC_007257	linc-OPLAH	0	0.549972	0	0	0	0	0	0	0	0	0	1.25021	1.28855
XLOC_007414	linc-FOXB2-3	0	0	0	0	0.692025	0	0.416202	0	0	0	0	0.833124	1.71735
XLOC_002477	linc-IKZF2-2	0	0	0	0	0	0.080005	0	0	0	0	1.946	0	2.55743
XLOC_013275	linc-ZNF99-5	0	0	0.386119	0.513194	0	0	0.432841	0	3.56691e-05	0.479686	0.279248	0.883391	1.70996
XLOC_001676	linc-C2orf27A-2	0	0	0.168234	0	0	0	0	0	0	0	0.415507	0.337451	2.2607
XLOC_004926	linc-ARRDC3-3	1.25775	0	0	0	0.489257	0	0	0	0.700719	0	0	0	2.64776
XLOC_003166	linc-ZNF717-2	0	0	0.153271	0	0	0	0	0	0	0	0	0	2.69582
XLOC_010360	linc-NAA16-1	0	0	0	0	0	0	0.622837	0	0	0	0	2.71495	0
XLOC_014270	linc-GRAMD4-2	0.162266	0.0781847	0.075764	0.188243	0.0287573	0.0304546	0.196564	0.0342291	0.144474	0	0.0947455	0.881122	1.83772
XLOC_006483	linc-GUSB-4	0	0	0	0	0	0	0	0	0	0	0	0	2.7214
XLOC_003912	linc-CCKAR-11	0.14668	0.583952	0.755135	0	0.127738	0	0.153125	0	0	0.729826	0.145137	0	2.72141
XLOC_000852	linc-JUN-3	0	0	0	0	0.119802	0	0	0	0.129006	0	0	2.87389	0
XLOC_001987	linc-PDIA6	0	0.048652	0	0	0	0	0	0	1.14359	0	0.0286578	2.47238	0.755024
XLOC_001804	linc-C2orf69-1	0	0	0	0.849179	0	0.579689	0	0	0.29185	0.553626	0	1.63024	1.68024
XLOC_006259	linc-LRGUK-1	0	0.48568	0	0	0	0.551665	1.05354	0	0	0	0	3.3364	0
XLOC_001576	linc-LOC285033-4	0	0	0	0.381176	0	0	0	0	0.594811	0	0	2.22427	1.14624
XLOC_008995	linc-EBF3-2	0	0	0	0	0	0	0	0	0	0	0	0	3.5498
XLOC_013803	linc-CYP24A1-3	0	0	0	0	0	0	0	0	0	0	0	3.57875	0
XLOC_011326	linc-KIAA1024	0	0.315915	0	0.524919	0.305142	0	0	0	0	0.722899	0	0.709566	2.92531
XLOC_006138	linc-AUTS2-5	0.0875894	0.634796	0.274128	0.336522	0.245374	0.139118	0.155015	0	0	0.720516	0.0978936	1.3466	2.33866
XLOC_004426	linc-BTF3-2	0.180564	0	0	0	0.156239	0	0	0.433493	0	0	0.0904226	0	3.76412
XLOC_008083	linc-MAMLD1	0.930892	0	0	0	0	0	0	0	0	0	0	0	3.78444
XLOC_006445	linc-COBL-4	0	0	0	0	0	0	0	0	0	0	0.119782	0	3.84608
XLOC_004459	linc-POLR3G-8	0.0669318	0	0	0.444974	0.733397	0.715253	0.0706565	0	0.305317	0.104797	0.1514	0.461437	3.42171
XLOC_004373	linc-MRPS30-1	0	0	0	0.0803634	0.0949862	0.311346	0	0	0	0	2.16676	0	3.89565
XLOC_004019	linc-HPGDS	0	0	0	0	0	0	0	0	0	0	0.0660294	1.51969	2.46132
XLOC_003399	linc-WDR53-1	0.517211	0.437185	0.624767	0	0	0	0	0	0	0.474908	0	2.34086	1.68677
XLOC_007055	linc-DUSP26-1	0	0	0.155974	0	0.168514	0	0.202063	0	0.187429	0	0.393309	2.66839	1.37511
XLOC_009807	linc-GLIPR1L1-1	0.0556025	0.0904086	0.0445614	0.123242	0	0	0	0	0	0	0.0797072	0.0847384	4.18834
XLOC_012870	linc-RTTN-5	0	0	0	0	0	0	0	0	0	0	0	1.12628	3.48246
XLOC_008385	linc-CELF2-6	0	0	0	0	0	0	0	0.590576	0	0	0	0.414626	4.27342
XLOC_007264	linc-SMARCA2-2	0	0	0	0	0	0	0	0	0	0	0.478925	4.85507	0
XLOC_005369	linc-DOPEY1-2	0	0	0	0.132645	0.156239	0	0.187323	0	0.172349	0	0.542536	3.65211	1.56838
XLOC_009231	linc-C11orf82-2	0.0463292	0.0749977	0.0724713	0.0690586	0	0	0.245062	1.19862	0.16739	0.0714439	0.0440908	0	5.42076
XLOC_013021	linc-ZNF726-2	0	0.467378	0	0	0	0	0.510594	0	0	0	0	3.21399	2.20837
XLOC_000152	linc-MACF1-2	0	0	0.330324	0.859272	0	0.403569	0	0	0	0	0.218382	3.95439	1.63027
XLOC_004120	linc-NR3C2-2	0	0	0.118744	0	0	0	0	0	1.00909	0	0	0	5.67666
XLOC_000213	linc-PRKAA2-2	0	0.154962	0	0	0	0	0	0	0	0.320406	0	0	6.37971
XLOC_000361	linc-SLC22A15-1	0	0	0	0	0	0	1.11675	0	0	0	0	2.16982	4.47274
XLOC_011763	linc-AGRP-AS	0	0	0.0545184	0.672212	0.103271	0.0438503	0.0247351	0.0494544	0.104188	0.106119	0.0109966	6.60834	0.0715706
XLOC_000446	linc-NUF2-1	0.153127	0.253995	0	0	0	0	0.15967	0	0	0	0	0.755916	7.01189
XLOC_010253	linc-DHX37-14	0	0	0	0	0	0	0	0	0	0	0	0	9.82629
XLOC_010145	linc-CEP290	0.227585	0.317777	0	0	1.54128	0	0	0	0	0	0	9.35753	1.23611
XLOC_002432	linc-TFPI-1	0.0601348	0.0488501	0	0	0.159171	0	0.063526	0.130974	0.0546812	0	0.0287755	0	25.3992
XLOC_000001	linc-OR4F16-10	0	0	0	0	0	0	0	0	0	0	0	0	0
XLOC_000003	linc-SAMD11-9	0	0	0	0	0	0	0	0	0	0	0	0	0
XLOC_000004	linc-SAMD11-8	0	0	0	0	0	0	0	0	0	0	0	0	0
XLOC_000005	linc-SAMD11-7	0	0	0	0	0	0	0	0	0	0	0	0	0
XLOC_000010	linc-SAMD11-2	0	0	0	0	0	0	0	0	0	0	0	0	0
XLOC_000021	linc-PLCH2	0	0	0	0	0	0	0	0	0	0	0	0	0
XLOC_000026	linc-ACTRT2-2	0	0	0	0	0	0	0	0	0	0	0	0	0
XLOC_000027	linc-ACTRT2-1	0	0	0	0	0	0	0	0	0	0	0	0	0
XLOC_000031	linc-AJAP1-5	0	0	0	0	0	0	0	0	0	0	0	0	0
XLOC_000032	linc-AJAP1-4	0	0	0	0	0	0	0	0	0	0	0	0	0
XLOC_000034	linc-AJAP1-2	0	0	0	0	0	0	0	0	0	0	0	0	0
XLOC_000036	linc-KCNAB2-2	0	0	0	0	0	0	0	0	0	0	0	0	0
XLOC_000037	linc-KCNAB2-1	0	0	0	0	0	0	0	0	0	0	0	0	0
XLOC_000043	linc-SLC45A1-1	0	0	0	0	0	0	0	0	0	0	0	0	0
XLOC_000051	linc-PTCHD2-2	0	0	0	0	0	0	0	0	0	0	0	0	0
XLOC_000054	linc-CLCN6	0	0	0	0	0	0	0	0	0	0	0	0	0
XLOC_000056	linc-PRDM2	0	0	0	0	0	0	0	0	0	0	0	0	0
XLOC_000061	linc-C1orf144-2	0	0	0	0	0	0	0	0	0	0	0	0	0
XLOC_000070	linc-ACTL8	0	0	0	0	0	0	0	0	0	0	0	0	0
XLOC_000071	linc-KLHDC7A	0	0	0	0	0	0	0	0	0	0	0	0	0
XLOC_000077	linc-C1orf151-1	0	0	0	0	0	0	0	0	0	0	0	0	0
XLOC_000083	linc-VWA5B1-1	0	0	0	0	0	0	0	0	0	0	0	0	0
XLOC_000085	linc-NBPF3-2	0	0	0	0	0	0	0	0	0	0	0	0	0
XLOC_000087	linc-LDLRAD2-2	0	0	0	0	0	0	0	0	0	0	0	0	0
XLOC_000090	linc-ZBTB40	0	0	0	0	0	0	0	0	0	0	0	0	0
XLOC_000091	linc-EPHB2	0	0	0	0	0	0	0	0	0	0	0	0	0
XLOC_000094	linc-RPL11-1	0	0	0	0	0	0	0	0	0	0	0	0	0
XLOC_000095	linc-GRHL3-4	0	0	0	0	0	0	0	0	0	0	0	0	0
XLOC_000102	linc-PDIK1L-2	0	0	0	0	0	0	0	0	0	0	0	0	0
XLOC_000114	linc-ZCCHC17-9	0	0	0	0	0	0	0	0	0	0	0	0	0
XLOC_000115	linc-ZCCHC17-8	0	0	0	0	0	0	0	0	0	0	0	0	0
XLOC_000119	linc-ZCCHC17-4	0	0	0	0	0	0	0	0	0	0	0	0	0
XLOC_000136	linc-GJB5	0	0	0	0	0	0	0	0	0	0	0	0	0
XLOC_000138	linc-EIF2C4-2	0	0	0	0	0	0	0	0	0	0	0	0	0
XLOC_000144	linc-ZC3H12A-1	0	0	0	0	0	0	0	0	0	0	0	0	0
XLOC_000147	linc-AKIRIN1-4	0	0	0	0	0	0	0	0	0	0	0	0	0
XLOC_000148	linc-AKIRIN1-3	0	0	0	0	0	0	0	0	0	0	0	0	0
XLOC_000169	linc-RAD54L	0	0	0	0	0	0	0	0	0	0	0	0	0
XLOC_000181	linc-SLC5A9-2	0	0	0	0	0	0	0	0	0	0	0	0	0
XLOC_000182	linc-SLC5A9-1	0	0	0	0	0	0	0	0	0	0	0	0	0
XLOC_000185	linc-CDKN2C-4	0	0	0	0	0	0	0	0	0	0	0	0	0
XLOC_000186	linc-CDKN2C-3	0	0	0	0	0	0	0	0	0	0	0	0	0
XLOC_000194	linc-CPT2-1	0	0	0	0	0	0	0	0	0	0	0	0	0
XLOC_000198	linc-DMRTB1-1	0	0	0	0	0	0	0	0	0	0	0	0	0
XLOC_000201	linc-ACOT11-2	0	0	0	0	0	0	0	0	0	0	0	0	0
XLOC_000202	linc-ACOT11-1	0	0	0	0	0	0	0	0	0	0	0	0	0
XLOC_000205	linc-BSND	0	0	0	0	0	0	0	0	0	0	0	0	0
XLOC_000209	linc-PRKAA2-6	0	0	0	0	0	0	0	0	0	0	0	0	0
XLOC_000210	linc-PRKAA2-5	0	0	0	0	0	0	0	0	0	0	0	0	0
XLOC_000212	linc-PRKAA2-3	0	0	0	0	0	0	0	0	0	0	0	0	0
XLOC_000221	linc-FGGY-1	0	0	0	0	0	0	0	0	0	0	0	0	0
XLOC_000223	linc-NFIA-4	0	0	0	0	0	0	0	0	0	0	0	0	0
XLOC_000224	linc-NFIA-3	0	0	0	0	0	0	0	0	0	0	0	0	0
XLOC_000225	linc-NFIA-2	0	0	0	0	0	0	0	0	0	0	0	0	0
XLOC_000227	linc-INADL	0	0	0	0	0	0	0	0	0	0	0	0	0
XLOC_000229	linc-FOXD3-5	0	0	0	0	0	0	0	0	0	0	0	0	0
XLOC_000230	linc-FOXD3-4	0	0	0	0	0	0	0	0	0	0	0	0	0
XLOC_000231	linc-FOXD3-3	0	0	0	0	0	0	0	0	0	0	0	0	0
XLOC_000232	linc-FOXD3-2	0	0	0	0	0	0	0	0	0	0	0	0	0
XLOC_000233	linc-FOXD3-1	0	0	0	0	0	0	0	0	0	0	0	0	0
XLOC_000235	linc-UBE2U	0	0	0	0	0	0	0	0	0	0	0	0	0
XLOC_000243	linc-LRRC7-1	0	0	0	0	0	0	0	0	0	0	0	0	0
XLOC_000247	linc-FPGT-11	0	0	0	0	0	0	0	0	0	0	0	0	0
XLOC_000253	linc-FPGT-5	0	0	0	0	0	0	0	0	0	0	0	0	0
XLOC_000255	linc-FPGT-3	0	0	0	0	0	0	0	0	0	0	0	0	0
XLOC_000259	linc-LHX8	0	0	0	0	0	0	0	0	0	0	0	0	0
XLOC_000266	linc-LPHN2-2	0	0	0	0	0	0	0	0	0	0	0	0	0
XLOC_000267	linc-LPHN2-3	0	0	0	0	0	0	0	0	0	0	0	0	0
XLOC_000274	linc-WDR63	0	0	0	0	0	0	0	0	0	0	0	0	0
XLOC_000276	linc-CYR61-1	0	0	0	0	0	0	0	0	0	0	0	0	0
XLOC_000277	linc-CLCA2-3	0	0	0	0	0	0	0	0	0	0	0	0	0
XLOC_000292	linc-LRRC8D-1	0	0	0	0	0	0	0	0	0	0	0	0	0
XLOC_000299	linc-ABCD3-3	0	0	0	0	0	0	0	0	0	0	0	0	0
XLOC_000306	linc-TMEM56-1	0	0	0	0	0	0	0	0	0	0	0	0	0
XLOC_000308	linc-PTBP2-6	0	0	0	0	0	0	0	0	0	0	0	0	0
XLOC_000311	linc-PTBP2-3	0	0	0	0	0	0	0	0	0	0	0	0	0
XLOC_000313	linc-PTBP2-1	0	0	0	0	0	0	0	0	0	0	0	0	0
XLOC_000322	linc-RNPC3-4	0	0	0	0	0	0	0	0	0	0	0	0	0
XLOC_000324	linc-RNPC3-2	0	0	0	0	0	0	0	0	0	0	0	0	0
XLOC_000325	linc-RNPC3-1	0	0	0	0	0	0	0	0	0	0	0	0	0
XLOC_000326	linc-PRMT6-5	0	0	0	0	0	0	0	0	0	0	0	0	0
XLOC_000327	linc-PRMT6-4	0	0	0	0	0	0	0	0	0	0	0	0	0
XLOC_000329	linc-PRMT6-2	0	0	0	0	0	0	0	0	0	0	0	0	0
XLOC_000336	linc-SARS	0	0	0	0	0	0	0	0	0	0	0	0	0
XLOC_000339	linc-CSF1	0	0	0	0	0	0	0	0	0	0	0	0	0
XLOC_000346	linc-CTTNBP2NL	0	0	0	0	0	0	0	0	0	0	0	0	0
XLOC_000358	linc-VANGL1-1	0	0	0	0	0	0	0	0	0	0	0	0	0
XLOC_000363	linc-MAN1A2-2	0	0	0	0	0	0	0	0	0	0	0	0	0
XLOC_000364	linc-MAN1A2-1	0	0	0	0	0	0	0	0	0	0	0	0	0
XLOC_000371	linc-FAM72B-3	0	0	0	0	0	0	0	0	0	0	0	0	0
XLOC_000376	linc-NBPF9-8	0	0	0	0	0	0	0	0	0	0	0	0	0
XLOC_000382	linc-NBPF9-2	0	0	0	0	0	0	0	0	0	0	0	0	0
XLOC_000386	linc-GJA8-2	0	0	0	0	0	0	0	0	0	0	0	0	0
XLOC_000388	linc-NBPF15-3	0	0	0	0	0	0	0	0	0	0	0	0	0
XLOC_000391	linc-PPIAL4A-6	0	0	0	0	0	0	0	0	0	0	0	0	0
XLOC_000392	linc-PPIAL4A-5	0	0	0	0	0	0	0	0	0	0	0	0	0
XLOC_000397	linc-FCGR1A-3	0	0	0	0	0	0	0	0	0	0	0	0	0
XLOC_000401	linc-CA14	0	0	0	0	0	0	0	0	0	0	0	0	0
XLOC_000411	linc-LCE2D	0	0	0	0	0	0	0	0	0	0	0	0	0
XLOC_000421	linc-ROBLD3	0	0	0	0	0	0	0	0	0	0	0	0	0
XLOC_000428	linc-CD1D-2	0	0	0	0	0	0	0	0	0	0	0	0	0
XLOC_000429	linc-CD1D-1	0	0	0	0	0	0	0	0	0	0	0	0	0
XLOC_000430	linc-APCS	0	0	0	0	0	0	0	0	0	0	0	0	0
XLOC_000447	linc-PBX1	0	0	0	0	0	0	0	0	0	0	0	0	0
XLOC_000454	linc-XCL1	0	0	0	0	0	0	0	0	0	0	0	0	0
XLOC_000455	linc-ATP1B1-3	0	0	0	0	0	0	0	0	0	0	0	0	0
XLOC_000456	linc-ATP1B1-2	0	0	0	0	0	0	0	0	0	0	0	0	0
XLOC_000468	linc-GPR52	0	0	0	0	0	0	0	0	0	0	0	0	0
XLOC_000473	linc-RASAL2-1	0	0	0	0	0	0	0	0	0	0	0	0	0
XLOC_000476	linc-QSOX1	0	0	0	0	0	0	0	0	0	0	0	0	0
XLOC_000480	linc-CACNA1E-2	0	0	0	0	0	0	0	0	0	0	0	0	0
XLOC_000486	linc-NPL	0	0	0	0	0	0	0	0	0	0	0	0	0
XLOC_000498	linc-RGS18-10	0	0	0	0	0	0	0	0	0	0	0	0	0
XLOC_000503	linc-RGS18-5	0	0	0	0	0	0	0	0	0	0	0	0	0
XLOC_000506	linc-RGS18-2	0	0	0	0	0	0	0	0	0	0	0	0	0
XLOC_000510	linc-CFH-2	0	0	0	0	0	0	0	0	0	0	0	0	0
XLOC_000511	linc-CFH-1	0	0	0	0	0	0	0	0	0	0	0	0	0
XLOC_000513	linc-NR5A2-2	0	0	0	0	0	0	0	0	0	0	0	0	0
XLOC_000516	linc-CAMSAP1L1-1	0	0	0	0	0	0	0	0	0	0	0	0	0
XLOC_000538	linc-AVPR1B	0	0	0	0	0	0	0	0	0	0	0	0	0
XLOC_000541	linc-CR2-1	0	0	0	0	0	0	0	0	0	0	0	0	0
XLOC_000546	linc-LOC642587-3	0	0	0	0	0	0	0	0	0	0	0	0	0
XLOC_000547	linc-LOC642587-2	0	0	0	0	0	0	0	0	0	0	0	0	0
XLOC_000551	linc-DTL-1	0	0	0	0	0	0	0	0	0	0	0	0	0
XLOC_000553	linc-PPP2R5A	0	0	0	0	0	0	0	0	0	0	0	0	0
XLOC_000556	linc-TATDN3	0	0	0	0	0	0	0	0	0	0	0	0	0
XLOC_000557	linc-PROX1-2	0	0	0	0	0	0	0	0	0	0	0	0	0
XLOC_000558	linc-PROX1-1	0	0	0	0	0	0	0	0	0	0	0	0	0
XLOC_000562	linc-RRP15-3	0	0	0	0	0	0	0	0	0	0	0	0	0
XLOC_000569	linc-MARK1-3	0	0	0	0	0	0	0	0	0	0	0	0	0
XLOC_000570	linc-MARK1-2	0	0	0	0	0	0	0	0	0	0	0	0	0
XLOC_000571	linc-MARK1-1	0	0	0	0	0	0	0	0	0	0	0	0	0
XLOC_000580	linc-C1orf65-1	0	0	0	0	0	0	0	0	0	0	0	0	0
XLOC_000592	linc-MIXL1-1	0	0	0	0	0	0	0	0	0	0	0	0	0
XLOC_000606	linc-COG2-1	0	0	0	0	0	0	0	0	0	0	0	0	0
XLOC_000617	linc-KIAA1383-1	0	0	0	0	0	0	0	0	0	0	0	0	0
XLOC_000619	linc-C1orf57-1	0	0	0	0	0	0	0	0	0	0	0	0	0
XLOC_000622	linc-GGPS1-6	0	0	0	0	0	0	0	0	0	0	0	0	0
XLOC_000635	linc-CHRM3	0	0	0	0	0	0	0	0	0	0	0	0	0
XLOC_000639	linc-ZNF238	0	0	0	0	0	0	0	0	0	0	0	0	0
XLOC_000640	linc-C1orf100	0	0	0	0	0	0	0	0	0	0	0	0	0
XLOC_000642	linc-SCCPDH	0	0	0	0	0	0	0	0	0	0	0	0	0
XLOC_000651	linc-OR2G6	0	0	0	0	0	0	0	0	0	0	0	0	0
XLOC_000664	linc-OR4F16-8	0	0	0	0	0	0	0	0	0	0	0	0	0
XLOC_000668	linc-OR4F16-4	0	0	0	0	0	0	0	0	0	0	0	0	0
XLOC_000676	linc-KIAA1751-2	0	0	0	0	0	0	0	0	0	0	0	0	0
XLOC_000679	linc-HES5-1	0	0	0	0	0	0	0	0	0	0	0	0	0
XLOC_000680	linc-MMEL1-1	0	0	0	0	0	0	0	0	0	0	0	0	0
XLOC_000681	linc-MMEL1-2	0	0	0	0	0	0	0	0	0	0	0	0	0
XLOC_000685	linc-C1orf174-3	0	0	0	0	0	0	0	0	0	0	0	0	0
XLOC_000686	linc-C1orf174-4	0	0	0	0	0	0	0	0	0	0	0	0	0
XLOC_000696	linc-ERRFI1	0	0	0	0	0	0	0	0	0	0	0	0	0
XLOC_000698	linc-GPR157-2	0	0	0	0	0	0	0	0	0	0	0	0	0
XLOC_000699	linc-GPR157-1	0	0	0	0	0	0	0	0	0	0	0	0	0
XLOC_000701	linc-MTOR-1	0	0	0	0	0	0	0	0	0	0	0	0	0
XLOC_000704	linc-MAD2L2	0	0	0	0	0	0	0	0	0	0	0	0	0
XLOC_000709	linc-LRRC38-7	0	0	0	0	0	0	0	0	0	0	0	0	0
XLOC_000712	linc-LRRC38-1	0	0	0	0	0	0	0	0	0	0	0	0	0
XLOC_000723	linc-RCC2-1	0	0	0	0	0	0	0	0	0	0	0	0	0
XLOC_000731	linc-PLA2G2C-2	0	0	0	0	0	0	0	0	0	0	0	0	0
XLOC_000736	linc-E2F2-2	0	0	0	0	0	0	0	0	0	0	0	0	0
XLOC_000741	linc-IL28RA-1	0	0	0	0	0	0	0	0	0	0	0	0	0
XLOC_000751	linc-PAFAH2-2	0	0	0	0	0	0	0	0	0	0	0	0	0
XLOC_000754	linc-SLC9A1-1	0	0	0	0	0	0	0	0	0	0	0	0	0
XLOC_000765	linc-MECR-3	0	0	0	0	0	0	0	0	0	0	0	0	0
XLOC_000767	linc-MECR-1	0	0	0	0	0	0	0	0	0	0	0	0	0
XLOC_000769	linc-LAPTM5	0	0	0	0	0	0	0	0	0	0	0	0	0
XLOC_000777	linc-SYNC-1	0	0	0	0	0	0	0	0	0	0	0	0	0
XLOC_000778	linc-SYNC-2	0	0	0	0	0	0	0	0	0	0	0	0	0
XLOC_000780	linc-AK2-1	0	0	0	0	0	0	0	0	0	0	0	0	0
XLOC_000781	linc-CSMD2	0	0	0	0	0	0	0	0	0	0	0	0	0
XLOC_000783	linc-PSMB2	0	0	0	0	0	0	0	0	0	0	0	0	0
XLOC_000789	linc-POU3F1-1	0	0	0	0	0	0	0	0	0	0	0	0	0
XLOC_000794	linc-PPT1-1	0	0	0	0	0	0	0	0	0	0	0	0	0
XLOC_000801	linc-CITED4	0	0	0	0	0	0	0	0	0	0	0	0	0
XLOC_000814	linc-SLC6A9	0	0	0	0	0	0	0	0	0	0	0	0	0
XLOC_000818	linc-LRRC41-2	0	0	0	0	0	0	0	0	0	0	0	0	0
XLOC_000826	linc-LOC388630-1	0	0	0	0	0	0	0	0	0	0	0	0	0
XLOC_000830	linc-AGBL4-3	0	0	0	0	0	0	0	0	0	0	0	0	0
XLOC_000833	linc-FAF1-1	0	0	0	0	0	0	0	0	0	0	0	0	0
XLOC_000835	linc-LRP8-3	0	0	0	0	0	0	0	0	0	0	0	0	0
XLOC_000836	linc-LRP8-2	0	0	0	0	0	0	0	0	0	0	0	0	0
XLOC_000841	linc-SSBP3-2	0	0	0	0	0	0	0	0	0	0	0	0	0
XLOC_000849	linc-JUN-5	0	0	0	0	0	0	0	0	0	0	0	0	0
XLOC_000854	linc-CYP2J2	0	0	0	0	0	0	0	0	0	0	0	0	0
XLOC_000857	linc-DOCK7-1	0	0	0	0	0	0	0	0	0	0	0	0	0
XLOC_000863	linc-JAK1-4	0	0	0	0	0	0	0	0	0	0	0	0	0
XLOC_000865	linc-DEPDC1-1	0	0	0	0	0	0	0	0	0	0	0	0	0
XLOC_000868	linc-ANKRD13C-1	0	0	0	0	0	0	0	0	0	0	0	0	0
XLOC_000869	linc-ANKRD13C-2	0	0	0	0	0	0	0	0	0	0	0	0	0
XLOC_000873	linc-ASB17	0	0	0	0	0	0	0	0	0	0	0	0	0
XLOC_000876	linc-FUBP1	0	0	0	0	0	0	0	0	0	0	0	0	0
XLOC_000877	linc-ELTD1-3	0	0	0	0	0	0	0	0	0	0	0	0	0
XLOC_000879	linc-ELTD1-1	0	0	0	0	0	0	0	0	0	0	0	0	0
XLOC_000880	linc-ELTD1-6	0	0	0	0	0	0	0	0	0	0	0	0	0
XLOC_000881	linc-ELTD1-7	0	0	0	0	0	0	0	0	0	0	0	0	0
XLOC_000883	linc-ELTD1-5	0	0	0	0	0	0	0	0	0	0	0	0	0
XLOC_000895	linc-CTBS	0	0	0	0	0	0	0	0	0	0	0	0	0
XLOC_000899	linc-SEP15-7	0	0	0	0	0	0	0	0	0	0	0	0	0
XLOC_000907	linc-GBP5-1	0	0	0	0	0	0	0	0	0	0	0	0	0
XLOC_000920	linc-ARHGAP29-1	0	0	0	0	0	0	0	0	0	0	0	0	0
XLOC_000927	linc-ALG14-1	0	0	0	0	0	0	0	0	0	0	0	0	0
XLOC_000928	linc-ALG14-3	0	0	0	0	0	0	0	0	0	0	0	0	0
XLOC_000932	linc-DPYD-1	0	0	0	0	0	0	0	0	0	0	0	0	0
XLOC_000933	linc-DPYD-2	0	0	0	0	0	0	0	0	0	0	0	0	0
XLOC_000934	linc-LPPR5-1	0	0	0	0	0	0	0	0	0	0	0	0	0
XLOC_000940	linc-DBT-2	0	0	0	0	0	0	0	0	0	0	0	0	0
XLOC_000944	linc-OLFM3-1	0	0	0	0	0	0	0	0	0	0	0	0	0
XLOC_000945	linc-COL11A1	0	0	0	0	0	0	0	0	0	0	0	0	0
XLOC_000947	linc-AMY1A-3	0	0	0	0	0	0	0	0	0	0	0	0	0
XLOC_000950	linc-AMY1A-4	0	0	0	0	0	0	0	0	0	0	0	0	0
XLOC_000951	linc-TAF13	0	0	0	0	0	0	0	0	0	0	0	0	0
XLOC_000959	linc-HBXIP	0	0	0	0	0	0	0	0	0	0	0	0	0
XLOC_000971	linc-TSPAN2	0	0	0	0	0	0	0	0	0	0	0	0	0
XLOC_000973	linc-NHLH2-6	0	0	0	0	0	0	0	0	0	0	0	0	0
XLOC_000977	linc-NHLH2-2	0	0	0	0	0	0	0	0	0	0	0	0	0
XLOC_000982	linc-TBX15	0	0	0	0	0	0	0	0	0	0	0	0	0
XLOC_000993	linc-FCGR1B-8	0	0	0	0	0	0	0	0	0	0	0	0	0
XLOC_000995	linc-FCGR1B-10	0	0	0	0	0	0	0	0	0	0	0	0	0
XLOC_000997	linc-FCGR1B-12	0	0	0	0	0	0	0	0	0	0	0	0	0
XLOC_000999	linc-FCGR1B-4	0	0	0	0	0	0	0	0	0	0	0	0	0
XLOC_001006	linc-ACP6	0	0	0	0	0	0	0	0	0	0	0	0	0
XLOC_001011	linc-HIST2H2BF-2	0	0	0	0	0	0	0	0	0	0	0	0	0
XLOC_001020	linc-APH1A-5	0	0	0	0	0	0	0	0	0	0	0	0	0
XLOC_001030	linc-LCE1C-2	0	0	0	0	0	0	0	0	0	0	0	0	0
XLOC_001045	linc-MEF2D	0	0	0	0	0	0	0	0	0	0	0	0	0
XLOC_001051	linc-ETV3-2	0	0	0	0	0	0	0	0	0	0	0	0	0
XLOC_001064	linc-ITLN1	0	0	0	0	0	0	0	0	0	0	0	0	0
XLOC_001067	linc-FCGR3A	0	0	0	0	0	0	0	0	0	0	0	0	0
XLOC_001068	linc-FCGR3B-2	0	0	0	0	0	0	0	0	0	0	0	0	0
XLOC_001074	linc-RGS5-1	0	0	0	0	0	0	0	0	0	0	0	0	0
XLOC_001075	linc-RGS5-2	0	0	0	0	0	0	0	0	0	0	0	0	0
XLOC_001085	linc-DPT-1	0	0	0	0	0	0	0	0	0	0	0	0	0
XLOC_001098	linc-KIAA0040	0	0	0	0	0	0	0	0	0	0	0	0	0
XLOC_001110	linc-TOR1AIP2-3	0	0	0	0	0	0	0	0	0	0	0	0	0
XLOC_001114	linc-STX6-1	0	0	0	0	0	0	0	0	0	0	0	0	0
XLOC_001117	linc-RGS8-1	0	0	0	0	0	0	0	0	0	0	0	0	0
XLOC_001128	linc-PTGS2-1	0	0	0	0	0	0	0	0	0	0	0	0	0
XLOC_001129	linc-PTGS2-2	0	0	0	0	0	0	0	0	0	0	0	0	0
XLOC_001130	linc-PTGS2-4	0	0	0	0	0	0	0	0	0	0	0	0	0
XLOC_001131	linc-FAM5C-1	0	0	0	0	0	0	0	0	0	0	0	0	0
XLOC_001132	linc-FAM5C-3	0	0	0	0	0	0	0	0	0	0	0	0	0
XLOC_001146	linc-ATP6V1G3-4	0	0	0	0	0	0	0	0	0	0	0	0	0
XLOC_001149	linc-ATP6V1G3-3	0	0	0	0	0	0	0	0	0	0	0	0	0
XLOC_001151	linc-CACNA1S	0	0	0	0	0	0	0	0	0	0	0	0	0
XLOC_001166	linc-DSTYK	0	0	0	0	0	0	0	0	0	0	0	0	0
XLOC_001170	linc-SLC26A9-1	0	0	0	0	0	0	0	0	0	0	0	0	0
XLOC_001173	linc-IL10	0	0	0	0	0	0	0	0	0	0	0	0	0
XLOC_001178	linc-YOD1-5	0	0	0	0	0	0	0	0	0	0	0	0	0
XLOC_001183	linc-PLXNA2-4	0	0	0	0	0	0	0	0	0	0	0	0	0
XLOC_001193	linc-TMEM206-4	0	0	0	0	0	0	0	0	0	0	0	0	0
XLOC_001194	linc-TMEM206-3	0	0	0	0	0	0	0	0	0	0	0	0	0
XLOC_001198	linc-C1orf227-2	0	0	0	0	0	0	0	0	0	0	0	0	0
XLOC_001204	linc-GPATCH2-4	0	0	0	0	0	0	0	0	0	0	0	0	0
XLOC_001205	linc-GPATCH2-3	0	0	0	0	0	0	0	0	0	0	0	0	0
XLOC_001210	linc-RAB3GAP2-1	0	0	0	0	0	0	0	0	0	0	0	0	0
XLOC_001231	linc-ENAH	0	0	0	0	0	0	0	0	0	0	0	0	0
XLOC_001241	linc-HIST3H3	0	0	0	0	0	0	0	0	0	0	0	0	0
XLOC_001244	linc-HIST3H2A-4	0	0	0	0	0	0	0	0	0	0	0	0	0
XLOC_001246	linc-TAF5L-3	0	0	0	0	0	0	0	0	0	0	0	0	0
XLOC_001253	linc-AGT-2	0	0	0	0	0	0	0	0	0	0	0	0	0
XLOC_001264	linc-IRF2BP2-2	0	0	0	0	0	0	0	0	0	0	0	0	0
XLOC_001273	linc-ZP4-2	0	0	0	0	0	0	0	0	0	0	0	0	0
XLOC_001274	linc-ZP4-4	0	0	0	0	0	0	0	0	0	0	0	0	0
XLOC_001275	linc-ZP4-5	0	0	0	0	0	0	0	0	0	0	0	0	0
XLOC_001280	linc-PLD5-5	0	0	0	0	0	0	0	0	0	0	0	0	0
XLOC_001281	linc-PLD5-4	0	0	0	0	0	0	0	0	0	0	0	0	0
XLOC_001282	linc-PLD5-3	0	0	0	0	0	0	0	0	0	0	0	0	0
XLOC_001285	linc-AKT3-3	0	0	0	0	0	0	0	0	0	0	0	0	0
XLOC_001286	linc-AKT3-2	0	0	0	0	0	0	0	0	0	0	0	0	0
XLOC_001287	linc-AKT3-1	0	0	0	0	0	0	0	0	0	0	0	0	0
XLOC_001303	linc-SNTG2-9	0	0	0	0	0	0	0	0	0	0	0	0	0
XLOC_001304	linc-SNTG2-8	0	0	0	0	0	0	0	0	0	0	0	0	0
XLOC_001305	linc-SNTG2-7	0	0	0	0	0	0	0	0	0	0	0	0	0
XLOC_001307	linc-SNTG2-5	0	0	0	0	0	0	0	0	0	0	0	0	0
XLOC_001320	linc-TTC15-2	0	0	0	0	0	0	0	0	0	0	0	0	0
XLOC_001325	linc-SOX11-1	0	0	0	0	0	0	0	0	0	0	0	0	0
XLOC_001337	linc-ASAP2-1	0	0	0	0	0	0	0	0	0	0	0	0	0
XLOC_001339	linc-TAF1B-2	0	0	0	0	0	0	0	0	0	0	0	0	0
XLOC_001340	linc-TAF1B-1	0	0	0	0	0	0	0	0	0	0	0	0	0
XLOC_001341	linc-KLF11	0	0	0	0	0	0	0	0	0	0	0	0	0
XLOC_001345	linc-ATP6V1C2-1	0	0	0	0	0	0	0	0	0	0	0	0	0
XLOC_001353	linc-TRIB2-3	0	0	0	0	0	0	0	0	0	0	0	0	0
XLOC_001354	linc-TRIB2-2	0	0	0	0	0	0	0	0	0	0	0	0	0
XLOC_001355	linc-TRIB2-1	0	0	0	0	0	0	0	0	0	0	0	0	0
XLOC_001356	linc-FAM84A-5	0	0	0	0	0	0	0	0	0	0	0	0	0
XLOC_001357	linc-FAM84A-4	0	0	0	0	0	0	0	0	0	0	0	0	0
XLOC_001360	linc-FAM84A-1	0	0	0	0	0	0	0	0	0	0	0	0	0
XLOC_001366	linc-VSNL1-7	0	0	0	0	0	0	0	0	0	0	0	0	0
XLOC_001367	linc-VSNL1-6	0	0	0	0	0	0	0	0	0	0	0	0	0
XLOC_001368	linc-VSNL1-5	0	0	0	0	0	0	0	0	0	0	0	0	0
XLOC_001370	linc-VSNL1-3	0	0	0	0	0	0	0	0	0	0	0	0	0
XLOC_001371	linc-VSNL1-2	0	0	0	0	0	0	0	0	0	0	0	0	0
XLOC_001372	linc-VSNL1-1	0	0	0	0	0	0	0	0	0	0	0	0	0
XLOC_001387	linc-KLHL29-8	0	0	0	0	0	0	0	0	0	0	0	0	0
XLOC_001391	linc-KLHL29-4	0	0	0	0	0	0	0	0	0	0	0	0	0
XLOC_001392	linc-KLHL29-3	0	0	0	0	0	0	0	0	0	0	0	0	0
XLOC_001393	linc-KLHL29-2	0	0	0	0	0	0	0	0	0	0	0	0	0
XLOC_001394	linc-KLHL29-1	0	0	0	0	0	0	0	0	0	0	0	0	0
XLOC_001397	linc-NCOA1-1	0	0	0	0	0	0	0	0	0	0	0	0	0
XLOC_001407	linc-FOSL2	0	0	0	0	0	0	0	0	0	0	0	0	0
XLOC_001410	linc-YPEL5-1	0	0	0	0	0	0	0	0	0	0	0	0	0
XLOC_001422	linc-CRIM1-6	0	0	0	0	0	0	0	0	0	0	0	0	0
XLOC_001425	linc-CRIM1-1	0	0	0	0	0	0	0	0	0	0	0	0	0
XLOC_001426	linc-CRIM1-2	0	0	0	0	0	0	0	0	0	0	0	0	0
XLOC_001428	linc-QPCT	0	0	0	0	0	0	0	0	0	0	0	0	0
XLOC_001431	linc-FAM82A1-2	0	0	0	0	0	0	0	0	0	0	0	0	0
XLOC_001432	linc-FAM82A1-1	0	0	0	0	0	0	0	0	0	0	0	0	0
XLOC_001435	linc-GALM-2	0	0	0	0	0	0	0	0	0	0	0	0	0
XLOC_001443	linc-EML4	0	0	0	0	0	0	0	0	0	0	0	0	0
XLOC_001447	linc-PLEKHH2-4	0	0	0	0	0	0	0	0	0	0	0	0	0
XLOC_001448	linc-PLEKHH2-3	0	0	0	0	0	0	0	0	0	0	0	0	0
XLOC_001449	linc-PLEKHH2-2	0	0	0	0	0	0	0	0	0	0	0	0	0
XLOC_001455	linc-LOC388946	0	0	0	0	0	0	0	0	0	0	0	0	0
XLOC_001468	linc-CHAC2-3	0	0	0	0	0	0	0	0	0	0	0	0	0
XLOC_001469	linc-CHAC2-2	0	0	0	0	0	0	0	0	0	0	0	0	0
XLOC_001474	linc-SPTBN1-2	0	0	0	0	0	0	0	0	0	0	0	0	0
XLOC_001477	linc-EML6-2	0	0	0	0	0	0	0	0	0	0	0	0	0
XLOC_001478	linc-EML6-1	0	0	0	0	0	0	0	0	0	0	0	0	0
XLOC_001482	linc-VRK2-3	0	0	0	0	0	0	0	0	0	0	0	0	0
XLOC_001485	linc-PAPOLG-4	0	0	0	0	0	0	0	0	0	0	0	0	0
XLOC_001488	linc-PAPOLG-1	0	0	0	0	0	0	0	0	0	0	0	0	0
XLOC_001496	linc-HSPC159	0	0	0	0	0	0	0	0	0	0	0	0	0
XLOC_001497	linc-AFTPH	0	0	0	0	0	0	0	0	0	0	0	0	0
XLOC_001505	linc-MEIS1-3	0	0	0	0	0	0	0	0	0	0	0	0	0
XLOC_001506	linc-MEIS1-2	0	0	0	0	0	0	0	0	0	0	0	0	0
XLOC_001511	linc-ETAA1-4	0	0	0	0	0	0	0	0	0	0	0	0	0
XLOC_001517	linc-GKN1	0	0	0	0	0	0	0	0	0	0	0	0	0
XLOC_001525	linc-VAX2-1	0	0	0	0	0	0	0	0	0	0	0	0	0
XLOC_001526	linc-SPR-1	0	0	0	0	0	0	0	0	0	0	0	0	0
XLOC_001540	linc-MRPL19-1	0	0	0	0	0	0	0	0	0	0	0	0	0
XLOC_001541	linc-REG3G-4	0	0	0	0	0	0	0	0	0	0	0	0	0
XLOC_001542	linc-REG3G-3	0	0	0	0	0	0	0	0	0	0	0	0	0
XLOC_001543	linc-REG3G-2	0	0	0	0	0	0	0	0	0	0	0	0	0
XLOC_001544	linc-REG3G-1	0	0	0	0	0	0	0	0	0	0	0	0	0
XLOC_001547	linc-DNAH6-3	0	0	0	0	0	0	0	0	0	0	0	0	0
XLOC_001549	linc-DNAH6-1	0	0	0	0	0	0	0	0	0	0	0	0	0
XLOC_001560	linc-PLGLB2	0	0	0	0	0	0	0	0	0	0	0	0	0
XLOC_001561	linc-C2orf51	0	0	0	0	0	0	0	0	0	0	0	0	0
XLOC_001584	linc-COX5B-2	0	0	0	0	0	0	0	0	0	0	0	0	0
XLOC_001588	linc-NMS-2	0	0	0	0	0	0	0	0	0	0	0	0	0
XLOC_001593	linc-MAP4K4	0	0	0	0	0	0	0	0	0	0	0	0	0
XLOC_001595	linc-IL1R2-1	0	0	0	0	0	0	0	0	0	0	0	0	0
XLOC_001598	linc-POU3F3-9	0	0	0	0	0	0	0	0	0	0	0	0	0
XLOC_001603	linc-POU3F3-4	0	0	0	0	0	0	0	0	0	0	0	0	0
XLOC_001608	linc-GPR45-2	0	0	0	0	0	0	0	0	0	0	0	0	0
XLOC_001614	linc-RGPD4-6	0	0	0	0	0	0	0	0	0	0	0	0	0
XLOC_001616	linc-RGPD4-4	0	0	0	0	0	0	0	0	0	0	0	0	0
XLOC_001628	linc-IL1F7	0	0	0	0	0	0	0	0	0	0	0	0	0
XLOC_001630	linc-IL1F9	0	0	0	0	0	0	0	0	0	0	0	0	0
XLOC_001633	linc-ACTR3	0	0	0	0	0	0	0	0	0	0	0	0	0
XLOC_001638	linc-MARCO	0	0	0	0	0	0	0	0	0	0	0	0	0
XLOC_001642	linc-GLI2-2	0	0	0	0	0	0	0	0	0	0	0	0	0
XLOC_001643	linc-GLI2-1	0	0	0	0	0	0	0	0	0	0	0	0	0
XLOC_001644	linc-TSN-3	0	0	0	0	0	0	0	0	0	0	0	0	0
XLOC_001650	linc-CNTNAP5-6	0	0	0	0	0	0	0	0	0	0	0	0	0
XLOC_001653	linc-CNTNAP5-3	0	0	0	0	0	0	0	0	0	0	0	0	0
XLOC_001659	linc-PROC-4	0	0	0	0	0	0	0	0	0	0	0	0	0
XLOC_001664	linc-UGGT1	0	0	0	0	0	0	0	0	0	0	0	0	0
XLOC_001678	linc-GPR39-3	0	0	0	0	0	0	0	0	0	0	0	0	0
XLOC_001679	linc-GPR39-2	0	0	0	0	0	0	0	0	0	0	0	0	0
XLOC_001683	linc-THSD7B-3	0	0	0	0	0	0	0	0	0	0	0	0	0
XLOC_001690	linc-KYNU-3	0	0	0	0	0	0	0	0	0	0	0	0	0
XLOC_001691	linc-KYNU-2	0	0	0	0	0	0	0	0	0	0	0	0	0
XLOC_001692	linc-KYNU-1	0	0	0	0	0	0	0	0	0	0	0	0	0
XLOC_001693	linc-ACVR2A-7	0	0	0	0	0	0	0	0	0	0	0	0	0
XLOC_001698	linc-ACVR2A-3	0	0	0	0	0	0	0	0	0	0	0	0	0
XLOC_001699	linc-ACVR2A-2	0	0	0	0	0	0	0	0	0	0	0	0	0
XLOC_001700	linc-ACVR2A-1	0	0	0	0	0	0	0	0	0	0	0	0	0
XLOC_001701	linc-LYPD6	0	0	0	0	0	0	0	0	0	0	0	0	0
XLOC_001704	linc-TNFAIP6-5	0	0	0	0	0	0	0	0	0	0	0	0	0
XLOC_001707	linc-TNFAIP6-2	0	0	0	0	0	0	0	0	0	0	0	0	0
XLOC_001708	linc-TNFAIP6-1	0	0	0	0	0	0	0	0	0	0	0	0	0
XLOC_001711	linc-GALNT13-3	0	0	0	0	0	0	0	0	0	0	0	0	0
XLOC_001712	linc-GALNT13-2	0	0	0	0	0	0	0	0	0	0	0	0	0
XLOC_001713	linc-GALNT13-1	0	0	0	0	0	0	0	0	0	0	0	0	0
XLOC_001714	linc-KCNJ3	0	0	0	0	0	0	0	0	0	0	0	0	0
XLOC_001715	linc-GPD2-3	0	0	0	0	0	0	0	0	0	0	0	0	0
XLOC_001733	linc-SCN2A-3	0	0	0	0	0	0	0	0	0	0	0	0	0
XLOC_001734	linc-SCN2A-2	0	0	0	0	0	0	0	0	0	0	0	0	0
XLOC_001740	linc-XIRP2-2	0	0	0	0	0	0	0	0	0	0	0	0	0
XLOC_001743	linc-LASS6	0	0	0	0	0	0	0	0	0	0	0	0	0
XLOC_001744	linc-BBS5	0	0	0	0	0	0	0	0	0	0	0	0	0
XLOC_001746	linc-MYO3B-1	0	0	0	0	0	0	0	0	0	0	0	0	0
XLOC_001747	linc-GAD1-2	0	0	0	0	0	0	0	0	0	0	0	0	0
XLOC_001749	linc-DCAF17-3	0	0	0	0	0	0	0	0	0	0	0	0	0
XLOC_001752	linc-CYBRD1-2	0	0	0	0	0	0	0	0	0	0	0	0	0
XLOC_001756	linc-ITGA6-2	0	0	0	0	0	0	0	0	0	0	0	0	0
XLOC_001762	linc-HOXD13-1	0	0	0	0	0	0	0	0	0	0	0	0	0
XLOC_001768	linc-HNRNPA3-1	0	0	0	0	0	0	0	0	0	0	0	0	0
XLOC_001771	linc-UBE2E3-4	0	0	0	0	0	0	0	0	0	0	0	0	0
XLOC_001773	linc-UBE2E3-2	0	0	0	0	0	0	0	0	0	0	0	0	0
XLOC_001778	linc-NUP35	0	0	0	0	0	0	0	0	0	0	0	0	0
XLOC_001779	linc-ZNF804A	0	0	0	0	0	0	0	0	0	0	0	0	0
XLOC_001780	linc-FSIP2	0	0	0	0	0	0	0	0	0	0	0	0	0
XLOC_001814	linc-PARD3B-2	0	0	0	0	0	0	0	0	0	0	0	0	0
XLOC_001815	linc-PARD3B-1	0	0	0	0	0	0	0	0	0	0	0	0	0
XLOC_001816	linc-EEF1B2-2	0	0	0	0	0	0	0	0	0	0	0	0	0
XLOC_001821	linc-LOC200726	0	0	0	0	0	0	0	0	0	0	0	0	0
XLOC_001839	linc-ATIC-1	0	0	0	0	0	0	0	0	0	0	0	0	0
XLOC_001848	linc-TMEM169-6	0	0	0	0	0	0	0	0	0	0	0	0	0
XLOC_001850	linc-TMEM169-5	0	0	0	0	0	0	0	0	0	0	0	0	0
XLOC_001868	linc-CCDC140-11	0	0	0	0	0	0	0	0	0	0	0	0	0
XLOC_001869	linc-CCDC140-10	0	0	0	0	0	0	0	0	0	0	0	0	0
XLOC_001870	linc-CCDC140-9	0	0	0	0	0	0	0	0	0	0	0	0	0
XLOC_001873	linc-CCDC140-6	0	0	0	0	0	0	0	0	0	0	0	0	0
XLOC_001874	linc-CCDC140-5	0	0	0	0	0	0	0	0	0	0	0	0	0
XLOC_001876	linc-CCDC140-3	0	0	0	0	0	0	0	0	0	0	0	0	0
XLOC_001877	linc-CCDC140-2	0	0	0	0	0	0	0	0	0	0	0	0	0
XLOC_001878	linc-CCDC140-1	0	0	0	0	0	0	0	0	0	0	0	0	0
XLOC_001881	linc-MRPL44	0	0	0	0	0	0	0	0	0	0	0	0	0
XLOC_001892	linc-FBXO36-2	0	0	0	0	0	0	0	0	0	0	0	0	0
XLOC_001901	linc-SH3BP4-3	0	0	0	0	0	0	0	0	0	0	0	0	0
XLOC_001903	linc-SH3BP4-1	0	0	0	0	0	0	0	0	0	0	0	0	0
XLOC_001905	linc-AGAP1-1	0	0	0	0	0	0	0	0	0	0	0	0	0
XLOC_001906	linc-COPS8	0	0	0	0	0	0	0	0	0	0	0	0	0
XLOC_001909	linc-MLPH-3	0	0	0	0	0	0	0	0	0	0	0	0	0
XLOC_001913	linc-UBE2F	0	0	0	0	0	0	0	0	0	0	0	0	0
XLOC_001916	linc-TWIST2-2	0	0	0	0	0	0	0	0	0	0	0	0	0
XLOC_001919	linc-GPC1-1	0	0	0	0	0	0	0	0	0	0	0	0	0
XLOC_001920	linc-AQP12A	0	0	0	0	0	0	0	0	0	0	0	0	0
XLOC_001922	linc-C2orf85	0	0	0	0	0	0	0	0	0	0	0	0	0
XLOC_001924	-	0	0	0	0	0	0	0	0	0	0	0	0	0
XLOC_001933	linc-TMEM18-5	0	0	0	0	0	0	0	0	0	0	0	0	0
XLOC_001934	linc-TMEM18-8	0	0	0	0	0	0	0	0	0	0	0	0	0
XLOC_001937	linc-TMEM18-9	0	0	0	0	0	0	0	0	0	0	0	0	0
XLOC_001943	linc-MYT1L-4	0	0	0	0	0	0	0	0	0	0	0	0	0
XLOC_001945	linc-MYT1L-6	0	0	0	0	0	0	0	0	0	0	0	0	0
XLOC_001946	linc-MYT1L-7	0	0	0	0	0	0	0	0	0	0	0	0	0
XLOC_001947	linc-MYT1L-8	0	0	0	0	0	0	0	0	0	0	0	0	0
XLOC_001957	linc-RNASEH1-4	0	0	0	0	0	0	0	0	0	0	0	0	0
XLOC_001969	linc-CMPK2-11	0	0	0	0	0	0	0	0	0	0	0	0	0
XLOC_001970	linc-CMPK2-6	0	0	0	0	0	0	0	0	0	0	0	0	0
XLOC_001973	linc-CMPK2-7	0	0	0	0	0	0	0	0	0	0	0	0	0
XLOC_001988	linc-ROCK2-1	0	0	0	0	0	0	0	0	0	0	0	0	0
XLOC_001989	linc-ROCK2-2	0	0	0	0	0	0	0	0	0	0	0	0	0
XLOC_001993	linc-NTSR2-1	0	0	0	0	0	0	0	0	0	0	0	0	0
XLOC_001994	linc-NBAS-6	0	0	0	0	0	0	0	0	0	0	0	0	0
XLOC_001995	linc-NBAS-5	0	0	0	0	0	0	0	0	0	0	0	0	0
XLOC_001996	linc-NBAS-4	0	0	0	0	0	0	0	0	0	0	0	0	0
XLOC_002000	linc-NBAS-7	0	0	0	0	0	0	0	0	0	0	0	0	0
XLOC_002003	linc-SMC6	0	0	0	0	0	0	0	0	0	0	0	0	0
XLOC_002007	linc-LAPTM4A-2	0	0	0	0	0	0	0	0	0	0	0	0	0
XLOC_002009	linc-PUM2-3	0	0	0	0	0	0	0	0	0	0	0	0	0
XLOC_002013	linc-APOB-3	0	0	0	0	0	0	0	0	0	0	0	0	0
XLOC_002018	linc-APOB-2	0	0	0	0	0	0	0	0	0	0	0	0	0
XLOC_002019	linc-APOB-1	0	0	0	0	0	0	0	0	0	0	0	0	0
XLOC_002020	linc-APOB-10	0	0	0	0	0	0	0	0	0	0	0	0	0
XLOC_002021	linc-APOB-11	0	0	0	0	0	0	0	0	0	0	0	0	0
XLOC_002027	linc-CIB4	0	0	0	0	0	0	0	0	0	0	0	0	0
XLOC_002033	linc-RBKS-4	0	0	0	0	0	0	0	0	0	0	0	0	0
XLOC_002037	linc-C2orf71	0	0	0	0	0	0	0	0	0	0	0	0	0
XLOC_002058	linc-SLC8A1-5	0	0	0	0	0	0	0	0	0	0	0	0	0
XLOC_002059	linc-SLC8A1-4	0	0	0	0	0	0	0	0	0	0	0	0	0
XLOC_002060	linc-SLC8A1-2	0	0	0	0	0	0	0	0	0	0	0	0	0
XLOC_002063	linc-COX7A2L-2	0	0	0	0	0	0	0	0	0	0	0	0	0
XLOC_002064	linc-COX7A2L-1	0	0	0	0	0	0	0	0	0	0	0	0	0
XLOC_002069	linc-HAAO-2	0	0	0	0	0	0	0	0	0	0	0	0	0
XLOC_002071	linc-HAAO-5	0	0	0	0	0	0	0	0	0	0	0	0	0
XLOC_002077	linc-SIX2-3	0	0	0	0	0	0	0	0	0	0	0	0	0
XLOC_002089	linc-PIGF-4	0	0	0	0	0	0	0	0	0	0	0	0	0
XLOC_002094	linc-NRXN1-5	0	0	0	0	0	0	0	0	0	0	0	0	0
XLOC_002095	linc-NRXN1-4	0	0	0	0	0	0	0	0	0	0	0	0	0
XLOC_002096	linc-NRXN1-3	0	0	0	0	0	0	0	0	0	0	0	0	0
XLOC_002098	linc-RTN4	0	0	0	0	0	0	0	0	0	0	0	0	0
XLOC_002109	linc-FANCL-5	0	0	0	0	0	0	0	0	0	0	0	0	0
XLOC_002116	linc-CCT4	0	0	0	0	0	0	0	0	0	0	0	0	0
XLOC_002125	linc-PELI1-4	0	0	0	0	0	0	0	0	0	0	0	0	0
XLOC_002136	linc-SPRED2-4	0	0	0	0	0	0	0	0	0	0	0	0	0
XLOC_002137	linc-SPRED2-5	0	0	0	0	0	0	0	0	0	0	0	0	0
XLOC_002147	linc-FBXO48	0	0	0	0	0	0	0	0	0	0	0	0	0
XLOC_002148	linc-BMP10	0	0	0	0	0	0	0	0	0	0	0	0	0
XLOC_002153	linc-CD207-1	0	0	0	0	0	0	0	0	0	0	0	0	0
XLOC_002158	linc-EXOC6B-1	0	0	0	0	0	0	0	0	0	0	0	0	0
XLOC_002160	linc-RAB11FIP5	0	0	0	0	0	0	0	0	0	0	0	0	0
XLOC_002169	linc-C2orf65-3	0	0	0	0	0	0	0	0	0	0	0	0	0
XLOC_002173	linc-LRRTM4-2	0	0	0	0	0	0	0	0	0	0	0	0	0
XLOC_002174	linc-LRRTM4-3	0	0	0	0	0	0	0	0	0	0	0	0	0
XLOC_002175	linc-LRRTM4-4	0	0	0	0	0	0	0	0	0	0	0	0	0
XLOC_002176	linc-LRRTM4-5	0	0	0	0	0	0	0	0	0	0	0	0	0
XLOC_002177	linc-LRRTM4-6	0	0	0	0	0	0	0	0	0	0	0	0	0
XLOC_002178	linc-LRRTM4-7	0	0	0	0	0	0	0	0	0	0	0	0	0
XLOC_002180	linc-LRRTM1-3	0	0	0	0	0	0	0	0	0	0	0	0	0
XLOC_002181	linc-LRRTM1-2	0	0	0	0	0	0	0	0	0	0	0	0	0
XLOC_002183	linc-LRRTM1-4	0	0	0	0	0	0	0	0	0	0	0	0	0
XLOC_002184	linc-LRRTM1-7	0	0	0	0	0	0	0	0	0	0	0	0	0
XLOC_002191	linc-SFTPB	0	0	0	0	0	0	0	0	0	0	0	0	0
XLOC_002197	linc-FABP1	0	0	0	0	0	0	0	0	0	0	0	0	0
XLOC_002214	linc-FAHD2B-2	0	0	0	0	0	0	0	0	0	0	0	0	0
XLOC_002215	linc-FAHD2B-1	0	0	0	0	0	0	0	0	0	0	0	0	0
XLOC_002216	linc-FAHD2B-4	0	0	0	0	0	0	0	0	0	0	0	0	0
XLOC_002217	linc-FAHD2B-3	0	0	0	0	0	0	0	0	0	0	0	0	0
XLOC_002219	linc-FAHD2B-5	0	0	0	0	0	0	0	0	0	0	0	0	0
XLOC_002220	linc-FAHD2B-7	0	0	0	0	0	0	0	0	0	0	0	0	0
XLOC_002223	linc-CHST10-1	0	0	0	0	0	0	0	0	0	0	0	0	0
XLOC_002224	linc-CHST10-2	0	0	0	0	0	0	0	0	0	0	0	0	0
XLOC_002229	linc-RFX8	0	0	0	0	0	0	0	0	0	0	0	0	0
XLOC_002232	linc-MFSD9-2	0	0	0	0	0	0	0	0	0	0	0	0	0
XLOC_002234	linc-MFSD9-8	0	0	0	0	0	0	0	0	0	0	0	0	0
XLOC_002235	linc-MFSD9-7	0	0	0	0	0	0	0	0	0	0	0	0	0
XLOC_002237	linc-MFSD9-5	0	0	0	0	0	0	0	0	0	0	0	0	0
XLOC_002239	linc-MFSD9-9	0	0	0	0	0	0	0	0	0	0	0	0	0
XLOC_002247	linc-FHL2-2	0	0	0	0	0	0	0	0	0	0	0	0	0
XLOC_002249	linc-RGPD3	0	0	0	0	0	0	0	0	0	0	0	0	0
XLOC_002251	linc-ST6GAL2-1	0	0	0	0	0	0	0	0	0	0	0	0	0
XLOC_002252	linc-ST6GAL2-4	0	0	0	0	0	0	0	0	0	0	0	0	0
XLOC_002253	linc-ST6GAL2-3	0	0	0	0	0	0	0	0	0	0	0	0	0
XLOC_002255	linc-ST6GAL2-5	0	0	0	0	0	0	0	0	0	0	0	0	0
XLOC_002256	linc-ST6GAL2-8	0	0	0	0	0	0	0	0	0	0	0	0	0
XLOC_002262	linc-EDAR	0	0	0	0	0	0	0	0	0	0	0	0	0
XLOC_002264	linc-NPHP1-1	0	0	0	0	0	0	0	0	0	0	0	0	0
XLOC_002287	linc-SLC35F5-3	0	0	0	0	0	0	0	0	0	0	0	0	0
XLOC_002288	linc-SLC35F5-6	0	0	0	0	0	0	0	0	0	0	0	0	0
XLOC_002289	linc-SLC35F5-7	0	0	0	0	0	0	0	0	0	0	0	0	0
XLOC_002291	linc-CCDC93-1	0	0	0	0	0	0	0	0	0	0	0	0	0
XLOC_002292	linc-CCDC93-3	0	0	0	0	0	0	0	0	0	0	0	0	0
XLOC_002297	linc-SCTR-5	0	0	0	0	0	0	0	0	0	0	0	0	0
XLOC_002298	linc-SCTR-2	0	0	0	0	0	0	0	0	0	0	0	0	0
XLOC_002300	linc-SCTR-7	0	0	0	0	0	0	0	0	0	0	0	0	0
XLOC_002304	linc-MKI67IP-5	0	0	0	0	0	0	0	0	0	0	0	0	0
XLOC_002305	linc-MKI67IP-4	0	0	0	0	0	0	0	0	0	0	0	0	0
XLOC_002306	linc-MKI67IP-7	0	0	0	0	0	0	0	0	0	0	0	0	0
XLOC_002307	linc-MKI67IP-6	0	0	0	0	0	0	0	0	0	0	0	0	0
XLOC_002308	linc-MKI67IP-8	0	0	0	0	0	0	0	0	0	0	0	0	0
XLOC_002313	linc-LIMS2	0	0	0	0	0	0	0	0	0	0	0	0	0
XLOC_002314	linc-HS6ST1-1	0	0	0	0	0	0	0	0	0	0	0	0	0
XLOC_002318	linc-HS6ST1-5	0	0	0	0	0	0	0	0	0	0	0	0	0
XLOC_002320	linc-HS6ST1-7	0	0	0	0	0	0	0	0	0	0	0	0	0
XLOC_002322	linc-CFC1B	0	0	0	0	0	0	0	0	0	0	0	0	0
XLOC_002326	linc-C2orf27B-4	0	0	0	0	0	0	0	0	0	0	0	0	0
XLOC_002329	linc-C2orf27B-5	0	0	0	0	0	0	0	0	0	0	0	0	0
XLOC_002331	linc-NCKAP5	0	0	0	0	0	0	0	0	0	0	0	0	0
XLOC_002334	linc-DARS	0	0	0	0	0	0	0	0	0	0	0	0	0
XLOC_002339	linc-NXPH2-2	0	0	0	0	0	0	0	0	0	0	0	0	0
XLOC_002340	linc-NXPH2-3	0	0	0	0	0	0	0	0	0	0	0	0	0
XLOC_002346	linc-ZEB2-5	0	0	0	0	0	0	0	0	0	0	0	0	0
XLOC_002347	linc-ZEB2-4	0	0	0	0	0	0	0	0	0	0	0	0	0
XLOC_002348	linc-ZEB2-3	0	0	0	0	0	0	0	0	0	0	0	0	0
XLOC_002354	linc-MMADHC-1	0	0	0	0	0	0	0	0	0	0	0	0	0
XLOC_002358	linc-PRPF40A	0	0	0	0	0	0	0	0	0	0	0	0	0
XLOC_002360	linc-RPRM-2	0	0	0	0	0	0	0	0	0	0	0	0	0
XLOC_002364	linc-RPRM-6	0	0	0	0	0	0	0	0	0	0	0	0	0
XLOC_002366	linc-RPRM-7	0	0	0	0	0	0	0	0	0	0	0	0	0
XLOC_002369	linc-RBMS1-4	0	0	0	0	0	0	0	0	0	0	0	0	0
XLOC_002383	linc-STK39-1	0	0	0	0	0	0	0	0	0	0	0	0	0
XLOC_002398	linc-DLX2-2	0	0	0	0	0	0	0	0	0	0	0	0	0
XLOC_002399	linc-OLA1	0	0	0	0	0	0	0	0	0	0	0	0	0
XLOC_002402	linc-ATP5G3-2	0	0	0	0	0	0	0	0	0	0	0	0	0
XLOC_002406	linc-EVX2-10	0	0	0	0	0	0	0	0	0	0	0	0	0
XLOC_002416	linc-CWC22-3	0	0	0	0	0	0	0	0	0	0	0	0	0
XLOC_002419	linc-NEUROD1	0	0	0	0	0	0	0	0	0	0	0	0	0
XLOC_002424	linc-NCKAP1-2	0	0	0	0	0	0	0	0	0	0	0	0	0
XLOC_002441	linc-TMEFF2-1	0	0	0	0	0	0	0	0	0	0	0	0	0
XLOC_002442	linc-TMEFF2-2	0	0	0	0	0	0	0	0	0	0	0	0	0
XLOC_002462	linc-ALS2-2	0	0	0	0	0	0	0	0	0	0	0	0	0
XLOC_002469	linc-RAPH1-4	0	0	0	0	0	0	0	0	0	0	0	0	0
XLOC_002470	linc-RAPH1-1	0	0	0	0	0	0	0	0	0	0	0	0	0
XLOC_002487	linc-TNP1-2	0	0	0	0	0	0	0	0	0	0	0	0	0
XLOC_002497	linc-OBSL1-1	0	0	0	0	0	0	0	0	0	0	0	0	0
XLOC_002499	linc-OBSL1-3	0	0	0	0	0	0	0	0	0	0	0	0	0
XLOC_002503	linc-DOCK10-3	0	0	0	0	0	0	0	0	0	0	0	0	0
XLOC_002509	linc-SPHKAP-1	0	0	0	0	0	0	0	0	0	0	0	0	0
XLOC_002521	linc-NPPC-1	0	0	0	0	0	0	0	0	0	0	0	0	0
XLOC_002524	linc-ARL4C-2	0	0	0	0	0	0	0	0	0	0	0	0	0
XLOC_002528	linc-IQCA1-6	0	0	0	0	0	0	0	0	0	0	0	0	0
XLOC_002534	linc-RAB17-2	0	0	0	0	0	0	0	0	0	0	0	0	0
XLOC_002536	linc-PER2-1	0	0	0	0	0	0	0	0	0	0	0	0	0
XLOC_002542	linc-OTOS-2	0	0	0	0	0	0	0	0	0	0	0	0	0
XLOC_002552	linc-STK25	0	0	0	0	0	0	0	0	0	0	0	0	0
XLOC_002562	linc-CHL1-2	0	0	0	0	0	0	0	0	0	0	0	0	0
XLOC_002575	linc-SLC6A11	0	0	0	0	0	0	0	0	0	0	0	0	0
XLOC_002576	linc-HRH1	0	0	0	0	0	0	0	0	0	0	0	0	0
XLOC_002578	linc-HDAC11-2	0	0	0	0	0	0	0	0	0	0	0	0	0
XLOC_002580	linc-TMEM43	0	0	0	0	0	0	0	0	0	0	0	0	0
XLOC_002587	linc-PLCL2-2	0	0	0	0	0	0	0	0	0	0	0	0	0
XLOC_002590	linc-KCNH8-4	0	0	0	0	0	0	0	0	0	0	0	0	0
XLOC_002592	linc-KCNH8-2	0	0	0	0	0	0	0	0	0	0	0	0	0
XLOC_002601	linc-LRRC3B	0	0	0	0	0	0	0	0	0	0	0	0	0
XLOC_002603	linc-CMC1-1	0	0	0	0	0	0	0	0	0	0	0	0	0
XLOC_002614	linc-STAC	0	0	0	0	0	0	0	0	0	0	0	0	0
XLOC_002624	linc-TRAK1	0	0	0	0	0	0	0	0	0	0	0	0	0
XLOC_002628	linc-SNRK	0	0	0	0	0	0	0	0	0	0	0	0	0
XLOC_002632	linc-LARS2-1	0	0	0	0	0	0	0	0	0	0	0	0	0
XLOC_002639	linc-DHX30	0	0	0	0	0	0	0	0	0	0	0	0	0
XLOC_002654	linc-GLYCTK	0	0	0	0	0	0	0	0	0	0	0	0	0
XLOC_002663	linc-CCDC66-2	0	0	0	0	0	0	0	0	0	0	0	0	0
XLOC_002672	linc-SLMAP-1	0	0	0	0	0	0	0	0	0	0	0	0	0
XLOC_002673	linc-FLNB	0	0	0	0	0	0	0	0	0	0	0	0	0
XLOC_002678	linc-PTPRG-3	0	0	0	0	0	0	0	0	0	0	0	0	0
XLOC_002680	linc-PTPRG-1	0	0	0	0	0	0	0	0	0	0	0	0	0
XLOC_002682	linc-SYNPR-1	0	0	0	0	0	0	0	0	0	0	0	0	0
XLOC_002688	linc-SLC25A26-3	0	0	0	0	0	0	0	0	0	0	0	0	0
XLOC_002694	linc-ARL6IP5	0	0	0	0	0	0	0	0	0	0	0	0	0
XLOC_002695	linc-MITF	0	0	0	0	0	0	0	0	0	0	0	0	0
XLOC_002701	linc-GXYLT2-3	0	0	0	0	0	0	0	0	0	0	0	0	0
XLOC_002708	linc-FRG2C-5	0	0	0	0	0	0	0	0	0	0	0	0	0
XLOC_002709	linc-FRG2C-4	0	0	0	0	0	0	0	0	0	0	0	0	0
XLOC_002714	linc-CADM2-10	0	0	0	0	0	0	0	0	0	0	0	0	0
XLOC_002715	linc-CADM2-9	0	0	0	0	0	0	0	0	0	0	0	0	0
XLOC_002719	linc-CADM2-5	0	0	0	0	0	0	0	0	0	0	0	0	0
[truncated: 6,265 more rows]

## Sheet: Expressed
		RESPONDER	RESPONDER	RESPONDER	RESPONDER	RESPONDER	RESPONDER	RESPONDER	RESPONDER	RESPONDER	RESPONDER	RESPONDER	NONRESPONDER	NONRESPONDER
		SS119	SS64	SS76	SS159	SS143	SS153	SS7	SS118	SS105	SS120	SS208	SS107	SS43
GeneID	lincRNA_ID	S1_PRE	S2_PRE	S4_PRE	S5_PRE	S6_PRE	S7_PRE	S8_PRE	S9_PRE	S11_PRE	S12_PRE	S13_PRE	S3_PRE	S10_PRE	Mean_FPKM_Responders	STDEV_FPKM_Responders	Mean_FPKM_Nonresponders	STDEV_FPKM_Nonresponders	Fold_Change
XLOC_005917	linc-PDE10A-1	0.399222	18.6989	0.637959	1.755	6.53855	24.6566	22.4901	1.46213	1.91843	1.39441	2.7173	0.342172	0.705332	7.51533	9.50613	0.523752	0.256793	0.0696912
XLOC_013795	linc-ZFP64-5	0.186847	0.532091	0.449481	30.6754	92.6358	56.342	0.0901244	2.43785	26.9145	0.179499	2.52414	0.93128	2.74981	19.3607	30.5137	1.84055	1.28589	0.095066
XLOC_010820	linc-ARF6-1	243.416	237.516	477.519	304.464	121.837	97.3326	216.358	18.6083	145.529	31.174	134.569	12.7487	29.5176	184.393	131.952	21.1332	11.8574	0.114609
XLOC_000992	linc-FCGR1B-7	321.428	2.22525	4.3968	2.28805	1.34736	1.13124	3.29698	3.76182	2.22359	1.77806	17.7091	8.12308	0.49058	32.8715	95.8172	4.30683	5.39699	0.13102
XLOC_009387	linc-SAA2	1.37315	0.49191	0.783324	0.718968	1.69213	1.90687	1.01451	0.4775	2.82443	0.341538	0.395126	0.335239	0	1.09268	0.783039	0.16762	0.23705	0.153402
XLOC_008000	linc-ZC3H12B-2	0.0594987	0.865055	0.0466394	0.70911	3.64937	0.451271	0.91583	0	6.27999	3.27221	0.490161	0.272813	0.374906	1.52174	2.01322	0.32386	0.0721907	0.212822
XLOC_002866	linc-TM4SF4-2	5.90425	37.7319	14.7961	58.4823	94.7911	0.33637	16.235	1128.32	16.0378	369.586	6.50613	70.4011	0.299835	158.975	338.577	35.3505	49.5691	0.222365
XLOC_010932	linc-DIO3-8	0.199756	0.0594	0.0574505	0.164567	0.748205	0.892959	14.3011	0.0787586	0.0330752	0.0563331	0.156932	0.301181	0.398929	1.52259	4.24837	0.350055	0.0691183	0.229907
XLOC_009145	linc-C11orf66	1.71725	0.806062	1.03661	0.934496	1.33953	1.81876	1.25514	0.577943	1.38531	0.723417	0.601946	0.405757	0.10455	1.10877	0.428933	0.255153	0.212986	0.230123
XLOC_003405	linc-BDH1-3	1.76046	10.1632	4.53756	7.89802	3.32971	1.54279	3.32293	3.01754	2.45947	0.477722	2.10664	1.92887	0.0574736	3.69237	2.89341	0.993172	1.32328	0.26898
XLOC_006923	linc-EFR3A-6	16.3819	0.854909	1.89182	0.44103	0.790849	0.466986	1.36541	0.657663	1.92469	0.313601	0.73935	0.88925	0.405385	2.34802	4.68738	0.647317	0.342144	0.275687
XLOC_012564	linc-ABCA5-7	0	0	0.0496919	12.3413	24.0479	25.4139	0	1.2557	5.7942	0	0.499565	1.70957	2.17646	6.3093	9.86913	1.94301	0.330141	0.307961
XLOC_005940	linc-PHF10	5.37219	5.43888	4.45129	2.63617	3.95701	9.05388	1.62631	1.3099	1.94053	1.89117	1.67261	0.993835	1.36593	3.57727	2.37847	1.17988	0.263111	0.329828
XLOC_009695	linc-FAR2-2	7.07398	1.06778	0.930792	3.5472	2.82081	2.8735	1.75798	1.99148	5.45218	1.21287	0.908594	1.59091	0.228306	2.69429	2.00181	0.909608	0.963507	0.337606
XLOC_002996	linc-MUC20-2	0.73543	1.04311	1.22317	0.784738	1.73113	0.302228	0.40675	3.31845	0.0676824	0.124844	0.788486	0.305056	0.34435	0.956911	0.926068	0.324703	0.0277851	0.339324
XLOC_006350	linc-COL28A1	19.1133	4.46244	12.5185	6.88032	10.6792	3.54273	3.25349	13.0338	3.0439	7.48907	3.08966	2.34174	3.10454	7.91876	5.30535	2.72314	0.539381	0.343884
XLOC_002613	linc-ARPP21-2	7.93372	17.647	0.88142	0.829812	0.159295	0	0.381982	2.2086	1.58471	1.57961	0.646645	0.311528	1.92649	3.07753	5.31147	1.11901	1.14195	0.363607
XLOC_012177	linc-AP2B1-2	0.174347	0.334105	0.304163	0.896808	1.55436	1.57314	0.135942	0.886579	3.91485	0.754839	0.197589	0.25259	0.45727	0.975157	1.10493	0.35493	0.144731	0.363972
XLOC_009199	linc-NADSYN1-1	1.16632	2.55488	1.88991	2.65907	1.92705	2.07991	1.53808	0.641121	0.666971	0.114643	0.245446	0.56264	0.463917	1.40758	0.898359	0.513278	0.0698077	0.364653
XLOC_012209	linc-ARL4D-2	0.480487	0.665028	0.254628	0.707932	1.11304	0.464324	4.50337	1.51071	1.66913	0.540276	0.318493	0.265156	0.546575	1.11158	1.21835	0.405865	0.198993	0.365124
XLOC_002880	linc-C3orf79-4	0	0.483281	0.0774338	0.14585	0.0862291	0.469427	0.727883	0.220039	0.817653	5.67218	0.0477113	0.308965	0.318441	0.795244	1.64179	0.313703	0.00670054	0.394474
XLOC_002427	linc-NCKAP1-1	17.1762	1.32045	1.89603	3.16383	2.4873	5.22445	2.65048	1.12398	5.27142	3.21577	4.5839	1.31519	2.16884	4.37398	4.48143	1.74201	0.603622	0.398267
XLOC_003665	linc-SYNPO2-2	0.150169	0.612356	0.472094	1.39726	0.793801	1.8577	0.237587	0.661458	1.92566	1.53763	1.04832	0.348292	0.478632	0.972185	0.626319	0.413462	0.0921643	0.425291
XLOC_001788	linc-SLC39A10-10	0.0690123	1.49183	0.454433	1.03406	0.285727	0.785552	0.623847	0.344254	0.850806	1.32859	0.146056	0.285857	0.309014	0.674015	0.471766	0.297436	0.0163745	0.441289
XLOC_001942	linc-TMEM18-13	2.64112	1.06449	0.479137	1.30554	1.3859	0	0.58576	1.96387	0.660785	0.234114	1.78616	0.505552	0.473687	1.10063	0.807463	0.489619	0.022532	0.444856
XLOC_000918	linc-TMED5	5.56541	9.0559	7.70526	16.9197	25.6941	5.65999	30.4263	3.50204	19.0535	11.2959	9.61302	4.74518	7.0451	13.1356	8.79744	5.89514	1.62629	0.448793
XLOC_009017	linc-B4GALNT4-1	0.693909	0	0.120449	1.35668	7.6156	1.86709	5.34752	4.81267	0.173456	0.118223	0.621737	1.16187	0.717607	2.06612	2.62775	0.939739	0.314141	0.454832
XLOC_001174	linc-FAIM3	0	0.128116	1.57198	2.27634	0.651115	0.271155	0.4455	1.25503	5.05876	8.43923	0.98003	1.12143	0.645158	1.91611	2.59473	0.883294	0.336775	0.460982
XLOC_006922	linc-EFR3A-7	9.88674	0.663398	1.54212	0.257454	1.00339	0.163093	1.2336	0.185732	2.15533	0.112152	1.20364	0.768436	0.792003	1.67333	2.80229	0.78022	0.0166644	0.466267
XLOC_007506	linc-ACTL7A-10	1.07775	0.506417	1.24442	0.929665	0.600772	0.752398	3.35687	0.140176	0.308966	0.352579	0.704747	0.346076	0.507169	0.906796	0.878492	0.426623	0.11391	0.470472
XLOC_002931	linc-KCNMB2-5	8.78745	0.330015	2.50306	4.91108	4.11906	1.52896	11.8071	0	0	0	1.02931	1.48939	1.53507	3.18328	3.94991	1.51223	0.0323006	0.475055
XLOC_013900	linc-USP16-5	12.9593	0.171698	9.03902	6.21995	3.17706	3.84688	0.0302576	1.24236	0.926982	0.146794	4.15513	0.265474	3.40805	3.81049	4.16207	1.83676	2.22214	0.482027
XLOC_006856	linc-STMN2-1	0	0.241402	0.115631	0.860565	0.634689	1.12396	0.912992	0.339425	2.19733	3.88445	0.43246	0.476601	0.491218	0.976628	1.14191	0.483909	0.0103358	0.49549
XLOC_004598	linc-ARHGEF37-2	0.880478	1.31813	0.998039	6.30139	7.25955	3.45423	11.2047	1.98392	1.80249	1.52534	1.22138	1.61994	1.94127	3.44997	3.36857	1.7806	0.227215	0.516122
XLOC_004205	linc-ENPP6-2	0.615608	2.22147	0.931577	7.39785	5.33784	0.450811	5.21298	5.42671	1.63595	8.846	0.671535	1.31202	2.35002	3.52258	3.01853	1.83102	0.733977	0.519796
XLOC_012534	linc-VEZF1	4.07203	17.7069	25.5573	6.1632	7.27478	3.25601	15.4466	4.61973	6.29178	2.671	3.13178	2.90647	6.24857	8.74465	7.48406	4.57752	2.36322	0.523465
XLOC_000746	linc-C1orf63	1.06174	0.593729	1.26098	3.10421	3.68828	2.62228	1.34021	1.81359	2.57511	3.81495	0.54186	1.08506	1.15018	2.0379	1.18601	1.11762	0.0460468	0.548417
XLOC_007206	linc-TMEM65	4.89283	1.76248	1.42112	0.817846	0.686647	0.671232	1.11985	0.777452	0.723311	0.395437	0.845346	0.557956	0.862601	1.28305	1.25702	0.710279	0.215417	0.553586
XLOC_009961	linc-FBRSL1-3	0.122785	0.708726	0.291407	2.36361	1.18126	1.17913	1.02968	2.52508	1.03235	1.00339	0.541953	0.393952	0.812068	1.08903	0.75705	0.60301	0.295653	0.553711
XLOC_012692	linc-NEDD4L-1	1.70364	2.17315	2.02778	1.38353	1.21356	1.81836	2.02058	0.493427	1.23457	0.630232	0.989541	0.841307	0.739592	1.42622	0.572882	0.79045	0.0719234	0.554229
XLOC_010128	linc-ZFC3H1-3	0.536792	0.201224	0.11441	0.688964	0.576215	3.29257	0	0.0444211	0.165632	0.0635455	0.247119	0.311867	0.289289	0.539172	0.942665	0.300578	0.0159651	0.557481
XLOC_008823	linc-CSTF2T-3	0.349044	0.375675	0.0886997	0.210758	0.299806	0.214423	10.5356	0	0.154084	0.185175	0.11155	0.908799	0.371843	1.13862	3.11864	0.640321	0.379685	0.562366
XLOC_005764	linc-B3GAT2-4	0.371777	0.246371	0.441419	3.94118	4.93286	3.411	1.08455	1.83294	2.48197	0.877637	0.361021	0.841598	1.20911	1.81661	1.64896	1.02535	0.25987	0.564432
XLOC_002133	linc-SERTAD2-4	0.920707	0.453244	0.998238	1.19373	0.605609	0.416231	1.06739	0.471092	0.243322	3.87315	0.500393	0.549153	0.565994	0.976646	1.00968	0.557573	0.0119084	0.570906
XLOC_001181	linc-YOD1-2	0.532253	0.328145	0.195408	0.747193	1.08039	0.442283	0.630308	0.4006	0.95462	0.76409	0.325778	0.374999	0.289875	0.581915	0.280083	0.332437	0.0601918	0.571281
XLOC_006721	linc-C8orf79-2	1.14776	0.309472	0.0804535	1.43066	1.78611	1.01795	0.957323	0.687529	1.21971	0.32784	0.244061	0.482689	0.497493	0.83717	0.55021	0.490091	0.010468	0.585414
XLOC_008612	linc-PDCD4	0.198738	0.830991	0.317548	0.728142	0.856723	0.57981	1.23278	0.48487	0.763775	0.346809	0	0.340413	0.350853	0.576381	0.351474	0.345633	0.00738219	0.599661
XLOC_006924	linc-EFR3A-5	22.87	1.40521	2.69661	0.627292	0.759529	0.614968	1.60902	0.607044	2.95764	2.70578	1.37727	2.76965	1.40798	3.47549	6.49373	2.08881	0.962846	0.601014
XLOC_006529	linc-SLC25A13	1.52913	0.356413	0.90887	1.05805	3.57226	1.7511	2.00056	0.162144	1.33974	1.58513	0.943853	0.816823	0.84889	1.38248	0.918772	0.832856	0.0226748	0.602438
XLOC_011248	linc-USP8	2.21855	2.06286	2.13154	2.32796	2.75311	0.697537	0.928226	1.53812	0.591694	0.825119	0.716899	0.9256	0.914237	1.52651	0.796624	0.919918	0.00803485	0.602628
XLOC_012515	linc-COL1A1-2	0.23084	1.52843	0.640741	1.52216	0.469932	0.206074	8.72215	1.02912	0.0326026	0.0829151	0.706219	0.361666	1.31789	1.3792	2.49194	0.839778	0.676152	0.608888
XLOC_006301	linc-HTR5A-1	3.62051	1.32486	1.7527	1.04978	1.92666	1.26301	0.852073	1.86143	0.906571	0.409741	0.539525	0.754095	0.98381	1.40971	0.89197	0.868953	0.162433	0.616403
XLOC_004032	linc-CXXC4-1	0.602459	0.993107	0.95294	1.16008	1.89761	1.27232	1.51625	0.824439	1.34958	1.17938	0.295211	1.15763	0.198855	1.09485	0.437638	0.678242	0.677956	0.619483
XLOC_000909	linc-GBP5-2	0.355928	0.65829	0.245555	1.24276	1.13699	0.495025	0.257216	0.674205	1.41626	2.41601	0.370876	0.451061	0.60982	0.842647	0.662808	0.53044	0.11226	0.629493
XLOC_006263	linc-STRA8-2	0.543928	0.617665	0.255602	1.2968	0.720268	1.18463	1.49486	1.17967	1.33171	1.26566	0.259671	0.496925	0.682887	0.922769	0.452658	0.589906	0.131495	0.639278
XLOC_003483	linc-STIM2-1	1.84137	1.83693	3.89863	8.28916	6.67407	1.50528	3.21493	2.97509	3.85938	5.14901	3.32496	2.25654	2.70173	3.86989	2.10704	2.47914	0.314797	0.640621
XLOC_011335	linc-TM6SF1	17.5455	8.50306	11.3676	16.391	6.06574	4.55453	7.44087	5.37399	3.38898	1.92191	10.5889	4.8509	6.1107	8.46746	5.08374	5.4808	0.890813	0.647278
XLOC_000757	linc-DNAJC8-2	1.67868	0.402125	8.47172	0.338078	0.838741	0.237728	1.43644	0.180461	0.707219	1.241	0.506116	1.33327	0.577819	1.45803	2.37975	0.955545	0.534185	0.655368
XLOC_011309	linc-ISLR2-2	0.983018	0.937021	0.902399	3.16932	2.16349	2.4204	0.604396	1.08806	1.12915	1.29708	0.3164	1.14584	0.6561	1.36461	0.858202	0.90097	0.346298	0.660239
XLOC_014038	linc-TMPRSS15-16	0.340416	0.772637	0.405411	0.59765	0.40796	0.244505	0.658513	0.677694	1.33958	1.09064	0.235702	0.416315	0.398434	0.615519	0.350078	0.407374	0.0126438	0.661839
XLOC_000667	linc-OR4F16-5	1.13686	1.08212	1.52169	2.62532	3.58517	2.90631	3.61017	1.62759	1.50361	1.73179	0.805619	1.01267	1.73945	2.01239	1.0008	1.37606	0.513911	0.683795
XLOC_007865	linc-IER5L-3	2.25926	4.77109	1.41777	7.91221	13.1934	5.26263	12.8501	3.33992	1.97308	2.80803	1.99076	3.37331	3.81596	5.25257	4.27527	3.59464	0.313001	0.684358
XLOC_009723	linc-FAM113B-3	12.697	7.73156	8.22861	12.8151	7.98178	7.80961	6.32956	8.93053	17.8657	6.85396	21.4695	8.3415	6.56453	10.7921	4.9334	7.45302	1.25651	0.6906
XLOC_001583	linc-COX5B-3	4.30608	4.85953	0.39351	3.10926	1.05035	1.32553	6.90007	0.809752	1.49096	0.394899	2.7305	1.36958	2.07742	2.48822	2.11749	1.7235	0.500518	0.692663
XLOC_008370	linc-ITIH2-10	0	0.449031	0.129138	0.90284	0.673102	1.43412	0.75991	1.35092	3.02035	8.22642	0.0952864	1.22523	0.946632	1.54919	2.37384	1.08593	0.196999	0.700966
XLOC_003932	linc-UGDH	0.673327	0.219205	11.8913	0.802206	2.07781	1.2791	1.49261	0.294874	0.307204	1.79275	0.678605	0.724578	2.02703	1.95536	3.35451	1.3758	0.920973	0.703605
XLOC_004803	linc-SEPP1-3	1.12176	3.15221	1.81856	3.449	5.17556	6.74751	2.9324	2.85099	13.0212	6.93378	1.59658	3.11258	3.29542	4.43632	3.45148	3.204	0.129287	0.72222
XLOC_002323	linc-LOC150786	0.600545	1.56109	0.89451	1.56563	1.60798	2.69866	0.284729	0.147668	1.10775	0	0.229923	0.550952	0.85527	0.97259	0.83036	0.703111	0.215185	0.722927
XLOC_007231	linc-NDRG1	0.817262	0.974589	1.30722	1.74086	1.75482	2.46001	0.824058	1.33522	1.82142	1.01472	0.332335	1.17178	0.724627	1.3075	0.600217	0.948203	0.316185	0.725203
XLOC_010698	linc-DZIP1	2.11436	1.91033	1.2598	2.15724	1.03922	1.14717	1.33224	1.84716	1.14732	0.847565	0.737812	0.587246	1.4627	1.41275	0.506772	1.02497	0.619039	0.725518
XLOC_013732	linc-GHRH	0.452049	0.616546	0.550534	0.696279	0.76177	1.01208	1.25573	0.368147	0.68066	1.00911	0.212077	0.568623	0.436075	0.692271	0.307295	0.502349	0.0937256	0.725654
XLOC_004382	linc-FST	1.42806	0.22561	0.222214	1.21928	0.977666	0.95277	1.6474	0.676303	0.930431	1.49994	0.930716	1.00859	0.410819	0.973672	0.470589	0.709705	0.422688	0.728895
XLOC_008637	linc-NANOS1-2	0.28443	0.483024	1.60896	0.823747	0.481745	0.280406	0.578296	0.74492	1.40908	0.532814	0.739234	0.522986	0.539026	0.724241	0.427509	0.531006	0.011342	0.733189
XLOC_012931	linc-TRIP10-6	0	0.244045	0.206512	1.04205	0.701425	2.24458	0.199986	1.45678	1.73297	0.752542	0.0179124	0.511382	0.64419	0.781709	0.756867	0.577786	0.0939094	0.739132
XLOC_001464	linc-FOXN2-2	0.219329	0.152469	0.148134	0.488417	0.334632	0.447555	0.295873	0	0.605716	1.19732	0.72767	0.30899	0.315714	0.419738	0.335211	0.312352	0.00475459	0.74416
XLOC_014107	linc-CSTB-3	1.94904	2.99918	2.20207	4.1456	2.1208	0.815274	2.36645	0.997663	1.82034	1.6942	0.985093	1.9249	1.08287	2.0087	0.967343	1.50388	0.595405	0.748685
XLOC_006043	linc-SEPT7-1	1.0887	0.20444	0.400835	0.838403	1.28763	1.3232	0.401908	0.763839	1.23248	0.413534	0.933636	0.894174	0.315814	0.808055	0.402951	0.604994	0.408962	0.748704
XLOC_013222	linc-AP1M2	1.17728	2.48235	2.16977	1.58614	0.753068	0.893812	0.450638	0.279391	0.65004	0.249896	0.309866	0.490102	1.01084	1.0002	0.774303	0.750471	0.368217	0.750317
XLOC_000206	linc-PRKAA2-9	0.611761	0.559957	1.25752	0.248897	0.246124	0.968148	0.707391	0.473193	0.323637	0.338458	0.433403	0.415269	0.428004	0.560772	0.316438	0.421636	0.009005	0.751886
XLOC_007085	linc-OPRK1-4	3.56133	1.73416	1.58474	2.5054	3.26262	2.37036	2.39621	1.98055	4.99252	4.71179	0.728295	1.84391	2.24316	2.71163	1.31075	2.04353	0.282312	0.753618
XLOC_007800	linc-XPA-2	0.689938	0.684717	0.872938	1.48134	1.12997	0.887923	0.620794	1.47526	1.53761	1.65314	0.433511	0.707753	0.889584	1.04247	0.431183	0.798669	0.128574	0.766133
XLOC_013429	linc-ZNF837	1.70536	2.32454	2.75441	1.45907	3.53265	1.88959	2.11178	2.35076	1.11305	0.759173	0.578288	1.26529	1.61589	1.87079	0.878326	1.44059	0.247912	0.770044
XLOC_014097	linc-RSPH1-1	2.21728	7.01372	1.262	1.6169	2.05131	1.49932	2.8264	1.05765	0.623655	1.47517	0.775689	2.15338	0.994912	2.0381	1.77068	1.57415	0.819161	0.77236
XLOC_006252	linc-MKLN1-2	0.620459	1.12082	0.309163	0.98609	1.37825	1.63645	1.06702	0.52087	1.70193	2.923	0.451345	0.702141	1.08868	1.15595	0.751162	0.895411	0.273324	0.774613
XLOC_000734	linc-HTR1D	1.2694	0.6934	0.787237	0.835104	1.18853	0.633795	0.632551	0.639734	0.570825	0.743564	0.460231	0.449138	0.752233	0.768579	0.250138	0.600685	0.214321	0.781553
XLOC_003092	linc-CX3CR1-1	2.43109	10.2257	1.9707	3.84526	3.81478	3.25393	1.60248	1.33944	1.81003	1.19756	0.622023	1.29302	3.27112	2.91936	2.64566	2.28207	1.39873	0.781701
XLOC_013154	linc-BRSK1-2	0.528384	0.537375	0.362814	1.18042	0.524165	0.313579	1.18541	0.144486	0.301155	0.206691	1.93256	0.507196	0.522751	0.656094	0.550026	0.514973	0.010999	0.784908
XLOC_011585	linc-VPS33B-2	1.05759	1.48098	0.958584	0.697668	1.2103	0.215033	1.27247	0.377625	0.696665	0.926062	0.792937	0.448497	0.935947	0.880538	0.378568	0.692222	0.344679	0.786136
XLOC_001625	linc-MERTK-2	1.64486	0.799844	0.77087	0.397405	0.649703	0.261777	1.37287	0.493163	0.679758	0.468035	0.514896	0.761182	0.395127	0.732107	0.420305	0.578155	0.25884	0.789713
XLOC_011535	linc-PEAK1	4.70679	5.14652	4.32793	7.00947	13.0859	14.0393	10.5312	4.19377	5.34152	2.04573	3.37732	8.8512	1.82077	6.70959	4.02815	5.33598	4.97126	0.795278
XLOC_013301	linc-ANKRD27	0.21116	0	0.773862	0.628862	1.2408	0.133809	0.371385	2.16266	0.321616	1.2154	0.507336	0.542264	0.558894	0.687899	0.63594	0.550579	0.0117592	0.800378
XLOC_006242	linc-FAM71F2-1	6.42217	4.16834	1.81705	4.07759	5.86536	4.02754	8.48428	4.34501	2.84626	3.43972	2.42267	2.28047	4.76187	4.356	1.92649	3.52117	1.75461	0.80835
XLOC_010023	linc-GUCY2C	5.30943	2.85887	2.24469	2.75507	2.00022	1.5837	1.38653	0.779318	1.08467	2.13677	1.94079	0.911894	2.63161	2.1891	1.21764	1.77175	1.21602	0.809353
XLOC_006898	linc-FZD6	2.03411	0.408512	0.300274	0.222453	0.590383	0.345673	0.446562	0.555371	0.203091	0.317789	0.478381	0.441898	0.428659	0.5366	0.512229	0.435279	0.00936139	0.811179
XLOC_006485	linc-SBDS-4	0.492572	0.682928	0.247309	0.52855	0.582309	0.423124	0.588446	0.237102	0.255105	0.200425	0.235826	0.302659	0.358733	0.4067	0.176511	0.330696	0.0396503	0.813121
XLOC_009544	linc-GUCY1A2	6.01765	5.37607	3.12737	5.66087	3.79457	3.53868	3.06394	6.0403	4.57229	8.76976	1.50447	4.74707	2.87036	4.67872	1.97527	3.80871	1.32703	0.81405
XLOC_010706	linc-GPR183-2	0.184488	0.396431	0.599744	2.17376	1.95011	3.24357	1.4597	0.78642	1.95632	1.1157	0.21861	1.47228	0.616171	1.28044	0.971283	1.04423	0.60536	0.81552
XLOC_004399	linc-NDUFAF2-3	4.16684	0.367682	1.52013	1.1552	1.21557	0.788518	0.611247	0.959865	0.18917	1.02983	0.151956	0.762238	1.04184	1.10509	1.10559	0.902039	0.197708	0.816257
XLOC_001646	linc-TSN-1	12.6351	5.88607	8.06594	13.8924	14.0013	14.564	8.86199	5.77416	17.9835	7.89573	5.44166	6.41687	10.7419	10.4547	4.30606	8.57939	3.05826	0.820624
XLOC_008198	linc-GLA-1	1.53921	2.33295	1.12683	15.3921	14.1645	10.4259	14.0724	1.39502	2.06634	4.68202	3.24118	4.06829	6.44489	6.4035	5.83912	5.25659	1.68051	0.820894
XLOC_006486	linc-SBDS-5	2.68767	2.60607	1.7126	3.07971	1.753	1.13196	1.73305	1.9541	1.3786	2.73436	0.940654	0.873038	2.37808	1.9738	0.708275	1.62556	1.06423	0.823569
XLOC_013921	linc-SLC5A3-2	0.056011	0.589648	1.3019	0.983899	0.407454	0.505182	0.512578	1.49203	1.46049	1.22832	0.130299	0.505906	0.794912	0.787983	0.524655	0.650409	0.204358	0.82541
XLOC_013274	linc-ZNF99-6	1.02792	1.34259	1.11198	1.16678	1.42124	0.600294	0.5077	1.10794	1.07372	0.835921	0.523797	0.718647	0.90473	0.974535	0.316499	0.811689	0.131581	0.832898
XLOC_013167	linc-ZNF583-1	0.626209	0.368114	1.70347	3.23652	3.59772	2.58391	0.905358	0.449616	2.28888	0.970497	0.373161	1.27001	1.32008	1.55486	1.1947	1.29505	0.0354048	0.832902
XLOC_006645	linc-ZNF467-1	10.2358	4.84662	3.27464	3.01352	3.02407	2.49324	1.07611	1.98705	3.23851	1.5606	1.23213	3.18304	2.36819	3.27112	2.55485	2.77562	0.576186	0.848522
XLOC_009299	linc-OAF-6	5.55409	2.85511	1.67985	2.25333	1.94934	0.93743	3.95238	0.954533	1.34674	0.597399	3.20361	1.50784	2.41746	2.29853	1.49761	1.96265	0.643198	0.853872
XLOC_007536	linc-CEP110-14	0.290241	0.368691	0.874883	0.772726	0.32985	0.352278	0.965505	1.06891	0.709924	2.48479	0.984554	1.12567	0.322277	0.836577	0.61963	0.723973	0.568085	0.865399
XLOC_012382	linc-LSMD1-1	0.657247	0.473746	0.406589	0.653962	0.686887	0.442875	0.625918	0.604611	0.345209	0.407017	0.277359	0.39951	0.488968	0.507402	0.142971	0.444239	0.0632564	0.875517
XLOC_010202	linc-BRAP-2	4.96092	4.71121	14.9275	7.69395	7.79802	3.27468	6.24764	3.12072	9.05461	2.96641	2.76617	4.26877	6.53109	6.13835	3.64832	5.39993	1.5997	0.879704
XLOC_001257	linc-EGLN1-2	10.093	3.22433	47.18	9.0217	9.7165	6.04881	6.78145	6.66612	6.865	2.88445	2.52012	11.5381	6.24251	10.091	12.5806	8.8903	3.74455	0.881009
XLOC_001636	linc-INSIG2-2	0.941494	0.804468	0.800916	0.936316	0.808013	0.563868	0.7862	0.485747	0.511022	0.738303	0.41784	0.682057	0.571167	0.708562	0.182971	0.626612	0.0784111	0.884343
XLOC_012542	linc-APPBP2-2	0.183483	0.15302	0.292589	0.808409	1.2694	0.711969	0.760984	0.883283	0	0.31589	0.4599	0.310064	0.639146	0.530812	0.385448	0.474605	0.232696	0.894112
XLOC_009969	linc-ZNF10	2.17751	2.3147	2.6247	2.71391	3.07055	1.33918	1.75218	1.06738	1.83049	1.90144	0.755606	1.66842	1.83617	1.95888	0.715037	1.7523	0.118617	0.894541
XLOC_011308	linc-ISLR2-3	0.806511	1.3398	1.28239	2.49501	1.541	2.65039	2.51915	0.761483	2.14037	5.71893	0.240668	2.13846	1.37753	1.95415	1.48255	1.75799	0.538059	0.899619
XLOC_012165	linc-SUZ12-4	0.748159	0.611468	0.785069	0.432901	1.0244	0.792526	0.96368	0	0.229294	0.131745	0.682624	0.387944	0.666403	0.581988	0.339653	0.527173	0.1969	0.905815
XLOC_000978	linc-IGSF3	0.180849	0.292671	0.0353553	0.269587	0.439441	0.0427192	0.287017	1.36355	1.75511	0.278657	0.0860165	0.547034	0.281906	0.457361	0.565098	0.41447	0.187474	0.90622
XLOC_005342	linc-RIMS1-3	0.505727	0.640538	0.813897	2.75841	4.74278	4.21689	1.29342	2.58487	1.48628	7.85767	1.1695	1.36107	3.27324	2.55182	2.26403	2.31716	1.35211	0.908041
XLOC_001148	linc-ATP6V1G3-2	7.07851	0.89422	2.18195	3.14326	2.4054	0.863984	5.01287	4.25617	1.87054	3.75678	2.31708	1.58943	4.02992	3.07098	1.85912	2.80967	1.72569	0.914912
XLOC_000015	linc-SCNN1D	0.419487	1.40598	0.503426	2.60878	2.88689	1.83903	1.73106	0.51671	0	0.739167	0.530658	1.45107	0.747785	1.19829	0.960454	1.09943	0.497298	0.917497
XLOC_008528	linc-C10orf57-5	0.345152	0.564108	0.55676	0.248074	0.940507	1.11474	0.0814269	0.699387	0.602246	0.423284	0.504116	0.434363	0.583936	0.552709	0.29453	0.50915	0.105764	0.921189
XLOC_007026	linc-TNFRSF10A	0.408942	1.26708	2.36506	2.41543	1.09759	0.952968	1.4424	0.241087	2.19161	1.16878	0.654068	1.67647	0.707244	1.29136	0.755326	1.19186	0.685346	0.922944
XLOC_009885	linc-MAP1LC3B2-13	0	0.55419	0.265144	0.367948	0.289154	0.161203	0	1.18552	0	0.282652	0.249103	0.277439	0.285947	0.304992	0.338613	0.281693	0.00601606	0.923607
XLOC_008914	linc-TCTN3	0.611778	0.418596	0.0804535	0.529876	0.268479	0.487831	0.428922	0.229174	0.0944909	0.491759	0.248096	0.321793	0.331662	0.353587	0.17898	0.326728	0.00697844	0.924037
XLOC_012162	linc-ATAD5-2	7.13144	0.859291	0.550326	0.708515	1.21822	0.577474	0.573205	10.9499	1.05237	1.75433	0.220627	2.34848	1.9568	2.32688	3.45142	2.15264	0.27696	0.925118
XLOC_007999	linc-ZC3H12B-3	0.086847	0.526802	0.339463	2.16864	1.80365	0.94327	0.137857	1.775	6.81523	5.34565	0.206384	1.50853	1.89279	1.83171	2.24889	1.70066	0.271713	0.928456
XLOC_006253	linc-MKLN1-1	2.90036	2.19233	0.870625	3.35795	4.23527	2.40781	2.66538	2.82399	4.93053	4.4959	1.42045	2.6222	2.84764	2.93642	1.25536	2.73492	0.15941	0.93138
XLOC_001343	linc-ATP6V1C2-3	0.541334	0.461086	0.39574	1.00383	0.712246	0.600384	0.365575	1.765	0.55505	0.371306	0.185095	0.631726	0.550931	0.632422	0.432114	0.591328	0.0571307	0.935021
XLOC_011104	linc-TRIP11	0.171321	0.630514	0.0674411	0.509697	0.836601	1.25556	0.270755	0.190163	0	0.697385	0.124261	0.53403	0.275204	0.432154	0.390448	0.404617	0.183018	0.936279
XLOC_009389	linc-UEVLD	6.77694	4.05472	4.3195	5.85187	7.34211	4.97493	9.92512	5.08538	2.89558	3.12387	4.96777	4.45237	5.6712	5.39253	2.03088	5.06179	0.861843	0.938667
XLOC_002221	linc-MGAT4A	0.313387	2.74625	0.53471	1.05086	2.17728	1.64414	8.1724	3.47395	2.19118	1.22463	0.304687	2.93499	1.14427	2.16668	2.23796	2.03963	1.26623	0.941362
XLOC_005244	linc-MICA-2	0.607105	1.1199	0.0720972	0.907212	1.03929	0.522348	0.292575	0.298068	0.666054	1.02028	0.438608	0.50073	0.718942	0.634867	0.349537	0.609836	0.154299	0.960573
XLOC_008897	linc-PANK1-2	0.128903	0.355361	0.305733	0.380956	0.68304	0.155801	0.271898	0.121095	0.314943	1.69503	0.183124	0.437903	0.371811	0.417808	0.452389	0.404857	0.0467341	0.969003
XLOC_003634	linc-ARHGEF38-2	1.76016	2.6731	2.09509	2.48984	3.70441	1.69713	3.52188	0.341899	1.38272	0.97819	1.3788	2.16033	1.73179	2.00211	1.03115	1.94606	0.303024	0.972004
XLOC_010203	linc-BRAP-1	0.891634	1.1083	4.01033	4.05693	4.65729	3.2966	2.63639	1.38782	1.82245	1.73715	0.809292	2.92305	1.7574	2.40129	1.39875	2.34023	0.824239	0.97457
XLOC_002111	linc-PUS10	0.358637	0.318909	0.55142	0.302371	0.398122	0.416221	0.660083	0.480056	0.479181	0.427174	0.166481	0.398329	0.410575	0.414423	0.132029	0.404452	0.00865923	0.97594
XLOC_007176	linc-SLC25A32-2	0.90334	0.690574	0.13333	0.409586	0.450579	0.151111	0.359674	0.350494	0.72751	0.376043	0.0271057	0.432595	0.380427	0.416304	0.268614	0.406511	0.0368883	0.976476
XLOC_001856	linc-IGFBP2-3	0.54833	13.6816	0.884998	1.25115	0.781682	0.461427	0	0	2.4495	0	0.58817	0.736915	2.94097	1.87699	3.97808	1.83894	1.5585	0.979731
XLOC_000348	linc-LRIG2	0.428923	0.355057	0.226798	0.477262	0.124595	0.413305	2.24033	0.664435	0.60767	0.712864	0.353201	0.699716	0.480784	0.600404	0.572103	0.59025	0.154808	0.983089
XLOC_006588	linc-NDUFA5-2	0.789184	0.511856	0.700288	0.666424	1.25426	0.995971	0.889965	0.455822	0.47667	0.244524	0.702771	0.880052	0.49475	0.698885	0.281482	0.687401	0.27245	0.983568
XLOC_014155	linc-COMT	0.103605	0.255295	0.572361	0	0.272727	0.198332	1.41611	0.699481	1.05683	0.667083	0.302697	0.32739	0.674861	0.504047	0.432513	0.501126	0.245699	0.994203
XLOC_002245	linc-TGFBRAP1	0.828491	0.645049	1.21683	1.25299	1.20554	0.480176	0.573909	0.342293	0.400143	0.340344	0.501399	0.720811	0.68826	0.707924	0.360306	0.704535	0.023017	0.995213
XLOC_003595	linc-MRPS18C	0	1.8499	2.62298	5.48043	2.03347	9.39177	0	79.6994	19.391	281.825	0.728703	22.0307	51.0771	36.6384	84.5698	36.5539	20.5389	0.997693
XLOC_004960	linc-ATG12-2	1.22389	0	2.27665	3.23669	1.52046	4.90515	0	3.32413	2.49337	7.13287	0	2.33377	2.40534	2.37393	2.22897	2.36956	0.0506076	0.998158
XLOC_000647	linc-NLRP3-2	0.651947	0.609479	0.313993	0.336336	0.75294	0.42696	1.69706	0.433701	0.408437	0.387763	0.812611	0.456733	0.784567	0.621021	0.39506	0.62065	0.231814	0.999403
XLOC_012847	linc-STARD6-2	3.18883	2.53337	2.51748	1.89283	1.49162	0.610728	1.564	31.1626	1.38142	6.17245	1.55433	5.04884	4.85677	4.91542	8.82784	4.9528	0.135814	1.0076
XLOC_000922	linc-F3-4	0.451045	0	0.246901	1.03407	0.668615	0.706789	0.84458	1.69485	0.5171	0.235951	0.185596	0.499174	0.711931	0.598682	0.477601	0.605552	0.150442	1.01148
XLOC_011117	linc-ATG2B-2	0.950907	0.417153	0.787727	1.02829	0.754323	0.669947	0.218807	2.09289	1.67602	5.14942	0.272474	1.82303	0.759416	1.27436	1.40492	1.29122	0.752089	1.01323
XLOC_004456	linc-POLR3G-11	14.6435	10.8479	18.5864	11.8186	22.9628	9.64931	7.37985	6.01732	19.2933	9.00208	6.50685	12.8672	12.3804	12.428	5.70014	12.6238	0.34422	1.01576
XLOC_010804	linc-SSTR1-5	0.497442	0.20986	0	0.54296	1.06117	0.243828	0.50931	0.633482	0.243293	5.89038	0	0.444749	1.37517	0.893793	1.68525	0.90996	0.657907	1.01809
XLOC_000828	linc-LOC388630-3	3.21267	1.13328	0.647588	2.52584	2.04778	1.84274	0.546151	4.15404	0.263674	1.98082	0.414964	0.972144	2.5049	1.70632	1.25247	1.73852	1.08382	1.01887
XLOC_008225	linc-RHOXF1-4	1.40484	0.758236	1.23768	2.05151	1.70658	1.30067	0.681268	1.27027	0.895061	2.27148	1.19061	1.54981	1.19801	1.34256	0.502191	1.37391	0.24876	1.02335
XLOC_012011	linc-TMEM231	0.83913	1.90407	0.962891	1.69199	1.21016	0.925456	0.91629	0.657765	1.00844	0.835093	0.874522	0.750421	1.45168	1.07507	0.384489	1.10105	0.495865	1.02416
XLOC_000695	linc-TNFRSF9	0.362932	0.49376	0.445488	0.279721	1.50958	0.74038	0.931309	0.458323	0.132502	0.175542	0.171878	0.734033	0.328141	0.51831	0.409808	0.531087	0.287009	1.02465
XLOC_007970	linc-CHST7	0.260526	0.566332	0.954441	0.52472	0.184507	0.245049	0.359057	0.387425	0.326266	0.197936	0.209032	0.272	0.520635	0.383208	0.228472	0.396317	0.175811	1.03421
XLOC_013869	linc-CXADR-2	20.1014	5.63579	3.89295	10.9555	20.3823	16.2625	8.30835	14.4954	7.86029	1.65889	2.00272	12.6192	8.39114	10.1415	6.83567	10.5052	2.98969	1.03586
XLOC_013868	linc-CXADR-3	8.80959	2.17822	1.70417	3.15647	2.88031	3.17527	2.66158	3.58876	3.00749	0.817168	0.724162	1.75838	4.44704	2.97302	2.15807	3.10271	1.90117	1.04362
XLOC_005110	linc-MGAT1-2	1.53262	0.470053	0.928417	1.23453	1.29797	2.08344	0.656226	1.66241	1.25924	0.655758	0.573169	0.945014	1.40111	1.12308	0.514346	1.17306	0.322509	1.04451
XLOC_005768	linc-IMPG1-1	0.302168	0.125256	0	0.222877	0.657335	0.583126	0.78799	0.35349	0.142658	0.252839	0.52406	0.49635	0.255786	0.359254	0.247769	0.376068	0.170104	1.0468
XLOC_014288	linc-MAPK8IP2	0.493536	0.953368	1.10246	1.63386	1.83691	0.452512	1.75227	1.25423	1.97846	1.87834	0.281614	1.76897	0.825056	1.23796	0.626397	1.29701	0.667448	1.0477
XLOC_005753	linc-RAB23-4	1.79192	2.51876	1.28659	2.86402	1.71958	1.33358	1.11929	2.23663	1.6941	1.69481	0.998706	0.606342	3.07662	1.75073	0.585498	1.84148	1.74675	1.05184
XLOC_000648	linc-NLRP3-3	0.676976	0.188667	0.121773	0.660377	0.6915	0.661246	0.634888	0.110628	0.395948	0.276948	0.110599	0.427177	0.440278	0.411777	0.256144	0.433727	0.00926381	1.05331
XLOC_007341	linc-RECK-3	4.31744	8.30852	7.71408	29.736	12.2729	83.8818	21.1188	15.5193	1.48032	13.9403	4.7143	29.2891	9.84062	18.4549	23.1892	19.5649	13.7522	1.06015
XLOC_009681	linc-PDE3A-5	0.464816	0.586051	0.283013	0.923597	0.684082	0.244365	0.655283	0.447134	0.748318	0.8795	0.32017	0.313919	0.889754	0.566939	0.234528	0.601836	0.407177	1.06155
XLOC_010754	linc-RPGRIP1-3	2.62576	2.77873	1.86306	2.15474	2.47048	1.87879	3.91742	2.08141	2.39704	1.64349	1.36816	2.56644	2.29948	2.28901	0.68739	2.43296	0.188769	1.06289
XLOC_005143	linc-PPP1R3G	3.85214	1.63903	0.981325	0.739824	1.31376	2.13161	1.25634	3.12989	0.688801	1.18189	0.644159	1.55182	1.86417	1.59625	1.04585	1.70799	0.220865	1.07
XLOC_012097	linc-NLGN2	0.539517	0.201291	0.129733	0.340312	1.06383	0.587677	1.1421	1.96153	0.299197	0.446412	0.0788382	0.688566	0.645166	0.617312	0.565378	0.666866	0.0306884	1.08027
XLOC_007347	linc-FRMPD1	3.1085	8.40028	3.18489	5.54443	9.01001	7.00384	3.09478	5.40956	2.79865	1.5477	2.30861	2.27873	7.82873	4.67375	2.55853	5.05373	3.92444	1.0813
XLOC_003449	linc-CPEB2-16	0.350784	0.225779	0.619487	0.994455	1.57379	0.241807	0.818372	0.396681	0.522309	0.815726	0.0882034	0.591808	0.717597	0.604308	0.428722	0.654702	0.0889463	1.08339
XLOC_004339	linc-NIPBL	2.99734	2.99251	5.37412	3.22765	2.65584	2.02241	2.62372	2.17016	3.2839	2.587	0.852736	2.95864	3.11014	2.79885	1.09588	3.03439	0.107127	1.08415
XLOC_005210	linc-BTN1A1-2	1.07354	0.535317	0.223927	1.01168	1.97616	1.68898	0.452106	0.372638	0.492328	1.69093	1.67852	1.1351	1.07857	1.01783	0.643205	1.10684	0.0399727	1.08745
XLOC_006507	linc-MAGI2-3	0.993809	0.59768	0.683483	2.38259	1.82122	2.85443	1.30176	2.74845	1.71804	1.54964	0.255531	1.64797	1.69837	1.53697	0.873804	1.67317	0.0356382	1.08862
XLOC_005088	linc-BOD1-2	0.602614	0.100131	0.110727	2.07078	0.994314	13.8727	0.254707	0.554498	0	1.1849	0.169385	1.94406	2.00618	1.81043	4.04802	1.97512	0.0439255	1.09097
XLOC_001781	linc-ZC3H15	1.88658	0.138174	0.401225	0.788855	0.834846	0.376633	0.454439	0.790874	0.56321	0.783253	0.621216	0.811518	0.704342	0.694482	0.452062	0.75793	0.0757849	1.09136
XLOC_007412	linc-PCSK5-2	2.22633	1.25202	0.198907	1.26026	2.53371	1.45471	2.53339	7.55209	0.483707	18.4559	0.50748	3.53473	4.09853	3.49623	5.3553	3.81663	0.398667	1.09164
XLOC_014209	linc-SMTN	43.4888	29.9353	29.037	26.3404	32.6687	25.4512	41.3578	22.6335	27.3423	18.9554	13.1824	25.4258	36.2876	28.2175	8.85595	30.8567	7.68045	1.09353
XLOC_012036	linc-FAM92B-5	6.25831	0.951484	0.492999	6.91312	35.9329	18.2647	20.2443	0.995182	8.16042	1.28127	3.16069	9.36241	11.0898	9.33231	11.1531	10.2261	1.22145	1.09577
XLOC_010622	linc-VPS36-1	4.68776	5.16447	2.29416	4.43065	6.68924	6.33183	2.35403	4.64586	5.16904	2.73726	1.60486	5.48411	3.71502	4.19174	1.70334	4.59957	1.25094	1.09729
XLOC_003077	linc-DYNC1LI1-2	0.338011	0.278158	0.267061	0.334119	0.197422	0	0.4732	0.766105	0.629097	0.365311	0	0.358573	0.36957	0.33168	0.233126	0.364071	0.00777605	1.09766
XLOC_005127	linc-WRNIP1-2	0.914375	0.230807	0.350451	0.990141	0.789141	4.24245	0.571937	0.669551	0.930455	1.43517	0.561664	0.602497	1.75575	1.06238	1.10521	1.17912	0.815473	1.10989
XLOC_005517	linc-TULP4	14.6257	23.6296	21.1552	11.6727	12.6554	9.97934	7.11826	13.8718	12.9261	9.6119	4.24986	19.4779	9.09661	12.8633	5.62443	14.2873	7.34068	1.1107
XLOC_011592	linc-RGMA-7	0.27317	0.628214	0.1622	1.30118	0.701675	2.10009	0.388541	1.02696	1.53352	5.5218	0.421911	0.782984	2.06026	1.27811	1.52799	1.42162	0.903171	1.11228
XLOC_008014	linc-ZCCHC13-3	127.945	26.2186	154.928	147.887	109.275	75.6715	128.631	141.981	62.6255	157.165	98.9784	67.8635	181.583	111.937	42.3004	124.723	80.4118	1.11423
XLOC_008617	linc-TCF7L2-3	0.454337	0.388903	0.38536	0.584862	0.741208	0.51324	0.466071	0.327896	0.467173	0.469063	0.268873	0.491106	0.537803	0.460635	0.1274	0.514455	0.0330198	1.11684
XLOC_004165	linc-HMGB2	0.708925	0.149114	0.436185	1.59029	1.49783	1.21158	0.903106	0.687747	0.836573	0.886127	0.321508	0.642374	1.23252	0.838999	0.457104	0.937447	0.417296	1.11734
XLOC_014192	linc-HSCB-11	1.76581	1.28197	2.9679	6.56053	7.05326	2.99522	4.83855	2.3411	7.95225	8.64326	2.24536	3.72587	6.18274	4.42229	2.68487	4.9543	1.73727	1.1203
XLOC_002384	linc-STK39-3	0.613322	0.163987	0.634575	0.154178	0.169597	0.284295	0.0319981	0.128681	0.5978	2.15934	0.242908	0.697207	0.360228	0.470971	0.599654	0.528717	0.23828	1.12261
XLOC_011112	linc-C14orf49	0.367849	0.226001	0.289877	0.546844	0.889314	2.89857	0.677795	0.205128	0.254636	0.44016	0.356651	0.72007	0.742154	0.650257	0.774476	0.731112	0.0156157	1.12434
XLOC_006604	linc-TNPO3-3	3.94419	2.25383	1.68423	2.78216	3.23289	3.09046	4.67391	0.75864	3.66552	1.62788	2.45933	2.87614	3.29372	2.743	1.14046	3.08493	0.295274	1.12465
XLOC_002746	linc-CCDC54	4.70888	0.582686	0.599314	1.68022	2.4193	2.30712	0.926246	1.56176	1.68299	1.99496	0.720191	1.54537	2.38523	1.74397	1.18505	1.9653	0.593871	1.12691
XLOC_002759	linc-GTPBP8	3.69747	1.06501	3.35165	6.55987	8.41954	59.6805	4.06011	14.9445	5.52398	3.57	1.62801	10.2578	12.8297	10.2273	16.843	11.5437	1.81861	1.12872
XLOC_012366	linc-C17orf87	0.50771	0.904509	0.561302	1.18624	2.06211	1.62434	0.454818	1.46954	0.563032	1.78718	0.832857	0.717677	1.74126	1.08669	0.571842	1.22947	0.723782	1.13138
XLOC_002282	linc-PAX8-3	18.6009	10.0738	29.2422	16.5872	14.4048	10.7689	6.65683	16.4029	13.2833	9.34247	5.49522	14.5016	16.5792	13.7144	6.6298	15.5404	1.46909	1.13314
XLOC_011334	linc-FAM103A1	0.6449	0.769873	0.286879	0.989948	2.54651	1.1591	0.390992	0.311435	1.01819	0.306292	0.138717	1.03859	0.732404	0.77844	0.680669	0.885497	0.216506	1.13753
XLOC_003870	linc-PPP2R2C-1	1.8927	0.303508	0	0.265687	1.17474	1.65	0.201227	0	0.186567	0.312949	0	0.557224	0.684101	0.544307	0.690058	0.620663	0.0897156	1.14028
XLOC_001208	linc-GPATCH2-9	0.20858	0.231296	0.0191493	0.948454	1.11494	1.74372	0.292557	0.931597	0.574244	0.149197	0.169573	0.4343	0.897088	0.580301	0.539498	0.665694	0.327241	1.14715
XLOC_009507	linc-PRKRIR	0.561338	0.400058	0.38571	0.574664	0.618479	0.800311	0.0740471	0.307937	0.384695	0.330384	0.269711	0.32429	0.668472	0.427939	0.19822	0.496381	0.243373	1.15993
XLOC_012839	linc-IER3IP1	1.41386	0.797887	1.04984	1.56511	1.5752	1.30434	1.23555	0.890293	1.14836	0.793382	0.424081	1.50626	1.06666	1.1089	0.35929	1.28646	0.310844	1.16012
XLOC_006294	linc-GALNTL5-3	0.0999045	0.241761	0.47847	0.645675	1.59081	0.721665	0.670281	1.06677	1.34516	0.864761	0.160079	0.948671	0.720459	0.716849	0.47784	0.834565	0.16137	1.16421
XLOC_010579	linc-MRPS31	0.253764	0.515808	0.398102	0.803214	0.783383	0.42142	0.937939	0	0.520021	0.891665	0.486375	0.972466	0.300687	0.546517	0.286646	0.636576	0.475019	1.16479
XLOC_002741	linc-ZPLD1	0.0262806	0.11251	0.0204857	3.51762	0.74447	0.307094	0.636138	0	0.070534	1.51505	0.288051	0.250163	1.29402	0.658021	1.05172	0.772091	0.738118	1.17335
XLOC_003630	linc-TET2-4	0.990061	0.748912	0.166619	0.36856	0.436314	0.403353	0.970121	0.620969	0.840281	0.222078	0.407838	0.871928	0.449334	0.561373	0.289771	0.660631	0.298819	1.17681
XLOC_011691	linc-AHSP	0.127775	0.0519435	0.348339	0.519727	0.503603	0.303175	0.401974	0.13953	0.291007	0.499039	0.0612306	0.293895	0.403883	0.295213	0.17773	0.348889	0.0777733	1.18182
XLOC_009990	linc-AKAP3-4	0.135004	0.43565	0.368788	0.352358	0.477693	0.286233	0.607793	0.216306	0.272722	0.979865	0.159788	0.506206	0.417385	0.3902	0.240775	0.461796	0.0628059	1.18348
XLOC_010445	linc-NDFIP2-1	0.589985	0.0640077	0.323412	0.399263	0.502356	0.64375	0.356096	0.609803	0.223025	0.604697	0.110586	0.62814	0.326954	0.402453	0.206785	0.477547	0.212971	1.18659
XLOC_003834	linc-FRG1-10	0.356355	0.625674	0.629416	2.34092	3.59032	1.37543	7.18332	1.93242	1.84931	0.030173	0.887248	3.88494	0.632939	1.89096	2.03436	2.25894	2.29951	1.1946
XLOC_007858	linc-NAIF1	0.586975	0.4805	0.49688	1.12532	0.33151	0.473209	2.10497	0.244939	0.229571	0.619081	0.211343	0.74395	0.758453	0.627663	0.553211	0.751202	0.0102552	1.19682
XLOC_006925	linc-EFR3A-4	5.25589	11.6868	18.4895	3.75093	5.64773	10.946	23.2671	9.27073	28.5778	8.13332	8.68257	13.2678	15.9511	12.1553	7.95057	14.6094	1.89738	1.2019
XLOC_001640	linc-INHBB	0.566672	0	0	0.330594	1.10457	0.556239	0.232864	0	0.878993	0	0	0.3974	0.409588	0.33363	0.395265	0.403494	0.00861822	1.2094
XLOC_007043	linc-MBOAT4-1	0.301462	0.586408	0.45031	0.918285	0.622758	0.708726	0.585982	0.426666	0.449242	0.381473	0.248898	0.5991	0.656065	0.516383	0.192989	0.627582	0.0402803	1.21534
XLOC_004284	linc-CCT5-8	4.09864	0.377359	4.11444	1.76517	1.91385	1.88797	1.59045	2.25969	1.03254	0.61994	0.593567	2.43402	2.06069	1.84124	1.27905	2.24735	0.263984	1.22057
XLOC_007135	linc-SLC10A5	0.229678	0.831455	0.447337	0.394111	0.366096	0.172701	0.146143	0.486847	0.184636	0.278579	0.378933	0.375981	0.493197	0.356047	0.195591	0.434589	0.0828842	1.22059
XLOC_004584	linc-ARHGAP26-6	0.549962	0.409417	0.435148	0.469182	0.470221	0.542922	0.354591	0.556783	0.409717	0.471996	0.225648	0.521202	0.56703	0.445053	0.0969268	0.544116	0.0324053	1.22259
XLOC_011219	linc-BUB1B	1.25876	0.496064	0.521699	1.378	0.958219	1.05111	0.941053	1.29552	0.517829	2.4302	0.332718	1.90472	0.582885	1.01647	0.592281	1.2438	0.934678	1.22365
XLOC_011287	linc-PLEKHO2-2	1.46436	0	0	1.37338	3.16265	1.48185	2.38162	5.61083	1.04163	4.01322	1.64258	2.9544	2.03	2.01565	1.69057	2.4922	0.65365	1.23643
XLOC_013420	linc-DUXA-2	1.86985	2.12705	3.28603	3.59649	1.83674	3.08523	6.93193	0.831852	2.49455	2.37997	0.654423	2.33607	4.21351	2.64492	1.69567	3.27479	1.32755	1.23814
XLOC_008632	linc-EMX2	0.349746	0.0569702	0	0.260402	0.863198	0.332409	0.369093	0	0.575188	0	0.100818	0.32323	0.333143	0.264348	0.275235	0.328187	0.00700955	1.2415
XLOC_010514	linc-CDC16-5	0.0669	0.0453326	0.218829	0.259096	0.472706	0.50214	0	0.714022	0.591839	0.306604	0.113363	0.401265	0.342837	0.299167	0.240748	0.372051	0.0413148	1.24363
XLOC_010017	linc-KLRC1	0.775381	0.189479	0.396909	0.495854	0.471608	0.27064	0.845853	1.17329	0.447035	0.570663	0.114832	0.362442	0.939702	0.522868	0.309782	0.651072	0.408184	1.24519
XLOC_011728	linc-RBL2	1.03767	0.253139	2.18815	0.794834	0.224037	0.0760791	0.0479152	0.946812	0.27222	0.392787	0.186109	1.14333	0.315153	0.583614	0.634956	0.729241	0.58561	1.24953
XLOC_010061	linc-SLC38A2	1.01409	0.371737	0.470716	1.001	0.565811	0.12128	0.486895	1.3141	0.626352	0.924332	0.274947	0.586006	1.04637	0.651933	0.365519	0.816188	0.325527	1.25195
XLOC_011826	linc-ZNF469-3	0.271357	0.00106577	0.363784	0.17404	0.414502	0.0233948	3.00275	0.736679	0.0132852	4.11916	0.199647	1.625	0.49661	0.847242	1.38128	1.0608	0.797892	1.25207
XLOC_004677	linc-CANX-1	0.143883	0.238251	0.597575	0.424918	0.471763	0.693326	0.601122	0.334585	0.677464	0	0	0.469804	0.484212	0.380262	0.256912	0.477008	0.010188	1.25442
XLOC_013042	linc-CEBPG	0.263121	0.288714	0.11183	0.927936	0.402418	0.652143	0.27901	0.0507379	0.106877	0.108873	0.112798	0.391838	0.367141	0.300405	0.271502	0.37949	0.0174634	1.26326
XLOC_005968	linc-LFNG	0.301488	0.405043	0.2536	0.548524	0.56857	0.283913	0.349538	0.134405	0.581088	0.362328	0.156141	0.44855	0.46254	0.358603	0.155894	0.455545	0.00989242	1.27033
XLOC_004989	linc-FLJ44606-1	0.599905	0.587993	0.142316	0.170871	0.48489	0.588803	0.304168	0.332471	0.536637	0.158536	0.184656	0.505739	0.441057	0.371931	0.191176	0.473398	0.0457371	1.27281
XLOC_000808	linc-C1orf210	1.14027	0.485401	0.323585	0.426012	1.67884	0.718643	0.801615	0.470348	0.570251	0	0.584587	0.990651	0.680689	0.654505	0.444475	0.83567	0.219176	1.2768
XLOC_001809	linc-CASP10-1	0.400609	0.540443	0.162104	0.956586	0.596344	0.466141	0.238085	0.371774	0.556303	0.241742	0.323904	0.640537	0.489121	0.441276	0.22194	0.564829	0.107067	1.27999
XLOC_011872	linc-GRIN2A	2.20541	0.167718	0	1.90941	1.38237	1.17019	2.90089	3.42935	0.771003	0	1.01117	2.0637	1.41799	1.35886	1.15321	1.74084	0.456586	1.2811
XLOC_002779	linc-NDUFB4-5	5.02018	2.03941	2.76959	2.51967	1.74908	0.979799	0.718657	1.20993	1.36643	4.47076	0.541071	2.56025	2.8879	2.12587	1.47701	2.72408	0.231684	1.28139
XLOC_011430	linc-MEIS2-4	0.735792	0.672718	0.267304	1.15041	1.00522	1.461	0.447865	1.01255	0.879663	0.73576	0.18934	1.3012	0.695018	0.777966	0.381199	0.998109	0.428635	1.28297
XLOC_005706	linc-MDGA1-1	0.170393	0.850606	0	0.376047	1.18184	0.329877	0.708439	2.83791	0.162041	0.579958	0.17004	1.13852	0.586719	0.669741	0.800787	0.862619	0.390182	1.28799
XLOC_014141	linc-CECR2-3	0.199964	0.391242	0.267312	0.95881	0.455083	1.61311	0.454151	0.60797	1.30478	0.478344	0.161952	0.384154	1.2318	0.626611	0.469827	0.807977	0.599376	1.28944
XLOC_002872	linc-EIF2A	2.16618	2.18271	0.906592	1.03688	1.6417	2.01815	1.4112	1.92054	1.20966	1.23858	0.533481	1.19363	2.61994	1.4787	0.5506	1.90679	1.00855	1.2895
XLOC_008174	linc-SPIN4	7.38215	9.23022	8.35157	7.50449	9.58266	9.61562	5.53028	10.2021	5.74412	6.39164	3.69771	5.36935	14.325	7.5666	2.06028	9.84718	6.3326	1.3014
XLOC_001489	linc-PEX13	4.78465	2.57567	2.56178	4.74805	2.11972	2.05429	2.10653	3.40192	3.83839	4.76408	3.35903	4.14825	4.45685	3.30128	1.10395	4.30255	0.218213	1.3033
XLOC_005034	linc-ARAP3	0.834963	0.126911	0	1.12763	1.61276	1.8274	0.331043	0.338985	0.189081	0.080821	0.2738	1.03129	0.572343	0.613036	0.642885	0.801817	0.324525	1.30794
XLOC_014415	linc-FAM116B-1	1.18649	1.60414	0.263075	5.67956	2.22572	0.517587	3.947	1.50759	0.952306	6.82788	0.993915	4.73825	1.37755	2.33684	2.18693	3.0579	2.37637	1.30856
XLOC_007808	linc-ALG2-5	0.45042	0.670128	0.171548	0.745962	1.0183	0.169537	0.748792	0.448643	0.35758	1.18508	0.123051	0.761338	0.688259	0.553549	0.352466	0.724798	0.0516747	1.30937
XLOC_014394	linc-PHF21B	1.28545	0.829262	2.13136	1.24623	1.10884	1.15028	1.94072	1.37144	0.605437	0.833797	0.121635	0.673991	2.33208	1.14768	0.567761	1.50304	1.17245	1.30963
XLOC_001854	linc-SMARCAL1-2	1.50545	1.09425	1.41908	4.4561	4.29982	4.29192	0.849644	1.28795	2.45233	1.62135	0.515336	2.38717	3.2805	2.16302	1.4855	2.83383	0.63168	1.31013
XLOC_004787	linc-RANBP3L-5	2.16837	2.68912	1.57937	2.27087	1.55572	0.841687	4.65638	2.30839	1.3274	1.39709	2.55737	2.61797	2.95524	2.12289	1.02002	2.7866	0.238486	1.31265
XLOC_003331	linc-SPATA16-1	0.0690901	0.118031	0.114031	3.23005	0.0429106	0	0	2.20311	0.263568	1.14353	1.03434	0.368271	1.59417	0.747151	1.07828	0.981221	0.866841	1.31328
XLOC_004517	linc-AQPEP	0.646047	0.0933988	0.261752	4.40571	1.5066	13.8364	0.464086	0.249919	0.821655	0.715047	0.266664	4.46992	1.08828	2.11521	4.07358	2.7791	2.39118	1.31387
XLOC_008237	linc-IGSF1-3	1.8074	2.1317	2.2487	0.859533	1.12786	0.372328	1.35187	0.593046	0.846265	0.848367	0.380771	0	3.0039	1.14253	0.664678	1.50195	2.12408	1.31458
XLOC_009727	linc-SLC48A1-4	0.086847	0.10536	0.271571	0.906296	0.460506	0.287082	0.321665	0.934211	0.783359	0.735027	0.103192	0.72147	0.473198	0.454101	0.328746	0.597334	0.175555	1.31542
XLOC_013561	linc-PTPN1-3	0.430399	0.233803	0.169038	0.320427	0.568966	0.886683	1.43806	1.26071	0.262388	0.225435	1.68993	1.10638	0.684188	0.680531	0.549516	0.895284	0.298535	1.31557
XLOC_012359	linc-ITGAE	0.411056	0.238425	0.276149	0.262455	0.414544	0.4453	0.124086	0.255528	0.0533603	0.091385	0.0842504	0.358798	0.277351	0.241504	0.140897	0.318075	0.0575917	1.31706
XLOC_007276	linc-TYRP1-7	0.304965	0.630604	0.24731	1.01669	0.305833	0	0.325759	1.06852	0.14367	2.28907	0.0382543	0.496905	1.03091	0.579152	0.670763	0.763907	0.377599	1.31901
XLOC_011480	linc-BCL2L10	0.425792	1.28061	0.199214	0.95277	1.58277	1.06858	0.451295	0.362434	1.19476	0.820912	0.268198	1.06023	1.00532	0.782485	0.467861	1.03277	0.0388272	1.31987
XLOC_008152	linc-ZNF674	2.64896	1.44853	5.51336	2.3061	2.59124	2.27984	1.63949	5.59655	2.26257	2.83546	0.744374	4.2566	2.92476	2.71513	1.52884	3.59068	0.941753	1.32247
XLOC_008367	linc-ITIH2-13	0.040384	0.0979075	0.0631082	0.0903181	0.915633	0.0381137	0.470242	0.606825	0.327359	0.248023	0.172533	0.365172	0.376371	0.279132	0.28177	0.370772	0.00791889	1.3283
XLOC_008461	linc-BMS1-4	2.10068	1.95549	2.84633	3.68655	6.74042	3.20544	1.40033	1.16146	0.662423	1.03913	0.844874	3.26196	2.96858	2.33119	1.77202	3.11527	0.207451	1.33634
XLOC_002368	linc-LY75	1.18608	0.728838	0.166663	1.78916	1.99126	1.65601	1.09903	0.530845	1.41311	0.474638	0.592408	0.96908	1.85722	1.05709	0.603753	1.41315	0.62801	1.33682
XLOC_004611	linc-MRPL22	0.314369	0.366442	0.736222	0.208369	0.679691	0.724321	0.443961	0.149368	0.313786	0.320513	0.330895	0.471902	0.6485	0.417085	0.205354	0.560201	0.124874	1.34313
XLOC_001562	linc-RPIA	0.391884	0.443235	0.24491	0.584324	0.173235	0.295798	0.0414887	0.0840494	0.282208	0.120235	0.278906	0.295043	0.425728	0.267298	0.162387	0.360386	0.0924082	1.34826
XLOC_008475	linc-RASSF4	0.707517	0	0.189341	0.859614	0.605359	0.692175	0.242075	0.847431	0.459255	0.425043	0.120455	0.834407	0.429999	0.468024	0.299039	0.632203	0.28596	1.35079
XLOC_011217	linc-THBS1-1	0.127783	0	0.116548	0.0338337	0.27632	0	0	0	0	0.39846	1.47307	0.294448	0.302167	0.220547	0.436012	0.298308	0.00545816	1.35258
XLOC_009876	linc-DAO-1	0.208735	0.261223	0.234902	0.48448	0.30806	0.130801	0.737855	0.245847	0.207182	0.949564	0.218673	0.483285	0.498107	0.362484	0.258004	0.490696	0.0104807	1.3537
XLOC_003853	linc-CTBP1-4	0.446227	0	0.786235	0.593136	0.685589	0.197733	0.592194	1.49298	0.782103	0	0.182546	0.698784	0.720214	0.523522	0.434521	0.709499	0.0151533	1.35524
XLOC_000624	linc-GGPS1-4	0	0.30477	0.233851	0.296458	0.244846	0.354509	0	0	3.49619	0.628826	1.00744	0.821192	0.801742	0.59699	1.0067	0.811467	0.0137532	1.35926
XLOC_000385	linc-CHD1L-1	16.6431	5.94892	6.93294	4.36084	4.58574	6.47377	7.52109	15.9956	4.71146	3.48468	2.79889	10.0946	9.56181	7.22337	4.72289	9.82821	0.376739	1.36061
XLOC_000160	linc-GUCA2B	0.541812	0.917923	0	0.786069	0.690242	0	14.0835	0.702303	0	4.52098	0.280254	0.493066	5.08188	2.04755	4.18891	2.78747	3.24478	1.36137
XLOC_010389	linc-RNASEH2B-2	5.37357	4.0807	1.50382	1.64392	0.64861	1.33043	1.55306	1.6194	2.02125	1.73744	1.23964	3.4108	2.22642	2.06835	1.38919	2.81861	0.837483	1.36273
XLOC_002527	linc-IQCA1-2	0.792412	1.84198	0.251902	2.56911	1.37715	0.612435	1.98111	0.373171	0.750272	1.86841	1.57481	1.30996	2.16022	1.27207	0.758577	1.73509	0.601225	1.36399
XLOC_000744	linc-C1orf201-2	26.2028	5.87893	4.95071	8.56601	11.3464	8.94721	4.94805	7.86342	13.9216	15.3059	2.0406	15.7725	11.5668	9.99742	6.68549	13.6697	2.97388	1.36732
XLOC_008149	linc-CXorf36-1	0	0.486209	0	1.03589	0.484585	0.56449	0	5.25406	0.567534	4.29489	0.148872	2.10784	1.08624	1.16696	1.82425	1.59704	0.72238	1.36855
XLOC_000942	linc-DPH5	0	0	0.314724	0.722	0.339835	0.574621	0.203749	0.479932	0.37834	1.02983	0.0992399	0.336946	0.69456	0.37657	0.314888	0.515753	0.252871	1.36961
XLOC_005214	linc-HIST1H2AG-4	2.74683	2.16409	2.97464	0.46491	2.71722	1.10188	1.08489	1.56441	1.92043	1.7642	0.574941	2.89309	1.88271	1.7344	0.869256	2.3879	0.714447	1.37678
XLOC_000008	linc-SAMD11-4	1.66904	1.37103	1.37753	2.88383	4.7427	2.24116	4.70996	2.18256	2.33115	6.17554	0.691078	3.60293	4.00454	2.76142	1.71791	3.80374	0.283981	1.37746
XLOC_012192	linc-PPP1R1B	0.273837	67.9609	11.5196	56.5479	21.6433	3.97471	24.5934	1.9447	23.7904	6.28742	10.4849	3.47337	53.8906	20.8201	22.3365	28.682	35.6504	1.37761
XLOC_008747	linc-DNAJC1	1.09521	0.188096	0.331022	0.713766	0.678297	0.626963	0.507743	0.36474	0.578357	1.51313	0.2037	0.614576	1.0953	0.618275	0.394786	0.854938	0.339923	1.38278
XLOC_005690	linc-C6orf1	15.9587	11.2561	11.1084	13.2754	17.1083	19.9397	5.72354	18.1859	13.4542	10.715	3.52632	13.6863	21.7271	12.7501	5.04796	17.7067	5.6857	1.38875
XLOC_011276	linc-C2CD4A-3	11.7106	0.195136	0.282477	1.69983	0.211946	0.68332	0	0	0.109212	0	1.49428	0.734599	3.40708	1.48971	3.44225	2.07084	1.88973	1.3901
XLOC_003053	linc-XPC-4	0.27149	0.297957	0.250038	0.331415	0.480744	0.3249	0.209354	0.471426	0.441265	0.0749318	0.0698532	0.478073	0.341124	0.293034	0.140797	0.409598	0.0968376	1.39778
XLOC_003641	linc-SEC24B-2	0.368286	0.722583	0.625299	0.491959	0.326554	0.381398	0.81309	1.24128	0.455924	0.538526	0.313559	0.757174	0.839294	0.570769	0.275213	0.798234	0.0580676	1.39852
XLOC_005323	linc-TMEM14A-1	0.346339	0.24585	0.632019	0.917243	0.613968	0.687051	0.324864	0.608	0.959345	0.782724	0.287729	0.597533	1.03481	0.582285	0.251306	0.816172	0.309202	1.40167
XLOC_010376	linc-COG3-1	0.40783	0.238847	0.278081	0.423795	0.609433	0.595363	1.74643	0.173416	0.536275	0.341104	0.290185	0.552385	0.887685	0.512796	0.433803	0.720035	0.237093	1.40413
XLOC_013591	linc-CDH4-4	0	0	2.08093	0.182524	0.515151	0.616135	0.137062	0.523843	0.295778	0.10147	0.062237	0.398396	0.759577	0.410466	0.59583	0.578986	0.255394	1.41056
XLOC_012115	linc-HS3ST3B1	1.04863	0.519045	0.546578	1.23297	4.36778	0.672181	2.90752	0.141167	0.333832	0.362721	0.63021	2.66713	0.607791	1.16024	1.30474	1.63746	1.45617	1.41131
XLOC_012139	linc-DHRS7B-4	0.301076	0.0978331	0.283241	0.179407	0.690659	0.0570979	0.763326	0.786943	0.109513	0.750495	1.78653	0.920816	0.569434	0.527829	0.509621	0.745125	0.248465	1.41168
XLOC_010102	linc-CTDSP2-1	3.77868	1.42114	5.72333	5.69244	8.38267	7.45403	1.21395	2.78794	8.03608	5.37273	0.969953	7.20637	5.84617	4.62118	2.75706	6.52627	0.961807	1.41225
XLOC_010212	linc-VSIG10	0.204225	0.602691	0.583094	0.547722	0.542765	0.633688	0.341107	0.123737	0.0580937	0.199135	0.131051	0.304052	0.716204	0.360664	0.224076	0.510128	0.291435	1.41441
XLOC_005426	linc-WISP3-3	6.34491	9.0889	5.90791	7.09104	9.60951	2.77997	11.3736	8.19595	3.84738	8.97773	3.69579	8.94615	10.8357	6.99206	2.75569	9.89092	1.33611	1.41459
XLOC_008072	linc-ZNF449-2	0.50833	0.363353	0.704545	0.643392	0.548639	0.393584	0.50455	0.325143	0.176667	0.19934	0.165898	0.3098	0.857071	0.412131	0.186296	0.583435	0.386979	1.41566
XLOC_014251	linc-XRCC6	0.927975	1.98683	2.02235	2.52956	1.95346	1.11519	2.00027	0.477907	1.40657	1.07432	0.544993	1.48589	2.66771	1.45813	0.680323	2.0768	0.835673	1.42429
XLOC_003102	linc-C3orf39	4.77025	2.57738	2.60985	2.94299	2.62712	1.65018	3.57954	2.44178	1.34682	2.85794	2.73913	4.36368	3.45345	2.74027	0.903082	3.90856	0.64363	1.42634
XLOC_001025	linc-SEMA6C	1.51331	0.492431	0.748963	0.347296	0.643879	0.219143	2.03563	0.49569	0.234634	0.487504	0.481323	0.609016	1.38989	0.699982	0.565767	0.999453	0.552161	1.42783
XLOC_006742	linc-CHMP7	0.308692	0.468215	0.224474	0.374045	0.497747	0.100429	0.164756	1.00759	0.611484	0.809183	0.156415	0.45463	0.777159	0.429366	0.288146	0.615895	0.228062	1.43443
XLOC_009813	linc-NAV3-1	2.25714	0.631744	0.0660442	2.53497	1.99116	1.8547	3.25199	0.762195	1.52544	1.21009	0.938245	1.7575	2.68604	1.54761	0.938655	2.22177	0.656577	1.43561
XLOC_007556	linc-RABGAP1	0.639784	0.442273	0.757138	0.737928	0.427889	0.231455	0.618976	0.330303	0.381648	0.573742	0.309526	0.664122	0.758634	0.495515	0.179269	0.711378	0.0668301	1.43563
XLOC_002997	linc-MUC20-1	9.83628	17.5714	0.456193	18.1793	26.2147	5.56131	6.44486	1.8446	5.87995	7.67665	12.9156	9.98979	19.3973	10.2346	7.79342	14.6935	6.65211	1.43567
XLOC_000915	linc-BARHL2	1.45503	0.289859	0.990054	1.9731	3.12896	3.19913	2.8194	1.69039	2.16294	1.88897	1.43171	2.40903	3.0901	1.91178	0.894329	2.74957	0.481589	1.43823
XLOC_010109	linc-GRIP1-1	1.47295	0.663618	0.474173	0.364356	0.664677	0.481706	2.52708	0.585176	0.657256	0.261597	0.494295	1.82308	0.4499	0.78608	0.657082	1.13649	0.970985	1.44577
XLOC_004366	linc-ZNF131-1	3.84736	6.42232	2.17743	4.94333	7.03014	4.72303	5.19592	4.23388	3.78229	6.03804	4.21098	5.11507	8.71858	4.78225	1.37137	6.91682	2.54807	1.44635
XLOC_001192	linc-TMEM206-5	0.217199	0	0.257282	0.161109	0.917578	0.624221	0.798684	0	0	0.175492	0.158941	0.516765	0.355076	0.300955	0.32689	0.435921	0.114331	1.44846
XLOC_009474	linc-SLC25A45-5	8363.3	5598.98	2515.34	6322.74	5248.7	2724.35	5129.39	14540.6	4883.11	11552.5	2206.8	11058.4	7143.97	6280.53	3854.71	9101.18	2767.92	1.44911
XLOC_003894	linc-FBXL5-2	0	0.10849	0.104025	0.291419	0.229412	0.378962	0.274982	1.81352	1.47729	1.08095	0	0.424406	1.09356	0.52355	0.632765	0.758983	0.473163	1.44969
XLOC_009224	linc-USP35	0.948879	1.08006	2.11234	1.86213	1.38848	1.13927	1.30952	1.20928	0.887856	0.977138	0.856288	1.65734	1.97745	1.25193	0.404363	1.81739	0.226352	1.45167
XLOC_001314	linc-TTC15-8	1.75765	0.171743	0.0996096	0.443325	0.450547	0.0401103	0.31471	1.64393	0.153199	0.130645	0.9284	1.02592	0.594774	0.557624	0.617536	0.810347	0.304866	1.45321
XLOC_009065	linc-USP47-3	3.61978	1.68803	4.16147	3.34124	2.62414	3.72963	3.08154	3.21019	2.3727	3.20579	1.43056	4.18043	4.4045	2.95137	0.846658	4.29246	0.158441	1.4544
XLOC_012681	linc-WDR7-7	0.833031	0.675271	0.815214	0.698295	0.413756	0.344915	0.16514	2.36719	0.660214	0.483761	0.0744963	1.02882	0.978803	0.684662	0.611736	1.00381	0.0353674	1.46614
XLOC_008031	linc-GPRASP1	21.0216	13.4964	12.2375	12.8519	9.49169	10.9258	8.00974	12.0071	9.43049	14.3137	6.1839	16.1572	18.8248	11.8154	3.9139	17.491	1.88628	1.48035
XLOC_006753	linc-LEPROTL1-6	1.86091	0.992097	1.094	3.13532	4.27161	4.68345	1.92288	2.07023	2.43613	2.34286	0.698071	3.44769	3.46508	2.31887	1.28068	3.45639	0.0122966	1.49055
XLOC_012467	linc-NR1D1-1	0.154397	4.1024	1.9508	0.705007	0.382525	0	1.09383	0.180645	0.110744	0.188481	0.0881711	1.78694	0.658551	0.814273	1.23668	1.22275	0.797892	1.50164
XLOC_013174	linc-ZNF543	22.9072	28.2859	33.952	25.8575	20.9065	21.5815	18.2618	24.0671	37.065	25.5698	6.06814	30.681	41.7043	24.0475	8.15531	36.1927	7.79465	1.50505
XLOC_014046	linc-N6AMT1	0.705839	1.21902	0.515319	0.526047	1.08084	0.889614	0.796437	0.507527	1.31808	0.290412	0.246375	1.56781	0.661046	0.735955	0.360896	1.11443	0.641179	1.51426
XLOC_004297	linc-TRIO-1	0.496539	0.511933	0.294661	0.0918911	0.325627	0	0.780576	0.851882	0.232052	0	0.0609093	0.598081	0.410949	0.331461	0.298991	0.504515	0.132322	1.52209
XLOC_004896	linc-AP3B1	1.52246	0.307401	1.50292	0.899167	0.942326	0.682137	0.282103	2.03914	1.13002	1.92524	0.234661	2.12398	1.06416	1.04251	0.644527	1.59407	0.749406	1.52907
XLOC_006554	linc-ORC5-2	1.18856	3.41342	2.34372	3.38372	0.956732	0.663088	0.729429	0.444244	0.34314	1.59706	0.782579	1.24756	3.21456	1.44052	1.12009	2.23106	1.39088	1.54879
XLOC_006931	linc-TG	0.786618	3.50439	0.269296	0.183186	0.434238	0.511459	0.155986	1.38081	0.133405	0.91167	0.304473	0.969426	1.46031	0.779594	0.981984	1.21487	0.347107	1.55833
XLOC_003843	linc-FRG1-1	0.447029	0.725469	0.1751	0.874217	1.13442	0.211729	0.472448	1.0919	0.811302	1.30166	0.667315	1.19247	1.05347	0.719326	0.370723	1.12297	0.0982878	1.56114
XLOC_013350	linc-ZNF404	2.75447	3.50713	0.736351	3.96553	2.27961	1.22327	1.76083	3.35746	4.67924	1.95357	1.55049	3.12116	4.76469	2.52436	1.23451	3.94292	1.16215	1.56195
XLOC_010998	linc-FOXA1-2	6.07081	3.38007	4.22231	1.98586	1.08356	0.295422	1.08196	0.694305	1.62163	0	1.00181	3.08719	3.0144	1.94889	1.86598	3.05079	0.0514703	1.56541
XLOC_003204	linc-CBLB-6	1.011	0.583952	0.171139	0	1.49263	0.213589	0.2247	1.91522	0.200495	0.172338	0	1.3271	0.376981	0.544097	0.647918	0.85204	0.671836	1.56597
XLOC_010556	linc-KATNAL1-3	0.0378687	0.661058	0.307218	2.21375	1.93521	0.734722	1.35553	3.5324	4.77663	7.81157	0.512733	3.48685	3.31766	2.17079	2.37271	3.40226	0.119635	1.56729
XLOC_006415	linc-VPS41-4	0.746085	0.150613	0.407856	0.361579	0.230912	0.105544	0.197509	0.319595	0.335496	0.0571485	0.0884315	0.392661	0.462519	0.272797	0.19674	0.42759	0.0493971	1.56743
XLOC_009494	linc-KRTAP5-11	0.381846	0.210094	0.100751	0.376726	0.444933	0.244649	0.133324	0	0	0.835171	0.187579	0.409884	0.422454	0.265007	0.240374	0.416169	0.00888833	1.57041
XLOC_002099	linc-SMEK2	0.264676	0.376452	0.110982	0.683601	0.595112	0.420738	0.518333	0.215376	0.490398	0.801064	0.124634	0.725805	0.592218	0.418306	0.22596	0.659012	0.0944603	1.57543
XLOC_014404	linc-WNT7B-2	0.383076	0.148103	1.27451	1.69076	1.29328	0.649014	0.371009	0	0.704373	0.141268	0.152774	1.31293	0.645764	0.618924	0.566468	0.979347	0.471758	1.58234
XLOC_007214	linc-FAM84B-8	0.237955	0.860112	1.00101	0.802367	0.392616	0.376384	0.423508	0.449298	0.751208	0.118341	0.119791	0.795107	0.820566	0.502963	0.304836	0.807837	0.0180022	1.60616
XLOC_010593	linc-TPT1-1	0.305122	0.245492	0.128009	0.682898	0.685844	0.308884	0.821353	0.298615	0.272603	0.711961	0.265585	0.559063	0.828301	0.42967	0.242208	0.693682	0.19038	1.61445
XLOC_011559	linc-SEC11A-5	0.339708	0.372782	0.178948	1.00731	0.694381	0.354085	0	5.82892	1.47558	2.45919	0.332025	1.73013	2.1014	1.18572	1.69573	1.91576	0.262528	1.6157
XLOC_001223	linc-TP53BP2-1	0.47204	0.229294	0.295402	0.422159	0.792319	0.223111	1.69773	0.407344	0.170622	0.218518	0.471861	1.00094	0.589509	0.490945	0.437591	0.795225	0.290926	1.61978
XLOC_000048	linc-PEX14	4.33409	2.41354	4.25631	3.45375	5.14653	4.05114	2.66099	4.9422	2.37489	2.98588	0.578516	5.76818	5.24269	3.38162	1.34759	5.50544	0.371578	1.62805
XLOC_005875	linc-PPIL4	0.541812	0.688442	0	0.982586	0.920322	0	1.38073	0	0.534228	0	0	0.986133	0.508188	0.45892	0.495491	0.747161	0.337958	1.62808
XLOC_005126	linc-WRNIP1-3	3.06936	1.28296	1.72409	3.72278	3.48724	2.31714	3.45052	9.4973	2.98993	5.5426	2.14454	3.43231	8.19431	3.56622	2.27805	5.81331	3.36724	1.6301
XLOC_012083	linc-SPNS3	1.02625	1.54559	1.67284	0.550199	1.54428	3.16195	2.60008	5.86405	1.10541	8.71408	1.16868	3.96743	4.62159	2.63213	2.49774	4.29451	0.462561	1.63157
XLOC_001323	linc-RPS7-1	10.7665	2.81034	4.91427	3.91416	3.544	1.46878	1.68191	1.99877	2.36877	2.58969	0.726489	5.08966	5.85742	3.34397	2.73257	5.47354	0.542888	1.63684
XLOC_009517	linc-RAB30	1.07049	1.50389	0.405597	1.30022	0.541281	0.489587	0.38892	1.04303	0.959657	0.652787	0.723085	0.686515	2.02837	0.825322	0.375735	1.35744	0.948835	1.64474
XLOC_000017	linc-TMEM88B-1	5.29765	19.6003	14.831	10.8599	10.5076	5.67593	14.9002	5.58977	4.30113	6.04778	5.6128	20.9156	10.0059	9.38401	5.13755	15.4608	7.71432	1.64756
XLOC_007181	linc-TMEM74	0.898108	0.76459	0	0.216301	0	0	0.303425	1.58495	0	0	0	0.556374	0.573437	0.342489	0.524579	0.564906	0.0120654	1.64941
XLOC_000389	linc-NBPF15-2	0.327087	0.838172	0.445751	0.396583	0.380253	0.499279	0.7373	0.346032	0.237092	0.495007	0.125147	0.698449	0.751168	0.438882	0.20514	0.724808	0.037278	1.65149
XLOC_013703	linc-GGTLC1-7	5.04778	2.79824	2.79161	1.9658	1.86516	0.896273	1.63534	2.71469	2.46098	0.952507	2.52519	1.36651	6.364	2.33214	1.13164	3.86525	3.53376	1.65738
XLOC_013866	linc-CXADR-5	1.38393	1.40778	0.537947	1.11785	0.76003	0.464563	0.734795	1.71385	1.43965	0.91551	0.479539	1.17278	2.15063	0.995949	0.440045	1.6617	0.691444	1.66846
XLOC_012568	linc-ABCA5-3	0.463085	0.116598	0.383586	0.150914	0.0512129	0.108933	1.56523	0	0.07766	0	0.559773	0.302941	0.757538	0.31609	0.456369	0.530239	0.321449	1.67749
XLOC_000166	linc-UROD	0.127241	0.103458	0.19962	0.379049	0.336679	0.120751	1.20931	1.11139	0.115897	0.397469	0.0914599	0.877811	0.402103	0.38112	0.40224	0.639957	0.336376	1.67915
XLOC_008185	linc-NAP1L2-4	416.264	143.115	566.718	614.797	1512.74	823.413	994.293	1927.16	477.321	2510.55	605.296	1200.98	2044.94	962.879	725.289	1622.96	596.77	1.68553
XLOC_001532	linc-MTHFD2	4.90734	3.33408	5.08476	5.12739	6.7913	10.5041	4.46346	9.82981	12.2839	8.12328	1.38668	12.7534	9.35314	6.53055	3.31698	11.0533	2.40435	1.69255
XLOC_009445	linc-GLYATL2	2.16968	0.78948	1.41073	1.54712	1.7159	0.925093	0.758866	0.899011	1.82558	2.92523	0.643905	2.28453	2.52407	1.41915	0.710589	2.4043	0.16938	1.69419
XLOC_006738	linc-SORBS3	0.149479	0.020052	0.116493	0.371701	0.737694	0.257695	0.275824	0.27514	0.356374	0.746531	0.305574	0.779671	0.343026	0.328414	0.229811	0.561349	0.308755	1.70927
XLOC_013283	linc-ZNF681-5	0.504873	0	1.10643	0.94054	0.80257	0.811974	0.320331	0.436729	0.639728	0.624752	0.26471	1.30311	0.71104	0.586603	0.323259	1.00707	0.418657	1.71679
XLOC_001209	linc-GPATCH2-8	0.137334	0	0.217693	1.31928	1.5864	1.71869	2.01047	0.952795	0.943241	0	0.812568	2.00679	1.02649	0.881679	0.722921	1.51664	0.693177	1.72017
XLOC_011837	linc-SPIRE2	1.82066	3.06615	1.97872	2.43081	0.92784	0.545082	0.70177	1.17337	0.666743	0.797303	0.523048	2.88325	1.6981	1.33014	0.863682	2.29067	0.838028	1.72214
XLOC_012037	linc-FAM92B-3	1.78635	0	0.429987	0.217986	1.23819	0.459847	1.5494	2.15751	0	0.308637	0.326796	1.34517	1.31768	0.770428	0.767882	1.33142	0.0194384	1.72816
XLOC_005449	linc-GJA1-2	0.649908	0	0	0.748199	1.478	3.63678	0.506678	2.6245	0.653426	3.15101	0.701913	3.09289	1.36621	1.2864	1.27212	2.22955	1.22095	1.73317
XLOC_001728	linc-PSMD14	0.544603	1.121	0.877979	1.92075	0.715634	1.62383	0.753142	0.0519744	2.56415	1.44984	0.358131	3.30513	0.484425	1.08918	0.7408	1.89478	1.99454	1.73963
XLOC_014003	linc-SAMSN1-3	0.34053	0.173498	0.209425	0.0632344	0.330561	1.18064	0.28272	1.69419	0.921132	2.82957	0.153154	0.413387	2.18012	0.743514	0.862831	1.29675	1.24927	1.74409
XLOC_004606	linc-G3BP1	0.0840976	0.22581	0.371583	0.585458	0.396979	0.184656	0.0891378	0.238551	0.426691	0.25594	0.0662049	0.54431	0.388387	0.265919	0.16418	0.466348	0.110254	1.75372
XLOC_011280	linc-TLN2-1	2.08906	1.15039	1.90857	0.617729	2.49098	9.12041	0.773695	1.08191	0.690372	0	0.443264	1.52221	4.9738	1.85149	2.52651	3.24801	2.44064	1.75427
XLOC_012393	linc-HS3ST3A1-1	0.38887	0.433529	0.0206423	0.276509	0.483787	0.136882	0.160603	0.581619	0.398514	0.635779	0.116564	0.356577	0.804445	0.3303	0.202348	0.580511	0.31669	1.75753
XLOC_008405	linc-ARL5B	0.156327	0.352891	0.39027	0.419713	0.442622	0.147221	0.198769	0.200015	0.252337	0.143063	0.103511	0.608507	0.289463	0.255158	0.123789	0.448985	0.225598	1.75963
XLOC_003544	linc-TMEM165	0.137527	0.526267	0.193469	0.281213	0.425053	0.161628	0.316459	0.0699119	0.0737645	0.366852	0.0649236	0.308512	0.530062	0.237915	0.156782	0.419287	0.15666	1.76234
XLOC_002293	linc-C1QL2	0.915075	0.10894	1.08473	0.763035	1.21203	0.548437	0.840472	0.778822	0.305371	0.928437	0.613135	1.09358	1.50282	0.736226	0.325533	1.2982	0.289376	1.76332
XLOC_012894	linc-ZNF516-3	0.296942	0.0732802	0.381857	0.187546	0.253124	0.406805	0.145516	0.192071	0.182617	0.0858633	0.0428702	0.269695	0.451695	0.204408	0.120462	0.360695	0.128693	1.76458
XLOC_014334	linc-XBP1	0.0897611	1.17584	1.90925	2.13552	1.42087	0.685565	1.79611	2.39861	0.33108	0.714849	2.43466	0.98233	3.90519	1.37201	0.831036	2.44376	2.06677	1.78115
XLOC_008583	linc-WNT8B	2.84558	8.92606	15.7175	4.16545	3.48308	2.43693	2.27617	2.42201	2.40358	3.82168	1.14203	8.98447	7.17708	4.51273	4.2303	8.08077	1.27802	1.79066
XLOC_012256	linc-ANKFN1	0.281502	0.116463	0	1.97526	0	0	0	0	0.264774	0	0.208457	0.458364	0.472421	0.258769	0.580641	0.465392	0.0099398	1.79849
XLOC_010236	linc-DHX37-22	1.19239	0.571921	1.97191	0.6303	0.454909	0.435185	0.808431	1.78209	0.693129	1.17469	0.280317	1.03036	2.25034	0.908661	0.558293	1.64035	0.862656	1.80524
XLOC_010279	linc-CHFR-2	0.284222	0.470942	0.553086	0.516975	0.645276	0.400222	0.0565461	0.262592	0.427345	0.536636	0.200548	0.737434	0.70576	0.395854	0.176513	0.721597	0.0223969	1.82289
XLOC_008855	linc-AGAP5-1	0.368286	0.682475	0.329547	0.431216	0.418087	0.0995971	0.444983	0.227911	0.190668	0.40754	0.326287	0.400024	0.907042	0.356963	0.154234	0.653533	0.358516	1.83081
XLOC_000441	linc-FCGR2A	1.38013	3.3793	1.18366	2.69715	2.27216	2.38945	0.877749	3.52231	2.54508	1.5956	0.716962	4.0803	3.44081	2.05087	0.965408	3.76056	0.452188	1.83364
XLOC_012579	linc-SRSF2-3	0.338908	0.0640997	0.403609	0.342128	0.211907	0.131071	0.296078	0.674649	0.106687	0.693668	0.0657019	0.473651	0.640733	0.302592	0.222152	0.557192	0.118145	1.8414
XLOC_000133	linc-ADC	0.240049	0.0777523	0.112682	0.178896	0.127228	0.36314	0.304687	0.414542	0.520806	0.148253	0.137164	0.509316	0.374954	0.238654	0.143744	0.442135	0.0950083	1.85262
XLOC_010614	linc-C13orf1-3	0	0.529532	0	0	0	0	0.512504	0.896321	0.372166	0	0.312867	0.629282	0.259435	0.23849	0.309386	0.444358	0.261521	1.86322
XLOC_013981	linc-COL18A1-4	6.56412	4.49937	4.00364	6.85639	6.52424	3.09983	6.57416	3.03419	2.77871	2.44163	2.51441	9.81467	6.8354	4.44461	1.83513	8.32503	2.10666	1.87306
XLOC_005459	linc-CENPW-1	0.220925	0	0	0.245749	0.0968132	0.21171	0	1.49956	0.102707	0.715054	0.0539264	0.350933	0.723391	0.28604	0.451312	0.537162	0.263368	1.87792
XLOC_001952	linc-ADI1	0.34467	0.479823	0.12265	0.931562	0.872193	0.558324	1.49688	0.410737	0.525503	0.230862	0.288796	1.15347	0.987746	0.569273	0.395189	1.07061	0.117185	1.88066
XLOC_003663	linc-METTL14-1	0.382063	0	0	0.818514	0.950552	0.764481	0	1.06071	0	0	0.411723	0.744696	0.767535	0.398913	0.429894	0.756115	0.0161496	1.89544
XLOC_001002	linc-PRKAB2-2	1.04892	0.507523	0	0	0	0	1.08227	0	0.266009	0.67927	0	0.503859	0.732434	0.325817	0.435151	0.618146	0.161627	1.89722
XLOC_012065	linc-C17orf97-2	0.664106	1.70586	0	0.477631	0	0.989259	2.67483	3.59125	0.669406	1.92652	0.175629	3.15164	1.29932	1.17041	1.17182	2.22548	1.30979	1.90146
XLOC_003765	linc-NPY5R-1	0.429109	0.412901	0.260237	0.455495	0.518937	0.219999	0.281808	0.464736	0.254552	0.413965	0.137182	0.596141	0.74643	0.349902	0.122943	0.671285	0.10627	1.9185
XLOC_001765	linc-HNRNPA3-4	0.105055	0	0.082925	0	0.100685	0.220514	0.572634	0.758792	0	0.186721	0.53198	0.532732	0.360166	0.232664	0.265096	0.446449	0.122023	1.91886
XLOC_008866	linc-POLR3A-4	0	0.346518	2.48183	0.454269	0.178072	0	0.213546	0	0.598054	0	0.941184	0.356915	1.47144	0.473952	0.730465	0.914178	0.788088	1.92884
XLOC_013057	linc-ZNF567	0.184346	0.349543	0.144551	0.411912	0.162628	0.0582845	0.25962	0.535863	0.111823	0.287462	0.205939	0.564321	0.387752	0.246543	0.141442	0.476036	0.124853	1.93085
XLOC_008666	linc-GLRX3-2	1.3166	0.228698	0.290831	1.1418	1.15072	1.01885	0.679624	0.450879	0.95117	1.20936	0.585862	2.05757	1.11471	0.820399	0.388371	1.58614	0.666703	1.93338
XLOC_011880	linc-CPPED1-3	0.0321518	0.163586	0.0375292	0.892671	0.817041	1.11467	0.0853033	0.440798	0.690816	1.83226	0.149562	1.51517	0.690976	0.568763	0.568864	1.10307	0.582793	1.93943
XLOC_011047	linc-TMEM30B	0.532607	0.674696	0.211267	2.10581	1.11974	1.83056	1.93628	0.667466	0.774258	0.976413	0.144136	1.42772	2.44575	0.997567	0.681507	1.93674	0.719856	1.94146
XLOC_002730	linc-EPHA6-1	142.377	148.604	166.511	174.062	254.083	338.281	289.449	2566.39	278.367	1381.3	99.6823	1283.53	795.038	530.828	764.55	1039.28	345.416	1.95786
XLOC_013045	linc-ZNF30-3	0.0458267	0.014072	0.00682293	0.165078	0.464916	0.620914	0.323637	0.0184196	0.955002	0.732951	0.0689106	0.347358	0.871521	0.310595	0.336034	0.60944	0.370639	1.96217
XLOC_011650	linc-BFAR	1.75243	0.422331	2.79576	0.531685	1.00663	1.44781	1.02797	1.06413	0.709866	0.710291	0.639012	2.58957	1.74517	1.10072	0.688203	2.16737	0.597081	1.96905
XLOC_001851	linc-TMEM169-3	5.52577	0.702964	2.70399	0.920258	1.2557	0.182109	10.1281	6.81743	1.40886	0.761915	1.71109	7.0299	4.47063	2.91984	3.18694	5.75026	1.80968	1.96938
XLOC_003327	linc-TNFSF10	0.0305166	0.232752	0.473404	0.427824	0.0270438	0.40243	0.0323887	0.128657	0.013579	0.0230059	0.0717034	0.383886	0.284119	0.169391	0.182417	0.334002	0.0705459	1.97178
XLOC_002209	linc-TRIM43B-2	0	0.309924	0	0.818076	0.542064	0	0.384997	2.23978	0.177616	0.640812	0.202249	0.943489	0.972425	0.483229	0.643308	0.957957	0.0204608	1.98241
XLOC_005464	linc-TAAR9-2	0	0.0985033	0	0.0885395	0.627616	0.458911	0.12537	0	0.892246	0.194852	0.21192	0.382515	0.59137	0.245269	0.292407	0.486942	0.147683	1.98534
XLOC_000467	linc-ZBTB37	1.66095	2.3246	1.0428	1.08842	1.28881	0.567828	0.981944	0.872287	0.666579	0.831886	0.446229	1.93929	2.31436	1.07021	0.536634	2.12683	0.265215	1.98729
XLOC_000527	linc-TMEM183B-1	0.196364	0.402734	0.387169	0.218775	0.603604	0	0.413224	0	0	0.629542	0.190845	0.463448	0.636881	0.276569	0.22912	0.550165	0.122636	1.98925
XLOC_013621	linc-TBC1D20	0.546161	0.495732	0.399652	0.152726	0.301944	0.321685	0.542368	0.145885	0.551751	0.260866	0.177794	0.512109	0.897284	0.354233	0.16155	0.704697	0.27236	1.98936
XLOC_003482	linc-STIM2-2	0.248012	0	0.130114	0.430532	0.145544	0.236424	0.174257	0.366224	0.0759943	0.654867	0.0399256	0.642788	0.265001	0.227445	0.193013	0.453894	0.267136	1.99562
XLOC_005854	linc-TXLNB-1	7.85177	3.04591	0	1.63172	5.15392	3.28961	13.1655	12.4229	1.97833	8.22513	1.23772	15.0022	6.20269	5.27296	4.53748	10.6024	6.22219	2.01072
XLOC_004448	linc-VCAN	0.24737	0.20867	0	0.970204	0.695113	0.484904	0.327676	5.249	0.81042	0	0.171429	2.45678	0.910784	0.833162	1.49914	1.68378	1.09318	2.02095
XLOC_010097	linc-TMEM194A	0.231827	0.126118	1.033	1.2058	1.82234	1.83281	1.21774	0.16938	0.778864	3.5321	0.446464	3.34856	1.23036	1.12695	1.00468	2.28946	1.49779	2.03156
XLOC_008220	linc-RNF113A	0.212825	0.115587	0.111434	0.369719	0.250103	0.202323	0.0748582	0	0.129696	0.334223	0	0.328058	0.338119	0.163706	0.122712	0.333089	0.0071142	2.03467
XLOC_013929	linc-CBR1-1	0.12868	0.230804	0.257861	0.241203	0.907211	1.18913	1.20413	1.38386	0.152477	0.105887	0.532854	0.436686	1.90714	0.575827	0.49675	1.17191	1.03977	2.03518
XLOC_000939	linc-DBT-3	1.52092	0.669112	0.662056	1.7648	1.03162	0.675492	0.577226	0.859241	0.900424	0.5844	0.880711	2.11457	1.63275	0.920546	0.388877	1.87366	0.340698	2.03538
XLOC_002952	linc-VPS8-2	0.214903	0.178492	0.105228	0.35051	0.931717	2.67599	0.121348	0.266993	0.451985	0.625144	0.277147	1.4027	0.898281	0.563587	0.741955	1.15049	0.356678	2.04137
XLOC_001398	linc-EFR3B	3.04988	0.48568	3.5606	1.58673	1.06826	0.826836	0.618531	0.356174	0.28681	0	0.36004	2.4739	2.05779	1.10905	1.17258	2.26584	0.294234	2.04305
XLOC_004435	linc-PDE8B-2	0.854747	0.537531	2.73683	0.468771	4.04083	9.79063	1.54197	10.0367	1.65131	4.15618	0.757952	5.19212	8.40928	3.32486	3.50715	6.8007	2.27488	2.04541
XLOC_013499	linc-CST7-1	1.52764	0.514438	1.86068	1.59486	1.66734	1.56452	0.362212	0.529911	3.37478	0.209175	2.84207	0.933091	5.08712	1.45888	1.01698	3.01011	2.93734	2.06331
XLOC_005748	linc-KLHL31-1	2.39083	0.245451	1.27502	1.00501	2.30899	1.29666	1.18038	0.692791	0.861438	0.609319	1.15977	2.68389	2.20854	1.18415	0.658188	2.44622	0.336123	2.0658
XLOC_010602	linc-HTR2A-3	0.175671	2.63339	0.839544	1.0331	0.456451	0.34039	0.912077	0.839851	3.68239	0.600714	1.22947	1.7689	3.03859	1.15846	1.06157	2.40374	0.897806	2.07495
XLOC_009554	linc-IL18	0.220954	0.742041	0.531117	1.12985	0.37927	0	0	0.549678	1.49794	0.786329	0.449008	0.385913	1.98874	0.571472	0.455571	1.18733	1.13337	2.07767
XLOC_003471	linc-CLRN2-1	1.15039	0.535065	0.697373	0.858157	1.31266	1.25022	0.840204	0.162869	1.00595	1.00962	0.518715	1.02911	2.51419	0.849202	0.349113	1.77165	1.05011	2.08625
XLOC_002897	linc-IQCJ	0.14058	1.5965	0.209441	0.406733	0.509875	0.761731	0.856226	0.202136	0.271019	0.216871	0.726489	0.457445	1.78009	0.536146	0.4334	1.11877	0.935251	2.08669
XLOC_004250	linc-C5orf38-5	0	0	0	0.153361	0.721227	0.193371	0	0.35981	0.184567	0	0.0583625	0.368975	0.266037	0.151882	0.222321	0.317506	0.0727882	2.09048
XLOC_001313	linc-TTC15-9	1.06147	0.116463	0	0.355953	0.245415	0	0.406217	0.431974	0.132387	0.154487	0.140651	0.687545	0.471134	0.27682	0.299513	0.57934	0.153026	2.09284
XLOC_000576	linc-MIA3-1	0.286715	0.0503505	0.330743	0.259715	0.134416	0.713901	0.209798	0.136136	0.249366	0.486867	0.156978	0.655504	0.492539	0.27409	0.186907	0.574021	0.115234	2.09428
XLOC_005811	linc-LAMA4-3	0.274753	0.225034	0.684442	0.368512	0.431543	0.0493046	0.914062	0.57628	0.291722	1.15642	0.401606	0.773378	1.27805	0.488516	0.3233	1.02571	0.356857	2.09965
XLOC_006364	linc-PRPS1L1	0.158995	0.333099	0.919663	0.454439	0.222389	0.674039	0.413623	1.17297	0.432581	0.922972	0.0662752	0.796717	1.40765	0.52464	0.35425	1.10218	0.431995	2.10084
XLOC_009900	linc-RNFT2-1	0.167619	0.134877	0.223899	0.0893195	0.0424048	0.090047	0.279306	0.152379	0.0213983	0.290642	0.11292	0.356602	0.257277	0.145892	0.0889309	0.306939	0.0702334	2.10388
XLOC_004140	linc-C4orf45-3	0.489424	0	0	8.7303	0.62697	0.719234	0	1.86363	0.239026	12.4412	0	9.15878	0.449508	2.28271	4.22331	4.80414	6.15839	2.10458
XLOC_006455	linc-LOC389493-2	0	0.313238	0	0.260477	0.908707	0	1.82002	0	0	4.36246	0	0.702876	2.24003	0.696809	1.34143	1.47145	1.08693	2.1117
XLOC_003615	linc-METAP1-2	0.312962	0.31604	0.174519	0.349986	0.677988	0.295279	0.289918	0.583912	1.46408	1.66819	0.330492	1.52199	0.96646	0.587579	0.506015	1.24422	0.392819	2.11755
XLOC_006912	linc-FAM91A1-3	1.47745	0.754169	0.239147	0.427227	1.24825	0	0.599453	3.12033	0	0.557964	0.154216	2.73837	0.56447	0.779837	0.910537	1.65142	1.53718	2.11765
XLOC_000610	linc-C1orf124-1	0.225467	0.322629	0.292859	0.261638	0.221796	0.141348	0.0265616	0.319093	0.291185	0.418431	0.0472758	0.373376	0.615723	0.23348	0.119712	0.494549	0.171365	2.11816
XLOC_001023	linc-MCL1	3.34477	7.17871	2.56798	3.34539	2.45683	1.70069	2.62699	2.83965	2.19278	2.06871	2.65307	5.16868	7.53418	2.99778	1.4722	6.35143	1.67266	2.11871
XLOC_004078	linc-SCLT1-6	0	0	0.209486	0.566858	0	0	0.265687	2.00562	0.255446	0	0.402008	0.469363	0.967516	0.336828	0.586276	0.71844	0.352247	2.13296
XLOC_006133	linc-KCTD7-2	0.784656	0.354692	1.07947	0.584073	1.31415	1.00509	1.23817	0	0.866934	3.35949	0.227606	1.66183	2.54899	0.983121	0.893079	2.10541	0.627317	2.14156
XLOC_005592	linc-RPP40	0.846584	0.585595	0.489686	0.413617	0.62106	0.521545	0.666039	0.398977	0.570175	0.602461	0.260674	0.584122	1.75143	0.54331	0.154912	1.16778	0.825411	2.14937
XLOC_008024	linc-TMEM35	0.207632	0.19049	0.138462	0.232439	0.223442	0.319998	0.267604	0.468805	0.145155	0.402382	0.0766512	0.592441	0.452304	0.243005	0.116448	0.522373	0.0990918	2.14963
XLOC_006248	linc-MEST-2	0.856605	0.140114	0.674417	0.509697	0	0.326845	0.361007	0.190163	0.630786	0.952114	0.248522	0.400523	1.51362	0.44457	0.305525	0.957071	0.787078	2.1528
XLOC_007033	linc-FBXO16-2	0.170324	0.432884	0.253309	1.01295	1.65584	0.624593	1.789	0.476467	1.17779	0.169842	0.409528	2.17014	1.02905	0.742957	0.581206	1.59959	0.806872	2.15301
XLOC_013182	linc-ZNF8-1	0	0.393294	0	0.232759	0.274498	0	0.493602	0	0.299002	0.265858	0.0784508	0.260954	0.537915	0.185224	0.17796	0.399435	0.195841	2.15649
XLOC_011185	linc-GABRA5-5	3.46253	1.07743	3.68459	4.35551	2.59631	1.87175	1.10897	1.61923	2.41457	2.33933	2.06975	6.4559	3.97565	2.41818	1.05146	5.21577	1.7538	2.1569
XLOC_005238	linc-TRIM39-1	1.6724	1.35768	1.80764	1.93319	1.98485	1.31161	2.37653	1.25374	2.04267	1.07611	0.689195	3.60889	3.26596	1.59142	0.497136	3.43743	0.242488	2.15997
XLOC_007549	linc-CEP110-2	1.86363	0.449975	1.22153	0.537659	0.387253	0	0	0.4501	0.41083	0.32194	0.655143	0.526399	1.94737	0.572551	0.538984	1.23688	1.00478	2.1603
XLOC_006853	linc-PKIA-1	0	0	0	1.54764	0	7.92376	0	1.23872	0	0	0.48057	2.609	1.79267	1.01734	2.35716	2.20084	0.577232	2.16333
XLOC_011184	linc-GABRA5-6	1.92483	1.07385	3.16954	2.79772	4.07926	4.00756	1.75112	3.50097	1.37019	1.94764	1.4395	5.73516	4.92588	2.4602	1.09179	5.33052	0.572247	2.1667
XLOC_010555	linc-KATNAL1-1	0.352711	0.146886	0	0.129628	0.610886	0.512628	0.366202	0.421812	0.336147	0.905119	0	0.888426	0.610448	0.34382	0.272522	0.749437	0.19656	2.17974
XLOC_005895	linc-RSPH3	0.34794	0.355827	0.616484	0.517513	0.382631	0.331992	0.366539	0.193296	0.320457	0.553031	0.168335	0.949954	0.699348	0.37764	0.138573	0.824651	0.177205	2.18369
XLOC_003514	linc-FAM114A1-1	0.0452429	0.67327	0.229094	1.23203	0.9215	1.0205	0.359862	0.431447	1.27275	0.835485	0.127943	0.302906	2.53894	0.64992	0.438165	1.42092	1.58111	2.1863
XLOC_005915	linc-PARK2-4	3.60305	0.698631	4.82222	3.02327	3.71734	2.39905	11.4618	0.767849	2.29529	0.470755	1.93402	6.31499	7.77864	3.19939	3.0665	7.04682	1.03496	2.20255
XLOC_004117	linc-NR3C2-3	0.333275	0	0.132572	0.245299	1.01204	0.322406	0	0	0.15825	1.13061	0.166069	0.832316	0.571894	0.318229	0.391653	0.702105	0.184146	2.20629
XLOC_011226	linc-NUSAP1	45.4499	29.8797	64.773	43.2661	18.3238	13.1501	10.2835	61.1532	26.8646	62.9883	6.13316	71.4471	82.8917	34.7514	21.9607	77.1694	8.09255	2.22061
XLOC_013994	linc-S100B-2	11525.8	4933.25	4479.28	5688.6	7906.87	12369	19454.9	25786.5	5297.36	10666.1	5029.4	11734.1	34106.1	10285.2	6870.51	22920.1	15819.4	2.22846
XLOC_010967	linc-OR5AU1	0.550625	0.851687	0.54125	0.449349	0.907987	0.419638	1.21352	0.621493	0.473089	0.999768	0.2342	1.45521	1.48972	0.660237	0.294279	1.47246	0.0244023	2.23021
XLOC_011064	linc-MAP3K9-1	0.252544	0.795541	0	0.338775	0.317672	0.247769	0.230959	0	0.0929576	0.161165	0.274727	0.545075	0.555748	0.246555	0.216445	0.550412	0.00754695	2.2324
XLOC_004419	linc-MCCC2	0.57942	0.324447	0.261989	0.319479	0.534307	0.395124	0.489976	0.0534853	0.997746	0.876441	0.2266	0.75847	1.30329	0.45991	0.280097	1.03088	0.385246	2.24148
XLOC_001826	linc-CREB1-1	0.142784	0.116335	0.224298	0.42521	2.56591	0.203633	0.888206	2.82238	2.15403	0.282168	0.741212	3.30251	1.02114	0.960561	1.03752	2.16182	1.61317	2.25059
XLOC_011680	linc-IL4R-2	0.247344	0.0904338	0.157649	0.168057	0.559909	0.105667	0.214626	0.0476464	0.0803198	0.102239	0.116572	0.509806	0.275817	0.17186	0.141792	0.392811	0.165455	2.28564
XLOC_011856	linc-PRSS22	0.0805978	0.460797	1.4583	0.599724	0.283861	0	0.214461	0	0.0740184	0.655679	0.0777827	1.12627	0.497493	0.35502	0.434364	0.811882	0.444612	2.28686
XLOC_009677	linc-PIK3C2G-2	0.261575	0.442421	0	0.75999	0	0	3.81785	0	0.361628	0	0.631325	2.06036	0.55285	0.570435	1.1121	1.30661	1.06597	2.29054
XLOC_011943	linc-TOX3-3	0.113878	0	1.82301	0.694101	0	0	0	0.118264	0.051694	0	0.0803856	0.415148	0.788153	0.261939	0.555562	0.60165	0.263754	2.29691
XLOC_013282	linc-ZNF681-4	5.46507	0.788978	7.39452	5.40543	3.71707	3.78273	1.70914	7.11196	2.29209	6.8415	1.47952	10.7882	8.45156	4.18073	2.4083	9.61988	1.65225	2.30101
XLOC_007855	linc-MAPKAP1-3	0.83797	0	0.963971	0	0	0	0.37609	0	0.173082	0	0.53118	0.611506	0.595181	0.262027	0.364657	0.603344	0.0115435	2.3026
XLOC_005492	linc-UTRN	2.78747	3.09042	1.59014	2.40626	1.56457	3.00584	2.07396	5.53239	1.26932	2.4732	0.3339	5.53489	5.40439	2.37522	1.3346	5.46964	0.0922774	2.30279
XLOC_000822	linc-STIL-2	0.155117	0.167638	0.399352	0.847601	0.730521	0.244649	0.710702	1.50996	0.374599	0.24015	0.172601	1.10003	1.23019	0.504808	0.41633	1.16511	0.092037	2.30803
XLOC_013737	linc-KIAA1755-3	0.320325	0.456112	0.172817	0.330871	0.632669	0.231688	0.522529	0.209172	0.0440532	0.299226	0.0697373	0.477274	0.908144	0.299018	0.18263	0.692709	0.304671	2.31661
XLOC_001309	linc-SNTG2-3	2.25339	2.22176	3.28398	2.60251	4.96381	2.00106	1.74756	7.21891	2.07257	4.90513	3.04191	6.01985	9.27992	3.30114	1.70639	7.64989	2.30522	2.31734
XLOC_002336	linc-CXCR4-1	0	0.642818	0	0.266515	2.16805	0.372379	0.372249	0	1.14385	0.736866	1.20074	2.16982	0.745457	0.627588	0.665021	1.45764	1.00718	2.3226
XLOC_010890	linc-FLRT2-1	0	0.135433	0.133604	0	0	0	0	0.621209	0	0.787602	0.0612113	0.337047	0.398455	0.158096	0.277708	0.367751	0.043422	2.32612
XLOC_011306	linc-LOXL1	1.25429	0.50701	1.92788	0.810342	0.739104	0.552616	0.752283	0.898433	0.942078	1.02819	0.417029	1.82921	2.34039	0.893569	0.419992	2.0848	0.361459	2.33312
XLOC_006985	linc-CSMD1-1	0.304271	0.402225	0.200583	0.214645	0.254207	0.268606	0.14947	0.25961	0.0951115	0.107864	0.237363	0.681287	0.380183	0.226723	0.0887498	0.530735	0.212913	2.34089
XLOC_000390	linc-NBPF15-1	1.5341	1.18708	2.18592	1.7423	2.58137	0.61549	4.74558	3.55174	1.46077	1.53279	1.28579	3.63593	5.94422	2.03845	1.19091	4.79007	1.63221	2.34986
XLOC_000337	linc-AMPD2	1.07052	0.527966	0.507133	0.238266	0.0938786	0.30758	0.224996	0	0.19881	0.691125	0.156585	0.847972	0.873978	0.365169	0.311066	0.860975	0.018389	2.35774
XLOC_000732	linc-HSPG2	1.44342	0.836608	0.458016	0.745932	1.00604	0.417355	0.904484	0	0.407845	0.960689	0.0713513	1.41445	1.70081	0.659249	0.432158	1.55763	0.202487	2.36273
XLOC_007830	linc-C9orf80	0.55045	0.369079	0.0610282	0.0194679	0.06931	0.0736433	0.380492	1.32493	0.0233458	0	0.0739057	0.308726	0.958719	0.267787	0.396353	0.633722	0.459614	2.36652
XLOC_007633	linc-RFX3	0.449702	0.07364	0	0	0	0.17174	0	0.400622	0.0829417	0.143275	0	0.281265	0.289891	0.120175	0.163154	0.285578	0.0060995	2.37636
XLOC_013957	linc-NDUFV3-1	0.372707	0.964215	2.7435	1.94452	0.309709	0.744753	1.11673	0	0	1.47372	0	3.43844	0.745444	0.879078	0.891377	2.09194	1.90424	2.3797
XLOC_008863	linc-POLR3A-1	0.522387	0.262721	0.356519	1.12	0.577685	0.430683	1.03768	0.139384	0.49806	0.099696	0.216349	1.27201	1.00836	0.478288	0.335752	1.14019	0.186429	2.38389
XLOC_006404	linc-RP9-2	0.32557	0.132033	0.339973	1.89048	1.12993	0.646548	1.35294	1.88273	0.717368	0.420828	0.351804	1.61734	2.37443	0.835473	0.634044	1.99588	0.535343	2.38893
XLOC_010897	linc-SPATA7-3	0.0493662	0.558697	0.191833	0.323143	0.244806	0.073456	0.0262051	0.0519227	0.30988	1.31086	0.244055	0.687648	0.783882	0.307657	0.368412	0.735765	0.0680477	2.39151
XLOC_009784	linc-TMEM5	0.197014	0.658824	1.25889	0.4332	1.35934	0.766162	1.83374	0	0	1.02983	0.29772	2.02168	1.38912	0.712247	0.600972	1.7054	0.447287	2.39439
XLOC_003181	linc-DHFRL1-4	54.0635	51.5807	49.1876	42.6464	83.0031	41.7154	65.3262	5809.55	108.16	3148.75	39.7465	2455.4	1680.21	863.066	1884.35	2067.81	548.142	2.39588
XLOC_010378	linc-COG3-2	0.988964	0.282144	1.07215	0.237171	1.38246	1.30901	0.996295	3.56015	0.663994	2.54644	0	3.12435	2.57613	1.18534	1.05001	2.85024	0.38765	2.40457
XLOC_008500	linc-LRRTM3-3	0	0	0	0.42459	0.744428	0.579689	0	0.774017	0	0	0	0.543414	0.56008	0.229339	0.330308	0.551747	0.0117846	2.40582
XLOC_000683	linc-MEGF6	0	0.22398	0.377958	0.921733	1.3338	0.261384	0.725865	0.753765	0.188398	0.754796	0.264202	1.37591	1.19994	0.527807	0.399453	1.28792	0.12443	2.44014
XLOC_006031	linc-WIPF3	0.642526	0.116335	0.224298	0.47836	0.188759	0.54301	0.0753297	0.156799	0.261095	0.112152	0.205917	0.880669	0.453839	0.273144	0.192023	0.667254	0.301814	2.44287
XLOC_008542	linc-OPN4-1	1.78497	0.562207	1.82439	2.47139	1.53127	1.08919	0.688761	1.11223	0	1.59107	0.680646	3.51387	2.41443	1.21237	0.707625	2.96415	0.777421	2.44491
XLOC_004581	linc-KIAA0141	0.43513	0.184828	0.25879	0.62089	0.95292	0.828008	0.326078	0.215443	0.625687	0.211885	0.20428	0.623932	1.53946	0.442176	0.273818	1.0817	0.647376	2.4463
XLOC_008015	linc-ZCCHC13-2	8.7678	1.09045	1.65034	5.68864	6.1928	1.00638	21.3799	12.7196	0.00956651	21.8893	5.24314	15.3431	22.8283	7.78527	7.81868	19.0857	5.29284	2.45152
XLOC_007415	linc-FOXB2-2	0.464086	0	0.245762	1.36856	1.07615	0.746782	1.29007	0.363064	0.438791	0	0.307019	1.78428	1.05086	0.572753	0.483622	1.41757	0.518606	2.47501
XLOC_012981	linc-OR10H4	0.0232527	0.168606	0.345987	0.364298	0.201429	0.342422	0.709947	0.380459	0.313141	0	0.544463	0.30172	1.22668	0.308546	0.208634	0.7642	0.654045	2.47678
XLOC_007528	linc-DEC1	0.285078	1.39099	0.350428	0.758118	0.517141	0.17803	0.360174	0.249051	0.334107	1.44004	0.478506	1.05926	1.80887	0.576515	0.443034	1.43406	0.530054	2.48747
XLOC_002925	linc-NAALADL2	3.57569	1.66394	5.30853	2.99736	2.61783	13.6035	2.68948	7.2184	1.76822	4.14484	0.588967	10.5324	10.4169	4.19789	3.61627	10.4747	0.0816708	2.49522
XLOC_000375	linc-NBPF9-9	0.0902617	0.0210285	0.0407659	0.131816	0.395192	1.16946	0.0922106	0.0275781	0.328755	0.282897	0.0123042	0.27737	0.898844	0.235661	0.337353	0.588107	0.439448	2.49557
XLOC_012925	linc-SAFB-2	1.09085	3.45878	2.913	1.0733	0.578411	0.0824253	1.062	5.06998	0.0787237	1.27594	0.497766	4.29701	3.53094	1.56193	1.58148	3.91398	0.541693	2.50587
XLOC_000350	linc-MAGI3	11.3828	8.60288	10.9406	18.6885	23.8633	20.6634	10.8598	27.4793	14.3646	29.864	4.24805	42.7055	40.2507	16.4507	8.25467	41.4781	1.73581	2.52136
XLOC_004229	linc-TRIML2-5	0.143892	0.226684	0.453597	0.495298	0.368653	0.674372	0	0.332215	0.672954	0.0797645	0.122882	1.15812	0.484418	0.324574	0.232317	0.821269	0.476379	2.5303
XLOC_013424	linc-ZNF814	1.42417	1.60347	0.615066	1.53236	1.35722	1.3692	0.813394	0.892388	0.848808	0.638292	0.509219	1.25304	4.08965	1.05487	0.405886	2.67134	2.00579	2.53239
XLOC_008213	linc-LRCH2-1	0.118982	3.17201	0.216175	3.89149	3.05644	1.82524	1.3674	0.587152	2.10466	0.989924	0.401447	3.50389	4.67351	1.6119	1.30936	4.0887	0.827046	2.53657
XLOC_005050	linc-CSNK1A1	0.343424	1.17113	0.268234	0.768136	1.38333	0.719882	0.808051	0.0817787	0.686636	0.292466	0.343851	0.803801	2.36701	0.624265	0.403905	1.58541	1.10536	2.53963
XLOC_005024	linc-NRG2-1	1.10657	0	0.0621628	4.61505e-06	4.05654e-06	0.417796	0.333337	7.66913e-06	0.507749	0.624406	0.152462	0.857879	0.631685	0.291318	0.353756	0.744782	0.159943	2.55659
XLOC_001935	linc-TMEM18-7	0	1.32734	1.2496	1.4868	11.7802	4.17047	0.66826	2.01751	9.01033	0	4.42028	1.87439	14.9677	3.28462	3.85053	8.42104	9.25837	2.56378
XLOC_005111	linc-MGAT1-1	0.173674	0.469999	0.499038	0.948753	0.9196	0.713233	0.244682	0.377637	0.473256	0.810329	0.110707	1.14889	1.54847	0.521901	0.292191	1.34868	0.282546	2.58417
XLOC_001417	linc-BIRC6	0.973457	0.839702	1.17554	1.45303	1.19753	0.940401	0.493495	2.35707	1.52523	1.68593	0.32081	2.57896	3.54407	1.17838	0.571039	3.06151	0.682436	2.59807
XLOC_000393	linc-PPIAL4A-4	1.00411	0.447457	0.393058	0.411534	0.724598	0.38729	0.159276	0.325652	0.36347	0.232927	0.263203	1.60041	0.62838	0.428416	0.239888	1.1144	0.687329	2.6012
XLOC_002408	linc-EVX2-8	0.353813	0.129933	0.582204	0.717476	0.100882	0.536742	0.724771	0.248416	0.822845	0.266524	0.460202	0.99766	1.3474	0.449437	0.248804	1.17253	0.247304	2.60889
XLOC_013415	linc-ZNF582	0	0.0574556	1.45095	0.881559	0.0153803	0.157748	0	0.233738	0	0.00469601	0.299169	0.813959	0.660528	0.281881	0.467007	0.737243	0.108492	2.61544
XLOC_008186	linc-NAP1L2-3	0.658555	0.698658	0.643287	1.01255	1.23702	0.854763	1.00204	1.23766	1.11257	2.1499	0.312714	2.11025	3.13451	0.992702	0.476998	2.62238	0.724261	2.64166
XLOC_002275	linc-RGPD8-2	0.22794	0.18759	0.270467	1.54168	1.10974	1.03521	0.556282	0.258574	0.825904	1.58263	0.206467	0.859835	2.94229	0.709317	0.539592	1.90106	1.47252	2.68013
XLOC_007213	linc-FAM84B-4	0	0.181838	0	0.158424	0	0	0	1.61169	0	0.384261	0	0.754347	0.388741	0.212383	0.480332	0.571544	0.258522	2.6911
XLOC_000555	linc-ATF3-1	0.0984347	0.0756352	0.204346	0.172532	0.0470781	0.426914	0.0520521	0.113026	0.121567	0.387261	0.167981	0.630122	0.286251	0.169712	0.127686	0.458186	0.243154	2.6998
XLOC_004566	linc-MYOT-4	0.433354	0.356303	0.513311	0.562543	0.0949862	0.415129	0.56914	0.734139	0.704551	0.525102	0.422782	1.03083	1.59367	0.484667	0.174891	1.31225	0.397988	2.70753
XLOC_005595	linc-F13A1-1	0.287058	0.140679	0.429106	0.236311	0.112472	0.458127	0.268284	0.749864	0.624373	0.669164	0.290458	0.598886	1.50867	0.387809	0.216011	1.05378	0.643314	2.71726
XLOC_004195	linc-AGA-2	0.122121	0.402743	0.193205	1.17449	0.427273	0.45967	0.759873	0.278897	0.148312	0.199485	0.241264	0.780412	1.40688	0.400667	0.315761	1.09365	0.44298	2.72957
XLOC_005361	linc-SH3BGRL2-1	1.52277	0.343278	1.15066	3.60151	10.2826	8.26238	3.42374	6.1391	2.39816	3.09901	1.27161	11.9331	9.06245	3.77226	3.1715	10.4978	2.02986	2.78289
XLOC_011183	linc-GABRA5-7	4.6171	1.24623	3.50961	2.71284	3.04932	2.76872	1.45654	3.26252	1.94116	2.33029	1.79107	9.67588	4.8981	2.60776	0.993922	7.28699	3.3784	2.79434
XLOC_008223	linc-RHOXF1-2	0.211697	0	0	0.68669	0.941446	0.493949	0	0.522416	1.56244	0	1.64258	2.70314	0.378022	0.55102	0.609838	1.54058	1.64411	2.79587
XLOC_004700	linc-BRD9-1	36.0932	13.9244	38.9303	77.6077	352.013	130.765	405.149	549.519	32.965	93.2582	50.2117	369.157	542.522	161.858	184.47	455.84	122.588	2.8163
XLOC_003547	linc-LPHN3-8	0	0.365146	0	0.491819	0.219958	0.150285	0.140471	0.363064	0.423746	0.519373	0.216892	1.06343	0.423773	0.262796	0.182868	0.743602	0.452306	2.82958
XLOC_013181	linc-ZNF8-2	0.539545	1.94859	1.0033	3.17117	3.26848	1.39489	1.11963	6.47253	2.05945	2.4691	0.630289	2.12061	10.3038	2.18882	1.70182	6.21221	5.78639	2.83816
XLOC_004894	linc-ZBED3	0.554038	0.0756497	0.218311	0.2059	0.162348	0.0882024	0	0	0.170481	0	0.223855	0.578586	0.298165	0.154435	0.159278	0.438376	0.198288	2.83858
XLOC_005247	linc-MICB	0.0448517	0.435466	0.420855	1.40407	0.911538	1.356	0.80676	0.676162	2.87436	1.38181	0.661216	1.55977	4.12386	0.997554	0.760275	2.84181	1.81309	2.84878
XLOC_010390	linc-RNASEH2B-1	0.883768	2.71738	0.391874	0.122847	0.433301	0	1.91591	3.21694	3.44002	0.271339	1.14029	4.28074	3.27954	1.32124	1.28632	3.78014	0.707955	2.86105
XLOC_002471	linc-RAPH1-2	0.237067	0.798449	0	0	0.202785	0.231972	0	0.597963	0.692775	0.855401	0.484544	0.839624	1.29806	0.372814	0.326152	1.06884	0.324163	2.86696
XLOC_010709	linc-ZIC5	2.08308	0.964279	1.16439	0.665273	1.88361	0.938221	1.46864	0.750307	1.52557	0.69	0.850739	1.12879	5.66192	1.18037	0.491597	3.39536	3.20541	2.87651
XLOC_005280	linc-DNAH8-2	0	0.593041	0.250984	1.2235	2.44313	0	3.07809	0	0.427982	1.3638	0.898015	4.01594	1.3797	0.934413	1.02958	2.69782	1.8641	2.88718
XLOC_005737	linc-SUPT3H	0	0.0155405	0.0323203	0.0585263	0.467207	0.141673	0.461995	0.350679	0.0995007	0.594181	0.0356117	0.633091	0.553714	0.205203	0.219205	0.593403	0.056128	2.89178
XLOC_007469	linc-HIATL1-1	12.7014	15.8969	4.05202	19.2122	9.90159	8.84213	10.5328	32.0838	7.54926	40.5258	11.198	47.9258	42.9741	15.6814	11.1168	45.45	3.50138	2.89833
XLOC_011858	linc-PKMYT1	0.114384	0.282487	0.0903943	0.423908	0.200368	0	0.120067	0.519214	0.21303	0.371375	0.111845	0.72905	0.563557	0.222461	0.160103	0.646303	0.117021	2.90524
XLOC_012143	linc-MAP2K3-2	0	0.30862	0	0.543219	0.319841	0.179487	0	0.891663	0.176844	0	0	0.313005	0.967813	0.21997	0.286169	0.640409	0.463019	2.91134
XLOC_013728	linc-PXMP4-2	0.8367	0.115358	0.994985	0.206035	0.851211	0.134292	0.874585	0.323065	0.131099	0.69323	0	2.26815	0.467542	0.469142	0.378735	1.36785	1.27322	2.91563
XLOC_014048	linc-CCT8-2	0	1.18608	0.557147	0	1.01022	0.643967	2.4625	1.90671	1.46854	5.45521	0.38884	6.69324	1.3797	1.37084	1.55717	4.03647	3.75724	2.94453
XLOC_011448	linc-EXD1	0.528778	0.583447	0.38532	0.469085	0.295785	0.119488	0.410602	1.25238	0.311855	2.27356	0.135521	1.0824	2.58605	0.615075	0.628534	1.83422	1.06324	2.98212
XLOC_004577	linc-C5orf32-1	0.67574	0.0867189	0.354624	0.373895	0.520938	0.444282	0.31925	0.434864	0.346488	0.760368	0.638252	2.25099	0.455467	0.450493	0.190444	1.35323	1.26963	3.00389
XLOC_009582	linc-TRIM29-3	0.481949	0.170047	0.0487214	0.334403	0.824893	1.18953	0.209877	0.406541	0.149076	0.193857	0.248341	0.664262	1.67396	0.387021	0.339703	1.16911	0.713964	3.02079
XLOC_000294	linc-DR1	0.853008	1.21097	1.04812	2.43406	2.49431	1.00708	2.07697	1.24943	1.81005	10.3382	0.77308	5.64926	8.27591	2.29957	2.73701	6.96258	1.85732	3.02778
XLOC_004804	linc-SEPP1-1	0.256853	0.174244	0.242685	0.383469	0.604396	0.581765	0.419636	0.414894	0.452131	0.430299	0.254785	0.466126	1.87636	0.383196	0.139111	1.17124	0.997186	3.05651
XLOC_013631	linc-IDH3B-1	0	0	0	0.213792	0.896364	0.15041	0	0	0	0	0.0773108	0.256884	0.48769	0.121625	0.267405	0.372287	0.163204	3.06094
XLOC_011213	linc-SPRED1	0.259769	0.58922	0.12612	0.0596527	0.141178	0	0.282011	1.34877	0.236647	1.26768	0	0.871009	1.53895	0.391913	0.482309	1.20498	0.472306	3.07461
XLOC_014110	linc-CSTB-1	0.0114006	0.230176	0.0660425	0.297839	0.262783	0.151802	0.205783	0.278217	0.232928	0.199086	0.0427939	0.395177	0.711677	0.179896	0.0988768	0.553427	0.223799	3.07638
XLOC_004562	linc-SLC25A48-2	0.334905	0.240377	0.0290599	0.0832346	0	0	0.591062	0.0796951	0.100395	0.0570029	0.105851	0.391661	0.519008	0.147417	0.178579	0.455334	0.0900479	3.08876
XLOC_005365	linc-TPBG-3	1.02787	0.369333	0.176175	0.913905	1.57613	0.544168	0.733421	0.555954	0.361255	0.25619	0.761886	2.28672	1.81166	0.661481	0.406198	2.04919	0.335918	3.09788
XLOC_000901	linc-SEP15-3	0.294385	0.237976	0.117035	0.164697	0.0840983	0.0652585	0.15196	0	0.0681835	0	0.057551	0.343998	0.355193	0.112831	0.0929847	0.349596	0.00791606	3.09839
XLOC_011568	linc-MRPL46	0.237554	0.260797	0.25281	0.410608	0.598483	0.199284	0.39821	0.499772	0.355592	0.54561	0.217153	1.25576	0.989741	0.361443	0.140513	1.12275	0.188104	3.1063
XLOC_000271	linc-PRKACB-2	0	0	0	0.22709	0.536957	0.0975662	0.10723	0	0.0944909	0.32784	0.0496193	0.482689	0.331662	0.130981	0.170606	0.407176	0.106792	3.10866
XLOC_008700	linc-KLF6-2	0.272066	0.301485	0.538952	0.37103	0.168914	0.377131	0.938121	0.142514	0.168434	0.173289	0.0923805	1.08897	0.919885	0.322211	0.242715	1.00443	0.119561	3.1173
XLOC_012193	linc-ZPBP2	18.2585	1.87915	5.51918	0.407239	0.120693	0.387225	0.0963466	1.17731	2.59005	2.24557	0.0866369	0.551038	18.032	2.9789	5.322	9.29152	12.3609	3.11911
XLOC_007348	linc-ALDH1B1-3	0.835932	0.381181	0.818078	0.739651	0.691983	0.791157	0.276187	0.791918	0.331286	0.728266	0.274125	2.22393	1.55538	0.605433	0.234909	1.88966	0.472736	3.12116
XLOC_012618	linc-ARHGAP28-2	0.132054	0.178033	0.137659	0.557772	0.777974	0.790005	0.139736	0.947416	0.873745	1.82966	0.10463	1.46334	2.22431	0.588062	0.533265	1.84383	0.538087	3.13543
XLOC_011313	linc-ARID3B-1	0.0908054	0.0730445	0.176851	0.135493	0.221135	0.0853433	0.0481506	0.144332	0.040549	0.103235	0.0213998	0.33777	0.313316	0.103667	0.0609049	0.325543	0.0172916	3.14027
XLOC_000550	linc-DTL-2	0.131412	0.141725	0.115822	0	0.0387102	0.0413748	0.0927058	0.326848	0.0790367	0.0674248	0.325057	0.392759	0.387602	0.123647	0.108483	0.390181	0.00364655	3.1556
XLOC_000587	linc-SRP9-1	0.0783517	0.0663134	0.0616145	0.062763	0.0742558	0.0804626	0.840924	0	0	0	0.0815544	0.388851	0.385101	0.122385	0.240687	0.386976	0.00265165	3.16195
XLOC_008054	linc-UBE2A	0.469247	0.197469	0.188335	1.88173	0.602391	0.458983	0	1.18115	0	0	0.119782	1.6585	1.28203	0.463553	0.587781	1.47026	0.266204	3.17173
XLOC_007241	linc-SLC45A4	0.474134	3.99224	0.571077	1.20952	2.02785	0.463944	0.729833	1.19593	0.46185	2.1385	0.726817	3.77831	4.32687	1.27197	1.08443	4.05259	0.38789	3.18607
XLOC_003480	linc-STIM2-4	0	0	0	0.629115	0	0.857984	0	0.762135	0	2.18051	0.301929	0.535073	2.20593	0.430152	0.672549	1.3705	1.18147	3.18609
XLOC_009233	linc-PCF11-2	19.3011	21.0636	21.5237	44.3189	20.0675	18.5307	12.9601	10.2798	33.0085	9.42253	14.9091	75.0682	57.1736	20.4896	10.2271	66.1209	12.6534	3.22705
XLOC_003857	linc-NOP14-1	1.18196	0	0.239147	0	0	0.291809	0	0	0	1.11593	0	0.547673	1.12894	0.257168	0.453562	0.838307	0.411018	3.25976
XLOC_014119	linc-ITGB2-1	0.306254	1.77797	1.82416	1.5808	0.932382	0.591217	0.479011	1.88869	0.187428	2.36998	0.151867	3.31246	3.89549	1.09907	0.805261	3.60398	0.412264	3.27912
XLOC_003991	linc-ANKRD56-1	0.109181	0.0885635	0.0427567	0.122016	0.0963834	0.0516955	0.115405	0	0.198027	0.677572	0.182446	0.498806	0.514104	0.153095	0.183179	0.506455	0.0108173	3.30811
XLOC_006326	linc-VIPR2-4	9.55849	5.04354	4.91191	4.17747	3.61143	3.81152	2.94637	2.05637	3.80522	1.37647	1.74133	13.8439	12.059	3.91274	2.23298	12.9514	1.26211	3.31007
XLOC_001331	linc-ID2-3	0	1.15021	1.08077	2.19584	0.49448	0.630075	0.622837	0	3.55852	1.32663	0	1.30216	5.36839	1.0054	1.07917	3.33527	2.87526	3.31737
XLOC_011950	linc-IRX3-5	27.5293	12.6969	48.6092	19.1941	17.0846	8.43981	7.07051	20.5918	5.83058	10.4913	5.7978	58.7919	51.8504	16.6669	12.6866	55.3212	4.90838	3.31922
XLOC_007996	linc-FAAH2-2	2.48298	1.05467	1.08704	1.50382	1.45524	3.08539	1.32123	5.24425	0.59415	6.94546	2.18449	5.79663	10.5241	2.45079	1.97231	8.16037	3.34283	3.32968
XLOC_009033	linc-ART1-1	1.41894	0	0.784452	0.666826	1.15329	0	0	5.41865	0.501924	0.968939	3.1651	6.65748	1.96047	1.27983	1.64184	4.30898	3.32129	3.36684
XLOC_002035	linc-RBKS-1	0	0	0.129392	0.350114	1.1723	0.22566	0	0	0.151124	0.214122	0	0.99423	0.395188	0.203883	0.342924	0.694709	0.423587	3.40739
XLOC_004244	linc-SLC6A19-1	3.20986	2.02911	9.37694	13.8342	32.0502	11.8064	43.6667	61.7945	4.36965	7.93443	3.97738	57.3947	63.2415	17.6409	19.6478	60.3181	4.13431	3.41923
XLOC_010806	linc-SSTR1-3	1.72262	1.40071	0.450432	0.617696	0.731526	0	0.336865	0.41801	0.87177	0.597974	1.89567	2.93473	2.72226	0.822116	0.60114	2.8285	0.150239	3.44051
XLOC_000214	linc-PRKAA2-1	0	0.112859	0	0	0.35729	0.262782	0.142759	1.26185	0	1.12819	0.0672849	1.55034	0.539026	0.303001	0.457113	1.04468	0.715107	3.44778
XLOC_008981	linc-METTL10	1.23448	1.17509	0.561921	1.03702	0.763608	1.87963	1.0986	1.68725	0.840368	3.31877	0.617274	7.99583	0.915672	1.29218	0.787411	4.45575	5.00643	3.44824
XLOC_011507	linc-CILP	0.783755	0.552294	0.286322	0	0.960412	0.0867525	0	0.683658	0.509131	1.48562	0.132066	0.474669	2.99255	0.498183	0.463925	1.73361	1.78041	3.47987
XLOC_002433	linc-COL5A2	0.615042	0	0	0.162939	0	0	0.229587	1.11222	0	0.397763	0.621383	0.780857	1.20721	0.285358	0.366495	0.994034	0.301477	3.48347
XLOC_012057	linc-CA5A-2	0.802948	0.216018	0.539778	0.268843	0.459432	0.284126	1.87191	0.773169	0.154304	0.866617	0.290798	1.82734	2.31529	0.593449	0.493362	2.07132	0.345033	3.4903
XLOC_005041	linc-YIPF5-3	0.446421	0.319234	0.0627961	1.6004	0.579045	1.62612	0.36556	0.386207	0.627638	0.0486992	0.676498	1.25188	3.04093	0.612602	0.534288	2.14641	1.26505	3.50375
XLOC_008756	linc-ABI1-1	0.329655	0	0	0	0	0	0	0.890038	0.331997	1.90983	0.52262	0.624869	1.9321	0.362195	0.590645	1.27848	0.924352	3.52983
XLOC_008672	linc-JAKMIP3-3	0.284664	0.17394	0.391266	0.529835	0.564498	0.33829	1.0513	0.156276	0.13012	0.335336	0.342077	1.53604	1.2439	0.390691	0.25985	1.38997	0.206574	3.55772
XLOC_010807	linc-SSTR1-2	5.34145	4.21128	0.966976	1.98033	1.56026	0.213308	0.350597	0.50388	1.75951	0.54061	3.64093	6.01391	7.65678	1.91538	1.73979	6.83535	1.16168	3.56867
XLOC_013276	linc-ZNF99-7	5.5542	16.8322	15.1806	18.6355	13.7852	20.0083	20.7031	36.5532	8.42409	19.9633	14.3938	66.8571	56.6866	17.2758	8.00455	61.7719	7.19163	3.57563
XLOC_006187	linc-ZKSCAN1-2	0.853289	0.483024	0.459703	1.02968	2.89047	1.12163	0.289148	0.74492	0	0	0.295694	2.09195	3.23415	0.742505	0.806681	2.66305	0.807657	3.58657
XLOC_004924	linc-LYSMD3-2	0.0988788	0.0454512	1.00441	0.386226	0.0264546	0.01024	0.255557	0.341849	0.016315	0.0911035	0.0426377	1.0603	0.462533	0.210829	0.295681	0.761417	0.422685	3.61153
XLOC_001227	linc-WDR26-3	0.194665	0.0798346	0.153511	0.36151	0.17099	0.558354	0	0.217994	0	0.311846	0.0472833	1.07133	0.315482	0.190544	0.169454	0.693406	0.534465	3.63908
XLOC_013347	linc-KCNN4	0.0411597	0	0.128657	0.153416	0.109149	0	0.0435668	0.442022	0	0.126465	0	0.310331	0.383818	0.0949487	0.129539	0.347075	0.0519632	3.65539
XLOC_008467	linc-ZNF485-2	0.157087	0.144404	0.489482	0.184168	0.0596194	0.126539	0.0237998	0.427949	0.100197	0.374117	0.0423043	0.901351	0.516108	0.193606	0.161799	0.70873	0.272408	3.66068
XLOC_013093	linc-ZNF227	0.413516	3.28058	1.71708	3.08178	0.760057	0.819748	0.525205	1.13823	1.94646	0.184743	1.68034	2.70129	7.66696	1.41343	1.04263	5.18412	3.51126	3.66776
XLOC_008730	linc-KIN-6	0.461446	0	0.814662	0.276979	0.565821	1.16809	0.219344	0	0.645262	0.700825	0.162071	0.292798	3.06601	0.455864	0.365223	1.6794	1.96096	3.68401
XLOC_008925	linc-FBXW4-3	0	0.68753	0	0	0.143556	0	0	0	0	0	0	0.275121	0.283559	0.0755533	0.207488	0.27934	0.00596657	3.69726
XLOC_000379	linc-NBPF9-5	0	0	0	0	0	0.294585	0	1.07259	0.144181	0	0	0.502024	0.51742	0.137396	0.324093	0.509722	0.0108866	3.70988
XLOC_001808	linc-CASP10-2	2.11557	2.49385	1.85601	3.9248	3.16126	4.9973	2.73246	16.9924	3.69783	22.3863	0.913377	23.3048	20.8895	5.93374	6.99336	22.0971	1.70788	3.72398
XLOC_000566	linc-IARS2-3	2.62854	2.72536	1.36264	2.49648	3.2059	3.68503	2.49659	4.20812	2.47908	12.7968	0.844	15.9159	10.7495	3.53896	3.21052	13.3327	3.6532	3.76741
XLOC_001013	linc-OTUD7B-1	0	0.445095	0.423982	0	0	0	0.537188	0	0	0	0	0.475917	0.490513	0.127842	0.220604	0.483215	0.0103209	3.77977
XLOC_001207	linc-GPATCH2-1	0.426177	0.115013	0.222256	0.282326	0.292824	0.223823	0.15027	1.02169	0.342346	0.365387	0.112709	1.50632	0.961082	0.323166	0.25315	1.2337	0.385541	3.81755
XLOC_014418	linc-ODF3B	0	0.260256	0	0.440919	0	0.906112	1.23659	4.05869	0.609734	5.80606	0	4.55918	4.699	1.21076	1.92463	4.62909	0.0988677	3.82329
XLOC_009007	linc-C10orf93-1	1.22095	1.14276	4.0819	5.17108	1.88413	0	8.03246	0	0.31164	2.78566	3.48569	14.9338	4.61303	2.55602	2.4982	9.77341	7.29789	3.82368
XLOC_013946	linc-IGSF5-1	0.915295	0	0.359316	0.0491228	0.116548	0.186178	0	0	0.0886771	0	0.909002	0.556761	1.26976	0.238558	0.350096	0.913261	0.504166	3.82825
XLOC_006035	linc-GARS-3	6.09284	1.94433	1.54459	2.00462	3.569	0.806704	3.80691	2.5875	2.27107	5.14021	0.974496	13.8567	7.91894	2.79475	1.68807	10.8878	4.19863	3.89581
XLOC_011361	linc-MCTP2-4	0	0	0	0	0.395332	0.493949	0	1.40271	0.520814	0	0	0.984799	1.015	0.25571	0.438161	0.999899	0.0213553	3.91029
XLOC_001537	linc-POLE4	0.0387242	3.72205	2.44184	8.6183	8.19099	0.0726222	4.05478	0.088655	3.50073	0.990602	3.36395	19.4957	6.56618	3.18939	3.00496	13.0309	9.14255	4.08572
XLOC_002636	linc-KLHL18-3	0	0.181838	0.173568	0	0	0	0.206802	0	0.209596	0.768522	0	0.377174	0.777482	0.14003	0.22909	0.577328	0.283061	4.1229
XLOC_013942	linc-WRB-2	0.214741	0.136249	0	0.154613	0.47995	0	0	0.366202	0.0722179	0.0615508	0.0985235	0.740424	0.45179	0.144004	0.15609	0.596107	0.204095	4.13951
XLOC_010878	linc-ESRRB-2	0.67509	0	0	0	0.515971	0	0	1.08191	0.399807	0	0.209873	0.759578	1.41893	0.262059	0.366192	1.08925	0.466232	4.15652
XLOC_010305	linc-SGCG-4	0.113259	0.04562	0.264947	0.232314	0.225543	0.879344	0.72026	0.0602505	0.608534	0	3.04968	1.2267	3.48779	0.563614	0.875339	2.35724	1.59883	4.18238
XLOC_002558	linc-PDCD1-1	0.230714	0.0425709	0	0.197192	0.0936046	0.024867	0	0.531208	0.0236513	0.75824	0.0374355	0.742619	0.763708	0.176317	0.249081	0.753164	0.0149122	4.27165
XLOC_006726	linc-PCM1	0.637235	0.325879	0.112202	0.40133	0.773228	0.436296	0.380576	0.339164	0.182959	0.225331	0.201871	2.37851	0.742849	0.365097	0.198184	1.56068	1.15659	4.27469
XLOC_004457	linc-POLR3G-10	5.79178	3.58482	8.96426	13.5016	20.7235	4.80127	5.19776	15.5175	9.78377	15.656	4.22654	32.358	52.9051	9.79535	5.76742	42.6315	14.529	4.35223
XLOC_012436	linc-EVI2A	0.797468	0.345423	0.327284	0	0	0	0	1.11506	0.411803	0	0	1.56571	0.806863	0.272458	0.381937	1.18629	0.536586	4.35402
XLOC_010657	linc-COMMD6-2	0.182745	0	0.145692	0.268412	0.316117	0.177254	0	0	0	0	0.0915858	0.308614	0.636157	0.107437	0.118082	0.472386	0.231608	4.39686
XLOC_001097	linc-RC3H1-2	0.724623	0.135684	0.39299	0.498318	0.344406	0.105597	0.294553	0.242018	0.202309	0.605873	0.079875	2.12392	0.788062	0.329659	0.209838	1.45599	0.944594	4.41666
XLOC_010891	linc-GPR65-6	0.097793	0.0792078	0.256353	0.0364387	0.172756	0.0462407	0.183269	0.211237	0.509438	0.609798	0.235033	1.50263	0.458554	0.221597	0.184266	0.980592	0.738273	4.42512
XLOC_013437	linc-TGM3-1	0	0	0.298772	0.137441	0.647303	0.545327	0	0.452264	0.895901	0	0.206389	1.27009	1.30904	0.2894	0.308714	1.28957	0.0275418	4.456
XLOC_008454	linc-ZNF33A-5	10.2235	0	2.29754	0.373622	5.07481	0.48511	0.396692	0.578423	1.53484	0	0	4.87313	12.1379	1.90587	3.14355	8.50551	5.13697	4.46281
XLOC_000730	linc-PLA2G2C-1	0.0449413	0.199602	0	0.0334968	0.144494	0.127381	0.058194	0.475093	0	0	0.0972554	0.271824	0.687556	0.107314	0.138552	0.47969	0.293967	4.46995
XLOC_008982	linc-C10orf122-2	0.421999	0.203857	0.218469	0.279067	0.23588	0.121273	0.172712	0.247286	0.0799394	0.631038	0.169575	1.69479	0.565469	0.252827	0.153881	1.13013	0.798551	4.46997
XLOC_004915	linc-CCNH-2	0.183483	0.153021	0	0.134734	0.317349	0	0.190245	0	0	1.26356	0.0919799	0.310063	1.59787	0.212216	0.363565	0.953966	0.910617	4.49527
XLOC_004958	linc-TRIM36	0	0	0.214557	0	0	0	0	0	0	0.983424	0	0.482643	0.497445	0.108907	0.297101	0.490044	0.0104666	4.49964
XLOC_008244	linc-RBMX-1	0	0.148074	0.141606	0	0.153877	0.172253	0	0	0.169475	0.608883	0.0889166	0.597652	0.615982	0.134826	0.173993	0.606817	0.0129613	4.50075
XLOC_006516	linc-C7orf23	0.99609	0.0238059	0.581007	0.442822	0.330363	0.172618	0.66355	0.720551	0.158253	1.79212	0.365189	2.52557	2.60301	0.567852	0.494767	2.56429	0.0547583	4.51577
XLOC_004859	linc-CD180-7	3.66402	0	0	8.7876	1.88577	0	0.552292	3.90903	1.8698	4.75525	0	10.1564	10.8911	2.31125	2.77735	10.5237	0.519511	4.55327
XLOC_008495	linc-C10orf107-1	0	0.0759685	0.292297	0	0	0.288586	0.0976182	0	0.0856052	0	0.0449622	0.290569	0.44922	0.0804579	0.110527	0.369895	0.112183	4.59737
XLOC_011819	linc-MAP1LC3B-2	0	0.434586	0.207038	0.186896	0.876132	0	0	0	0.252295	1.41502	0	0.92595	1.89944	0.306542	0.454593	1.4127	0.688361	4.60848
XLOC_010999	linc-FOXA1-1	0.506973	0.252911	0.0746073	0.194303	0.376481	0.0642526	0.0727246	0.0288513	0.292439	0.0412726	0.637062	1.07355	1.06472	0.23108	0.205424	1.06914	0.00624375	4.62669
XLOC_000063	linc-CROCC-3	0.803168	0	0.215863	0.582885	0	0.263248	0.273075	0	0	0.495206	0.276642	1.45822	1.00196	0.264553	0.269664	1.23009	0.322625	4.64969
XLOC_000554	linc-ATF3-2	0	0	0.229852	0	0.481745	0	0	1.48984	0.281816	0	0	0.522986	1.61708	0.22575	0.449818	1.07003	0.773641	4.7399
XLOC_000019	linc-MIB2	0.335496	0.030454	0	0.563919	0.0333454	0	1.071	0.2533	0	0	0.363308	1.55459	0.731508	0.240984	0.337193	1.14305	0.582007	4.74326
XLOC_006168	linc-AKAP9-1	0.334487	0	0.544289	0.961932	0.56051	0.996875	0	0.905709	0.337454	0.64782	0	0.635871	3.93224	0.480825	0.381066	2.28406	2.33088	4.75028
XLOC_008614	linc-ADRA2A-1	0	1.16691	0	0.315173	0	0.898407	0	1.26615	0.935739	2.7169	0	3.55572	2.74858	0.663571	0.853513	3.15215	0.570734	4.75028
XLOC_011491	linc-RORA	1.12911	0	0	0.11881	0	0.467716	0	0.380741	0	0	0.0802226	0.267307	1.65303	0.197873	0.350496	0.960168	0.979854	4.85246
XLOC_003079	linc-CLASP2-1	0.231051	0	0	0	0	0	0.474763	0.579817	0	0	0.117807	0.407072	0.839114	0.127585	0.212083	0.623093	0.3055	4.88374
XLOC_000601	linc-URB2-3	0.280924	0	0.226911	0	0	0	0	0.733831	1.11197	0	0	1.0304	1.062	0.213967	0.374405	1.0462	0.0223446	4.88954
XLOC_009365	linc-OR2D2	0	0	0	0	0.415966	0.462647	0	0	0.302347	0	0	0.792278	0.272192	0.10736	0.187536	0.532235	0.367756	4.95748
XLOC_006240	linc-FAM71F2-3	0.599133	0.321787	0.222477	0.127679	0.303005	0.0537017	0.120954	0.182155	0.0255511	0.347437	0.0673935	0.341028	1.80137	0.21557	0.16898	1.0712	1.03262	4.96914
XLOC_011284	linc-USP3-1	0.0286573	0.0461761	0.312862	0.256496	0.152176	0.242742	0.0303728	0	0.949662	0	0.825909	1.62726	1.01512	0.258641	0.331325	1.32119	0.432848	5.1082
XLOC_011977	linc-CDH11-7	0.0857799	0.312527	0.327336	0	0.232115	0.0681951	0.181735	0.195715	0.534187	1.02731	0.181736	2.38692	0.539469	0.286058	0.285599	1.46319	1.30635	5.11503
XLOC_004593	linc-SH3RF2	0.282233	0.0771055	0.122031	0.1832	0.298991	0.179784	0	0.210182	0	0	0.0762055	0.295125	1.04279	0.129976	0.109511	0.668958	0.528679	5.14679
XLOC_001748	linc-GAD1-1	0	0.16687	0.366135	0.362467	0.553683	0.212442	0.675102	1.06666	0.629255	0	0	1.87759	1.92797	0.366601	0.340016	1.90278	0.035624	5.19033
XLOC_010274	linc-DDX51	1.15531	3.96453	0	1.5222	2.92182	0.941368	0	0	1.1887	6.76055	2.50008	15.4837	4.55958	1.90496	2.05532	10.0216	7.72452	5.26081
XLOC_012095	linc-ALOX12-1	0	0.359436	0	2.68265e-05	2.01344e-05	0.559227	0.155027	0.484936	1.41023e-05	0.115586	1.3543	0.680938	2.22254	0.275325	0.414098	1.45174	1.09008	5.27282
XLOC_004805	linc-C5orf39	0	0.0935265	0	0.135583	0.221995	0.34568	0.0288365	0.615928	0.253458	0.6861	0.0191136	1.39962	0.90313	0.218202	0.242428	1.15138	0.351071	5.27665
XLOC_004243	linc-SLC6A19-2	0	0	0	0	0	0	0	29.8656	0	0	0	4.89328	24.1247	2.71505	9.00482	14.509	13.5987	5.3439
XLOC_005458	linc-CENPW-2	0.252775	1.10729	0.299459	0.25716	0.447678	0.302382	0.194957	5.39869	0.389988	2.8597	0.692931	3.04754	8.95574	1.10936	1.61846	6.00164	4.17773	5.40998
XLOC_011546	linc-BCL2A1-3	0.0377094	0.00503405	0.0390616	0.225228	0.128216	0.329509	0.0133535	0.0131638	0.289612	0.0564936	0.126545	0.711629	0.533421	0.114902	0.117013	0.622525	0.126012	5.41786
XLOC_003341	linc-CCDC39-1	0	0	0	0.152415	0.180189	0.0982456	0.107953	0.461731	0	0	0	0.324168	0.668219	0.0909576	0.141136	0.496194	0.243281	5.45522
XLOC_000493	linc-RNF2-1	0	0	0.241556	0.112171	0.132325	0	0	0.712348	0	0.764274	0.075396	1.2503	0.773184	0.185279	0.284266	1.01174	0.337372	5.46064
XLOC_012848	linc-CCDC68	3.36127	0.441777	1.26527	0.768803	2.473	1.53358	2.99547	14.9023	1.04522	4.26628	3.43277	7.32977	29.1188	3.31689	4.04058	18.2243	15.4072	5.4944
XLOC_010544	linc-USP12-5	0	0	0	0	0	0	0.485651	0	0.534187	1.02731	0	1.00836	1.03928	0.186104	0.345774	1.02382	0.0218637	5.50132
XLOC_005587	linc-C6orf145-3	0.225795	2.09778	0.127882	0.898942	0.875907	0.115693	0.904009	3.19405	2.68873	2.34672	0.0193331	2.30344	11.619	1.2268	1.1514	6.96122	6.5871	5.67427
XLOC_011978	linc-CDH11-4	0.28443	0	0	0	0	0	0	0.74492	0	0	0	0.522986	0.539026	0.0935773	0.232268	0.531006	0.011342	5.67452
XLOC_009765	linc-HNRNPA1-3	0.183763	0.0493755	0.766544	1.05299	0.697153	0.173607	0.538171	2.66468	0.219653	0	0.680121	2.56234	4.80747	0.638732	0.752458	3.68491	1.58755	5.76909
XLOC_013431	linc-C20orf202	0	0	0	0	0	0	0	1.13208	0	0.404868	0	0.794801	0.819176	0.139723	0.350824	0.806988	0.0172357	5.77565
XLOC_010632	linc-PCDH8-4	0	0	0	0.0475151	0.281356	0.121099	0	0	0.232472	0.0996624	0.0611507	0.489121	0.403297	0.0766596	0.0995769	0.446209	0.0606867	5.82066
XLOC_013461	linc-BTBD3-3	0	0	0	0	0	0	0.245718	0	0	0.968939	0	0.850244	0.43816	0.110423	0.294125	0.644202	0.291387	5.83393
XLOC_001375	linc-RHOB-8	0	0	0.186354	0.338755	0	0	0	0	0.225821	0.834514	0.355375	1.63824	0.422122	0.176438	0.260912	1.03018	0.859925	5.83877
XLOC_010114	linc-GRIP1-3	0	0.332986	0.315661	0	0	0	0.383837	0	0.395961	0	0	0.752075	0.77514	0.129859	0.181423	0.763607	0.0163094	5.8803
XLOC_012611	linc-ARHGAP28-9	0	0	0.244081	0.870679	0.254281	0.893585	0.305306	0.798805	0.300401	0.571356	0	2.24327	2.31207	0.385318	0.345779	2.27767	0.0486489	5.91115
XLOC_001134	linc-FAM5C-4	0.259366	0.317951	0.267297	0.190394	0.184542	0.175796	0.984798	0.515966	0.132111	0.273509	0.0647803	2.33131	1.42991	0.306046	0.253617	1.88061	0.637386	6.14485
XLOC_001321	linc-TTC15-1	0.172992	0	0	0	0.149908	0	0	0	0	1.18031	0.0863972	0.289635	1.49259	0.14451	0.349754	0.891112	0.850618	6.16645
XLOC_001265	linc-IRF2BP2-1	0.348482	0.709203	0.478856	4.67185	1.0467	2.4729	0.31667	1.63939	2.14887	1.49189	1.28582	13.6366	5.05518	1.51006	1.26855	9.34589	6.06798	6.1891
XLOC_003734	linc-ARFIP1-8	2.54377	1.24719	2.26993	1.17003	1.02986	0.467479	0.704796	8.24394	0.984711	4.87399	0.257625	14.0004	13.2939	2.16303	2.40026	13.6471	0.499571	6.30928
XLOC_001436	linc-GALM-1	0	0	0	0.159902	0	0.854002	0	0	0	0	0	0.381495	0.78639	0.0921731	0.257183	0.583943	0.286304	6.33528
XLOC_012171	linc-SPACA3	0	0.0326358	0	0.618745	1.12876	0.428604	0.128248	0.10318	0.205256	0.0738005	0.214336	2.73711	0.6703	0.266688	0.343508	1.70371	1.46146	6.38839
XLOC_000104	linc-NUDC	0.339462	0.873094	0.552759	1.46333	1.98884	0	0.682614	0.921866	0.343092	0	0.180038	3.88329	4.66945	0.667736	0.619777	4.27637	0.555899	6.40428
XLOC_001115	linc-ZNF648-2	0	0.163278	0	0.369401	0.174708	0	0.104659	0	0	0	0	0.626748	0.322985	0.0738224	0.120269	0.474866	0.214793	6.43256
XLOC_008455	linc-ZNF33A-4	317.316	0	36.1967	23.916	51.8569	7.56949	21.2597	20.2299	49.5724	0.114839	0.737567	213.38	406.041	48.07	91.2246	309.711	136.232	6.44291
XLOC_011681	linc-IL4R-1	0.888749	0	0.104168	0	0.378678	0.125857	0.140971	0	0	0	0.0633459	1.01463	1.0426	0.154706	0.268435	1.02861	0.0197778	6.64883
XLOC_001966	linc-RNASEH1-12	0.141315	0.152539	0.147389	0.229278	0	0.0890555	0.498292	0.101615	0.468207	0.87218	0.415884	1.26159	2.5065	0.28325	0.255816	1.88404	0.880284	6.65152
XLOC_007686	linc-SHB	1.23587	0.948617	1.28456	2.19802	0.819545	2.80177	2.58265	7.35953	1.80327	7.6766	1.94593	21.9956	15.8576	2.78694	2.42475	18.9266	4.34022	6.79117
XLOC_013275	linc-ZNF99-5	0	0	0.386119	0.513194	0	0	0.432841	0	3.56691e-05	0.479686	0.279248	0.883391	1.70996	0.190102	0.225911	1.29668	0.584473	6.82094
XLOC_000643	linc-VN1R5-3	0.234154	0.112656	0.433561	0.338235	0.300157	0.138537	0.834937	0.117765	0.464332	0.0561554	1.27445	3.68446	1.72117	0.391358	0.367203	2.70282	1.38826	6.90624
XLOC_008613	linc-ADRA2A-2	0	0	0.171941	0.0807461	0	0.104293	0	0.245996	0	0.175952	0.0531134	0.51812	0.53401	0.0756401	0.0884981	0.526065	0.0112359	6.95484
XLOC_005578	linc-GMDS	0	0	0	1.25938	0	0	0	2.02677	1.21968	5.77546	0	4.28982	8.75433	0.934663	1.75863	6.52207	3.15689	6.978
XLOC_006040	linc-NPSR1	0	0	0	0.994093	0	0	1.96961	0.310248	0	0.443818	3.378	5.88103	3.14294	0.64507	1.09519	4.51199	1.93612	6.99457
XLOC_001197	linc-C1orf227-1	0.169584	0.0224542	0.0693125	0.124307	0.152397	0.385099	0.11819	0.118597	0.0784773	0.139988	0.0131663	1.23098	0.562791	0.126507	0.0994813	0.896886	0.472481	7.08964
XLOC_005639	linc-MBOAT1-2	0.703871	0.197469	0.37667	0	0.401594	0.458983	0.722654	0.590576	0	0.844835	0.359347	5.80477	0.427342	0.423273	0.281315	3.11606	3.80242	7.36182
XLOC_006138	linc-AUTS2-5	0.0875894	0.634796	0.274128	0.336522	0.245374	0.139118	0.155015	0	0	0.720516	0.0978936	1.3466	2.33866	0.244632	0.239386	1.84263	0.701492	7.53225
XLOC_006069	linc-CCM2-2	0.180562	0.404908	0	0.478569	0	0	0	0	0.172346	0	0	0.840896	0.856605	0.112399	0.177853	0.84875	0.0111079	7.55125
XLOC_002478	linc-IKZF2-1	0.104325	0.07364	0.221064	0.22172	0	0.113174	0	0	0	0.323488	0.71627	0.305557	2.17823	0.161244	0.214205	1.24189	1.32418	7.70196
XLOC_011545	linc-BCL2A1-1	0.269299	0	0	3.29247	2.14454	5.42582	0.274595	0	1.72355	0.498739	1.16246	7.83274	13.0059	1.34468	1.72359	10.4193	3.65798	7.74855
XLOC_003839	linc-FRG1-5	0	0	0	0	0	4.97438	0.953316	0	1.2671	0	0	2.79897	7.3482	0.654072	1.50176	5.07359	3.21679	7.75692
XLOC_008386	linc-CELF2-5	20.645	0.0734898	8.2027	7.34086	0.394687	0.0856956	0.378128	5.59676	3.64188	20.0158	58.2579	1.82433	175.01	11.3303	17.2475	88.4172	122.461	7.80363
XLOC_008781	linc-MTRNR2L7	0.252863	0	0	0.183893	0.073846	0	0	0	0	0	0.365746	0.653901	0.602205	0.079668	0.129291	0.628053	0.0365546	7.88338
XLOC_001732	linc-GCA-1	0.355314	1.22188	0.289911	0	0.889125	0.354085	0.356113	0	2.16713	2.08884	0	4.10062	7.04397	0.702036	0.79902	5.5723	2.08126	7.93733
XLOC_001804	linc-C2orf69-1	0	0	0	0.849179	0	0.579689	0	0	0.29185	0.553626	0	1.63024	1.68024	0.206759	0.312823	1.65524	0.0353553	8.00567
XLOC_008058	linc-RHOXF2	13.6038	0	1.15133	0.0182124	0	0	0	0	0.111935	0	1.59912	8.67426	15.9233	1.49858	4.05285	12.2988	5.12585	8.20695
XLOC_012538	linc-HEATR6-2	0.101026	0.165449	0.124617	1.21524	0.0763804	0.800496	0	0	1.02558	0.263768	0.610775	0.394333	6.1536	0.398485	0.438667	3.27397	4.07242	8.21604
XLOC_004459	linc-POLR3G-8	0.0669318	0	0	0.444974	0.733397	0.715253	0.0706565	0	0.305317	0.104797	0.1514	0.461437	3.42171	0.235702	0.278019	1.94157	2.09323	8.23739
XLOC_000600	linc-RHOU	0.346669	0.190299	0.274001	0.821341	0.10119	0.221667	0.24255	0	0.737768	0.37553	1.04866	2.02732	4.64808	0.396334	0.328847	3.3377	1.85316	8.42143
XLOC_001095	linc-RC3H1-3	0.16482	0	0.131096	0	0	0	0	3.51218	0	1.95388	0.0820756	5.47954	3.67094	0.531277	1.14452	4.57524	1.27887	8.61177
XLOC_013014	linc-ZNF492-1	0	0.0848986	0	0.198791	0.090704	0	0.217371	0	0	0	0.0503292	0.493526	0.51559	0.0583722	0.0820095	0.504558	0.0156016	8.64381
XLOC_002026	linc-DTNB	0.488118	0	0.405627	0	0	0.493949	0	1.40271	0	1.0033	0	1.9696	4.06001	0.344882	0.480895	3.0148	1.47814	8.74155
XLOC_006525	linc-BET1-1	0.202276	0.169265	0	0.444445	0	0.196824	0	0	0	0	0	0.695118	0.93521	0.0920736	0.145803	0.815164	0.169771	8.85339
XLOC_001334	linc-ASAP2-4	0	0	0	0.134735	0	0	0.190246	0.441642	0	0	0	0.930192	0.319573	0.069693	0.139988	0.624883	0.431773	8.96622
XLOC_013020	linc-ZNF726-3	0	0.453313	0	0.194295	0.227531	0.526496	0.664007	0	1.05463	1.35563	0.00271747	3.69857	3.64387	0.407147	0.462563	3.67122	0.0386787	9.01693
XLOC_001823	linc-CPO-1	0.392607	0	0	0.0481275	0.665538	0.186532	0.652711	0	0.837027	0	0.0929455	1.62887	3.15983	0.261408	0.31903	2.39435	1.08255	9.15944
XLOC_011980	linc-CDH11-2	0.394029	0	0	0.1444	0	0	0.205731	0	0.18917	0	0.0397745	1.34779	0.290462	0.088464	0.130276	0.819126	0.747644	9.25942
XLOC_007934	linc-S100G	0	0	0	0.1954	0	0	0	0	0.265383	0	0.417655	0.489546	1.00912	0.079858	0.145909	0.749333	0.367394	9.38332
XLOC_008200	linc-RAB40A-1	0.0662425	0.0538985	0	0.0493284	0.233644	0	0.139868	0	0	0	0	0.462975	0.477174	0.0493619	0.0755489	0.470075	0.0100402	9.52301
XLOC_005936	linc-DACT2-3	0.122121	0.201372	0	0.0904244	0	0	0.384085	0	0	0	0	0.587416	0.807241	0.0725457	0.123802	0.697329	0.15544	9.61227
XLOC_002198	linc-EIF2AK3-1	0.371835	0.069131	0.089218	0.234673	0.139862	0.515017	0.342347	0.0608759	0.153702	0.93388	0.108107	1.08966	4.20522	0.274423	0.262839	2.64744	2.20303	9.64731
XLOC_002452	linc-SATB2-2	0.0585695	0.047559	0.0459038	0.160439	0.155052	0.0555157	0	0	0.186264	0.0911368	0.0708757	0.890886	0.644737	0.0792105	0.0629837	0.767811	0.174054	9.6933
XLOC_003603	linc-HERC6-2	0.0304613	0.049106	0.266793	0	0.107818	0.114726	0	0.360703	0.0546116	0.232171	0.100816	1.88406	0.495644	0.119746	0.117784	1.18985	0.981758	9.93647
XLOC_001894	linc-SP140-3	0.131733	0	0	0.0974176	0.230065	0	0.137883	0	0	0	0	0.425778	0.658254	0.0542817	0.0814702	0.542016	0.164385	9.98525
XLOC_008269	linc-CLIC2-2	0.172992	0.143998	0	0	0	0	0	0	0	0	0	0.289635	0.298518	0.0288173	0.0644413	0.294076	0.00628123	10.2049
XLOC_012628	linc-CIDEA-3	0	0.227833	0	0.203573	0.120158	0	0.288064	0	0.258839	0.227938	0	1.11867	1.38357	0.120582	0.122385	1.25112	0.187313	10.3757
XLOC_002277	linc-IL1A	0	0	0	0.286424	0.996381	0	0	0	0	0	0	0.790878	1.63027	0.116619	0.304173	1.21057	0.59354	10.3806
XLOC_006163	linc-STEAP1-3	0.090483	0	0	0.0672667	0	0	0	3.2769	0	0.403885	0.287858	0.254897	7.64218	0.375127	0.972052	3.94854	5.2236	10.5259
XLOC_011326	linc-KIAA1024	0	0.315915	0	0.524919	0.305142	0	0	0	0	0.722899	0	0.709566	2.92531	0.169898	0.259522	1.81744	1.56677	10.6972
XLOC_003399	linc-WDR53-1	0.517211	0.437185	0.624767	0	0	0	0	0	0	0.474908	0	2.34086	1.68677	0.186734	0.262858	2.01382	0.462511	10.7844
XLOC_002951	linc-VPS8-3	0.0906653	0	0	0.0674009	0.39861	0.432873	0.0954752	0	0.0836358	0	0	0.425531	1.90052	0.106242	0.158424	1.16303	1.04297	10.947
XLOC_011294	linc-LRRC49-4	7.97411	3.827	7.24972	3.51133	1.69563	1.77472	1.02674	21.9248	1.27464	8.12394	15.756	35.6529	114.16	6.73988	6.68645	74.9065	55.5129	11.1139
XLOC_013161	linc-RFPL4A	0	0	0	0	0	0.533525	0.510594	0	0	0	0	1.07133	1.10419	0.0949199	0.211246	1.08776	0.0232355	11.4598
XLOC_000474	linc-RALGPS2-2	0	0	0	0	0	0	0	0	0.255446	0.478183	0.134003	0.938727	0.967516	0.0788756	0.156024	0.953121	0.0203569	12.0839
XLOC_000845	linc-USP24-2	0	0.573032	0	0	0	0	0	0	0	0	0	0.635871	0.655373	0.0520938	0.172776	0.645622	0.01379	12.3934
XLOC_007414	linc-FOXB2-3	0	0	0	0	0.692025	0	0.416202	0	0	0	0	0.833124	1.71735	0.100748	0.23248	1.27524	0.625242	12.6577
XLOC_004364	linc-ZNF131-3	0	0	0.498444	0.221882	0	0	0	0	0	0	0	0.574537	1.18431	0.0654842	0.158274	0.879423	0.431175	13.4296
XLOC_014287	linc-KLHDC7B	0	0	0	0	0	0	0	0	8.3327	1.06506	0	21.9537	1.07748	0.854342	2.50079	11.5156	14.7617	13.4789
XLOC_013300	linc-TSHZ3-6	0.282666	0.103161	0.0497622	0	0	0	0	0	0.0577802	0	0	0.519063	0.691561	0.0448518	0.086156	0.605312	0.121975	13.4958
XLOC_014270	linc-GRAMD4-2	0.162266	0.0781847	0.075764	0.188243	0.0287573	0.0304546	0.196564	0.0342291	0.144474	0	0.0947455	0.881122	1.83772	0.0939711	0.0692065	1.35942	0.676417	14.4664
XLOC_001987	linc-PDIA6	0	0.048652	0	0	0	0	0	0	1.14359	0	0.0286578	2.47238	0.755024	0.110991	0.342852	1.6137	1.21435	14.539
XLOC_009437	linc-PHF21A-2	0	1.98655	0	0.963084	0	0	0	1.29459	0	0.925974	0	9.99785	4.68385	0.470018	0.705494	7.34085	3.75757	15.6182
XLOC_009485	linc-MRGPRF-1	0.0485798	0	0	0.108609	0	0	0	0	0.0439279	0	0.185099	0.515579	0.607304	0.0351105	0.0606523	0.561441	0.0648594	15.9907
XLOC_000152	linc-MACF1-2	0	0	0.330324	0.859272	0	0.403569	0	0	0	0	0.218382	3.95439	1.63027	0.164686	0.275624	2.79233	1.6434	16.9555
XLOC_001576	linc-LOC285033-4	0	0	0	0.381176	0	0	0	0	0.594811	0	0	2.22427	1.14624	0.0887261	0.203101	1.68526	0.762282	18.9939
XLOC_007055	linc-DUSP26-1	0	0	0.155974	0	0.168514	0	0.202063	0	0.187429	0	0.393309	2.66839	1.37511	0.100663	0.131116	2.02175	0.914487	20.0844
XLOC_001377	linc-RHOB-5	0	0	0.118745	0	0.182038	0	0	0	0	0	0	0.365961	0.750986	0.0273439	0.0624609	0.558474	0.272254	20.4241
XLOC_004060	linc-NUDT6-1	0	0	0	0.0899458	0	0.116618	0	0	0.113414	0	0	0.389296	0.802471	0.0290889	0.0502443	0.595884	0.292159	20.4849
XLOC_006476	linc-GUSB-5	0.275824	0.23385	0	0	0	0	0	0	0	0	0	0.503911	1.5581	0.046334	0.103513	1.03101	0.745424	22.2516
XLOC_005488	linc-PEX3	0	0	0	0	0.191409	0	0	0	0	0	0	0.390431	0.402404	0.0174008	0.057712	0.396417	0.00846619	22.7815
XLOC_012659	linc-C18orf21	0	0	0	0	0	0	0.442557	0	0	0	0	1.11884	0.768767	0.0402325	0.133436	0.943804	0.247539	23.4588
XLOC_006815	linc-CLVS1	0	0.209859	0	0	0	0	0	0	0	0	0	0.444746	0.458386	0.0190781	0.0632749	0.451566	0.00964494	23.6693
XLOC_005369	linc-DOPEY1-2	0	0	0	0.132645	0.156239	0	0.187323	0	0.172349	0	0.542536	3.65211	1.56838	0.108281	0.164976	2.61024	1.47342	24.1062
XLOC_001676	linc-C2orf27A-2	0	0	0.168234	0	0	0	0	0	0	0	0.415507	0.337451	2.2607	0.0530674	0.130373	1.29908	1.35994	24.4797
XLOC_007257	linc-OPLAH	0	0.549972	0	0	0	0	0	0	0	0	0	1.25021	1.28855	0.0499975	0.165823	1.26938	0.0271105	25.3889
XLOC_002032	linc-RBKS-5	0	0	0	0	0	0	0	0	0	3.72059	0.347502	8.52126	11.2919	0.369827	1.1162	9.90658	1.95914	26.7871
XLOC_012199	linc-TMEM99-2	0.246203	0	0	0.0610589	0	0	0	0	0	0.129959	0.0396245	0.63781	1.70916	0.0433496	0.0788242	1.17348	0.757559	27.0703
XLOC_006057	linc-CDK13-2	0	0	0	0.1444	0	0	0.203749	0	0	0	0	0.673893	1.04184	0.0316499	0.0716562	0.857867	0.260178	27.1049
XLOC_010145	linc-CEP290	0.227585	0.317777	0	0	1.54128	0	0	0	0	0	0	9.35753	1.23611	0.189695	0.46179	5.29682	5.74271	27.9229
XLOC_013021	linc-ZNF726-2	0	0.467378	0	0	0	0	0.510594	0	0	0	0	3.21399	2.20837	0.0889065	0.19804	2.71118	0.711081	30.4947
XLOC_008233	linc-APLN-1	0	0	0	0.286424	0	0	0	0	0	0	0	0.790878	0.815133	0.0260385	0.0863601	0.803006	0.0171509	30.8391
XLOC_007336	linc-C9orf131	0	0	0	0	0.146664	0	0	0	0	0	0	0.564384	0.290846	0.0133331	0.0442209	0.427615	0.193421	32.0717
XLOC_000361	linc-SLC22A15-1	0	0	0	0	0	0	1.11675	0	0	0	0	2.16982	4.47274	0.101523	0.336713	3.32128	1.62841	32.7146
XLOC_013927	linc-CBR1-3	0	0.071025	0	0	0.0763804	0	0	0	0	0	0.0419997	1.21886	0.279164	0.0172186	0.0306287	0.749012	0.664465	43.5001
XLOC_008385	linc-CELF2-6	0	0	0	0	0	0	0	0.590576	0	0	0	0.414626	4.27342	0.0536887	0.178065	2.34402	2.72858	43.6595
XLOC_000446	linc-NUF2-1	0.153127	0.253995	0	0	0	0	0.15967	0	0	0	0	0.755916	7.01189	0.0515265	0.0917884	3.8839	4.42364	75.3767
XLOC_004019	linc-HPGDS	0	0	0	0	0	0	0	0	0	0	0.0660294	1.51969	2.46132	0.00600267	0.0199086	1.99051	0.665833	331.603
XLOC_003450	linc-CPEB2-15	0	0	0	0	0	0	0	0	0	0	0	0.565325	1.16533	0	0	0.865328	0.424268	#DIV/0!
XLOC_007489	linc-STX17	0	0	0	0	0	0	0	0	0	0	0	0.598772	0.617135	0	0	0.607954	0.0129846	#DIV/0!
XLOC_012870	linc-RTTN-5	0	0	0	0	0	0	0	0	0	0	0	1.12628	3.48246	0	0	2.30437	1.66607	#DIV/0!

## Sheet: Diff_Expressed
		RESPONDER	RESPONDER	RESPONDER	RESPONDER	RESPONDER	RESPONDER	RESPONDER	RESPONDER	RESPONDER	RESPONDER	RESPONDER	NONRESPONDER	NONRESPONDER
		SS119	SS64	SS76	SS159	SS143	SS153	SS7	SS118	SS105	SS120	SS208	SS107	SS43
GeneID	lincRNA_ID	S1_PRE	S2_PRE	S4_PRE	S5_PRE	S6_PRE	S7_PRE	S8_PRE	S9_PRE	S11_PRE	S12_PRE	S13_PRE	S3_PRE	S10_PRE	Mean_FPKM_Responders	Mean_FPKM_Nonresponders	Fold_Change
XLOC_005917	linc-PDE10A-1	0.399222	18.6989	0.637959	1.755	6.53855	24.6566	22.4901	1.46213	1.91843	1.39441	2.7173	0.342172	0.705332	7.51533	0.523752	0.0696912
XLOC_013795	linc-ZFP64-5	0.186847	0.532091	0.449481	30.6754	92.6358	56.342	0.0901244	2.43785	26.9145	0.179499	2.52414	0.93128	2.74981	19.3607	1.84055	0.095066
XLOC_010820	linc-ARF6-1	243.416	237.516	477.519	304.464	121.837	97.3326	216.358	18.6083	145.529	31.174	134.569	12.7487	29.5176	184.393	21.1332	0.114609
XLOC_000992	linc-FCGR1B-7	321.428	2.22525	4.3968	2.28805	1.34736	1.13124	3.29698	3.76182	2.22359	1.77806	17.7091	8.12308	0.49058	32.8715	4.30683	0.13102
XLOC_009387	linc-SAA2	1.37315	0.49191	0.783324	0.718968	1.69213	1.90687	1.01451	0.4775	2.82443	0.341538	0.395126	0.335239	0	1.09268	0.16762	0.153402
XLOC_008000	linc-ZC3H12B-2	0.0594987	0.865055	0.0466394	0.70911	3.64937	0.451271	0.91583	0	6.27999	3.27221	0.490161	0.272813	0.374906	1.52174	0.32386	0.212822
XLOC_002866	linc-TM4SF4-2	5.90425	37.7319	14.7961	58.4823	94.7911	0.33637	16.235	1128.32	16.0378	369.586	6.50613	70.4011	0.299835	158.975	35.3505	0.222365
XLOC_010932	linc-DIO3-8	0.199756	0.0594	0.0574505	0.164567	0.748205	0.892959	14.3011	0.0787586	0.0330752	0.0563331	0.156932	0.301181	0.398929	1.52259	0.350055	0.229907
XLOC_009145	linc-C11orf66	1.71725	0.806062	1.03661	0.934496	1.33953	1.81876	1.25514	0.577943	1.38531	0.723417	0.601946	0.405757	0.10455	1.10877	0.255153	0.230123
XLOC_003405	linc-BDH1-3	1.76046	10.1632	4.53756	7.89802	3.32971	1.54279	3.32293	3.01754	2.45947	0.477722	2.10664	1.92887	0.0574736	3.69237	0.993172	0.26898
XLOC_006923	linc-EFR3A-6	16.3819	0.854909	1.89182	0.44103	0.790849	0.466986	1.36541	0.657663	1.92469	0.313601	0.73935	0.88925	0.405385	2.34802	0.647317	0.275687
XLOC_012564	linc-ABCA5-7	0	0	0.0496919	12.3413	24.0479	25.4139	0	1.2557	5.7942	0	0.499565	1.70957	2.17646	6.3093	1.94301	0.307961
XLOC_005940	linc-PHF10	5.37219	5.43888	4.45129	2.63617	3.95701	9.05388	1.62631	1.3099	1.94053	1.89117	1.67261	0.993835	1.36593	3.57727	1.17988	0.329828
XLOC_009695	linc-FAR2-2	7.07398	1.06778	0.930792	3.5472	2.82081	2.8735	1.75798	1.99148	5.45218	1.21287	0.908594	1.59091	0.228306	2.69429	0.909608	0.337606
XLOC_002996	linc-MUC20-2	0.73543	1.04311	1.22317	0.784738	1.73113	0.302228	0.40675	3.31845	0.0676824	0.124844	0.788486	0.305056	0.34435	0.956911	0.324703	0.339324
XLOC_006350	linc-COL28A1	19.1133	4.46244	12.5185	6.88032	10.6792	3.54273	3.25349	13.0338	3.0439	7.48907	3.08966	2.34174	3.10454	7.91876	2.72314	0.343884
XLOC_002613	linc-ARPP21-2	7.93372	17.647	0.88142	0.829812	0.159295	0	0.381982	2.2086	1.58471	1.57961	0.646645	0.311528	1.92649	3.07753	1.11901	0.363607
XLOC_012177	linc-AP2B1-2	0.174347	0.334105	0.304163	0.896808	1.55436	1.57314	0.135942	0.886579	3.91485	0.754839	0.197589	0.25259	0.45727	0.975157	0.35493	0.363972
XLOC_009199	linc-NADSYN1-1	1.16632	2.55488	1.88991	2.65907	1.92705	2.07991	1.53808	0.641121	0.666971	0.114643	0.245446	0.56264	0.463917	1.40758	0.513278	0.364653
XLOC_012209	linc-ARL4D-2	0.480487	0.665028	0.254628	0.707932	1.11304	0.464324	4.50337	1.51071	1.66913	0.540276	0.318493	0.265156	0.546575	1.11158	0.405865	0.365124
XLOC_002880	linc-C3orf79-4	0	0.483281	0.0774338	0.14585	0.0862291	0.469427	0.727883	0.220039	0.817653	5.67218	0.0477113	0.308965	0.318441	0.795244	0.313703	0.394474
XLOC_002427	linc-NCKAP1-1	17.1762	1.32045	1.89603	3.16383	2.4873	5.22445	2.65048	1.12398	5.27142	3.21577	4.5839	1.31519	2.16884	4.37398	1.74201	0.398267
XLOC_003665	linc-SYNPO2-2	0.150169	0.612356	0.472094	1.39726	0.793801	1.8577	0.237587	0.661458	1.92566	1.53763	1.04832	0.348292	0.478632	0.972185	0.413462	0.425291
XLOC_001788	linc-SLC39A10-10	0.0690123	1.49183	0.454433	1.03406	0.285727	0.785552	0.623847	0.344254	0.850806	1.32859	0.146056	0.285857	0.309014	0.674015	0.297436	0.441289
XLOC_001942	linc-TMEM18-13	2.64112	1.06449	0.479137	1.30554	1.3859	0	0.58576	1.96387	0.660785	0.234114	1.78616	0.505552	0.473687	1.10063	0.489619	0.444856
XLOC_000918	linc-TMED5	5.56541	9.0559	7.70526	16.9197	25.6941	5.65999	30.4263	3.50204	19.0535	11.2959	9.61302	4.74518	7.0451	13.1356	5.89514	0.448793
XLOC_009017	linc-B4GALNT4-1	0.693909	0	0.120449	1.35668	7.6156	1.86709	5.34752	4.81267	0.173456	0.118223	0.621737	1.16187	0.717607	2.06612	0.939739	0.454832
XLOC_001174	linc-FAIM3	0	0.128116	1.57198	2.27634	0.651115	0.271155	0.4455	1.25503	5.05876	8.43923	0.98003	1.12143	0.645158	1.91611	0.883294	0.460982
XLOC_006922	linc-EFR3A-7	9.88674	0.663398	1.54212	0.257454	1.00339	0.163093	1.2336	0.185732	2.15533	0.112152	1.20364	0.768436	0.792003	1.67333	0.78022	0.466267
XLOC_007506	linc-ACTL7A-10	1.07775	0.506417	1.24442	0.929665	0.600772	0.752398	3.35687	0.140176	0.308966	0.352579	0.704747	0.346076	0.507169	0.906796	0.426623	0.470472
XLOC_002931	linc-KCNMB2-5	8.78745	0.330015	2.50306	4.91108	4.11906	1.52896	11.8071	0	0	0	1.02931	1.48939	1.53507	3.18328	1.51223	0.475055
XLOC_013900	linc-USP16-5	12.9593	0.171698	9.03902	6.21995	3.17706	3.84688	0.0302576	1.24236	0.926982	0.146794	4.15513	0.265474	3.40805	3.81049	1.83676	0.482027
XLOC_006856	linc-STMN2-1	0	0.241402	0.115631	0.860565	0.634689	1.12396	0.912992	0.339425	2.19733	3.88445	0.43246	0.476601	0.491218	0.976628	0.483909	0.49549
XLOC_005854	linc-TXLNB-1	7.85177	3.04591	0	1.63172	5.15392	3.28961	13.1655	12.4229	1.97833	8.22513	1.23772	15.0022	6.20269	5.27296	10.6024	2.01072
XLOC_004448	linc-VCAN	0.24737	0.20867	0	0.970204	0.695113	0.484904	0.327676	5.249	0.81042	0	0.171429	2.45678	0.910784	0.833162	1.68378	2.02095
XLOC_010097	linc-TMEM194A	0.231827	0.126118	1.033	1.2058	1.82234	1.83281	1.21774	0.16938	0.778864	3.5321	0.446464	3.34856	1.23036	1.12695	2.28946	2.03156
XLOC_008220	linc-RNF113A	0.212825	0.115587	0.111434	0.369719	0.250103	0.202323	0.0748582	0	0.129696	0.334223	0	0.328058	0.338119	0.163706	0.333089	2.03467
XLOC_013929	linc-CBR1-1	0.12868	0.230804	0.257861	0.241203	0.907211	1.18913	1.20413	1.38386	0.152477	0.105887	0.532854	0.436686	1.90714	0.575827	1.17191	2.03518
XLOC_000939	linc-DBT-3	1.52092	0.669112	0.662056	1.7648	1.03162	0.675492	0.577226	0.859241	0.900424	0.5844	0.880711	2.11457	1.63275	0.920546	1.87366	2.03538
XLOC_002952	linc-VPS8-2	0.214903	0.178492	0.105228	0.35051	0.931717	2.67599	0.121348	0.266993	0.451985	0.625144	0.277147	1.4027	0.898281	0.563587	1.15049	2.04137
XLOC_001398	linc-EFR3B	3.04988	0.48568	3.5606	1.58673	1.06826	0.826836	0.618531	0.356174	0.28681	0	0.36004	2.4739	2.05779	1.10905	2.26584	2.04305
XLOC_004435	linc-PDE8B-2	0.854747	0.537531	2.73683	0.468771	4.04083	9.79063	1.54197	10.0367	1.65131	4.15618	0.757952	5.19212	8.40928	3.32486	6.8007	2.04541
XLOC_013499	linc-CST7-1	1.52764	0.514438	1.86068	1.59486	1.66734	1.56452	0.362212	0.529911	3.37478	0.209175	2.84207	0.933091	5.08712	1.45888	3.01011	2.06331
XLOC_005748	linc-KLHL31-1	2.39083	0.245451	1.27502	1.00501	2.30899	1.29666	1.18038	0.692791	0.861438	0.609319	1.15977	2.68389	2.20854	1.18415	2.44622	2.0658
XLOC_010602	linc-HTR2A-3	0.175671	2.63339	0.839544	1.0331	0.456451	0.34039	0.912077	0.839851	3.68239	0.600714	1.22947	1.7689	3.03859	1.15846	2.40374	2.07495
XLOC_009554	linc-IL18	0.220954	0.742041	0.531117	1.12985	0.37927	0	0	0.549678	1.49794	0.786329	0.449008	0.385913	1.98874	0.571472	1.18733	2.07767
XLOC_003471	linc-CLRN2-1	1.15039	0.535065	0.697373	0.858157	1.31266	1.25022	0.840204	0.162869	1.00595	1.00962	0.518715	1.02911	2.51419	0.849202	1.77165	2.08625
XLOC_002897	linc-IQCJ	0.14058	1.5965	0.209441	0.406733	0.509875	0.761731	0.856226	0.202136	0.271019	0.216871	0.726489	0.457445	1.78009	0.536146	1.11877	2.08669
XLOC_004250	linc-C5orf38-5	0	0	0	0.153361	0.721227	0.193371	0	0.35981	0.184567	0	0.0583625	0.368975	0.266037	0.151882	0.317506	2.09048
XLOC_001313	linc-TTC15-9	1.06147	0.116463	0	0.355953	0.245415	0	0.406217	0.431974	0.132387	0.154487	0.140651	0.687545	0.471134	0.27682	0.57934	2.09284
XLOC_000576	linc-MIA3-1	0.286715	0.0503505	0.330743	0.259715	0.134416	0.713901	0.209798	0.136136	0.249366	0.486867	0.156978	0.655504	0.492539	0.27409	0.574021	2.09428
XLOC_005811	linc-LAMA4-3	0.274753	0.225034	0.684442	0.368512	0.431543	0.0493046	0.914062	0.57628	0.291722	1.15642	0.401606	0.773378	1.27805	0.488516	1.02571	2.09965
XLOC_006364	linc-PRPS1L1	0.158995	0.333099	0.919663	0.454439	0.222389	0.674039	0.413623	1.17297	0.432581	0.922972	0.0662752	0.796717	1.40765	0.52464	1.10218	2.10084
XLOC_009900	linc-RNFT2-1	0.167619	0.134877	0.223899	0.0893195	0.0424048	0.090047	0.279306	0.152379	0.0213983	0.290642	0.11292	0.356602	0.257277	0.145892	0.306939	2.10388
XLOC_004140	linc-C4orf45-3	0.489424	0	0	8.7303	0.62697	0.719234	0	1.86363	0.239026	12.4412	0	9.15878	0.449508	2.28271	4.80414	2.10458
XLOC_006455	linc-LOC389493-2	0	0.313238	0	0.260477	0.908707	0	1.82002	0	0	4.36246	0	0.702876	2.24003	0.696809	1.47145	2.1117
XLOC_003615	linc-METAP1-2	0.312962	0.31604	0.174519	0.349986	0.677988	0.295279	0.289918	0.583912	1.46408	1.66819	0.330492	1.52199	0.96646	0.587579	1.24422	2.11755
XLOC_006912	linc-FAM91A1-3	1.47745	0.754169	0.239147	0.427227	1.24825	0	0.599453	3.12033	0	0.557964	0.154216	2.73837	0.56447	0.779837	1.65142	2.11765
XLOC_000610	linc-C1orf124-1	0.225467	0.322629	0.292859	0.261638	0.221796	0.141348	0.0265616	0.319093	0.291185	0.418431	0.0472758	0.373376	0.615723	0.23348	0.494549	2.11816
XLOC_001023	linc-MCL1	3.34477	7.17871	2.56798	3.34539	2.45683	1.70069	2.62699	2.83965	2.19278	2.06871	2.65307	5.16868	7.53418	2.99778	6.35143	2.11871
XLOC_004078	linc-SCLT1-6	0	0	0.209486	0.566858	0	0	0.265687	2.00562	0.255446	0	0.402008	0.469363	0.967516	0.336828	0.71844	2.13296
XLOC_006133	linc-KCTD7-2	0.784656	0.354692	1.07947	0.584073	1.31415	1.00509	1.23817	0	0.866934	3.35949	0.227606	1.66183	2.54899	0.983121	2.10541	2.14156
XLOC_005592	linc-RPP40	0.846584	0.585595	0.489686	0.413617	0.62106	0.521545	0.666039	0.398977	0.570175	0.602461	0.260674	0.584122	1.75143	0.54331	1.16778	2.14937
XLOC_008024	linc-TMEM35	0.207632	0.19049	0.138462	0.232439	0.223442	0.319998	0.267604	0.468805	0.145155	0.402382	0.0766512	0.592441	0.452304	0.243005	0.522373	2.14963
XLOC_006248	linc-MEST-2	0.856605	0.140114	0.674417	0.509697	0	0.326845	0.361007	0.190163	0.630786	0.952114	0.248522	0.400523	1.51362	0.44457	0.957071	2.1528
XLOC_007033	linc-FBXO16-2	0.170324	0.432884	0.253309	1.01295	1.65584	0.624593	1.789	0.476467	1.17779	0.169842	0.409528	2.17014	1.02905	0.742957	1.59959	2.15301
XLOC_013182	linc-ZNF8-1	0	0.393294	0	0.232759	0.274498	0	0.493602	0	0.299002	0.265858	0.0784508	0.260954	0.537915	0.185224	0.399435	2.15649
XLOC_011185	linc-GABRA5-5	3.46253	1.07743	3.68459	4.35551	2.59631	1.87175	1.10897	1.61923	2.41457	2.33933	2.06975	6.4559	3.97565	2.41818	5.21577	2.1569
XLOC_005238	linc-TRIM39-1	1.6724	1.35768	1.80764	1.93319	1.98485	1.31161	2.37653	1.25374	2.04267	1.07611	0.689195	3.60889	3.26596	1.59142	3.43743	2.15997
XLOC_007549	linc-CEP110-2	1.86363	0.449975	1.22153	0.537659	0.387253	0	0	0.4501	0.41083	0.32194	0.655143	0.526399	1.94737	0.572551	1.23688	2.1603
XLOC_006853	linc-PKIA-1	0	0	0	1.54764	0	7.92376	0	1.23872	0	0	0.48057	2.609	1.79267	1.01734	2.20084	2.16333
XLOC_011184	linc-GABRA5-6	1.92483	1.07385	3.16954	2.79772	4.07926	4.00756	1.75112	3.50097	1.37019	1.94764	1.4395	5.73516	4.92588	2.4602	5.33052	2.1667
XLOC_010555	linc-KATNAL1-1	0.352711	0.146886	0	0.129628	0.610886	0.512628	0.366202	0.421812	0.336147	0.905119	0	0.888426	0.610448	0.34382	0.749437	2.17974
XLOC_005895	linc-RSPH3	0.34794	0.355827	0.616484	0.517513	0.382631	0.331992	0.366539	0.193296	0.320457	0.553031	0.168335	0.949954	0.699348	0.37764	0.824651	2.18369
XLOC_003514	linc-FAM114A1-1	0.0452429	0.67327	0.229094	1.23203	0.9215	1.0205	0.359862	0.431447	1.27275	0.835485	0.127943	0.302906	2.53894	0.64992	1.42092	2.1863
XLOC_005915	linc-PARK2-4	3.60305	0.698631	4.82222	3.02327	3.71734	2.39905	11.4618	0.767849	2.29529	0.470755	1.93402	6.31499	7.77864	3.19939	7.04682	2.20255
XLOC_004117	linc-NR3C2-3	0.333275	0	0.132572	0.245299	1.01204	0.322406	0	0	0.15825	1.13061	0.166069	0.832316	0.571894	0.318229	0.702105	2.20629
XLOC_011226	linc-NUSAP1	45.4499	29.8797	64.773	43.2661	18.3238	13.1501	10.2835	61.1532	26.8646	62.9883	6.13316	71.4471	82.8917	34.7514	77.1694	2.22061
XLOC_013994	linc-S100B-2	11525.8	4933.25	4479.28	5688.6	7906.87	12369	19454.9	25786.5	5297.36	10666.1	5029.4	11734.1	34106.1	10285.2	22920.1	2.22846
XLOC_010967	linc-OR5AU1	0.550625	0.851687	0.54125	0.449349	0.907987	0.419638	1.21352	0.621493	0.473089	0.999768	0.2342	1.45521	1.48972	0.660237	1.47246	2.23021
XLOC_011064	linc-MAP3K9-1	0.252544	0.795541	0	0.338775	0.317672	0.247769	0.230959	0	0.0929576	0.161165	0.274727	0.545075	0.555748	0.246555	0.550412	2.2324
XLOC_004419	linc-MCCC2	0.57942	0.324447	0.261989	0.319479	0.534307	0.395124	0.489976	0.0534853	0.997746	0.876441	0.2266	0.75847	1.30329	0.45991	1.03088	2.24148
XLOC_001826	linc-CREB1-1	0.142784	0.116335	0.224298	0.42521	2.56591	0.203633	0.888206	2.82238	2.15403	0.282168	0.741212	3.30251	1.02114	0.960561	2.16182	2.25059
XLOC_011680	linc-IL4R-2	0.247344	0.0904338	0.157649	0.168057	0.559909	0.105667	0.214626	0.0476464	0.0803198	0.102239	0.116572	0.509806	0.275817	0.17186	0.392811	2.28564
XLOC_011856	linc-PRSS22	0.0805978	0.460797	1.4583	0.599724	0.283861	0	0.214461	0	0.0740184	0.655679	0.0777827	1.12627	0.497493	0.35502	0.811882	2.28686
XLOC_009677	linc-PIK3C2G-2	0.261575	0.442421	0	0.75999	0	0	3.81785	0	0.361628	0	0.631325	2.06036	0.55285	0.570435	1.30661	2.29054
XLOC_011943	linc-TOX3-3	0.113878	0	1.82301	0.694101	0	0	0	0.118264	0.051694	0	0.0803856	0.415148	0.788153	0.261939	0.60165	2.29691
XLOC_013282	linc-ZNF681-4	5.46507	0.788978	7.39452	5.40543	3.71707	3.78273	1.70914	7.11196	2.29209	6.8415	1.47952	10.7882	8.45156	4.18073	9.61988	2.30101
XLOC_007855	linc-MAPKAP1-3	0.83797	0	0.963971	0	0	0	0.37609	0	0.173082	0	0.53118	0.611506	0.595181	0.262027	0.603344	2.3026
XLOC_005492	linc-UTRN	2.78747	3.09042	1.59014	2.40626	1.56457	3.00584	2.07396	5.53239	1.26932	2.4732	0.3339	5.53489	5.40439	2.37522	5.46964	2.30279
XLOC_000822	linc-STIL-2	0.155117	0.167638	0.399352	0.847601	0.730521	0.244649	0.710702	1.50996	0.374599	0.24015	0.172601	1.10003	1.23019	0.504808	1.16511	2.30803
XLOC_013737	linc-KIAA1755-3	0.320325	0.456112	0.172817	0.330871	0.632669	0.231688	0.522529	0.209172	0.0440532	0.299226	0.0697373	0.477274	0.908144	0.299018	0.692709	2.31661
XLOC_001309	linc-SNTG2-3	2.25339	2.22176	3.28398	2.60251	4.96381	2.00106	1.74756	7.21891	2.07257	4.90513	3.04191	6.01985	9.27992	3.30114	7.64989	2.31734
XLOC_002336	linc-CXCR4-1	0	0.642818	0	0.266515	2.16805	0.372379	0.372249	0	1.14385	0.736866	1.20074	2.16982	0.745457	0.627588	1.45764	2.3226
XLOC_010890	linc-FLRT2-1	0	0.135433	0.133604	0	0	0	0	0.621209	0	0.787602	0.0612113	0.337047	0.398455	0.158096	0.367751	2.32612
XLOC_011306	linc-LOXL1	1.25429	0.50701	1.92788	0.810342	0.739104	0.552616	0.752283	0.898433	0.942078	1.02819	0.417029	1.82921	2.34039	0.893569	2.0848	2.33312
XLOC_006985	linc-CSMD1-1	0.304271	0.402225	0.200583	0.214645	0.254207	0.268606	0.14947	0.25961	0.0951115	0.107864	0.237363	0.681287	0.380183	0.226723	0.530735	2.34089
XLOC_000390	linc-NBPF15-1	1.5341	1.18708	2.18592	1.7423	2.58137	0.61549	4.74558	3.55174	1.46077	1.53279	1.28579	3.63593	5.94422	2.03845	4.79007	2.34986
XLOC_000337	linc-AMPD2	1.07052	0.527966	0.507133	0.238266	0.0938786	0.30758	0.224996	0	0.19881	0.691125	0.156585	0.847972	0.873978	0.365169	0.860975	2.35774
XLOC_000732	linc-HSPG2	1.44342	0.836608	0.458016	0.745932	1.00604	0.417355	0.904484	0	0.407845	0.960689	0.0713513	1.41445	1.70081	0.659249	1.55763	2.36273
XLOC_007830	linc-C9orf80	0.55045	0.369079	0.0610282	0.0194679	0.06931	0.0736433	0.380492	1.32493	0.0233458	0	0.0739057	0.308726	0.958719	0.267787	0.633722	2.36652
XLOC_007633	linc-RFX3	0.449702	0.07364	0	0	0	0.17174	0	0.400622	0.0829417	0.143275	0	0.281265	0.289891	0.120175	0.285578	2.37636
XLOC_013957	linc-NDUFV3-1	0.372707	0.964215	2.7435	1.94452	0.309709	0.744753	1.11673	0	0	1.47372	0	3.43844	0.745444	0.879078	2.09194	2.3797
XLOC_008863	linc-POLR3A-1	0.522387	0.262721	0.356519	1.12	0.577685	0.430683	1.03768	0.139384	0.49806	0.099696	0.216349	1.27201	1.00836	0.478288	1.14019	2.38389
XLOC_006404	linc-RP9-2	0.32557	0.132033	0.339973	1.89048	1.12993	0.646548	1.35294	1.88273	0.717368	0.420828	0.351804	1.61734	2.37443	0.835473	1.99588	2.38893
XLOC_010897	linc-SPATA7-3	0.0493662	0.558697	0.191833	0.323143	0.244806	0.073456	0.0262051	0.0519227	0.30988	1.31086	0.244055	0.687648	0.783882	0.307657	0.735765	2.39151
XLOC_009784	linc-TMEM5	0.197014	0.658824	1.25889	0.4332	1.35934	0.766162	1.83374	0	0	1.02983	0.29772	2.02168	1.38912	0.712247	1.7054	2.39439
XLOC_003181	linc-DHFRL1-4	54.0635	51.5807	49.1876	42.6464	83.0031	41.7154	65.3262	5809.55	108.16	3148.75	39.7465	2455.4	1680.21	863.066	2067.81	2.39588
XLOC_010378	linc-COG3-2	0.988964	0.282144	1.07215	0.237171	1.38246	1.30901	0.996295	3.56015	0.663994	2.54644	0	3.12435	2.57613	1.18534	2.85024	2.40457
XLOC_008500	linc-LRRTM3-3	0	0	0	0.42459	0.744428	0.579689	0	0.774017	0	0	0	0.543414	0.56008	0.229339	0.551747	2.40582
XLOC_000683	linc-MEGF6	0	0.22398	0.377958	0.921733	1.3338	0.261384	0.725865	0.753765	0.188398	0.754796	0.264202	1.37591	1.19994	0.527807	1.28792	2.44014
XLOC_006031	linc-WIPF3	0.642526	0.116335	0.224298	0.47836	0.188759	0.54301	0.0753297	0.156799	0.261095	0.112152	0.205917	0.880669	0.453839	0.273144	0.667254	2.44287
XLOC_008542	linc-OPN4-1	1.78497	0.562207	1.82439	2.47139	1.53127	1.08919	0.688761	1.11223	0	1.59107	0.680646	3.51387	2.41443	1.21237	2.96415	2.44491
XLOC_004581	linc-KIAA0141	0.43513	0.184828	0.25879	0.62089	0.95292	0.828008	0.326078	0.215443	0.625687	0.211885	0.20428	0.623932	1.53946	0.442176	1.0817	2.4463
XLOC_008015	linc-ZCCHC13-2	8.7678	1.09045	1.65034	5.68864	6.1928	1.00638	21.3799	12.7196	0.00956651	21.8893	5.24314	15.3431	22.8283	7.78527	19.0857	2.45152
XLOC_007415	linc-FOXB2-2	0.464086	0	0.245762	1.36856	1.07615	0.746782	1.29007	0.363064	0.438791	0	0.307019	1.78428	1.05086	0.572753	1.41757	2.47501
XLOC_012981	linc-OR10H4	0.0232527	0.168606	0.345987	0.364298	0.201429	0.342422	0.709947	0.380459	0.313141	0	0.544463	0.30172	1.22668	0.308546	0.7642	2.47678
XLOC_007528	linc-DEC1	0.285078	1.39099	0.350428	0.758118	0.517141	0.17803	0.360174	0.249051	0.334107	1.44004	0.478506	1.05926	1.80887	0.576515	1.43406	2.48747
XLOC_002925	linc-NAALADL2	3.57569	1.66394	5.30853	2.99736	2.61783	13.6035	2.68948	7.2184	1.76822	4.14484	0.588967	10.5324	10.4169	4.19789	10.4747	2.49522
XLOC_000375	linc-NBPF9-9	0.0902617	0.0210285	0.0407659	0.131816	0.395192	1.16946	0.0922106	0.0275781	0.328755	0.282897	0.0123042	0.27737	0.898844	0.235661	0.588107	2.49557
XLOC_012925	linc-SAFB-2	1.09085	3.45878	2.913	1.0733	0.578411	0.0824253	1.062	5.06998	0.0787237	1.27594	0.497766	4.29701	3.53094	1.56193	3.91398	2.50587
XLOC_000350	linc-MAGI3	11.3828	8.60288	10.9406	18.6885	23.8633	20.6634	10.8598	27.4793	14.3646	29.864	4.24805	42.7055	40.2507	16.4507	41.4781	2.52136
XLOC_004229	linc-TRIML2-5	0.143892	0.226684	0.453597	0.495298	0.368653	0.674372	0	0.332215	0.672954	0.0797645	0.122882	1.15812	0.484418	0.324574	0.821269	2.5303
XLOC_013424	linc-ZNF814	1.42417	1.60347	0.615066	1.53236	1.35722	1.3692	0.813394	0.892388	0.848808	0.638292	0.509219	1.25304	4.08965	1.05487	2.67134	2.53239
XLOC_008213	linc-LRCH2-1	0.118982	3.17201	0.216175	3.89149	3.05644	1.82524	1.3674	0.587152	2.10466	0.989924	0.401447	3.50389	4.67351	1.6119	4.0887	2.53657
XLOC_005050	linc-CSNK1A1	0.343424	1.17113	0.268234	0.768136	1.38333	0.719882	0.808051	0.0817787	0.686636	0.292466	0.343851	0.803801	2.36701	0.624265	1.58541	2.53963
XLOC_005024	linc-NRG2-1	1.10657	0	0.0621628	4.61505e-06	4.05654e-06	0.417796	0.333337	7.66913e-06	0.507749	0.624406	0.152462	0.857879	0.631685	0.291318	0.744782	2.55659
XLOC_001935	linc-TMEM18-7	0	1.32734	1.2496	1.4868	11.7802	4.17047	0.66826	2.01751	9.01033	0	4.42028	1.87439	14.9677	3.28462	8.42104	2.56378
XLOC_005111	linc-MGAT1-1	0.173674	0.469999	0.499038	0.948753	0.9196	0.713233	0.244682	0.377637	0.473256	0.810329	0.110707	1.14889	1.54847	0.521901	1.34868	2.58417
XLOC_001417	linc-BIRC6	0.973457	0.839702	1.17554	1.45303	1.19753	0.940401	0.493495	2.35707	1.52523	1.68593	0.32081	2.57896	3.54407	1.17838	3.06151	2.59807
XLOC_000393	linc-PPIAL4A-4	1.00411	0.447457	0.393058	0.411534	0.724598	0.38729	0.159276	0.325652	0.36347	0.232927	0.263203	1.60041	0.62838	0.428416	1.1144	2.6012
XLOC_002408	linc-EVX2-8	0.353813	0.129933	0.582204	0.717476	0.100882	0.536742	0.724771	0.248416	0.822845	0.266524	0.460202	0.99766	1.3474	0.449437	1.17253	2.60889
XLOC_013415	linc-ZNF582	0	0.0574556	1.45095	0.881559	0.0153803	0.157748	0	0.233738	0	0.00469601	0.299169	0.813959	0.660528	0.281881	0.737243	2.61544
XLOC_008186	linc-NAP1L2-3	0.658555	0.698658	0.643287	1.01255	1.23702	0.854763	1.00204	1.23766	1.11257	2.1499	0.312714	2.11025	3.13451	0.992702	2.62238	2.64166
XLOC_002275	linc-RGPD8-2	0.22794	0.18759	0.270467	1.54168	1.10974	1.03521	0.556282	0.258574	0.825904	1.58263	0.206467	0.859835	2.94229	0.709317	1.90106	2.68013
XLOC_007213	linc-FAM84B-4	0	0.181838	0	0.158424	0	0	0	1.61169	0	0.384261	0	0.754347	0.388741	0.212383	0.571544	2.6911
XLOC_000555	linc-ATF3-1	0.0984347	0.0756352	0.204346	0.172532	0.0470781	0.426914	0.0520521	0.113026	0.121567	0.387261	0.167981	0.630122	0.286251	0.169712	0.458186	2.6998
XLOC_004566	linc-MYOT-4	0.433354	0.356303	0.513311	0.562543	0.0949862	0.415129	0.56914	0.734139	0.704551	0.525102	0.422782	1.03083	1.59367	0.484667	1.31225	2.70753
XLOC_005595	linc-F13A1-1	0.287058	0.140679	0.429106	0.236311	0.112472	0.458127	0.268284	0.749864	0.624373	0.669164	0.290458	0.598886	1.50867	0.387809	1.05378	2.71726
XLOC_004195	linc-AGA-2	0.122121	0.402743	0.193205	1.17449	0.427273	0.45967	0.759873	0.278897	0.148312	0.199485	0.241264	0.780412	1.40688	0.400667	1.09365	2.72957
XLOC_005361	linc-SH3BGRL2-1	1.52277	0.343278	1.15066	3.60151	10.2826	8.26238	3.42374	6.1391	2.39816	3.09901	1.27161	11.9331	9.06245	3.77226	10.4978	2.78289
XLOC_011183	linc-GABRA5-7	4.6171	1.24623	3.50961	2.71284	3.04932	2.76872	1.45654	3.26252	1.94116	2.33029	1.79107	9.67588	4.8981	2.60776	7.28699	2.79434
XLOC_008223	linc-RHOXF1-2	0.211697	0	0	0.68669	0.941446	0.493949	0	0.522416	1.56244	0	1.64258	2.70314	0.378022	0.55102	1.54058	2.79587
XLOC_004700	linc-BRD9-1	36.0932	13.9244	38.9303	77.6077	352.013	130.765	405.149	549.519	32.965	93.2582	50.2117	369.157	542.522	161.858	455.84	2.8163
XLOC_003547	linc-LPHN3-8	0	0.365146	0	0.491819	0.219958	0.150285	0.140471	0.363064	0.423746	0.519373	0.216892	1.06343	0.423773	0.262796	0.743602	2.82958
XLOC_013181	linc-ZNF8-2	0.539545	1.94859	1.0033	3.17117	3.26848	1.39489	1.11963	6.47253	2.05945	2.4691	0.630289	2.12061	10.3038	2.18882	6.21221	2.83816
XLOC_004894	linc-ZBED3	0.554038	0.0756497	0.218311	0.2059	0.162348	0.0882024	0	0	0.170481	0	0.223855	0.578586	0.298165	0.154435	0.438376	2.83858
XLOC_005247	linc-MICB	0.0448517	0.435466	0.420855	1.40407	0.911538	1.356	0.80676	0.676162	2.87436	1.38181	0.661216	1.55977	4.12386	0.997554	2.84181	2.84878
XLOC_010390	linc-RNASEH2B-1	0.883768	2.71738	0.391874	0.122847	0.433301	0	1.91591	3.21694	3.44002	0.271339	1.14029	4.28074	3.27954	1.32124	3.78014	2.86105
XLOC_002471	linc-RAPH1-2	0.237067	0.798449	0	0	0.202785	0.231972	0	0.597963	0.692775	0.855401	0.484544	0.839624	1.29806	0.372814	1.06884	2.86696
XLOC_010709	linc-ZIC5	2.08308	0.964279	1.16439	0.665273	1.88361	0.938221	1.46864	0.750307	1.52557	0.69	0.850739	1.12879	5.66192	1.18037	3.39536	2.87651
XLOC_005280	linc-DNAH8-2	0	0.593041	0.250984	1.2235	2.44313	0	3.07809	0	0.427982	1.3638	0.898015	4.01594	1.3797	0.934413	2.69782	2.88718
XLOC_005737	linc-SUPT3H	0	0.0155405	0.0323203	0.0585263	0.467207	0.141673	0.461995	0.350679	0.0995007	0.594181	0.0356117	0.633091	0.553714	0.205203	0.593403	2.89178
XLOC_007469	linc-HIATL1-1	12.7014	15.8969	4.05202	19.2122	9.90159	8.84213	10.5328	32.0838	7.54926	40.5258	11.198	47.9258	42.9741	15.6814	45.45	2.89833
XLOC_011858	linc-PKMYT1	0.114384	0.282487	0.0903943	0.423908	0.200368	0	0.120067	0.519214	0.21303	0.371375	0.111845	0.72905	0.563557	0.222461	0.646303	2.90524
XLOC_012143	linc-MAP2K3-2	0	0.30862	0	0.543219	0.319841	0.179487	0	0.891663	0.176844	0	0	0.313005	0.967813	0.21997	0.640409	2.91134
XLOC_013728	linc-PXMP4-2	0.8367	0.115358	0.994985	0.206035	0.851211	0.134292	0.874585	0.323065	0.131099	0.69323	0	2.26815	0.467542	0.469142	1.36785	2.91563
XLOC_014048	linc-CCT8-2	0	1.18608	0.557147	0	1.01022	0.643967	2.4625	1.90671	1.46854	5.45521	0.38884	6.69324	1.3797	1.37084	4.03647	2.94453
XLOC_011448	linc-EXD1	0.528778	0.583447	0.38532	0.469085	0.295785	0.119488	0.410602	1.25238	0.311855	2.27356	0.135521	1.0824	2.58605	0.615075	1.83422	2.98212
XLOC_004577	linc-C5orf32-1	0.67574	0.0867189	0.354624	0.373895	0.520938	0.444282	0.31925	0.434864	0.346488	0.760368	0.638252	2.25099	0.455467	0.450493	1.35323	3.00389
XLOC_009582	linc-TRIM29-3	0.481949	0.170047	0.0487214	0.334403	0.824893	1.18953	0.209877	0.406541	0.149076	0.193857	0.248341	0.664262	1.67396	0.387021	1.16911	3.02079
XLOC_000294	linc-DR1	0.853008	1.21097	1.04812	2.43406	2.49431	1.00708	2.07697	1.24943	1.81005	10.3382	0.77308	5.64926	8.27591	2.29957	6.96258	3.02778
XLOC_004804	linc-SEPP1-1	0.256853	0.174244	0.242685	0.383469	0.604396	0.581765	0.419636	0.414894	0.452131	0.430299	0.254785	0.466126	1.87636	0.383196	1.17124	3.05651
XLOC_013631	linc-IDH3B-1	0	0	0	0.213792	0.896364	0.15041	0	0	0	0	0.0773108	0.256884	0.48769	0.121625	0.372287	3.06094
XLOC_011213	linc-SPRED1	0.259769	0.58922	0.12612	0.0596527	0.141178	0	0.282011	1.34877	0.236647	1.26768	0	0.871009	1.53895	0.391913	1.20498	3.07461
XLOC_014110	linc-CSTB-1	0.0114006	0.230176	0.0660425	0.297839	0.262783	0.151802	0.205783	0.278217	0.232928	0.199086	0.0427939	0.395177	0.711677	0.179896	0.553427	3.07638
XLOC_004562	linc-SLC25A48-2	0.334905	0.240377	0.0290599	0.0832346	0	0	0.591062	0.0796951	0.100395	0.0570029	0.105851	0.391661	0.519008	0.147417	0.455334	3.08876
XLOC_005365	linc-TPBG-3	1.02787	0.369333	0.176175	0.913905	1.57613	0.544168	0.733421	0.555954	0.361255	0.25619	0.761886	2.28672	1.81166	0.661481	2.04919	3.09788
XLOC_000901	linc-SEP15-3	0.294385	0.237976	0.117035	0.164697	0.0840983	0.0652585	0.15196	0	0.0681835	0	0.057551	0.343998	0.355193	0.112831	0.349596	3.09839
XLOC_011568	linc-MRPL46	0.237554	0.260797	0.25281	0.410608	0.598483	0.199284	0.39821	0.499772	0.355592	0.54561	0.217153	1.25576	0.989741	0.361443	1.12275	3.1063
XLOC_000271	linc-PRKACB-2	0	0	0	0.22709	0.536957	0.0975662	0.10723	0	0.0944909	0.32784	0.0496193	0.482689	0.331662	0.130981	0.407176	3.10866
XLOC_008700	linc-KLF6-2	0.272066	0.301485	0.538952	0.37103	0.168914	0.377131	0.938121	0.142514	0.168434	0.173289	0.0923805	1.08897	0.919885	0.322211	1.00443	3.1173
XLOC_012193	linc-ZPBP2	18.2585	1.87915	5.51918	0.407239	0.120693	0.387225	0.0963466	1.17731	2.59005	2.24557	0.0866369	0.551038	18.032	2.9789	9.29152	3.11911
XLOC_007348	linc-ALDH1B1-3	0.835932	0.381181	0.818078	0.739651	0.691983	0.791157	0.276187	0.791918	0.331286	0.728266	0.274125	2.22393	1.55538	0.605433	1.88966	3.12116
XLOC_012618	linc-ARHGAP28-2	0.132054	0.178033	0.137659	0.557772	0.777974	0.790005	0.139736	0.947416	0.873745	1.82966	0.10463	1.46334	2.22431	0.588062	1.84383	3.13543
XLOC_011313	linc-ARID3B-1	0.0908054	0.0730445	0.176851	0.135493	0.221135	0.0853433	0.0481506	0.144332	0.040549	0.103235	0.0213998	0.33777	0.313316	0.103667	0.325543	3.14027
XLOC_000550	linc-DTL-2	0.131412	0.141725	0.115822	0	0.0387102	0.0413748	0.0927058	0.326848	0.0790367	0.0674248	0.325057	0.392759	0.387602	0.123647	0.390181	3.1556
XLOC_000587	linc-SRP9-1	0.0783517	0.0663134	0.0616145	0.062763	0.0742558	0.0804626	0.840924	0	0	0	0.0815544	0.388851	0.385101	0.122385	0.386976	3.16195
XLOC_008054	linc-UBE2A	0.469247	0.197469	0.188335	1.88173	0.602391	0.458983	0	1.18115	0	0	0.119782	1.6585	1.28203	0.463553	1.47026	3.17173
XLOC_007241	linc-SLC45A4	0.474134	3.99224	0.571077	1.20952	2.02785	0.463944	0.729833	1.19593	0.46185	2.1385	0.726817	3.77831	4.32687	1.27197	4.05259	3.18607
XLOC_003480	linc-STIM2-4	0	0	0	0.629115	0	0.857984	0	0.762135	0	2.18051	0.301929	0.535073	2.20593	0.430152	1.3705	3.18609
XLOC_009233	linc-PCF11-2	19.3011	21.0636	21.5237	44.3189	20.0675	18.5307	12.9601	10.2798	33.0085	9.42253	14.9091	75.0682	57.1736	20.4896	66.1209	3.22705
XLOC_003857	linc-NOP14-1	1.18196	0	0.239147	0	0	0.291809	0	0	0	1.11593	0	0.547673	1.12894	0.257168	0.838307	3.25976
XLOC_014119	linc-ITGB2-1	0.306254	1.77797	1.82416	1.5808	0.932382	0.591217	0.479011	1.88869	0.187428	2.36998	0.151867	3.31246	3.89549	1.09907	3.60398	3.27912
XLOC_003991	linc-ANKRD56-1	0.109181	0.0885635	0.0427567	0.122016	0.0963834	0.0516955	0.115405	0	0.198027	0.677572	0.182446	0.498806	0.514104	0.153095	0.506455	3.30811
XLOC_006326	linc-VIPR2-4	9.55849	5.04354	4.91191	4.17747	3.61143	3.81152	2.94637	2.05637	3.80522	1.37647	1.74133	13.8439	12.059	3.91274	12.9514	3.31007
XLOC_001331	linc-ID2-3	0	1.15021	1.08077	2.19584	0.49448	0.630075	0.622837	0	3.55852	1.32663	0	1.30216	5.36839	1.0054	3.33527	3.31737
XLOC_011950	linc-IRX3-5	27.5293	12.6969	48.6092	19.1941	17.0846	8.43981	7.07051	20.5918	5.83058	10.4913	5.7978	58.7919	51.8504	16.6669	55.3212	3.31922
XLOC_007996	linc-FAAH2-2	2.48298	1.05467	1.08704	1.50382	1.45524	3.08539	1.32123	5.24425	0.59415	6.94546	2.18449	5.79663	10.5241	2.45079	8.16037	3.32968
XLOC_009033	linc-ART1-1	1.41894	0	0.784452	0.666826	1.15329	0	0	5.41865	0.501924	0.968939	3.1651	6.65748	1.96047	1.27983	4.30898	3.36684
XLOC_002035	linc-RBKS-1	0	0	0.129392	0.350114	1.1723	0.22566	0	0	0.151124	0.214122	0	0.99423	0.395188	0.203883	0.694709	3.40739
XLOC_004244	linc-SLC6A19-1	3.20986	2.02911	9.37694	13.8342	32.0502	11.8064	43.6667	61.7945	4.36965	7.93443	3.97738	57.3947	63.2415	17.6409	60.3181	3.41923
XLOC_010806	linc-SSTR1-3	1.72262	1.40071	0.450432	0.617696	0.731526	0	0.336865	0.41801	0.87177	0.597974	1.89567	2.93473	2.72226	0.822116	2.8285	3.44051
XLOC_000214	linc-PRKAA2-1	0	0.112859	0	0	0.35729	0.262782	0.142759	1.26185	0	1.12819	0.0672849	1.55034	0.539026	0.303001	1.04468	3.44778
XLOC_008981	linc-METTL10	1.23448	1.17509	0.561921	1.03702	0.763608	1.87963	1.0986	1.68725	0.840368	3.31877	0.617274	7.99583	0.915672	1.29218	4.45575	3.44824
XLOC_011507	linc-CILP	0.783755	0.552294	0.286322	0	0.960412	0.0867525	0	0.683658	0.509131	1.48562	0.132066	0.474669	2.99255	0.498183	1.73361	3.47987
XLOC_002433	linc-COL5A2	0.615042	0	0	0.162939	0	0	0.229587	1.11222	0	0.397763	0.621383	0.780857	1.20721	0.285358	0.994034	3.48347
XLOC_012057	linc-CA5A-2	0.802948	0.216018	0.539778	0.268843	0.459432	0.284126	1.87191	0.773169	0.154304	0.866617	0.290798	1.82734	2.31529	0.593449	2.07132	3.4903
XLOC_005041	linc-YIPF5-3	0.446421	0.319234	0.0627961	1.6004	0.579045	1.62612	0.36556	0.386207	0.627638	0.0486992	0.676498	1.25188	3.04093	0.612602	2.14641	3.50375
XLOC_008756	linc-ABI1-1	0.329655	0	0	0	0	0	0	0.890038	0.331997	1.90983	0.52262	0.624869	1.9321	0.362195	1.27848	3.52983
XLOC_008672	linc-JAKMIP3-3	0.284664	0.17394	0.391266	0.529835	0.564498	0.33829	1.0513	0.156276	0.13012	0.335336	0.342077	1.53604	1.2439	0.390691	1.38997	3.55772
XLOC_010807	linc-SSTR1-2	5.34145	4.21128	0.966976	1.98033	1.56026	0.213308	0.350597	0.50388	1.75951	0.54061	3.64093	6.01391	7.65678	1.91538	6.83535	3.56867
XLOC_013276	linc-ZNF99-7	5.5542	16.8322	15.1806	18.6355	13.7852	20.0083	20.7031	36.5532	8.42409	19.9633	14.3938	66.8571	56.6866	17.2758	61.7719	3.57563
XLOC_006187	linc-ZKSCAN1-2	0.853289	0.483024	0.459703	1.02968	2.89047	1.12163	0.289148	0.74492	0	0	0.295694	2.09195	3.23415	0.742505	2.66305	3.58657
XLOC_004924	linc-LYSMD3-2	0.0988788	0.0454512	1.00441	0.386226	0.0264546	0.01024	0.255557	0.341849	0.016315	0.0911035	0.0426377	1.0603	0.462533	0.210829	0.761417	3.61153
XLOC_001227	linc-WDR26-3	0.194665	0.0798346	0.153511	0.36151	0.17099	0.558354	0	0.217994	0	0.311846	0.0472833	1.07133	0.315482	0.190544	0.693406	3.63908
XLOC_013347	linc-KCNN4	0.0411597	0	0.128657	0.153416	0.109149	0	0.0435668	0.442022	0	0.126465	0	0.310331	0.383818	0.0949487	0.347075	3.65539
XLOC_008467	linc-ZNF485-2	0.157087	0.144404	0.489482	0.184168	0.0596194	0.126539	0.0237998	0.427949	0.100197	0.374117	0.0423043	0.901351	0.516108	0.193606	0.70873	3.66068
XLOC_013093	linc-ZNF227	0.413516	3.28058	1.71708	3.08178	0.760057	0.819748	0.525205	1.13823	1.94646	0.184743	1.68034	2.70129	7.66696	1.41343	5.18412	3.66776
XLOC_008730	linc-KIN-6	0.461446	0	0.814662	0.276979	0.565821	1.16809	0.219344	0	0.645262	0.700825	0.162071	0.292798	3.06601	0.455864	1.6794	3.68401
XLOC_008925	linc-FBXW4-3	0	0.68753	0	0	0.143556	0	0	0	0	0	0	0.275121	0.283559	0.0755533	0.27934	3.69726
XLOC_000379	linc-NBPF9-5	0	0	0	0	0	0.294585	0	1.07259	0.144181	0	0	0.502024	0.51742	0.137396	0.509722	3.70988
XLOC_001808	linc-CASP10-2	2.11557	2.49385	1.85601	3.9248	3.16126	4.9973	2.73246	16.9924	3.69783	22.3863	0.913377	23.3048	20.8895	5.93374	22.0971	3.72398
XLOC_000566	linc-IARS2-3	2.62854	2.72536	1.36264	2.49648	3.2059	3.68503	2.49659	4.20812	2.47908	12.7968	0.844	15.9159	10.7495	3.53896	13.3327	3.76741
XLOC_001013	linc-OTUD7B-1	0	0.445095	0.423982	0	0	0	0.537188	0	0	0	0	0.475917	0.490513	0.127842	0.483215	3.77977
XLOC_001207	linc-GPATCH2-1	0.426177	0.115013	0.222256	0.282326	0.292824	0.223823	0.15027	1.02169	0.342346	0.365387	0.112709	1.50632	0.961082	0.323166	1.2337	3.81755
XLOC_014418	linc-ODF3B	0	0.260256	0	0.440919	0	0.906112	1.23659	4.05869	0.609734	5.80606	0	4.55918	4.699	1.21076	4.62909	3.82329
XLOC_009007	linc-C10orf93-1	1.22095	1.14276	4.0819	5.17108	1.88413	0	8.03246	0	0.31164	2.78566	3.48569	14.9338	4.61303	2.55602	9.77341	3.82368
XLOC_013946	linc-IGSF5-1	0.915295	0	0.359316	0.0491228	0.116548	0.186178	0	0	0.0886771	0	0.909002	0.556761	1.26976	0.238558	0.913261	3.82825
XLOC_006035	linc-GARS-3	6.09284	1.94433	1.54459	2.00462	3.569	0.806704	3.80691	2.5875	2.27107	5.14021	0.974496	13.8567	7.91894	2.79475	10.8878	3.89581
XLOC_011361	linc-MCTP2-4	0	0	0	0	0.395332	0.493949	0	1.40271	0.520814	0	0	0.984799	1.015	0.25571	0.999899	3.91029
XLOC_001537	linc-POLE4	0.0387242	3.72205	2.44184	8.6183	8.19099	0.0726222	4.05478	0.088655	3.50073	0.990602	3.36395	19.4957	6.56618	3.18939	13.0309	4.08572
XLOC_002636	linc-KLHL18-3	0	0.181838	0.173568	0	0	0	0.206802	0	0.209596	0.768522	0	0.377174	0.777482	0.14003	0.577328	4.1229
XLOC_013942	linc-WRB-2	0.214741	0.136249	0	0.154613	0.47995	0	0	0.366202	0.0722179	0.0615508	0.0985235	0.740424	0.45179	0.144004	0.596107	4.13951
XLOC_010878	linc-ESRRB-2	0.67509	0	0	0	0.515971	0	0	1.08191	0.399807	0	0.209873	0.759578	1.41893	0.262059	1.08925	4.15652
XLOC_010305	linc-SGCG-4	0.113259	0.04562	0.264947	0.232314	0.225543	0.879344	0.72026	0.0602505	0.608534	0	3.04968	1.2267	3.48779	0.563614	2.35724	4.18238
XLOC_002558	linc-PDCD1-1	0.230714	0.0425709	0	0.197192	0.0936046	0.024867	0	0.531208	0.0236513	0.75824	0.0374355	0.742619	0.763708	0.176317	0.753164	4.27165
XLOC_006726	linc-PCM1	0.637235	0.325879	0.112202	0.40133	0.773228	0.436296	0.380576	0.339164	0.182959	0.225331	0.201871	2.37851	0.742849	0.365097	1.56068	4.27469
XLOC_004457	linc-POLR3G-10	5.79178	3.58482	8.96426	13.5016	20.7235	4.80127	5.19776	15.5175	9.78377	15.656	4.22654	32.358	52.9051	9.79535	42.6315	4.35223
XLOC_012436	linc-EVI2A	0.797468	0.345423	0.327284	0	0	0	0	1.11506	0.411803	0	0	1.56571	0.806863	0.272458	1.18629	4.35402
XLOC_010657	linc-COMMD6-2	0.182745	0	0.145692	0.268412	0.316117	0.177254	0	0	0	0	0.0915858	0.308614	0.636157	0.107437	0.472386	4.39686
XLOC_001097	linc-RC3H1-2	0.724623	0.135684	0.39299	0.498318	0.344406	0.105597	0.294553	0.242018	0.202309	0.605873	0.079875	2.12392	0.788062	0.329659	1.45599	4.41666
XLOC_010891	linc-GPR65-6	0.097793	0.0792078	0.256353	0.0364387	0.172756	0.0462407	0.183269	0.211237	0.509438	0.609798	0.235033	1.50263	0.458554	0.221597	0.980592	4.42512
XLOC_013437	linc-TGM3-1	0	0	0.298772	0.137441	0.647303	0.545327	0	0.452264	0.895901	0	0.206389	1.27009	1.30904	0.2894	1.28957	4.456
XLOC_008454	linc-ZNF33A-5	10.2235	0	2.29754	0.373622	5.07481	0.48511	0.396692	0.578423	1.53484	0	0	4.87313	12.1379	1.90587	8.50551	4.46281
XLOC_000730	linc-PLA2G2C-1	0.0449413	0.199602	0	0.0334968	0.144494	0.127381	0.058194	0.475093	0	0	0.0972554	0.271824	0.687556	0.107314	0.47969	4.46995
XLOC_008982	linc-C10orf122-2	0.421999	0.203857	0.218469	0.279067	0.23588	0.121273	0.172712	0.247286	0.0799394	0.631038	0.169575	1.69479	0.565469	0.252827	1.13013	4.46997
XLOC_004915	linc-CCNH-2	0.183483	0.153021	0	0.134734	0.317349	0	0.190245	0	0	1.26356	0.0919799	0.310063	1.59787	0.212216	0.953966	4.49527
XLOC_004958	linc-TRIM36	0	0	0.214557	0	0	0	0	0	0	0.983424	0	0.482643	0.497445	0.108907	0.490044	4.49964
XLOC_008244	linc-RBMX-1	0	0.148074	0.141606	0	0.153877	0.172253	0	0	0.169475	0.608883	0.0889166	0.597652	0.615982	0.134826	0.606817	4.50075
XLOC_006516	linc-C7orf23	0.99609	0.0238059	0.581007	0.442822	0.330363	0.172618	0.66355	0.720551	0.158253	1.79212	0.365189	2.52557	2.60301	0.567852	2.56429	4.51577
XLOC_004859	linc-CD180-7	3.66402	0	0	8.7876	1.88577	0	0.552292	3.90903	1.8698	4.75525	0	10.1564	10.8911	2.31125	10.5237	4.55327
XLOC_008495	linc-C10orf107-1	0	0.0759685	0.292297	0	0	0.288586	0.0976182	0	0.0856052	0	0.0449622	0.290569	0.44922	0.0804579	0.369895	4.59737
XLOC_011819	linc-MAP1LC3B-2	0	0.434586	0.207038	0.186896	0.876132	0	0	0	0.252295	1.41502	0	0.92595	1.89944	0.306542	1.4127	4.60848
XLOC_010999	linc-FOXA1-1	0.506973	0.252911	0.0746073	0.194303	0.376481	0.0642526	0.0727246	0.0288513	0.292439	0.0412726	0.637062	1.07355	1.06472	0.23108	1.06914	4.62669
XLOC_000063	linc-CROCC-3	0.803168	0	0.215863	0.582885	0	0.263248	0.273075	0	0	0.495206	0.276642	1.45822	1.00196	0.264553	1.23009	4.64969
XLOC_000554	linc-ATF3-2	0	0	0.229852	0	0.481745	0	0	1.48984	0.281816	0	0	0.522986	1.61708	0.22575	1.07003	4.7399
XLOC_000019	linc-MIB2	0.335496	0.030454	0	0.563919	0.0333454	0	1.071	0.2533	0	0	0.363308	1.55459	0.731508	0.240984	1.14305	4.74326
XLOC_006168	linc-AKAP9-1	0.334487	0	0.544289	0.961932	0.56051	0.996875	0	0.905709	0.337454	0.64782	0	0.635871	3.93224	0.480825	2.28406	4.75028
XLOC_008614	linc-ADRA2A-1	0	1.16691	0	0.315173	0	0.898407	0	1.26615	0.935739	2.7169	0	3.55572	2.74858	0.663571	3.15215	4.75028
XLOC_011491	linc-RORA	1.12911	0	0	0.11881	0	0.467716	0	0.380741	0	0	0.0802226	0.267307	1.65303	0.197873	0.960168	4.85246
XLOC_003079	linc-CLASP2-1	0.231051	0	0	0	0	0	0.474763	0.579817	0	0	0.117807	0.407072	0.839114	0.127585	0.623093	4.88374
XLOC_000601	linc-URB2-3	0.280924	0	0.226911	0	0	0	0	0.733831	1.11197	0	0	1.0304	1.062	0.213967	1.0462	4.88954
XLOC_009365	linc-OR2D2	0	0	0	0	0.415966	0.462647	0	0	0.302347	0	0	0.792278	0.272192	0.10736	0.532235	4.95748
XLOC_006240	linc-FAM71F2-3	0.599133	0.321787	0.222477	0.127679	0.303005	0.0537017	0.120954	0.182155	0.0255511	0.347437	0.0673935	0.341028	1.80137	0.21557	1.0712	4.96914
XLOC_011284	linc-USP3-1	0.0286573	0.0461761	0.312862	0.256496	0.152176	0.242742	0.0303728	0	0.949662	0	0.825909	1.62726	1.01512	0.258641	1.32119	5.1082
XLOC_011977	linc-CDH11-7	0.0857799	0.312527	0.327336	0	0.232115	0.0681951	0.181735	0.195715	0.534187	1.02731	0.181736	2.38692	0.539469	0.286058	1.46319	5.11503
XLOC_004593	linc-SH3RF2	0.282233	0.0771055	0.122031	0.1832	0.298991	0.179784	0	0.210182	0	0	0.0762055	0.295125	1.04279	0.129976	0.668958	5.14679
XLOC_001748	linc-GAD1-1	0	0.16687	0.366135	0.362467	0.553683	0.212442	0.675102	1.06666	0.629255	0	0	1.87759	1.92797	0.366601	1.90278	5.19033
XLOC_010274	linc-DDX51	1.15531	3.96453	0	1.5222	2.92182	0.941368	0	0	1.1887	6.76055	2.50008	15.4837	4.55958	1.90496	10.0216	5.26081
XLOC_012095	linc-ALOX12-1	0	0.359436	0	2.68265e-05	2.01344e-05	0.559227	0.155027	0.484936	1.41023e-05	0.115586	1.3543	0.680938	2.22254	0.275325	1.45174	5.27282
XLOC_004805	linc-C5orf39	0	0.0935265	0	0.135583	0.221995	0.34568	0.0288365	0.615928	0.253458	0.6861	0.0191136	1.39962	0.90313	0.218202	1.15138	5.27665
XLOC_004243	linc-SLC6A19-2	0	0	0	0	0	0	0	29.8656	0	0	0	4.89328	24.1247	2.71505	14.509	5.3439
XLOC_005458	linc-CENPW-2	0.252775	1.10729	0.299459	0.25716	0.447678	0.302382	0.194957	5.39869	0.389988	2.8597	0.692931	3.04754	8.95574	1.10936	6.00164	5.40998
XLOC_011546	linc-BCL2A1-3	0.0377094	0.00503405	0.0390616	0.225228	0.128216	0.329509	0.0133535	0.0131638	0.289612	0.0564936	0.126545	0.711629	0.533421	0.114902	0.622525	5.41786
XLOC_003341	linc-CCDC39-1	0	0	0	0.152415	0.180189	0.0982456	0.107953	0.461731	0	0	0	0.324168	0.668219	0.0909576	0.496194	5.45522
XLOC_000493	linc-RNF2-1	0	0	0.241556	0.112171	0.132325	0	0	0.712348	0	0.764274	0.075396	1.2503	0.773184	0.185279	1.01174	5.46064
XLOC_012848	linc-CCDC68	3.36127	0.441777	1.26527	0.768803	2.473	1.53358	2.99547	14.9023	1.04522	4.26628	3.43277	7.32977	29.1188	3.31689	18.2243	5.4944
XLOC_010544	linc-USP12-5	0	0	0	0	0	0	0.485651	0	0.534187	1.02731	0	1.00836	1.03928	0.186104	1.02382	5.50132
XLOC_005587	linc-C6orf145-3	0.225795	2.09778	0.127882	0.898942	0.875907	0.115693	0.904009	3.19405	2.68873	2.34672	0.0193331	2.30344	11.619	1.2268	6.96122	5.67427
XLOC_011978	linc-CDH11-4	0.28443	0	0	0	0	0	0	0.74492	0	0	0	0.522986	0.539026	0.0935773	0.531006	5.67452
XLOC_009765	linc-HNRNPA1-3	0.183763	0.0493755	0.766544	1.05299	0.697153	0.173607	0.538171	2.66468	0.219653	0	0.680121	2.56234	4.80747	0.638732	3.68491	5.76909
XLOC_013431	linc-C20orf202	0	0	0	0	0	0	0	1.13208	0	0.404868	0	0.794801	0.819176	0.139723	0.806988	5.77565
XLOC_010632	linc-PCDH8-4	0	0	0	0.0475151	0.281356	0.121099	0	0	0.232472	0.0996624	0.0611507	0.489121	0.403297	0.0766596	0.446209	5.82066
XLOC_013461	linc-BTBD3-3	0	0	0	0	0	0	0.245718	0	0	0.968939	0	0.850244	0.43816	0.110423	0.644202	5.83393
XLOC_001375	linc-RHOB-8	0	0	0.186354	0.338755	0	0	0	0	0.225821	0.834514	0.355375	1.63824	0.422122	0.176438	1.03018	5.83877
XLOC_010114	linc-GRIP1-3	0	0.332986	0.315661	0	0	0	0.383837	0	0.395961	0	0	0.752075	0.77514	0.129859	0.763607	5.8803
XLOC_012611	linc-ARHGAP28-9	0	0	0.244081	0.870679	0.254281	0.893585	0.305306	0.798805	0.300401	0.571356	0	2.24327	2.31207	0.385318	2.27767	5.91115
XLOC_001134	linc-FAM5C-4	0.259366	0.317951	0.267297	0.190394	0.184542	0.175796	0.984798	0.515966	0.132111	0.273509	0.0647803	2.33131	1.42991	0.306046	1.88061	6.14485
XLOC_001321	linc-TTC15-1	0.172992	0	0	0	0.149908	0	0	0	0	1.18031	0.0863972	0.289635	1.49259	0.14451	0.891112	6.16645
XLOC_001265	linc-IRF2BP2-1	0.348482	0.709203	0.478856	4.67185	1.0467	2.4729	0.31667	1.63939	2.14887	1.49189	1.28582	13.6366	5.05518	1.51006	9.34589	6.1891
XLOC_003734	linc-ARFIP1-8	2.54377	1.24719	2.26993	1.17003	1.02986	0.467479	0.704796	8.24394	0.984711	4.87399	0.257625	14.0004	13.2939	2.16303	13.6471	6.30928
XLOC_001436	linc-GALM-1	0	0	0	0.159902	0	0.854002	0	0	0	0	0	0.381495	0.78639	0.0921731	0.583943	6.33528
XLOC_012171	linc-SPACA3	0	0.0326358	0	0.618745	1.12876	0.428604	0.128248	0.10318	0.205256	0.0738005	0.214336	2.73711	0.6703	0.266688	1.70371	6.38839
XLOC_000104	linc-NUDC	0.339462	0.873094	0.552759	1.46333	1.98884	0	0.682614	0.921866	0.343092	0	0.180038	3.88329	4.66945	0.667736	4.27637	6.40428
XLOC_001115	linc-ZNF648-2	0	0.163278	0	0.369401	0.174708	0	0.104659	0	0	0	0	0.626748	0.322985	0.0738224	0.474866	6.43256
XLOC_008455	linc-ZNF33A-4	317.316	0	36.1967	23.916	51.8569	7.56949	21.2597	20.2299	49.5724	0.114839	0.737567	213.38	406.041	48.07	309.711	6.44291
XLOC_011681	linc-IL4R-1	0.888749	0	0.104168	0	0.378678	0.125857	0.140971	0	0	0	0.0633459	1.01463	1.0426	0.154706	1.02861	6.64883
XLOC_001966	linc-RNASEH1-12	0.141315	0.152539	0.147389	0.229278	0	0.0890555	0.498292	0.101615	0.468207	0.87218	0.415884	1.26159	2.5065	0.28325	1.88404	6.65152
XLOC_007686	linc-SHB	1.23587	0.948617	1.28456	2.19802	0.819545	2.80177	2.58265	7.35953	1.80327	7.6766	1.94593	21.9956	15.8576	2.78694	18.9266	6.79117
XLOC_013275	linc-ZNF99-5	0	0	0.386119	0.513194	0	0	0.432841	0	3.56691e-05	0.479686	0.279248	0.883391	1.70996	0.190102	1.29668	6.82094
XLOC_000643	linc-VN1R5-3	0.234154	0.112656	0.433561	0.338235	0.300157	0.138537	0.834937	0.117765	0.464332	0.0561554	1.27445	3.68446	1.72117	0.391358	2.70282	6.90624
XLOC_008613	linc-ADRA2A-2	0	0	0.171941	0.0807461	0	0.104293	0	0.245996	0	0.175952	0.0531134	0.51812	0.53401	0.0756401	0.526065	6.95484
XLOC_005578	linc-GMDS	0	0	0	1.25938	0	0	0	2.02677	1.21968	5.77546	0	4.28982	8.75433	0.934663	6.52207	6.978
XLOC_006040	linc-NPSR1	0	0	0	0.994093	0	0	1.96961	0.310248	0	0.443818	3.378	5.88103	3.14294	0.64507	4.51199	6.99457
XLOC_001197	linc-C1orf227-1	0.169584	0.0224542	0.0693125	0.124307	0.152397	0.385099	0.11819	0.118597	0.0784773	0.139988	0.0131663	1.23098	0.562791	0.126507	0.896886	7.08964
XLOC_005639	linc-MBOAT1-2	0.703871	0.197469	0.37667	0	0.401594	0.458983	0.722654	0.590576	0	0.844835	0.359347	5.80477	0.427342	0.423273	3.11606	7.36182
XLOC_006138	linc-AUTS2-5	0.0875894	0.634796	0.274128	0.336522	0.245374	0.139118	0.155015	0	0	0.720516	0.0978936	1.3466	2.33866	0.244632	1.84263	7.53225
XLOC_006069	linc-CCM2-2	0.180562	0.404908	0	0.478569	0	0	0	0	0.172346	0	0	0.840896	0.856605	0.112399	0.84875	7.55125
XLOC_002478	linc-IKZF2-1	0.104325	0.07364	0.221064	0.22172	0	0.113174	0	0	0	0.323488	0.71627	0.305557	2.17823	0.161244	1.24189	7.70196
XLOC_011545	linc-BCL2A1-1	0.269299	0	0	3.29247	2.14454	5.42582	0.274595	0	1.72355	0.498739	1.16246	7.83274	13.0059	1.34468	10.4193	7.74855
XLOC_003839	linc-FRG1-5	0	0	0	0	0	4.97438	0.953316	0	1.2671	0	0	2.79897	7.3482	0.654072	5.07359	7.75692
XLOC_008386	linc-CELF2-5	20.645	0.0734898	8.2027	7.34086	0.394687	0.0856956	0.378128	5.59676	3.64188	20.0158	58.2579	1.82433	175.01	11.3303	88.4172	7.80363
XLOC_008781	linc-MTRNR2L7	0.252863	0	0	0.183893	0.073846	0	0	0	0	0	0.365746	0.653901	0.602205	0.079668	0.628053	7.88338
XLOC_001732	linc-GCA-1	0.355314	1.22188	0.289911	0	0.889125	0.354085	0.356113	0	2.16713	2.08884	0	4.10062	7.04397	0.702036	5.5723	7.93733
XLOC_001804	linc-C2orf69-1	0	0	0	0.849179	0	0.579689	0	0	0.29185	0.553626	0	1.63024	1.68024	0.206759	1.65524	8.00567
XLOC_008058	linc-RHOXF2	13.6038	0	1.15133	0.0182124	0	0	0	0	0.111935	0	1.59912	8.67426	15.9233	1.49858	12.2988	8.20695
XLOC_012538	linc-HEATR6-2	0.101026	0.165449	0.124617	1.21524	0.0763804	0.800496	0	0	1.02558	0.263768	0.610775	0.394333	6.1536	0.398485	3.27397	8.21604
XLOC_004459	linc-POLR3G-8	0.0669318	0	0	0.444974	0.733397	0.715253	0.0706565	0	0.305317	0.104797	0.1514	0.461437	3.42171	0.235702	1.94157	8.23739
XLOC_000600	linc-RHOU	0.346669	0.190299	0.274001	0.821341	0.10119	0.221667	0.24255	0	0.737768	0.37553	1.04866	2.02732	4.64808	0.396334	3.3377	8.42143
XLOC_001095	linc-RC3H1-3	0.16482	0	0.131096	0	0	0	0	3.51218	0	1.95388	0.0820756	5.47954	3.67094	0.531277	4.57524	8.61177
XLOC_013014	linc-ZNF492-1	0	0.0848986	0	0.198791	0.090704	0	0.217371	0	0	0	0.0503292	0.493526	0.51559	0.0583722	0.504558	8.64381
XLOC_002026	linc-DTNB	0.488118	0	0.405627	0	0	0.493949	0	1.40271	0	1.0033	0	1.9696	4.06001	0.344882	3.0148	8.74155
XLOC_006525	linc-BET1-1	0.202276	0.169265	0	0.444445	0	0.196824	0	0	0	0	0	0.695118	0.93521	0.0920736	0.815164	8.85339
XLOC_001334	linc-ASAP2-4	0	0	0	0.134735	0	0	0.190246	0.441642	0	0	0	0.930192	0.319573	0.069693	0.624883	8.96622
XLOC_013020	linc-ZNF726-3	0	0.453313	0	0.194295	0.227531	0.526496	0.664007	0	1.05463	1.35563	0.00271747	3.69857	3.64387	0.407147	3.67122	9.01693
XLOC_001823	linc-CPO-1	0.392607	0	0	0.0481275	0.665538	0.186532	0.652711	0	0.837027	0	0.0929455	1.62887	3.15983	0.261408	2.39435	9.15944
XLOC_011980	linc-CDH11-2	0.394029	0	0	0.1444	0	0	0.205731	0	0.18917	0	0.0397745	1.34779	0.290462	0.088464	0.819126	9.25942
XLOC_007934	linc-S100G	0	0	0	0.1954	0	0	0	0	0.265383	0	0.417655	0.489546	1.00912	0.079858	0.749333	9.38332
XLOC_008200	linc-RAB40A-1	0.0662425	0.0538985	0	0.0493284	0.233644	0	0.139868	0	0	0	0	0.462975	0.477174	0.0493619	0.470075	9.52301
XLOC_005936	linc-DACT2-3	0.122121	0.201372	0	0.0904244	0	0	0.384085	0	0	0	0	0.587416	0.807241	0.0725457	0.697329	9.61227
XLOC_002198	linc-EIF2AK3-1	0.371835	0.069131	0.089218	0.234673	0.139862	0.515017	0.342347	0.0608759	0.153702	0.93388	0.108107	1.08966	4.20522	0.274423	2.64744	9.64731
XLOC_002452	linc-SATB2-2	0.0585695	0.047559	0.0459038	0.160439	0.155052	0.0555157	0	0	0.186264	0.0911368	0.0708757	0.890886	0.644737	0.0792105	0.767811	9.6933
XLOC_003603	linc-HERC6-2	0.0304613	0.049106	0.266793	0	0.107818	0.114726	0	0.360703	0.0546116	0.232171	0.100816	1.88406	0.495644	0.119746	1.18985	9.93647
XLOC_001894	linc-SP140-3	0.131733	0	0	0.0974176	0.230065	0	0.137883	0	0	0	0	0.425778	0.658254	0.0542817	0.542016	9.98525
XLOC_008269	linc-CLIC2-2	0.172992	0.143998	0	0	0	0	0	0	0	0	0	0.289635	0.298518	0.0288173	0.294076	10.2049
XLOC_012628	linc-CIDEA-3	0	0.227833	0	0.203573	0.120158	0	0.288064	0	0.258839	0.227938	0	1.11867	1.38357	0.120582	1.25112	10.3757
XLOC_002277	linc-IL1A	0	0	0	0.286424	0.996381	0	0	0	0	0	0	0.790878	1.63027	0.116619	1.21057	10.3806
XLOC_006163	linc-STEAP1-3	0.090483	0	0	0.0672667	0	0	0	3.2769	0	0.403885	0.287858	0.254897	7.64218	0.375127	3.94854	10.5259
XLOC_011326	linc-KIAA1024	0	0.315915	0	0.524919	0.305142	0	0	0	0	0.722899	0	0.709566	2.92531	0.169898	1.81744	10.6972
XLOC_003399	linc-WDR53-1	0.517211	0.437185	0.624767	0	0	0	0	0	0	0.474908	0	2.34086	1.68677	0.186734	2.01382	10.7844
XLOC_002951	linc-VPS8-3	0.0906653	0	0	0.0674009	0.39861	0.432873	0.0954752	0	0.0836358	0	0	0.425531	1.90052	0.106242	1.16303	10.947
XLOC_011294	linc-LRRC49-4	7.97411	3.827	7.24972	3.51133	1.69563	1.77472	1.02674	21.9248	1.27464	8.12394	15.756	35.6529	114.16	6.73988	74.9065	11.1139
XLOC_013161	linc-RFPL4A	0	0	0	0	0	0.533525	0.510594	0	0	0	0	1.07133	1.10419	0.0949199	1.08776	11.4598
XLOC_000474	linc-RALGPS2-2	0	0	0	0	0	0	0	0	0.255446	0.478183	0.134003	0.938727	0.967516	0.0788756	0.953121	12.0839
XLOC_000845	linc-USP24-2	0	0.573032	0	0	0	0	0	0	0	0	0	0.635871	0.655373	0.0520938	0.645622	12.3934
XLOC_007414	linc-FOXB2-3	0	0	0	0	0.692025	0	0.416202	0	0	0	0	0.833124	1.71735	0.100748	1.27524	12.6577
XLOC_004364	linc-ZNF131-3	0	0	0.498444	0.221882	0	0	0	0	0	0	0	0.574537	1.18431	0.0654842	0.879423	13.4296
XLOC_014287	linc-KLHDC7B	0	0	0	0	0	0	0	0	8.3327	1.06506	0	21.9537	1.07748	0.854342	11.5156	13.4789
XLOC_013300	linc-TSHZ3-6	0.282666	0.103161	0.0497622	0	0	0	0	0	0.0577802	0	0	0.519063	0.691561	0.0448518	0.605312	13.4958
XLOC_014270	linc-GRAMD4-2	0.162266	0.0781847	0.075764	0.188243	0.0287573	0.0304546	0.196564	0.0342291	0.144474	0	0.0947455	0.881122	1.83772	0.0939711	1.35942	14.4664
XLOC_001987	linc-PDIA6	0	0.048652	0	0	0	0	0	0	1.14359	0	0.0286578	2.47238	0.755024	0.110991	1.6137	14.539
XLOC_009437	linc-PHF21A-2	0	1.98655	0	0.963084	0	0	0	1.29459	0	0.925974	0	9.99785	4.68385	0.470018	7.34085	15.6182
XLOC_009485	linc-MRGPRF-1	0.0485798	0	0	0.108609	0	0	0	0	0.0439279	0	0.185099	0.515579	0.607304	0.0351105	0.561441	15.9907
XLOC_000152	linc-MACF1-2	0	0	0.330324	0.859272	0	0.403569	0	0	0	0	0.218382	3.95439	1.63027	0.164686	2.79233	16.9555
XLOC_001576	linc-LOC285033-4	0	0	0	0.381176	0	0	0	0	0.594811	0	0	2.22427	1.14624	0.0887261	1.68526	18.9939
XLOC_007055	linc-DUSP26-1	0	0	0.155974	0	0.168514	0	0.202063	0	0.187429	0	0.393309	2.66839	1.37511	0.100663	2.02175	20.0844
XLOC_001377	linc-RHOB-5	0	0	0.118745	0	0.182038	0	0	0	0	0	0	0.365961	0.750986	0.0273439	0.558474	20.4241
XLOC_004060	linc-NUDT6-1	0	0	0	0.0899458	0	0.116618	0	0	0.113414	0	0	0.389296	0.802471	0.0290889	0.595884	20.4849
XLOC_006476	linc-GUSB-5	0.275824	0.23385	0	0	0	0	0	0	0	0	0	0.503911	1.5581	0.046334	1.03101	22.2516
XLOC_005488	linc-PEX3	0	0	0	0	0.191409	0	0	0	0	0	0	0.390431	0.402404	0.0174008	0.396417	22.7815
XLOC_012659	linc-C18orf21	0	0	0	0	0	0	0.442557	0	0	0	0	1.11884	0.768767	0.0402325	0.943804	23.4588
XLOC_006815	linc-CLVS1	0	0.209859	0	0	0	0	0	0	0	0	0	0.444746	0.458386	0.0190781	0.451566	23.6693
XLOC_005369	linc-DOPEY1-2	0	0	0	0.132645	0.156239	0	0.187323	0	0.172349	0	0.542536	3.65211	1.56838	0.108281	2.61024	24.1062
XLOC_001676	linc-C2orf27A-2	0	0	0.168234	0	0	0	0	0	0	0	0.415507	0.337451	2.2607	0.0530674	1.29908	24.4797
XLOC_007257	linc-OPLAH	0	0.549972	0	0	0	0	0	0	0	0	0	1.25021	1.28855	0.0499975	1.26938	25.3889
XLOC_002032	linc-RBKS-5	0	0	0	0	0	0	0	0	0	3.72059	0.347502	8.52126	11.2919	0.369827	9.90658	26.7871
XLOC_012199	linc-TMEM99-2	0.246203	0	0	0.0610589	0	0	0	0	0	0.129959	0.0396245	0.63781	1.70916	0.0433496	1.17348	27.0703
XLOC_006057	linc-CDK13-2	0	0	0	0.1444	0	0	0.203749	0	0	0	0	0.673893	1.04184	0.0316499	0.857867	27.1049
XLOC_010145	linc-CEP290	0.227585	0.317777	0	0	1.54128	0	0	0	0	0	0	9.35753	1.23611	0.189695	5.29682	27.9229
XLOC_013021	linc-ZNF726-2	0	0.467378	0	0	0	0	0.510594	0	0	0	0	3.21399	2.20837	0.0889065	2.71118	30.4947
XLOC_008233	linc-APLN-1	0	0	0	0.286424	0	0	0	0	0	0	0	0.790878	0.815133	0.0260385	0.803006	30.8391
XLOC_007336	linc-C9orf131	0	0	0	0	0.146664	0	0	0	0	0	0	0.564384	0.290846	0.0133331	0.427615	32.0717
XLOC_000361	linc-SLC22A15-1	0	0	0	0	0	0	1.11675	0	0	0	0	2.16982	4.47274	0.101523	3.32128	32.7146
XLOC_013927	linc-CBR1-3	0	0.071025	0	0	0.0763804	0	0	0	0	0	0.0419997	1.21886	0.279164	0.0172186	0.749012	43.5001
XLOC_008385	linc-CELF2-6	0	0	0	0	0	0	0	0.590576	0	0	0	0.414626	4.27342	0.0536887	2.34402	43.6595
XLOC_000446	linc-NUF2-1	0.153127	0.253995	0	0	0	0	0.15967	0	0	0	0	0.755916	7.01189	0.0515265	3.8839	75.3767
XLOC_004019	linc-HPGDS	0	0	0	0	0	0	0	0	0	0	0.0660294	1.51969	2.46132	0.00600267	1.99051	331.603
XLOC_003450	linc-CPEB2-15	0	0	0	0	0	0	0	0	0	0	0	0.565325	1.16533	0	0.865328	#DIV/0!
XLOC_007489	linc-STX17	0	0	0	0	0	0	0	0	0	0	0	0.598772	0.617135	0	0.607954	#DIV/0!
XLOC_012870	linc-RTTN-5	0	0	0	0	0	0	0	0	0	0	0	1.12628	3.48246	0	2.30437	#DIV/0!
