# Supplementary material for: Transcriptome-wide identification of mRNAs and lincRNAs associated with trastuzumab-resistance in HER2-positive breast cancer
Source: Oncotarget. 2016 Jul 16;7(33):53230–44. doi: 10.18632/oncotarget.10637 (PMC5288181; doi:10.18632/oncotarget.10637)
Supplement: Supplementary file 4 [file oncotarget-07-53230-s004.xlsx]

## Sheet: FPKM_all mRNAs
Gene_ID	BT474_P1	BT474_P2	BT474_P3	BT474_R1	BT474_R2	BT474_R3
ZZZ3	15.2437	15.2527	14.002	13.1988	13.0234	12.4732
ZZEF1	3.41409	3.32993	3.54826	3.33527	3.30866	3.26182
ZYX	3.10949	2.81518	4.16534	3.83442	2.88691	3.56814
ZYG11B	6.73026	6.96968	6.881	7.69048	7.25928	7.4838
ZYG11A	0.989858	1.02833	0.917035	1.01865	0.588577	0.619933
ZXDC	6.67706	7.07754	7.25716	7.56481	7.98347	7.21215
ZXDB	5.13958	5.27043	4.3856	4.55314	4.5928	4.41513
ZXDA	2.41064	2.46981	2.2758	2.79829	2.68274	2.49417
ZWINT	71.4425	71.4793	71.3881	50.2971	51.7559	49.7005
ZWILCH	15.0373	17.0317	15.4645	12.6618	13.1304	13.9908
ZW10	15.6086	16.7041	14.6862	11.7268	11.3156	11.5045
ZUFSP	13.3238	12.5574	12.0567	10.0812	9.36069	10.75
ZSWIM8-AS1	0.0540679	0.176199	0.220148	0.244639	0.130008	0.18428
ZSWIM8	4.18118	5.33895	5.28954	5.17182	5.22058	5.55146
ZSWIM7	3.97149	3.38249	4.23124	4.61351	4.77975	4.70392
ZSWIM6	2.32379	2.39799	2.13766	1.28219	1.55849	1.78075
ZSWIM5	0.0988642	0.0872021	0.0402432	0.0558754	0.0693862	0.070133
ZSWIM4	0.755486	0.729068	0.724413	0.895779	0.848295	0.895693
ZSWIM3	1.4706	1.59203	1.61675	1.29033	1.38008	1.22978
ZSWIM2	0	0	0	0	0	0
ZSWIM1	3.68738	3.58315	3.87243	3.79444	4.47818	4.09561
ZSCAN9	5.00256	6.43665	5.82534	4.49927	5.06954	5.38864
ZSCAN5B	0	0	0	0	0	0
ZSCAN5A	0.199317	0.108233	0.194755	0.108194	0.159794	0.181096
ZSCAN4	0	0	0	0	0	0
ZSCAN32	4.96957	5.48894	5.17225	4.57231	4.50546	4.98897
ZSCAN31	2.39975	1.92276	1.52896	1.52528	1.9488	1.95558
ZSCAN30	2.26331	2.65399	2.80716	2.91183	3.13409	3.1513
ZSCAN29	6.32305	6.35051	6.4215	6.62618	6.57971	6.69452
ZSCAN26	3.15626	3.92976	3.70243	3.71959	3.75321	2.76063
ZSCAN25	4.80681	4.62306	4.19974	4.30158	4.31866	4.39171
ZSCAN23	0	0	0	0	0	0
ZSCAN22	1.82053	1.69895	1.83888	1.81146	1.59403	1.35003
ZSCAN21	4.95364	5.69252	6.48802	6.80908	6.64992	6.69429
ZSCAN20	1.02009	0.844685	0.830491	0.687981	0.748802	0.608414
ZSCAN2	3.28939	3.59246	3.36302	2.69664	3.65375	3.1121
ZSCAN18	6.46418	7.01462	7.38233	6.23537	6.37861	6.73875
ZSCAN16	12.1403	11.9734	11.7616	10.5598	10.9757	10.1047
ZSCAN12P1	0.738565	0.664946	0.48397	0.814553	0.809051	0.797497
ZSCAN12	2.91003	2.53109	2.53985	1.57749	1.78913	1.82775
ZSCAN10	0	0	0	0	0	0
ZSCAN1	0	0.0201344	0	0	0.0594577	0
ZRSR2	3.90162	4.63368	4.06682	3.88363	3.87785	4.43243
ZRANB3	5.0717	5.75424	5.25232	3.69818	3.31392	2.85056
ZRANB2-AS2	0.2263	0.369071	0.276538	0.204996	0.362389	0.128723
ZRANB2-AS1	0	0.0251698	0	0	0	0
ZRANB2	19.1628	20.2021	20.7678	18.3308	16.3976	19.4612
ZRANB1	5.68464	5.85287	5.65113	4.93507	4.94184	4.48762
ZPLD1	0	0.0110128	0	0	0	0
ZPBP2	0	0	0	0	0	0
ZPBP	0	0	0	0	0	0
ZP4	0	0	0	0	0	0
ZP3	0.215874	0.385178	0.276265	0.642362	0.362485	0.545683
ZP2	0	0	0	0.0603214	0	0
ZP1	0.0387613	0	0.0631231	0.035067	0.0310759	0.132064
ZNRF4	0	0	0	0	0	0
ZNRF3-AS1	0	0	0	0	0	0
ZNRF3	1.89637	2.29109	2.18605	1.85963	1.84525	1.84195
ZNRF2P2	0.237218	0.133123	0.335048	0.164615	0.328397	0.471306
ZNRF2P1	0.243597	0.196715	0.284808	0.406847	0.595922	0.361768
ZNRF2	23.257	23.1576	21.0355	25.8774	28.0879	29.0902
ZNRF1	3.50282	3.27353	3.43486	3.45374	3.40905	3.45384
ZNRD1-AS1	0.587647	0.453403	0.503652	0.503589	0.545595	0.597034
ZNRD1-AS1	0	0	0	0	0	0
ZNRD1-AS1	0	0	0	0	0	0
ZNRD1-AS1	0	0	0	0	0	0
ZNRD1-AS1	0	0	0	0	0	0
ZNRD1-AS1	0	0	0	0	0	0
ZNRD1-AS1	0	0	0	0	0	0
ZNRD1-AS1	0	0	0	0	0	0
ZNRD1	15.1693	16.8616	17.5809	13.7528	15.8761	12.9833
ZNRD1	0	0	0	0	0	0
ZNRD1	0	0	0	0	0	0
ZNRD1	0	0	0	0	0	0
ZNRD1	0	0	0	0	0	0
ZNRD1	0	0	0	0	0	0
ZNRD1	0	0	0	0	0	0
ZNRD1	0	0	0	0	0	0
ZNHIT6	4.91468	4.72352	4.44563	4.23405	3.7091	4.03694
ZNHIT3	74.4037	79.684	75.3935	85.7008	83.7446	82.2247
ZNHIT2	10.5844	11.4654	13.711	10.6439	9.97051	11.6755
ZNHIT1	11.7571	12.3844	13.1195	15.2824	16.2952	17.1422
ZNFX1	11.2417	11.1894	12.106	15.2543	15.5374	15.4327
ZNF99	0	0	0	0	0	0
ZNF98	0.10031	0.127085	0.1089	0.272224	0.125111	0.0569543
ZNF93	7.35513	7.2268	7.55068	4.86902	3.97477	4.99241
ZNF92	18.3612	18.1247	15.3978	15.9154	14.6392	16.1047
ZNF91	18.6757	17.5765	17.9882	20.2199	20.594	19.2992
ZNF90	1.12294	1.12377	0.89039	0.388567	0.556016	0.487736
ZNF890P	0.257748	0.201222	0.196768	0.31339	0.284086	0.27449
ZNF883	0	0	0	0	0	0
ZNF880	2.03769	2.26722	2.03993	3.29379	3.5087	3.3002
ZNF879	2.32662	2.51078	2.05804	2.83199	2.9712	3.31033
ZNF878	1.22789	1.50033	1.21411	1.15064	0.878879	0.946393
ZNF876P	3.27048	3.31764	3.05991	2.02407	2.04738	2.21504
ZNF865	0.541998	0.318057	0.572436	0.543123	0.305476	0.382428
ZNF862	2.4153	2.6954	2.69518	3.1113	3.46555	3.24938
ZNF860	5.32233	5.31599	5.13991	5.83486	5.4138	5.99011
ZNF853	1.19075	1.0142	1.2369	1.44828	1.89346	1.84122
ZNF850	3.02392	2.89024	2.7741	3.11171	3.43188	3.31612
ZNF85	7.19096	6.56831	6.01026	3.898	4.35704	4.04299
ZNF847P	0	0	0	0	0	0
ZNF846	0.711855	0.734402	0.637581	0.643973	0.79904	1.17218
ZNF845	10.1242	9.90276	8.6966	9.67554	9.99067	10.1302
ZNF844	14.8968	14.5684	13.575	13.5334	13.6403	12.4206
ZNF843	0.037902	0.041162	0.154309	0	0	0.172178
ZNF841	3.88976	3.99759	3.48966	4.51681	4.6794	4.15839
ZNF84	8.82538	9.89239	9.0356	9.81976	10.131	9.04718
ZNF84	0	0	0	0	0	0
ZNF839	3.95099	5.1299	5.52112	3.42057	3.43795	3.6171
ZNF837	0.844962	0.598843	1.04601	1.06045	0.541131	0.724653
ZNF836	1.21645	1.09262	1.2785	1.28022	1.27707	1.53165
ZNF835	0	0	0	0	0	0
ZNF833P	1.48864	1.67887	1.86482	1.24315	1.2853	1.34384
ZNF831	0	0	0	0	0	0
ZNF830	16.193	16.1098	16.9698	13.3352	15.539	14.9284
ZNF83	12.5389	12.7635	13.3894	16.128	14.15	15.1123
ZNF829	3.03053	2.92619	2.79048	2.83101	2.60853	2.89399
ZNF827	1.65681	1.46741	1.73224	0.772834	0.727346	0.811686
ZNF826P	0.890094	0.403452	0.483533	0	0.474829	0.675611
ZNF823	14.7802	14.0031	13.684	11.2102	10.7723	11.2363
ZNF821	2.6279	2.79577	2.55652	3.45073	3.3577	3.71039
ZNF818P	4.38201	4.43982	4.17822	4.21764	3.90874	4.23001
ZNF816-ZNF321P	2.68982e-26	0.141864	6.88736e-05	7.77721e-08	6.76966e-08	0.331804
ZNF816	9.02667	8.85662	7.38022	9.43559	8.8938	9.70136
ZNF815P	0.940825	1.2149	1.12754	1.523	1.38903	1.31778
ZNF814	0.699867	1.07247	0.765608	0.827088	0.850038	1.03565
ZNF813	4.84358	4.90898	4.60364	4.94349	4.3357	4.44851
ZNF812	0.113829	0.0515082	0.0463427	0.0343262	0.0608406	0
ZNF81	1.77632	1.8269	1.74273	1.73799	1.81213	2.00568
ZNF808	6.13217	6.47181	6.3571	7.09717	6.49843	6.52765
ZNF805	3.0257	3.20037	3.04458	3.21936	3.42338	3.33
ZNF804B	0.0158438	0.00860035	0.0128989	0.014328	0	0
ZNF804A	0.155039	0.0504948	0.0631107	0.0841234	0.124349	0.140788
ZNF800	10.0119	9.90739	8.65744	10.4761	10.5378	11.5611
ZNF80	0	0	0	0	0	0
ZNF8	6.7137	7.40234	6.97258	7.15788	6.50899	6.53485
ZNF799	8.34147	8.25971	7.26246	8.08131	7.91749	7.96115
ZNF793	1.77331	1.78829	1.47645	1.32106	1.48707	1.71531
ZNF792	0.771681	0.735638	0.873436	1.37876	1.1774	1.02556
ZNF791	11.8161	12.9942	11.6649	12.6737	14.1277	12.683
ZNF790-AS1	0.503209	0.892827	0.0819823	0.721827	0.596539	0.686762
ZNF790	4.64597	4.61483	4.34206	4.35379	4.28715	3.38617
ZNF79	7.52958	7.58305	7.55601	7.25699	7.36705	6.83246
ZNF789	3.15279	2.71234	2.1734	1.8066	2.51334	3.31492
ZNF788	0.388854	0.580498	0.538194	0.369258	0.374231	0.397285
ZNF787	9.67372	9.5137	11.3221	6.86492	7.45295	8.05392
ZNF786	6.40151	6.22724	6.23834	6.16758	5.77654	5.9986
ZNF785	1.58215	2.22091	2.26343	1.60131	2.1751	1.91166
ZNF784	1.10935	1.10092	1.18363	1.24587	1.38011	1.21644
ZNF783	2.49922	2.81674	2.70628	2.82887	2.69228	2.91109
ZNF782	1.469	1.19623	1.14165	1.88556	1.5083	1.66773
ZNF781	0	0.0894396	0.0383238	0.106434	0.018874	0.10688
ZNF780B	3.11313	2.86462	2.8264	3.00135	3.01319	2.74227
ZNF780A	10.1096	11.2991	11.3316	11.4253	11.1551	9.63858
ZNF778	3.01542	2.88497	2.93942	2.68727	3.14706	3.2065
ZNF777	4.45885	4.57965	5.15108	3.83667	3.76897	4.30975
ZNF776	6.15099	6.5366	6.40421	7.22485	6.97278	6.3456
ZNF775	0.962775	0.703015	0.756884	1.32141	1.118	0.791691
ZNF774	1.08844	1.00026	0.920373	0.946878	0.87258	0.808305
ZNF773	2.57512	2.78393	2.45404	2.86751	3.02759	2.10471
ZNF772	3.09187	3.01138	2.87944	2.42314	2.59632	2.35642
ZNF771	0.868438	0.655165	0.848345	0.694641	0.439455	0.685217
ZNF770	23.095	21.5618	21.1131	20.6207	20.2903	21.8173
ZNF77	2.42818	3.50925	3.19385	3.04159	3.65396	3.86065
ZNF768	18.1807	18.9468	19.4722	14.7662	15.3351	13.6893
ZNF767	4.11883	6.47726	5.94604	5.58316	4.93778	4.64388
ZNF766	13.8879	13.4686	11.2058	12.4711	13.3664	13.3472
ZNF765	7.80775	8.22991	8.07996	8.11815	7.80512	8.01521
ZNF764	1.73284	1.88096	1.51939	1.88083	1.73128	1.51343
ZNF763	2.3514	2.55328	2.62229	2.32027	2.49116	1.97948
ZNF761	7.42701	9.79993	9.00974	9.43698	9.14729	9.02056
ZNF76	5.08258	5.43483	7.01549	7.10611	6.29966	6.15457
ZNF75D	2.85552	3.1065	2.75673	3.22571	3.40916	3.36995
ZNF75A	7.7412	7.14477	6.88547	5.85473	6.00596	6.41568
ZNF750	0.578864	0.502809	0.508997	1.08899	0.96557	1.15664
ZNF749	3.29526	3.68809	3.5291	3.18684	3.27265	3.33839
ZNF747	3.08027	2.89661	3.85251	2.98744	2.97908	2.52413
ZNF746	4.55091	5.34837	5.73929	4.4114	4.38885	5.06876
ZNF740	9.89203	9.56477	9.29461	9.71267	9.91883	9.62475
ZNF74	4.27236	4.61547	4.90114	3.76857	4.22416	3.2502
ZNF738	1.29497	1.13353	1.0147	0.630686	0.68848	0.698664
ZNF737	1.95116	1.82668	1.79651	2.04162	2.10505	2.21441
ZNF736	8.04454	8.83462	9.41222	6.80217	6.66769	6.29622
ZNF735	0	0	0	0	0	0
ZNF733P	0	0	0	0	0	0
ZNF732	5.5069	5.64978	5.07389	3.9067	2.95594	3.87067
ZNF729	0	0	0	0	0	0
ZNF728	0	0	0	0	0	0
ZNF727	0.786334	0.879197	0.903966	0.920742	1.11237	0.998277
ZNF726	2.80321	2.64268	2.93242	2.3071	1.71676	2.18874
ZNF724P	7.71109	7.11879	6.92002	2.98552	4.15798	5.1325
ZNF721	4.93506	4.94781	5.46777	4.98731	4.51379	4.82315
ZNF720	2.33623	2.15769	2.09891	1.94311	2.27177	2.31716
ZNF718	4.24796	3.74867	3.31828	3.27893	3.41836	3.38546
ZNF717	0	0	0	0	0	0
ZNF716	0	0	0	0	0	0
ZNF714	6.34586	6.77462	5.91686	3.98574	4.23002	3.96985
ZNF713	5.06901	5.1546	4.68274	4.40231	3.5764	3.72612
ZNF711	1.85604	1.84397	1.57523	1.36182	1.32007	1.23233
ZNF710	2.8037	3.03065	3.54922	3.67867	3.01558	3.08136
ZNF71	3.56002	3.6278	3.62068	3.35894	3.52832	3.38377
ZNF709	1.806	1.74368	2.04879	1.74698	1.60287	1.83992
ZNF708	2.61086	2.66608	2.61614	2.57583	2.35751	2.46636
ZNF707	1.92297	2.41936	2.48738	2.07729	2.1636	2.7274
ZNF706	5.34375	4.37567	4.11232	5.41316	5.08303	5.57004
ZNF705G	0	0	0	0	0.0368657	0
ZNF705D	0	0.00360416	0	0	0	0
ZNF705B	0	0.0121645	0	0	0	0
ZNF705A	0	0.00387391	0	0	0.0257528	0
ZNF704	9.24168	9.83489	9.37713	13.2849	13.2359	13.5697
ZNF703	1.84795	1.81748	2.61186	1.95558	1.81711	1.46501
ZNF702P	3.38936	3.16976	3.56525	2.72993	3.54464	3.34249
ZNF701	3.97613	3.93206	3.43594	4.62085	4.69495	4.44788
ZNF700	12.5334	12.6104	11.5467	12.076	12.1864	12.6694
ZNF70	0.89138	0.977631	0.873814	0.954202	0.992104	0.908616
ZNF7	13.0294	13.5565	12.6595	13.2446	14.1895	14.6432
ZNF699	0.544676	0.492925	0.502631	1.05118	0.727832	0.618556
ZNF697	1.41157	1.22284	1.1608	1.6891	1.96701	1.90973
ZNF696	2.88436	3.44283	3.02998	3.44982	3.51985	3.52047
ZNF695	20.9347	23.0247	19.2572	10.3887	12.0972	13.0988
ZNF692	5.73845	8.94736	8.41007	8.11836	7.03059	7.78188
ZNF691	3.1511	3.13139	3.52838	3.05654	3.25989	3.43137
ZNF69	0.140621	0.0763682	0.152676	0.042412	0	0
ZNF689	2.07067	2.26244	2.32747	2.86654	2.2993	2.38037
ZNF688	3.8283	3.49007	3.33394	3.29073	3.51274	2.69293
ZNF687	4.06615	4.25676	4.90645	3.93982	3.32593	3.7364
ZNF684	1.41396	1.74225	1.38747	1.37754	1.01738	1.93513
ZNF683	0	0	0	0	0	0
ZNF682	1.31288	1.68806	1.14427	0.666631	0.849713	0.653732
ZNF681	3.2098	3.00984	2.66717	2.11181	1.98868	2.08535
ZNF680	19.9224	18.4447	16.0199	14.048	11.388	12.6936
ZNF679	0	0	0	0	0	0
ZNF678	4.7074	4.56381	4.40474	4.43293	4.6385	4.61767
ZNF677	0	0	0	0	0	0
ZNF676	0	0	0	0	0	0
ZNF675	9.08163	8.95972	8.24562	6.75836	7.81735	6.96613
ZNF674-AS1	1.37762	2.129	1.66819	2.30077	1.75594	2.44696
ZNF674	1.13916	1.27982	1.04811	1.22968	1.31484	1.22538
ZNF672	7.37033	7.92036	9.11955	10.211	9.44848	9.0856
ZNF671	0	0	0	0	0	0
ZNF670-ZNF695	1.81798	3.13384	2.05696	1.70774	1.64454	0.883536
ZNF670	3.88678	3.71816	3.80131	3.6229	3.24012	3.64886
ZNF669	39.573	35.4246	31.8874	31.6537	31.7643	28.7449
ZNF668	2.83383	3.37287	4.07379	3.09416	3.03469	3.06058
ZNF667	0	0	0	0	0	0
ZNF665	0.762083	0.657081	0.802951	0.871704	0.52128	0.407143
ZNF664-FAM101A	0.0316056	7.64476e-09	0.0257391	4.65718e-10	0.246844	0.0718495
ZNF664	76.4457	76.5809	69.3705	75.0297	75.0776	80.4381
ZNF663	0	0	0	0	0	0
ZNF662	0	0	0	0	0	0
ZNF660	0	0.0559332	0	0.0310624	0	0.0389932
ZNF658B	0.00112759	0.137218	0.110983	3.02301e-05	8.12171e-05	0.130745
ZNF658B	0.16674	0.200538	0.110983	0.000146162	0.00111524	0.274372
ZNF658	1.03812	1.2638	0.919627	1.23483	1.21223	1.2858
ZNF655	0.0561425	0.0609929	0.120471	0	0	0
ZNF654	4.69435	4.06434	4.01227	4.78737	3.90592	3.98389
ZNF653	1.01276	0.93483	0.962055	0.977234	0.947364	1.03506
ZNF652	26.9906	25.5677	25.9191	36.2032	33.921	35.7177
ZNF649	10.8234	10.6523	10.1534	8.18522	7.79898	8.36501
ZNF648	0	0	0	0	0	0
ZNF646	2.87617	3.23561	3.42729	2.27572	2.40002	2.59314
ZNF645	0	0	0	0	0	0
ZNF644	18.3272	16.9597	16.299	15.8385	16.4471	16.532
ZNF641	3.63818	4.67323	4.22463	4.02511	4.02108	4.78915
ZNF639	15.1788	15.4125	14.5414	15.3234	14.4607	14.426
ZNF638	21.8035	21.8154	20.3694	24.511	23.5315	23.9061
ZNF630	2.05878	2.26311	2.24222	1.87785	1.65394	1.98872
ZNF629	6.95861	6.17305	6.98498	4.55882	4.49939	5.48029
ZNF628	0.19031	0.278935	0.38735	0.27538	0.412098	0.388869
ZNF627	22.5188	22.6473	21.2722	19.241	19.5567	21.0432
ZNF626	4.82042	4.95154	4.39055	4.20817	3.63316	3.84153
ZNF625-ZNF20	1.44029e-05	0.498886	5.46283e-06	0.000141344	0.119016	6.74121e-07
ZNF625	9.63495	9.98212	9.24337	7.70304	7.61624	8.44861
ZNF624	1.09948	1.26828	0.993035	1.72453	1.40539	1.42358
ZNF623	16.0679	16.4715	16.1115	14.6971	14.2349	15.1256
ZNF622	18.6657	21.1453	21.6227	22.3662	21.6171	20.8114
ZNF621	2.26886	2.39156	2.23401	1.94018	1.86042	1.98086
ZNF620	2.41253	2.51468	2.42023	1.90989	1.94536	1.92116
ZNF619	2.69452	2.37757	2.78297	1.8799	2.32739	2.47576
ZNF618	0.148826	0.15305	0.165794	0.403709	0.34558	0.435593
ZNF616	6.77057	5.97218	5.36399	4.88141	4.26952	4.80255
ZNF615	5.71012	5.04667	5.00055	4.809	4.56532	4.87484
ZNF614	5.6469	5.3294	5.07368	4.71328	4.59763	5.50168
ZNF613	5.72001	4.58381	4.68597	5.3341	5.44611	4.50054
ZNF611	2.51346	2.55011	2.76811	2.86025	2.81294	2.8654
ZNF610	2.25882	2.00416	1.73069	2.11328	2.02694	2.50594
ZNF609	4.79309	4.40184	4.62772	4.43896	4.43681	4.8139
ZNF608	0.537122	0.569214	0.489335	0.693873	0.635973	0.856414
ZNF607	4.22422	3.92226	4.35701	4.36893	4.13931	3.86342
ZNF606	3.59004	3.95849	3.62538	3.61348	3.39149	3.6246
ZNF605	4.2232	4.97668	4.13046	5.67033	5.18039	5.65216
ZNF600	6.23995	6.32973	5.97658	6.61089	6.19055	6.21139
ZNF599	0.118754	0.167622	0.251384	0.128889	0.171419	0.215717
ZNF598	6.19594	6.0628	7.76694	4.61545	4.19772	4.90026
ZNF597	2.56966	2.5071	1.98603	2.0491	2.05999	1.7809
ZNF596	0.51707	0.850062	0.410524	1.03756	0.744819	0.730025
ZNF595	7.21093	7.27166	6.00483	5.86168	6.20077	6.41246
ZNF594	4.82608	5.36849	5.02479	3.51699	3.39963	4.08529
ZNF593	12.633	14.0953	16.0583	13.4128	14.0378	17.094
ZNF592	2.1733	2.27136	2.17509	2.41195	2.3361	2.26306
ZNF589	1.64272	2.08679	2.4609	2.29792	2.35376	2.23792
ZNF587B	4.55293	5.18951	4.53932	6.20023	6.01542	5.85153
ZNF587	9.44262	9.67305	8.92746	9.34851	10.031	9.52423
ZNF586	5.12517	4.66982	5.20713	5.82069	6.09443	6.06415
ZNF585B	1.19414	1.2806	1.07598	1.17942	1.27866	1.15797
ZNF585A	1.9779	1.66324	1.43057	1.42939	1.61464	1.24289
ZNF584	2.40859	3.03334	2.77828	1.93674	2.62858	2.35523
ZNF583	0	0	0	0	0	0
ZNF582-AS1	0	0	0	0	0	0
ZNF582	0	0	0	0	0	0
ZNF581	6.72946	8.92421	9.83267	8.65871	7.24301	7.34752
ZNF580	1.44955	1.28523	1.68265	1.36961	0.895004	1.93494
ZNF579	2.02833	1.84191	1.93629	1.4869	1.79451	1.4694
ZNF578	0.181181	0.12148	0.12147	0.0963722	0.0512924	0.0483849
ZNF577	3.36468	3.81549	3.90391	4.2676	4.55829	4.25827
ZNF576	3.11426	2.88419	3.13533	2.41097	2.53976	2.80493
ZNF575	0	0.0246001	0	0	0	0
ZNF574	5.26786	5.27727	5.51986	4.70044	5.28536	5.14927
ZNF573	2.94613	3.23588	2.17267	3.86917	3.49231	3.92556
ZNF572	0	0	0	0	0	0
ZNF571	2.09056	2.05399	1.78324	2.07123	2.39459	2.03481
ZNF570	4.02061	3.89117	3.50655	3.62187	3.21022	3.82066
ZNF57	5.70351	5.61813	5.92664	5.05068	4.46067	4.08985
ZNF569	4.93198	5.01745	4.44031	3.62197	3.72454	4.31134
ZNF568	2.03547	2.00584	1.8895	2.77941	3.14014	2.90172
ZNF567	7.13637	7.17609	6.40952	6.46754	6.06207	6.98351
ZNF566	3.75004	3.87979	3.39027	2.97679	3.21474	3.39238
ZNF565	1.42312	2.13112	1.33456	2.24012	1.7978	2.03275
ZNF564	13.5149	12.2257	11.4067	11.6357	11.6083	11.7189
ZNF563	1.31631	1.47304	1.42168	1.3607	1.28173	1.52503
ZNF562	11.6826	11.3906	11.6795	10.985	10.7657	11.6129
ZNF561	6.70334	6.87751	6.48106	6.49662	6.17287	6.10906
ZNF560	0.0531365	0.0288484	0	0.024031	0.0213049	0
ZNF559-ZNF177	0.0499917	0.0666768	0.214388	0.166007	3.05322e-15	1.31061e-34
ZNF559	2.24443	2.60212	2.17557	3.50037	3.4414	3.80471
ZNF558	4.27906	4.63949	5.02565	6.58392	6.22202	6.81261
ZNF557	2.77522	3.04526	3.0618	2.71933	2.81108	2.63751
ZNF556	0.190941	0.207396	0.0777422	0.129577	0.0765292	0.162673
ZNF555	1.27387	1.36393	1.27984	1.40258	1.34152	1.17201
ZNF554	1.94366	1.66882	1.53399	1.91927	1.68604	1.66611
ZNF552	13.3654	14.2967	13.9033	14.9803	16.2856	15.5881
ZNF551	4.15422	4.55892	4.06445	4.27161	4.35764	4.51339
ZNF550	2.92522	2.94588	2.3824	2.77708	2.91557	4.54099
ZNF549	3.14941	3.17662	3.24478	3.33281	3.35738	3.64039
ZNF548	3.32405	3.77357	3.34373	4.63915	4.53739	4.57135
ZNF547	0.920581	1.31417	0.989839	1.34586	1.79695	1.35585
ZNF546	0.759642	0.635707	0.773059	0.758528	0.69812	0.754493
ZNF544	13.1445	13.8393	13.3992	13.511	12.3979	12.6274
ZNF543	4.65957	4.71681	4.18993	3.92683	4.59215	3.40325
ZNF542	0	0	0	0	0	0
ZNF541	0	0.0170313	0.0127719	0.0141869	0.0125823	0.0178073
ZNF540	0.353265	0.396354	0.24927	0.340812	0.384233	0.347588
ZNF536	0	0	0	0	0	0
ZNF534	0.111637	0.0197991	0.0302909	0.100992	0	0.0422454
ZNF532	2.33651	2.74781	2.6902	2.02226	2.02586	1.65429
ZNF530	2.10263	2.52765	2.3437	1.87914	1.96716	1.07993
ZNF529	3.90954	4.55497	4.07303	4.10162	4.82701	4.02561
ZNF528	3.1211	3.23723	2.87766	4.29627	4.00161	4.56869
ZNF527	1.58212	1.84026	1.54105	1.82673	1.90346	1.87599
ZNF526	2.94051	3.17658	3.12424	2.75967	2.70934	2.28832
ZNF525	7.45319	7.35883	7.43078	6.67891	6.49235	6.18019
ZNF524	2.37244	2.6182	3.44179	3.22146	2.55429	2.78083
ZNF521	0.0729077	0.0474902	0.0593559	0.0263725	0.0584767	0.0331024
ZNF519	3.2758	3.61736	3.12458	2.43744	1.90013	1.99821
ZNF518B	4.62682	4.80355	4.42397	5.30695	4.82384	4.88711
ZNF518A	7.07778	7.19882	6.76906	8.16937	8.4781	7.90554
ZNF517	1.32356	1.36716	1.10395	1.25568	1.52716	1.39297
ZNF516	0.198786	0.193308	0.330402	0.0898725	0.0664403	0.103402
ZNF514	4.84167	4.75625	4.46753	4.6084	4.62232	4.84236
ZNF513	3.35662	3.67092	3.96929	3.35972	3.50691	3.34305
ZNF512B	8.20492	9.51321	10.4754	9.83578	10.0377	9.77558
ZNF512	1.64112	1.80443	1.73233	2.65036	3.11466	3.05733
ZNF511	6.11876	7.18919	6.19823	7.27022	7.65988	6.86815
ZNF510	5.05687	5.1162	4.61435	5.43884	5.54316	4.89483
ZNF507	2.73071	2.49886	2.79928	2.80649	2.647	3.435
ZNF506	6.34363	6.28605	5.54394	6.58038	5.46404	6.04409
ZNF503-AS2	0.37557	0.550206	0.693178	0.476279	0.709929	0.511825
ZNF503-AS1	0.875269	0.671467	0.980519	0.62292	0.844618	0.935843
ZNF503	1.13833	1.52604	1.89142	0.966528	0.577535	0.685737
ZNF502	0	0	0	0	0	0
ZNF501	0	0	0	0	0	0
ZNF500	2.95821	2.91412	3.55728	2.44287	2.6757	2.8087
ZNF497	0.403419	0.610909	0.70534	0.541132	0.613009	0.585411
ZNF496	15.2459	17.858	17.4838	15.4851	13.5899	12.9355
ZNF493	1.76386	1.67168	1.72446	1.68463	1.76242	1.87175
ZNF492	0.206103	0.158496	0.167796	0.264052	0.156117	0.146223
ZNF491	1.68694	2.10361	1.88854	2.83709	2.93802	2.7832
ZNF490	3.41379	3.42062	3.36581	3.87743	3.94625	3.98864
ZNF488	0.0631062	0.102775	0.0171262	0	0.0168698	0
ZNF487P	0.264027	0.344161	0.129003	0.286705	0.380925	0.359943
ZNF486	5.12588	4.46434	4.40251	2.75087	2.52231	2.5151
ZNF485	4.68814	5.00075	4.61698	4.49265	4.32822	4.84012
ZNF484	2.67323	2.25434	2.49633	2.63549	2.4161	2.29754
ZNF483	0.177345	0.149757	0.167445	0.106926	0.0790163	0.105375
ZNF480	9.72452	10.9231	9.93676	11.5778	11.5643	12.003
ZNF48	4.7673	5.76129	6.53766	4.23266	4.54151	5.12934
ZNF479	0	0	0	0	0	0
ZNF474	0.0390854	0.021224	0.0318256	0.0353604	0.0626712	0.0443898
ZNF473	6.57211	6.0816	5.95771	5.73379	5.42217	5.51894
ZNF471	0.116774	0.118849	0.0950683	0.2112	0.257565	0.182253
ZNF470	1.40654	1.3251	1.37407	1.66249	1.39416	1.52795
ZNF469	0	0	0	0	0	0
ZNF468	13.411	13.336	11.5473	14.5636	12.5889	12.9665
ZNF467	1.52427	1.45735	2.03702	1.97837	1.35501	0.940707
ZNF462	1.8535	1.75701	1.99317	0.498893	0.643119	0.538125
ZNF461	2.10637	2.4441	2.41223	2.28193	2.36672	2.3388
ZNF460	12.2208	12.6382	12.9692	12.6004	12.2494	10.7529
ZNF454	0	0.0195249	0.0585684	0.0650714	0.173037	0.0816859
ZNF451	16.3374	16.743	16.2662	15.8976	16.0784	15.3676
ZNF45	5.06142	4.53349	4.51754	4.67915	4.41259	3.97939
ZNF449	1.47561	2.00256	1.61158	1.75763	1.64531	1.5525
ZNF446	1.74233	2.53346	2.45908	2.39943	2.54541	1.78089
ZNF445	2.61346	2.50115	2.50102	2.11796	2.3808	2.42956
ZNF444	3.20973	3.2446	4.02565	2.86968	3.63827	2.80806
ZNF443	13.321	14.3911	12.3905	12.7465	12.7912	11.682
ZNF442	2.48461	3.26267	2.50187	1.38969	1.74248	1.39056
ZNF441	5.79196	5.91504	5.38144	4.00981	3.96301	3.69589
ZNF440	8.11371	8.02266	7.25915	7.21145	6.99719	7.05132
ZNF44	5.3478	5.61944	4.88931	4.48947	5.16595	5.30248
ZNF439	0.0587472	0.15948	0.0717484	0.239128	0.235534	0.100058
ZNF438	1.72372	1.31117	1.37473	1.53818	1.33484	1.61024
ZNF436	12.9042	11.8386	11.6118	8.8877	9.29639	9.77899
ZNF433	7.45676	7.19773	6.82542	6.40733	7.21639	6.91785
ZNF432	2.76386	2.93799	3.00835	3.15792	3.28935	3.1052
ZNF431	4.34024	4.72252	4.29301	3.51205	3.86256	3.50077
ZNF430	2.81858	3.48569	2.61575	2.14391	2.03755	2.2037
ZNF43	6.86267	6.28999	4.96898	5.23368	5.24521	5.35152
ZNF429	2.39249	2.35555	2.41553	2.84233	2.81358	2.86163
ZNF428	4.15528	4.45215	4.12554	4.73917	4.5849	4.33308
ZNF426	9.25169	8.73969	8.26623	8.50236	7.58877	7.53066
ZNF425	3.53428	3.73772	3.90518	3.0305	2.37419	3.12658
ZNF423	0	0.00861433	0	0	0	0.0180139
ZNF420	5.43936	5.87894	4.85522	4.60381	4.86214	4.94327
ZNF419	4.64224	4.72385	4.33719	4.42879	4.95391	4.40223
ZNF418	3.37547	4.09594	3.02296	2.96297	3.59884	2.99788
ZNF417	4.20419	5.01898	4.50395	5.30901	4.96095	5.47771
ZNF416	2.63006	3.25348	2.65243	2.89268	2.82786	2.57913
ZNF415	3.7914	3.76868	3.88384	4.51037	4.41117	4.44825
ZNF414	0.639416	0.626396	0.551914	0.859498	0.777633	1.07914
ZNF410	34.9921	38.4785	36.915	26.6116	26.7871	26.894
ZNF41	6.09243	6.14885	6.41323	6.34779	6.27654	7.12987
ZNF408	3.83285	4.40383	4.09517	3.38923	2.96253	3.24222
ZNF407	4.74816	4.5758	4.57447	5.47228	5.33828	5.38485
ZNF404	0.0417632	0.022679	0	0.0755696	0	0.0948678
ZNF398	8.45075	9.0223	9.03818	7.23671	7.53527	7.752
ZNF397	10.8859	10.2762	9.69807	10.9128	10.5088	11.2133
ZNF396	0.320519	0.304525	0.478433	0.60398	0.706812	0.515546
ZNF395	5.68242	5.75064	6.01652	6.70358	5.88491	6.03836
ZNF394	9.65797	9.00914	9.16012	10.6892	9.07662	10.3651
ZNF391	0.685089	0.584681	0.398483	0.35423	0.313803	0.500296
ZNF385D	0	0	0	0	0	0
ZNF385C	0.144091	0.187755	0.140783	0.26067	0.138649	0.4581
ZNF385B	0.0285407	0.0121877	0	0	0	0
ZNF385A	1.12696	0.946072	1.7077	1.37184	1.19012	0.879368
ZNF384	4.37833	4.42147	4.82584	3.93058	4.30111	4.4084
ZNF383	4.07635	3.18381	3.87879	3.43964	3.15756	3.79786
ZNF382	3.56013	3.55794	3.25717	3.44844	3.68958	3.34831
ZNF37BP	2.06798	2.35662	2.34082	2.28335	2.31972	2.35632
ZNF37A	4.34855	4.19069	3.69791	4.00483	4.29277	4.33535
ZNF367	9.14269	9.22728	8.2016	6.70088	6.11691	6.34204
ZNF366	0	0	0	0	0	0
ZNF365	0.0346647	0.0243713	0.0423425	0	0	0.0196748
ZNF362	3.14469	3.07385	3.54954	3.31828	2.92304	3.08337
ZNF358	5.3275	5.06261	6.25176	4.07555	3.3918	3.95953
ZNF354C	2.09396	1.80874	1.65327	1.24842	1.27196	1.33297
ZNF354B	5.3375	6.1488	5.34708	4.39704	5.04883	5.35006
ZNF354A	12.0522	11.7901	10.8591	10.6719	11.5484	10.6117
ZNF350	6.95366	5.97795	6.39575	6.43581	6.40157	6.61665
ZNF35	4.73821	4.11905	4.22526	4.03073	4.07083	4.45124
ZNF347	4.73027	4.84564	4.93534	5.22439	4.78874	4.93369
ZNF346	5.80656	6.40494	6.2086	5.90556	4.83035	5.97686
ZNF345	1.08018	0.996797	0.820889	1.47391	1.53656	1.75315
ZNF343	5.34177	5.43168	5.75751	4.92259	5.19274	5.68509
ZNF341	0.333547	0.434579	0.687958	0.522896	0.552813	0.328179
ZNF34	3.36352	3.35208	3.47986	2.75659	2.91865	3.32567
ZNF33BP1	0	0.0354396	0	0.177143	0.261395	0
ZNF33B	5.04883	5.47107	5.00984	7.08713	7.42152	6.57725
ZNF33A	10.9985	11.4391	10.4679	11.932	12.291	11.995
ZNF337	6.51667	6.10331	7.13068	5.82082	6.34101	5.62748
ZNF335	2.09231	2.90152	3.24715	3.05259	2.72039	2.75541
ZNF334	0	0	0	0	0	0
ZNF333	1.80917	2.17543	1.80554	2.07603	1.9658	2.06482
ZNF331	5.12187	5.3449	5.08859	5.52578	4.96503	4.4429
ZNF330	15.1243	16.018	15.9023	14.9873	14.127	15.6787
ZNF329	4.53027	5.23489	3.91669	5.75569	5.50158	5.31446
ZNF326	11.4892	11.8696	11.0945	9.86526	10.57	11.4862
ZNF324B	2.0301	2.24459	2.37851	2.04889	1.91585	1.68648
ZNF324	3.49645	4.01962	4.24214	3.33802	3.39042	3.34683
ZNF322	13.8681	13.3302	12.5532	12.194	12.3054	12.412
ZNF321P	3.10048	3.80878	3.39219	4.5868	3.8585	4.1027
ZNF320	5.61175	5.89001	5.32071	6.94854	6.40008	6.51124
ZNF32-AS3	0	0	0	0	0.0318502	0
ZNF32-AS2	0.0945344	0.35964	0.385021	0.0856072	0	0.1075
ZNF32-AS1	0	0	0	0	0	0
ZNF32	13.2531	13.9087	13.2571	13.2641	12.9305	13.3881
ZNF319	0.6394	0.778603	0.830081	0.750154	0.582115	0.470798
ZNF318	3.83913	3.79392	4.22785	3.96043	4.47411	4.61584
ZNF317	7.09475	6.26028	6.86437	6.43015	5.78184	7.05681
ZNF311	0	0	0	0	0	0
ZNF311	0	0	0	0	0	0
ZNF311	0	0	0	0	0	0
ZNF311	0	0	0	0	0	0
ZNF311	0	0	0	0	0	0
ZNF311	0	0	0	0	0	0
ZNF311	0	0	0	0	0	0
ZNF304	5.613	5.5211	5.40852	5.7991	5.40088	5.61363
ZNF302	16.7871	18.1188	17.1225	17.0827	18.1589	17.2115
ZNF300P1	0	0	0	0	0	0.0705508
ZNF300	0	0.0124174	0	0	0	0.02597
ZNF30	4.46849	4.52139	4.42371	4.55076	4.75546	4.64731
ZNF3	22.7589	25.5849	23.5212	24.9925	25.2822	23.5239
ZNF296	1.13342	1.04377	1.4045	1.11476	1.02702	0.671756
ZNF295-AS1	0	0	0	0	0	0
ZNF292	8.95621	8.34669	8.0291	10.1235	10.2772	9.39562
ZNF287	1.3346	1.31329	1.28999	2.02356	1.80372	1.70191
ZNF286B	1.44559	1.5158	1.36289	1.29087	1.29738	1.38404
ZNF286A	4.29109	4.55079	4.27474	3.642	3.8919	4.02551
ZNF285	0	0	0	0	0	0
ZNF284	1.47434	1.07979	0.865446	0.744403	1.09964	1.05127
ZNF283	3.96986	3.76397	3.66007	4.23779	4.0493	3.74529
ZNF282	8.6702	9.86259	10.5081	9.09171	8.31252	8.86944
ZNF281	6.74385	6.60792	5.93252	7.36437	6.68097	7.7981
ZNF280D	5.81994	6.11884	5.52634	7.2206	6.73957	6.7653
ZNF280C	1.9105	1.99434	1.94582	1.51088	1.46408	1.70328
ZNF280B	0	0	0	0	0	0
ZNF280A	0	0	0	0	0	0
ZNF28	14.4971	14.6511	14.0847	14.9691	16.4517	14.5911
ZNF277	13.2876	12.5732	11.829	11.642	11.3159	11.1497
ZNF276	2.22134	2.53633	2.62188	2.21457	2.62064	2.69927
ZNF275	1.07033	0.828177	0.899171	0.926674	0.885921	1.00804
ZNF274	5.12419	6.60864	6.70697	5.33511	4.8132	5.19301
ZNF273	4.41175	4.45227	4.10151	2.91003	2.55293	2.84991
ZNF271	6.61448	6.67781	6.30239	6.87205	7.50128	6.64031
ZNF268	6.56962	7.02896	6.19615	7.57834	7.05746	7.1154
ZNF267	10.947	9.61591	9.11797	8.28709	7.5596	7.80587
ZNF266	5.82659	6.79947	7.50483	8.28762	8.33688	8.23593
ZNF264	2.93269	2.96829	2.83685	2.95275	3.28515	2.80441
ZNF263	11.3072	11.0923	11.0435	11.6891	11.9224	11.116
ZNF260	15.039	15.229	13.9458	14.4614	14.4336	14.1404
ZNF26	6.65356	6.39841	6.16399	5.9758	6.22468	6.22232
ZNF26	0	0	0	0	0	0
ZNF259	20.016	19.2873	18.0487	12.9243	13.0352	13.7838
ZNF257	3.36249	3.51469	3.55377	1.86997	2.2779	2.20498
ZNF256	4.76125	4.55671	4.65768	5.20573	5.95971	5.17342
ZNF254	7.55565	6.33149	5.95728	5.73019	5.44933	5.5792
ZNF253	7.2188	7.46114	8.2235	7.34998	7.16379	6.50631
ZNF252P-AS1	0.319416	0.346809	0.334361	0.557151	0.475717	0.440337
ZNF252P	13.324	14.0961	13.8382	15.8705	16.3561	15.8334
ZNF251	8.72711	10.8544	10.9191	10.2347	10.3395	9.9502
ZNF250	5.06189	5.48199	5.5336	4.36589	4.61382	4.98173
ZNF25	2.15845	2.3754	2.06084	2.21828	2.0458	1.98251
ZNF248	4.35912	4.34017	3.91857	3.63199	4.77858	5.86638
ZNF24	44.8372	44.8737	41.2925	53.2157	53.4236	53.9704
ZNF239	0.338175	0.350364	0.524113	0.436752	0.38702	0.274135
ZNF236	4.38159	4.24964	4.48834	4.30835	4.13636	4.70291
ZNF235	0.903326	1.25115	0.980614	1.4769	1.43026	1.49887
ZNF234	2.91938	3.48979	3.12108	3.49683	3.31725	3.37571
ZNF233	0.75507	0.6881	0.922139	1.26835	0.735212	1.19408
ZNF232	5.63874	6.30255	4.91926	4.04116	3.74294	3.2434
ZNF230	1.34248	1.32326	1.10735	1.10227	1.37421	1.26326
ZNF23	3.43037	3.97204	3.24756	3.24688	4.1676	4.03679
ZNF229	0	0	0	0	0	0
ZNF227	6.76781	5.92321	5.79098	5.79096	6.37739	6.24646
ZNF226	9.84366	11.6508	11.1694	14.2391	14.268	12.2584
ZNF225	1.8293	1.79361	1.64501	2.0621	1.83908	1.5345
ZNF224	4.94131	5.61182	5.86469	6.53369	6.30069	6.65743
ZNF223	0	0.0169121	0	0.0281762	0	0
ZNF222	1.56243	2.10267	1.89891	2.05213	2.38678	2.14268
ZNF221	1.17737	1.1271	1.28658	1.45739	1.1428	1.40727
ZNF22	6.76779	7.43344	6.01405	8.85713	8.07063	7.99754
ZNF219	2.97281	3.18698	3.49586	2.77058	2.70323	2.93319
ZNF217	42.5956	41.4026	39.9972	38.1729	39.9699	40.8631
ZNF215	0	0	0	0	0	0
ZNF214	0.503815	0.440691	0.205102	0.0759519	0.269331	0.190681
ZNF213	1.05585	0.720718	0.951077	0.793401	0.900779	0.846732
ZNF212	3.86724	3.75333	3.47215	3.59374	4.06757	3.6991
ZNF211	6.10234	6.82448	5.2819	5.87763	5.93214	6.11217
ZNF208	0	0	0	0	0	0
ZNF207	74.3245	85.8301	83.9673	67.3804	68.1182	69.326
ZNF205-AS1	0.0665891	0.036174	0.217248	0.240447	0.106801	0.0756854
ZNF205	2.31221	3.10484	4.06574	2.24247	2.04208	2.19553
ZNF204P	0	0	0	0	0	0
ZNF202	2.44987	2.17085	2.59584	1.85718	2.08042	1.98352
ZNF200	3.69767	3.96913	3.14054	3.65916	3.05008	3.08376
ZNF20	3.35649	3.78526	4.6084	3.72366	3.84562	3.51947
ZNF2	1.3319	1.56429	1.38559	1.20454	1.32041	1.67994
ZNF197	3.80801	3.76667	3.75862	4.54183	4.46041	3.98228
ZNF195	5.98031	6.48383	6.21119	5.40655	5.97718	6.03748
ZNF19	1.19574	1.5492	1.1727	1.54859	1.50365	1.82048
ZNF189	8.11646	7.74544	6.85373	5.41241	5.69929	5.97334
ZNF185	4.36155	5.26003	5.20826	4.77864	4.35552	4.59293
ZNF184	5.2125	4.92141	5.29271	3.62487	3.73051	4.08968
ZNF182	3.11039	3.59956	2.79828	2.68894	2.65493	2.69517
ZNF181	7.50597	7.66009	6.6172	8.07644	8.07096	8.5974
ZNF180	7.19373	7.77861	6.46483	6.09909	6.83336	6.08163
ZNF18	1.99248	1.96615	2.36762	2.16752	2.13753	2.04826
ZNF177	0.442953	0.671535	0.364809	0.309972	0.766573	0.836592
ZNF175	7.09426	7.12433	6.82378	12.3242	11.938	11.6901
ZNF174	3.59104	4.30826	4.23935	2.48371	3.53091	3.55669
ZNF17	3.95873	4.32884	4.22191	3.8077	3.80036	4.02002
ZNF169	0.805872	0.605738	0.420581	0.766213	0.961152	0.797565
ZNF165	2.91358	2.84577	2.96535	2.64989	2.56472	2.64314
ZNF160	7.77987	6.9452	7.27643	7.55828	7.82415	7.54694
ZNF16	6.82783	6.72567	6.02957	6.71199	7.37609	7.20753
ZNF157	0	0	0	0	0	0
ZNF155	2.70979	3.46276	2.89762	3.2086	3.09658	3.2366
ZNF154	0	0	0	0	0	0
ZNF148	12.6234	12.7555	11.6272	12.2689	12.0625	12.0318
ZNF146	72.3683	73.3817	67.8964	62.0225	63.0459	64.5893
ZNF143	7.08936	7.21225	7.2586	8.47364	7.48248	7.07676
ZNF142	1.73559	1.66549	1.96205	1.4278	1.16483	1.03598
ZNF141	6.96963	6.38575	6.29312	5.53411	5.32084	5.43957
ZNF140	5.70177	5.48916	4.9668	5.91821	6.21281	6.17164
ZNF14	3.25524	3.64329	3.42507	3.11415	3.33332	3.29782
ZNF138	10.9045	9.68709	10.1829	9.34547	8.45512	8.36497
ZNF137P	1.11773	1.36135	1.402	1.39362	1.59872	1.8866
ZNF136	7.73572	7.26612	6.62816	6.9745	8.0645	8.30866
ZNF135	2.883	3.56258	2.96648	3.82146	2.77422	3.48097
ZNF134	6.1205	6.11697	5.91446	6.38847	6.33648	5.88099
ZNF133	6.24729	6.68634	6.38458	6.56264	5.58687	6.14961
ZNF132	0	0	0	0.0221111	0	0
ZNF131	30.919	31.4128	30.8097	25.504	26.3611	26.2072
ZNF124	75.943	72.3835	64.7403	74.5807	73.2381	71.3084
ZNF121	36.3222	34.3843	32.7975	28.7381	30.1643	28.8637
ZNF12	22.8603	23.1516	20.4081	21.8318	22.6819	23.9436
ZNF117	1.76008	2.33568	2.0717	1.69826	1.97416	1.7161
ZNF114	1.92196	1.97534	2.01204	0.248378	0.495321	0.389741
ZNF107	9.36331	9.51761	8.72598	6.50096	6.97997	6.73332
ZNF101	4.52252	4.36524	4.57032	3.69813	4.10521	4.14761
ZNF100	4.41131	3.773	3.3926	2.63501	2.81999	2.84552
ZNF10	2.15784	2.18559	1.84427	1.80937	1.81686	2.06464
ZMYND8	47.2781	47.5441	46.9968	59.7486	57.7544	60.7507
ZMYND19	25.3611	28.1348	26.0549	18.8328	20.0774	19.7714
ZMYND15	0	0.0177537	0	0	0.0524397	0
ZMYND12	0.682228	0.741787	0.476181	1.0137	0.664398	0.941595
ZMYND11	36.0528	33.3083	32.2302	35.0292	33.8194	36.1827
ZMYND10	0	0.0473038	0	0.0394058	0.174575	0.0989388
ZMYM6NB	2.11719	2.65138	1.79953	2.08388	0.958508	1.25605
ZMYM6	3.5258	3.39982	3.54076	3.56388	3.47143	3.91414
ZMYM5	8.7083	7.46875	7.08031	8.98373	8.04531	7.9839
ZMYM4	11.5355	11.2315	10.606	10.8509	10.9138	10.3144
ZMYM3	4.65706	5.40403	5.76156	3.80361	3.86874	4.36897
ZMYM2	14.1862	14.536	13.3656	13.9644	13.7638	12.9226
ZMYM1	11.5391	10.8751	10.5839	8.86105	8.82662	9.01711
ZMPSTE24	45.1221	44.7891	40.5591	35.5509	32.0741	34.4432
ZMIZ2	3.866	4.4408	5.18086	3.73639	2.97232	3.17451
ZMIZ1-AS1	0.0354417	0.019244	0.0288576	0.032062	0	0.0402482
ZMIZ1	1.37518	0.972902	1.39748	1.31209	1.13351	1.35624
ZMAT5	11.1022	12.6369	11.761	12.6064	12.7828	12.4122
ZMAT4	0.135097	0.132201	0.198256	0.35786	0.146414	0.241901
ZMAT3	1.75452	1.60744	1.63244	2.5547	2.25225	2.20706
ZMAT2	60.8981	63.0305	57.8668	52.0961	52.0831	48.9862
ZMAT1	0.494364	0.560708	0.635001	0.480206	0.490129	0.647387
ZKSCAN8	2.83181	2.78877	2.79945	2.95101	3.29885	2.75507
ZKSCAN7	0.254873	0.226145	0.224799	0.211302	0.221434	0.12056
ZKSCAN5	6.3072	6.2639	5.69	4.97601	5.33928	5.71618
ZKSCAN4	2.24584	2.00247	1.68072	1.94196	2.52896	2.06272
ZKSCAN3	1.13363	1.30728	1.23865	1.40969	1.75158	1.41836
ZKSCAN2	1.178	1.47551	1.51638	1.46578	1.55869	1.77122
ZKSCAN1	27.4985	26.3903	25.3758	29.4927	29.6244	29.3536
ZIM3	0	0	0	0	0	0
ZIM2	0.0384868	0.0547921	0.0950957	0.0631147	1.20817e-184	3.24819e-302
ZIK1	0	0.0151479	0	0	0	0
ZIC5	0	0	0	0	0	0
ZIC4	0	0	0	0	0	0
ZIC3	0	0	0.0151164	0	0.0148911	0
ZIC2	0.199467	0.243653	0.182703	0.338275	0.199946	0.14154
ZIC1	0	0	0	0	0	0
ZHX3	0.556386	0.441354	0.563277	0.580479	0.669474	0.558577
ZHX2	9.87475	9.89525	10.0594	10.1163	9.59499	9.7108
ZHX1-C8ORF76	0.551894	1.44038	0.6942	0.885673	1.19708	1.49355
ZHX1	8.9738	9.28131	8.92206	8.45319	9.64327	9.37312
ZGPAT	7.11688	9.35768	9.51036	7.29175	7.62535	7.87523
ZGLP1	0.385906	0.848681	0.974099	0.733161	0.464086	0.613582
ZG16B	19.2516	17.1733	17.6162	18.5834	16.05	15.5981
ZG16	0.0426526	0.138974	0.173655	0	0.136773	0.09689
ZFYVE9	4.01044	3.90656	4.34037	5.22407	5.65964	6.27939
ZFYVE28	0.658637	0.870292	0.774497	0.542599	0.985079	0.377604
ZFYVE27	4.06587	4.76889	4.71041	4.78815	5.33155	4.68359
ZFYVE26	4.1236	4.46018	4.30794	3.30871	3.10975	3.32899
ZFYVE21	27.513	26.8401	27.7488	21.6821	22.7058	23.2033
ZFYVE20	7.64552	8.25587	7.83176	8.54333	8.57241	8.14623
ZFYVE19	8.39499	10.901	11.0327	11.133	11.2423	11.7248
ZFYVE16	9.52899	10.0717	8.66321	8.99277	8.87256	8.96223
ZFYVE1	1.95152	2.50015	2.48222	2.69859	2.73153	3.14794
ZFY	0	0	0	0	0	0
ZFX-AS1	0	0	0	0	0	0
ZFX	11.3738	11.6848	11.1203	11.2102	11.1862	11.8571
ZFR2	0	0	0	0	0	0
ZFR	47.0727	46.6018	45.7734	43.2445	43.9292	43.8255
ZFPM2	0	0.00881559	0.0925515	0.0146866	0.0260506	0.0184346
ZFPM1	0.182227	0.234952	0.370908	0.309025	0.365342	0.362041
ZFPL1	16.4281	18.2201	17.7677	17.6693	17.2566	20.2289
ZFP92	0	0	0	0	0	0
ZFP91-CNTF	0.00190979	0.0324763	0.920926	0.00348587	1.23407	1.50194
ZFP91	35.4239	34.7924	32.4083	33.2176	32.1117	34.014
ZFP90	7.33313	7.43382	6.78825	5.80553	5.615	6.08985
ZFP82	0.714579	0.558669	0.48872	0.491233	0.572998	0.519271
ZFP69B	1.65161	0.998743	1.10031	1.12063	1.17369	0.68207
ZFP69	1.86184	2.35569	2.00223	1.77962	1.32378	1.83507
ZFP64	8.55777	8.17956	8.84088	8.53684	7.99892	9.22519
ZFP62	11.4845	12.2705	11.4236	10.7796	11.4447	10.7993
ZFP57	0.041078	0.0223067	0.066897	0.0371644	0.0329319	0.139965
ZFP57	0	0	0	0	0	0
ZFP57	0	0	0	0	0	0
ZFP57	0	0	0	0	0	0
ZFP57	0	0	0	0	0	0
ZFP57	0	0	0	0	0	0
ZFP57	0	0	0	0	0	0
ZFP57	0	0	0	0	0	0
ZFP42	0	0	0	0	0	0
ZFP41	1.99226	2.11274	2.08906	2.27575	2.25155	2.43316
ZFP37	0	0	0	0	0	0
ZFP36L2	6.2166	6.13487	5.78082	6.25094	6.0449	6.87679
ZFP36L1	19.0006	18.8887	19.1782	17.3006	16.2807	17.4259
ZFP36	2.64776	2.39648	2.51537	2.47548	2.5294	2.25558
ZFP30	8.5902	8.92377	8.03935	8.09622	7.96219	8.70416
ZFP3	2.61164	2.74075	2.58687	2.51918	2.74639	2.51975
ZFP28	1.78669	1.79428	1.64371	1.87434	1.7482	2.06874
ZFP2	0.844391	0.849004	0.763906	1.04671	0.752286	1.10086
ZFP14	2.57756	2.7098	2.52273	3.37284	3.26051	2.96339
ZFP112	3.56223	3.44031	2.98258	3.34305	3.42009	3.61857
ZFP106	15.0088	14.6606	13.5264	12.4104	12.4165	13.2664
ZFP1	7.65059	8.1605	7.37963	6.5745	7.27194	7.31014
ZFHX4-AS1	0	0	0	0	0	0
ZFHX4	0.116882	0.124113	0.132383	0.12406	0.0856091	0.0922722
ZFHX3	1.18169	1.09602	1.19888	1.24783	1.12659	1.26595
ZFHX2	0.124369	0.139222	0.132886	0.0632558	0.0623521	0.0441081
ZFC3H1	3.44266	4.24036	3.48395	4.04644	4.07586	4.18028
ZFAT-AS1	0	0	0	0	0	0
ZFAT	2.25346	2.26346	2.03986	2.15187	1.98431	2.02127
ZFAS1	127.556	137.87	128.745	131.383	140.943	135.876
ZFAND6	47.6557	43.7348	39.3596	47.4523	49.1343	46.9687
ZFAND5	12.0441	12.5833	12.0564	13.7767	12.6218	13.4429
ZFAND4	1.05991	1.05901	0.984581	0.653271	0.724003	0.793866
ZFAND3	5.94953	5.5952	6.07737	6.3511	4.79788	6.3777
ZFAND2B	8.42413	9.56167	9.93055	8.62268	8.20943	8.09061
ZFAND2A	12.8314	14.128	13.4327	12.6526	13.2841	13.0241
ZFAND1	38.4418	40.1829	36.3019	33.6423	32.5756	32.1899
ZER1	10.1985	9.89863	10.6979	10.419	9.45094	10.114
ZEB2-AS1	0	0	0	0	0	0
ZEB2	0	0	0	0	0	0
ZEB1-AS1	0.9919	1.18858	1.00258	0.711645	0.904989	0.893341
ZEB1	0.124652	0.0202965	0.0202933	0.0108756	0.00974382	0.0682643
ZDHHC9	4.7502	4.59367	4.60372	4.99414	5.05393	5.10675
ZDHHC8P1	0.323381	0.526724	0.359043	1.0105	0.919354	1.13494
ZDHHC8	0.303625	0.449728	0.612104	0.614521	0.266719	0.492337
ZDHHC7	13.8277	13.9633	13.876	13.7326	13.7926	14.7838
ZDHHC6	7.9131	8.80199	9.40629	8.3436	8.02522	8.88696
ZDHHC5	22.4182	21.094	22.243	22.5229	20.4869	22.2075
ZDHHC4	33.0906	32.1373	35.1576	34.8783	35.8207	32.0028
ZDHHC3	5.06246	5.38283	5.24228	5.63543	5.43472	5.29786
ZDHHC24	4.49702	5.41368	5.19645	5.49995	5.11376	5.1789
ZDHHC23	6.06406	6.02021	4.91336	5.1947	6.13172	5.82657
ZDHHC22	0	0	0	0.0195409	0	0
ZDHHC21	1.40085	1.36858	1.19744	1.26666	1.08625	1.31603
ZDHHC20	20.8398	19.0126	17.2925	17.5711	16.6023	17.7509
ZDHHC2	1.43899	1.52274	0.993587	0.411828	0.262957	0.454899
ZDHHC19	0	0	0	0	0	0
ZDHHC18	4.25244	4.73868	4.79531	4.44276	4.33595	4.35976
ZDHHC17	5.84997	6.85884	6.57724	8.2828	7.06342	7.23608
ZDHHC16	9.23558	8.68281	10.1215	12.156	13.2447	12.8163
ZDHHC15	0	0	0	0	0	0
ZDHHC14	1.20241	1.60247	1.55312	0.909831	1.2856	0.788785
ZDHHC13	10.5928	10.1879	9.59461	9.29709	9.61241	9.88924
ZDHHC12	26.3712	28.461	30.1784	23.7747	24.0313	25.6959
ZDHHC11	1.11931	1.79584	1.81333	1.45377	1.20822	1.45014
ZDHHC1	0.607747	0.928153	1.36086	1.23708	1.15722	0.474518
ZDBF2	0.070224	0.0609825	0.0343008	0.0571465	0.112663	0.0717264
ZCWPW2	0.515609	0.458209	0.305353	0.678593	0.86421	1.11813
ZCWPW1	2.51301	2.9911	2.72698	3.30693	3.33152	2.59558
ZCRB1	23.5264	22.4255	18.2059	26.6066	26.4184	28.0474
ZCCHC9	9.59523	10.4801	10.1063	8.01204	8.65143	8.69646
ZCCHC8	10.4247	10.3984	10.1931	8.55124	8.3142	9.62352
ZCCHC7	7.08925	6.61861	5.79467	5.31221	5.12739	5.14523
ZCCHC6	5.36458	6.01554	5.97446	6.13631	5.73334	6.03619
ZCCHC5	0	0	0.0229726	0.0255212	0.0452497	0
ZCCHC4	3.52697	3.56954	3.4026	3.32257	3.5967	4.20093
ZCCHC3	7.42444	8.54538	9.23223	7.76551	7.85873	8.12317
ZCCHC24	0.646971	0.734295	0.586568	0.65155	0.41277	0.450633
ZCCHC2	6.97816	7.04145	7.11321	6.49292	6.38099	7.12177
ZCCHC18	0.116298	0.0527932	0	0.0526246	0	0
ZCCHC17	14.7411	14.6486	14.8146	11.7731	13.3201	13.2578
ZCCHC16	0	0	0	0	0	0
ZCCHC14	2.32718	2.34019	2.38511	2.59285	1.99585	2.64127
ZCCHC13	0	0	0	0	0	0
ZCCHC12	0.0344725	0	0	0.0311847	0.0552791	0
ZCCHC11	2.7244	2.70124	2.60505	3.02195	3.06153	3.0013
ZCCHC10	9.23922	8.4002	8.00405	7.51591	7.3072	7.07621
ZC4H2	0	0	0	0	0	0
ZC3HC1	9.63095	8.89397	9.58662	7.35461	6.98278	7.18602
ZC3HAV1L	4.58657	4.09539	4.6146	3.79069	3.50005	3.55656
ZC3HAV1	11.8313	10.8013	10.3843	10.8071	10.3527	10.8139
ZC3H8	15.6695	17.4562	14.6421	10.4137	10.9807	13.3223
ZC3H7B	12.179	13.7802	14.4197	13.2455	12.9145	13.8763
ZC3H7A	6.6598	6.61063	6.57054	6.45695	6.32626	7.58197
ZC3H6	0.844258	0.85957	0.677257	0.885945	0.790948	0.769289
ZC3H4	3.73322	3.78103	4.62598	3.53025	3.16446	3.29488
ZC3H3	1.8012	1.67454	2.16305	1.48653	1.76948	1.40585
ZC3H18	5.70483	5.97131	6.35829	5.15051	4.77507	5.39309
ZC3H15	53.051	51.7979	48.2968	42.7759	43.2528	43.1482
ZC3H14	44.6654	46.462	43.8386	38.3598	37.0022	38.7923
ZC3H13	9.18329	8.09976	9.05089	8.23642	7.8912	9.39531
ZC3H12D	0.0147783	0.00802185	0	0	0.0118531	0
ZC3H12C	1.14355	1.21493	1.05639	1.65735	1.4898	1.41748
ZC3H12B	0	0	0	0	0	0
ZC3H12A	2.49917	2.35584	2.57146	2.35989	2.29033	2.24512
ZC3H11A	48.0606	51.2559	52.0599	52.8473	48.7862	50.9982
ZC3H10	2.32771	2.52784	3.0325	3.04524	2.1534	2.3994
ZC2HC1C	0.612136	0.573696	0.700983	0.0994958	0.281447	0.455856
ZC2HC1B	0	0.0459754	0	0	0	0
ZC2HC1A	7.52609	9.27051	7.52496	6.3988	6.95332	6.49555
ZBTB9	5.06318	5.22888	4.77213	4.23126	4.67791	4.5303
ZBTB9	0	0	0	0	0	0
ZBTB8OS	18.5778	18.0148	20.0722	18.8483	21.0945	20.563
ZBTB8B	0	0	0	0	0	0
ZBTB8A	1.71109	1.92115	1.71537	1.5826	1.49801	1.64239
ZBTB7C	8.36135	8.07117	8.08189	8.52663	8.50175	8.45887
ZBTB7B	12.4618	12.9264	14.6293	10.906	10.6409	10.8331
ZBTB7A	2.35991	2.36633	2.49499	2.68252	2.63537	2.67879
ZBTB6	26.5246	24.8957	21.812	23.0708	22.9711	22.8397
ZBTB5	2.96938	3.33396	3.19359	3.06689	3.19007	2.69644
ZBTB49	1.05926	1.17753	1.19097	1.41431	1.00112	1.14537
ZBTB48	3.06254	3.44819	3.54351	2.81409	2.9898	3.3495
ZBTB47	0.72154	0.612401	0.811702	0.72366	0.862843	0.670071
ZBTB46	0.67757	0.645507	0.754259	0.912838	0.610008	0.721995
ZBTB45	1.56952	1.4261	1.48658	1.27489	1.56667	1.49126
ZBTB44	3.77758	3.08685	3.03485	3.81979	3.53578	3.54591
ZBTB43	9.95808	9.79277	9.27725	8.95642	8.36279	9.10928
ZBTB42	3.1896	3.21095	3.1392	3.61497	3.25418	3.62091
ZBTB41	17.7435	16.5941	15.0697	20.5937	19.2446	18.6871
ZBTB40	4.23884	4.62449	4.26771	4.62837	4.29892	4.4282
ZBTB4	5.17872	5.32804	5.57609	5.18164	5.3209	5.20001
ZBTB39	2.66579	3.08182	2.7809	2.78625	2.66586	2.58033
ZBTB38	6.65152	6.46132	6.41461	7.07851	7.31239	7.58282
ZBTB37	4.05942	4.03369	5.09814	5.38085	5.92495	4.78722
ZBTB34	5.67424	6.08246	5.90358	5.65594	5.48276	5.70664
ZBTB33	10.2817	10.5694	9.15979	9.31376	9.29885	9.6479
ZBTB32	0	0	0	0	0.0312833	0
ZBTB3	1.64619	1.70618	1.99014	1.96269	2.02017	2.09554
ZBTB26	7.82676	9.04512	9.47786	9.04185	8.78466	9.43618
ZBTB25	3.59547	3.87848	4.01821	3.05146	3.69695	3.43653
ZBTB24	13.229	10.4025	10.83	10.2429	10.8483	11.612
ZBTB22	7.31354	7.92716	7.85213	8.65864	7.26839	7.31009
ZBTB22	0	0	0	0	0	0
ZBTB22	0	0	0	0	0	0
ZBTB22	0	0	0	0	0	0
ZBTB22	0	0	0	0	0	0
ZBTB21	7.72153	7.40418	6.92047	6.27834	6.11257	6.32899
ZBTB20-AS1	0	0	0	0	0	0
ZBTB20	0.178138	0.090296	0.223739	0.443986	0.340833	0.40448
ZBTB2	18.2297	17.6969	16.8341	12.865	12.2915	12.9353
ZBTB18	6.10172	6.14568	6.55005	5.75857	5.47185	6.17431
ZBTB17	5.75703	6.51591	6.37526	5.41557	5.61583	5.59835
ZBTB16	0	0	0	0	0	0
ZBTB14	5.60967	5.52751	5.26107	5.51519	4.86386	5.0327
ZBTB12	0.700378	1.11861	1.10705	0.670926	0.660572	0.935843
ZBTB12	0	0	0	0	0	0
ZBTB12	0	0	0	0	0	0
ZBTB12	0	0	0	0	0	0
ZBTB12	0	0	0	0	0	0
ZBTB11	12.0524	12.4931	11.2172	10.8863	10.5973	11.2665
ZBTB10	9.28934	9.54136	8.72287	9.5018	9.15972	8.96499
ZBTB1	16.0607	16.8747	15.0249	13.5482	14.7932	15.1201
ZBP1	0	0	0	0.0332083	0	0
ZBED6	29.6661	29.2645	32.3555	32.6099	33.1031	30.7577
ZBED5	14.9289	17.1899	15.0487	15.2161	15.1821	16.1886
ZBED4	5.20348	4.36951	4.73702	4.43178	3.8978	4.84062
ZBED3-AS1	0.358193	0.272441	0.058345	0.389086	0.172204	0.325685
ZBED3	0.167501	0.303262	0.45468	0.252635	0.402748	0.317175
ZBED2	0	0	0	0	0	0
ZBED1	4.04951	4.28437	4.1802	4.89095	4.90481	5.1246
ZBED1	4.04951	4.28437	4.1802	4.89095	4.90481	5.1246
ZBBX	0	0	0	0	0.0185511	0
ZAR1L	0	0	0	0	0	0
ZAR1	0	0	0	0	0	0
ZAP70	0	0	0	0	0	0
ZAN	0	0	0	0	0	0
ZAK	6.44667	6.50576	5.93029	6.87355	6.47593	6.70782
ZADH2	15.502	16.283	15.7086	17.8647	16.6418	17.6029
ZACN	0	0	0	0	0	0
YY2	1.38705	1.26985	1.43933	1.2546	1.50481	1.68294
YY1P2	0	0	0	0	0	0
YY1AP1	9.44048	10.5023	11.3271	10.9824	10.7658	9.72391
YY1	36.7315	39.3603	38.5792	27.1022	24.917	25.3518
YWHAZ	208.59	198.472	186.077	201.87	193.679	207.988
YWHAQ	225.702	232.92	209.214	217.225	209.788	212.958
YWHAH	38.0719	39.9714	37.0087	42.2691	35.6939	38.5763
YWHAG	86.2588	82.1829	78.9633	74.5617	70.9127	71.6618
YWHAE	119.543	117.645	119.946	116.498	106.196	116.928
YWHAB	314.671	311.986	304.502	390.485	363.436	395.982
YTHDF3	21.7261	21.932	20.7118	23.2983	23.9442	23.7121
YTHDF2	37.2912	37.2955	37.856	34.8311	36.0736	32.0731
YTHDF1	32.2528	33.5175	34.193	31.3433	32.6666	34.5204
YTHDC2	3.43973	3.59784	3.47368	3.97185	3.90749	3.87171
YTHDC1	14.1936	14.528	13.8985	12.843	12.7029	13.4688
YTHDC1	0	0	0	0	0	0
YRDC	7.02044	8.38721	8.00317	8.57634	8.60183	8.71158
YPEL5	9.87943	10.2834	10.0478	15.411	15.8281	16.4736
YPEL4	0	0	0	0	0	0
YPEL3	4.79041	4.21444	4.70439	7.56436	7.48128	7.90073
YPEL2	6.84619	7.89025	7.8875	21.237	21.1992	21.0519
YPEL1	1.02076	1.09897	1.10805	2.09242	2.22408	2.27879
YOD1	4.23949	4.21563	3.60105	3.90634	3.7415	3.9642
YME1L1	63.1496	64.8437	58.6518	53.1611	51.7604	54.7069
YLPM1	2.86172	2.49568	2.60167	2.03512	1.7278	1.87088
YKT6	34.5047	36.5668	35.9337	39.9684	37.8639	40.1246
YJEFN3	0	0.266149	0.0794666	0.292306	0	0.221892
YIPF7	0	0	0	0	0	0
YIPF6	11.3656	10.7708	10.3441	11.1615	10.8156	10.9292
YIPF5	11.5824	12.0024	10.5651	12.7713	13.062	13.6051
YIPF4	23.8919	23.8413	21.1862	22.8822	23.335	23.9302
YIPF3	22.043	23.5839	25.3792	25.9109	25.5654	27.0043
YIPF2	15.1999	15.2092	14.5779	15.8996	17.5134	16.3075
YIPF1	13.036	12.2802	11.0626	16.4961	15.1325	15.1746
YIF1B	4.74357	5.38998	5.84767	5.92194	7.05038	6.00163
YIF1A	23.5369	27.2854	29.276	33.2684	28.4787	27.4592
YES1	57.3953	57.7998	50.9471	63.7141	62.2246	63.6537
YEATS4	25.4227	23.7783	23.6474	23.4486	20.82	24.0164
YEATS2	9.02443	9.41366	9.66828	7.2659	7.23418	7.47653
YDJC	9.3107	10.5039	9.86678	8.39935	9.96114	6.98501
YBX2	0.543214	0.724139	0.884693	0.759639	1.14794	0.953668
YBX1	104.73	108.478	102.97	92.3214	92.1234	90.7314
YBEY	1.22669	1.58014	1.54481	1.87329	2.2361	2.36528
YARS2	11.5002	11.3743	11.0775	10.3193	10.2928	10.8544
YARS	24.3637	24.2372	26.1166	19.492	18.5198	18.7008
YAP1	48.2763	48.097	45.1551	46.7525	45.0719	48.1667
YAF2	3.4813	3.50215	3.11778	3.46609	4.17995	3.56639
YAE1D1	25.8591	24.3132	23.2436	24.0471	20.234	22.9298
XYLT2	17.768	18.6445	19.5231	18.5066	19.1252	20.4592
XYLT1	0.12228	0.157625	0.14932	0.276416	0.177786	0.208164
XYLB	1.25482	1.57862	1.67836	1.11684	1.39771	1.28882
XXYLT1	7.9488	8.89152	7.95593	6.45842	5.62672	6.78442
XRRA1	1.94388	2.18627	2.28847	3.30558	2.68869	2.56209
XRN2	58.6581	59.2981	57.1963	56.6755	57.069	56.0021
XRN1	8.72587	9.15261	8.65297	11.4328	10.6149	10.5662
XRCC6BP1	11.431	10.4331	9.96857	6.97241	7.52483	7.5551
XRCC6	156.442	157.983	150.764	137.322	132.722	139.917
XRCC5	163.729	164.039	158.086	125.762	127.978	126.749
XRCC4	4.77783	4.26533	4.10868	3.33795	3.72484	3.09231
XRCC3	7.30811	8.09474	9.70258	5.51756	5.34756	5.34939
XRCC2	17.13	16.9622	16.8148	10.4308	11.9474	10.3267
XRCC1	6.96117	6.52883	7.15502	4.92344	5.29126	4.94855
XPR1	3.12963	3.06122	2.69162	3.78835	3.87177	3.74527
XPOT	59.8392	63.3257	59.1537	51.7209	51.2632	50.4817
XPO7	19.8391	20.0218	20.8573	17.1652	16.9231	17.6682
XPO6	16.9125	16.8907	16.9743	13.2683	12.2248	13.4855
XPO5	20.3273	22.0491	21.0372	17.2056	16.7149	16.9907
XPO4	6.08603	6.69446	6.36634	5.94634	5.91453	5.87582
XPO1	81.7154	82.0861	73.5893	63.5203	62.4359	63.8861
XPNPEP3	5.91898	6.06702	6.38143	6.52447	5.98394	6.89699
XPNPEP2	0	0	0	0	0	0
XPNPEP1	7.08442	8.74679	7.99222	8.82413	8.33677	8.2651
XPC	9.61875	9.84397	10.2061	9.08597	8.6152	8.96144
XPA	5.34171	5.01017	4.893	6.52557	5.72412	6.67693
XKRY2	0	0	0	0	0	0
XKRY	0	0	0	0	0	0
XKRX	0.286922	0.396511	0.424742	0.283111	0.355584	0.592299
XKR9	0.209568	0.20226	0.0947911	0.147423	0.298775	0.105743
XKR8	0.421759	0.629772	0.658205	0.937947	0.732672	0.598692
XKR7	0	0	0	0	0	0
XKR6	0	0	0	0	0	0
XKR5	0	0	0	0	0	0
XKR4	0	0	0	0	0	0
XKR3	0	0	0	0	0	0
XK	0.242144	0.18556	0.24352	0.103046	0.125669	0.226348
XIST	0	0	0	0	0	0
XIRP2	0	0	0	0	0	0
XIRP1	0	0	0	0	0	0
XIAP	7.5459	8.28349	7.14652	8.65047	8.51175	8.25567
XGPY2	0	0	0	0	0	0
XGPY2	0	0	0	0	0	0
XG	0	0.0279363	0.041895	0	0	0
XDH	0.0378685	0.0205549	0	0	0	0.0286545
XCR1	0	0	0	0	0	0
XCL2	0	0	0	0	0	0
XCL1	0	0	0	0	0	0
XBP1	458.741	469.236	449.65	560.751	552.378	544.739
XAGE5	0	0	0	0	0	0
XAGE3	0	0	0	0	0	0.248557
XAGE2B	0	0	0	0	0	0
XAGE2B	0	0	0	0	0	0
XAGE2	0	0	0	0	0	0
XAGE2	0	0	0	0	0	0
XAGE1E	0	0	0	0	0	0
XAGE1E	0	0	0	0	0	0
XAGE1E	0	0	0	0	0	0
XAGE1D	0	0	0	0	0	0
XAGE1D	0	0	0	0	0	0
XAGE1C	0	0	0	0	0	0
XAGE1C	0	0	0	0	0	0
XAGE1C	0	0	0	0	0	0
XAGE1C	0	0	0	0	0	0
XAGE1B	0	0	0	0	0	0
XAGE1B	0	0	0	0	0	0
XAGE1B	0	0	0	0	0	0
XAGE1A	0	0	0	0	0	0
XAGE1A	0	0	0	0	0	0
XAF1	0	0	0	0	0	0
XAB2	5.44427	6.45393	7.19312	6.57869	5.93363	5.76627
WWTR1-AS1	0.0456823	0.124043	0.0371988	0.124	0.146481	0.0518897
WWTR1	2.16981	1.74743	1.74287	1.82401	1.78708	1.83964
WWP2	4.67992	4.85398	5.88778	5.35493	4.70534	5.0868
WWP1	10.4844	9.1525	9.52765	10.9052	10.8716	11.0031
WWOX	2.57946	3.46588	2.99803	1.57084	2.4632	1.38352
WWC3	11.1681	11.2114	11.3979	8.02129	8.0776	9.06247
WWC2-AS2	0.0347804	0.0755402	0	0	0.0278863	0
WWC2	3.4789	3.7676	3.41638	2.50773	2.62149	2.86224
WWC1	11.5557	11.5604	12.1842	10.3036	9.83425	9.8539
WTIP	0.206126	0.401051	0.419585	0.279699	0.247903	0.507161
WTH3DI	2.41105	2.17237	1.91409	2.17452	2.47922	2.38121
WTAPP1	0	0	0	0	0	0
WTAP	32.9293	35.2814	31.3364	27.9294	27.5636	25.8828
WT1-AS	0	0	0	0	0	0
WT1	0	0	0	0	0	0
WSCD2	0	0	0	0	0	0
WSCD1	0.0867355	0.0672564	0.0706123	0.0448189	0.0596315	0.0140638
WSB2	33.0264	32.8902	32.0529	37.9217	34.9311	37.2431
WSB1	13.9835	16.2848	14.9718	15.4444	14.816	15.4995
WRNIP1	19.8737	22.0466	20.2117	19.5657	20.6505	20.827
WRN	5.79517	5.37784	5.71466	4.09358	4.29071	4.27584
WRB	24.5841	25.0217	22.3391	16.8235	16.3511	18.4225
WRAP73	5.86635	6.78075	7.76948	5.8242	6.0018	6.2227
WRAP53	2.0099	2.25627	2.06533	2.41752	1.815	1.78891
WNT9B	0	0	0	0	0	0
WNT9A	0.520937	0.601352	0.901534	0.412565	0.208728	0.369991
WNT8B	0.0382536	0.020772	0.0311481	0	0.0306691	0
WNT8A	0.0525284	0	0	0	0	0
WNT7B	0.57973	0.883203	0.71559	0.591945	0.584934	0.44581
WNT7A	0	0	0	0	0	0
WNT6	0	0.0247763	0.0371503	0.0412795	0	0.0518221
WNT5B	0.0346763	0.056505	0.0564848	0.0941393	0	0.078776
WNT5A	0.0129362	0.0561782	0.021064	0.011698	0.0207528	0.0146831
WNT4	0.149888	0.162732	0.167792	0.237221	0.150264	0.106344
WNT3A	0.0499201	0.0677539	0.0609659	0.0677272	0.0200159	0.0283383
WNT3	0	0.0571448	0.128519	0.0952094	0.0421663	0.11953
WNT2B	0.0377984	0.0410502	0.0307775	0.0824768	0.0303044	0.0429271
WNT2	0.0785031	0.0284117	0.0426082	0.0946777	0	0
WNT16	0.0237588	0	0.021039	0	0	0
WNT11	0.159001	0.151097	0.22657	0.14385	0.254946	0.0451456
WNT10B	0.286058	0.414177	0.207034	0.40252	0.331309	0.613559
WNT10A	0	0	0	0	0	0
WNT1	0	0	0	0	0	0
WNK4	0	0.00947893	0.0142164	0.0315835	0.0280097	0.0198219
WNK3	0.0127317	0.0172785	0.00518049	0.00575388	0.00510487	0
WNK2	0.315273	0.285206	0.376441	0.266079	0.311894	0.274333
WNK1	7.60804	6.71124	7.57433	6.94671	6.22343	6.93527
WLS	20.8415	22.2987	20.9673	17.9227	15.7334	14.702
WIZ	3.9825	4.33319	4.95966	4.74145	3.63631	3.57685
WISP3	0	0	0	0	0	0
WISP2	0	0.0613864	0.184072	0.153416	0.362322	0.128406
WISP1	0	0	0	0	0	0
WIPI2	16.9193	16.7184	16.4446	19.1897	20.6676	21.6452
WIPI1	3.14563	3.22169	3.03149	3.81851	4.29358	3.93437
WIPF3	0.0174358	0.00946478	0.0141952	0	0	0
WIPF2	4.40623	3.63368	4.2631	3.57659	3.39259	3.87336
WIPF1	0.0316981	0	0.0128984	0.0143271	0.0254231	0.0359806
WIF1	0	0.01833	0	0.0610771	0	0
WIBG	18.7764	21.0355	20.5935	18.4932	21.5348	19.3067
WHSC1L1	11.9222	13.0905	12.4347	10.5694	11.3201	10.6676
WHSC1	16.046	18.3433	17.6466	15.2748	15.7045	15.9372
WHAMMP3	0.0972339	0.173479	0.186104	0.242732	0.300975	0.197527
WHAMMP2	0.0724111	0.0465839	0.056144	0.108096	0.167784	0.10176
WHAMMP1	5.19439	5.77481	5.54493	6.98255	5.57823	5.99535
WHAMM	2.99393	2.45638	2.28425	2.80813	2.70994	2.70912
WFS1	3.18824	2.74204	3.153	2.06292	2.29897	2.22274
WFIKKN2	0	0	0.0158954	0.0176572	0	0
WFIKKN1	0.0392825	0.0213311	0	0	0.0314935	0
WFDC9	0	0	0	0	0	0
WFDC8	0	0	0	0	0	0
WFDC6	0	0	0	0	0	0
WFDC5	0	0	0	0	0	0
WFDC3	0	0	0.0682544	0	0.0671307	0
WFDC2	0	0	0	0	0	0
WFDC13	0	0	0	0	0	0
WFDC12	0	0	0	0	0	0
WFDC11	0	0	0	0	0	0
WFDC10B	0	0	0	0	0	0
WFDC10A	0	0	0	0	0	0
WFDC1	0	0	0	0	0	0
WEE2	0	0	0	0	0	0.0274674
WEE1	31.4617	35.2381	30.5461	25.5593	26.1408	25.3781
WDYHV1	11.0864	12.1082	13.3498	9.17639	8.74278	9.41393
WDTC1	2.6652	3.23671	3.36504	3.85358	3.21278	3.80292
WDSUB1	5.52191	6.06369	4.51667	7.63555	6.65543	6.19613
WDR96	0.0269541	0.0658384	0.0548594	0.109685	0.0864773	0.10708
WDR93	0	0	0	0	0	0
WDR92	5.23382	6.34065	6.01831	5.33978	5.88163	6.95031
WDR91	1.32162	1.9814	1.95339	1.15249	1.40071	1.28587
WDR90	0.912517	2.23952	2.31889	1.54426	1.33836	1.31687
WDR89	11.2025	11.8559	9.457	8.31962	8.1435	7.97789
WDR88	0	0.0244264	0	0.0406963	0.0360567	0
WDR87	0	0	0	0	0.00640201	0
WDR86-AS1	0	0	0	0	0	0
WDR86	0	0	0	0	0	0
WDR85	9.32718	13.1788	12.8728	8.66468	8.62912	9.0093
WDR83OS	83.4464	93.214	97.4872	90.1064	90.2431	96.809
WDR83	8.30175	9.75535	8.415	7.17616	7.11942	7.12779
WDR82	18.1428	20.6755	20.526	17.3441	17.9965	18.6865
WDR81	0.733121	0.994803	1.15747	1.34537	1.09014	1.43982
WDR78	0.220738	0.334755	0.503912	0.15974	0.425229	0.351191
WDR77	14.8664	15.6474	14.3549	13.6314	15.0131	15.1254
WDR76	12.5387	12.804	11.6109	8.43431	8.97132	9.10106
WDR75	28.3417	30.6534	28.441	21.8345	21.3159	22.1454
WDR74	28.1716	29.2806	29.9304	23.0353	19.3494	22.9312
WDR73	9.89789	11.4302	10.4457	10.712	8.42044	10.0086
WDR72	0	0	0	0	0	0
WDR70	25.6991	24.3002	24.0679	22.4714	21.2599	21.9697
WDR7	5.25295	4.89468	5.01625	4.63856	4.66614	5.23082
WDR67	7.35971	7.00088	6.32058	6.46392	6.34595	5.49123
WDR66	0.436548	0.401221	0.533859	0.446381	0.540642	0.574561
WDR65	0	0.026516	0.0397463	0	0.0140503	0
WDR64	0	0.0271385	0	0.0150708	0	0.0567504
WDR63	0	0.0133839	0	0.0222978	0.0395393	0.0279893
WDR62	2.95815	3.6611	4.39537	2.86714	2.19161	2.46179
WDR61	41.7586	46.2246	43.3709	44.69	43.5119	43.5381
WDR60	3.11796	3.10308	3.07623	3.98819	3.88721	4.27829
WDR6	11.3568	13.3146	13.8191	12.644	12.7464	13.8631
WDR5B	3.38339	4.68623	4.3874	6.19844	6.01459	5.78078
WDR59	4.49709	5.84493	6.75183	5.79729	5.96818	5.7078
WDR55	14.3159	15.805	15.317	13.4347	13.6659	14.7563
WDR54	1.83407	2.11247	1.97175	1.92591	1.5577	1.91784
WDR53	8.79042	10.1974	9.0846	7.86401	7.7248	7.27014
WDR52-AS1	0	0	0	0	0	0
WDR52	2.1029	2.7537	2.62374	3.39395	3.82633	3.46779
WDR5	19.7641	21.918	21.5696	16.9054	15.8005	18.1259
WDR49	0.144269	0.109659	0.140956	0.0782977	0.0925471	0.0655238
WDR48	9.32025	9.31	8.84199	10.1995	10.1257	9.49761
WDR47	2.2019	2.54937	2.69203	2.28656	2.49505	2.52756
WDR46	21.5925	22.9544	20.5523	18.2781	18.2461	16.925
WDR46	0	0	0	0	0	0
WDR46	0	0	0	0	0	0
WDR46	0	0	0	0	0	0
WDR46	0	0	0	0	0	0
WDR45B	37.1978	42.2513	42.7842	44.1123	43.6627	40.7692
WDR45	6.40147	6.83778	6.96766	8.97854	9.65037	8.30885
WDR44	3.91648	3.22703	2.96493	3.98763	3.79563	4.46257
WDR43	40.7791	39.3094	38.4704	35.0052	34.4472	35.3098
WDR41	8.12395	7.79103	8.46185	8.16936	8.99084	7.71193
WDR4	4.3679	5.33261	5.60498	4.01495	3.78695	4.49015
WDR38	0	0	0	0	0	0
WDR37	2.82137	3.30256	3.24654	3.06459	3.02138	3.07732
WDR36	9.71065	9.38734	9.25041	8.94853	8.90429	9.35057
WDR35	0.457102	0.558262	0.651251	0.685788	0.766673	0.613128
WDR34	58.1162	66.9768	69.0921	52.1397	50.7002	47.2324
WDR33	17.3648	17.8429	17.9928	14.5771	14.6722	14.393
WDR31	2.15483	2.29806	2.26502	2.19447	1.99233	2.41431
WDR3	22.2909	22.7357	20.3944	17.9116	18.382	18.9613
WDR27	0.490769	0.333017	0.249705	0.462298	0.311556	0.40763
WDR26	8.7411	8.92765	8.8722	10.6384	9.76476	10.1709
WDR25	2.8394	2.88604	3.03085	1.78429	1.84556	2.50744
WDR24	1.26118	1.5215	2.07264	1.81662	1.44217	1.88258
WDR20	12.964	13.2844	12.2574	9.47211	9.92648	9.89293
WDR19	1.04592	1.20538	1.38207	2.27007	2.39401	2.25576
WDR18	7.8309	8.5884	8.08421	7.29172	6.47942	6.65763
WDR17	0.0877501	0.0635051	0.0555613	0.0793468	0.062566	0.0774596
WDR16	0	0.0208499	0.0938	0.0694774	0	0
WDR13	5.46287	7.16897	7.31516	8.07059	7.22589	7.53788
WDR12	21.2931	21.6765	20.6377	17.0318	16.9844	16.2136
WDR11-AS1	0	0	0	0.0271386	0	0
WDR11	4.99496	6.09015	5.38805	6.31788	5.84122	6.38067
WDR1	45.5755	48.7578	48.808	48.4904	49.0207	49.4689
WDPCP	0.601721	0.56863	0.453611	0.564372	0.375319	0.657819
WDHD1	15.947	15.7464	15.1077	7.64766	7.41539	7.29647
WDFY4	0.0711723	0.0386288	0.023176	0.0193061	0.0399645	0.0646178
WDFY3-AS2	0.29925	0.216699	0.162456	0.13539	0.239869	0.169973
WDFY3	4.76224	4.77677	5.12269	4.96861	5.1354	5.63477
WDFY2	1.36528	1.55536	1.93346	1.65212	1.78123	1.56078
WDFY1	17.5508	18.4031	16.6904	15.9787	15.2786	15.7049
WBSCR28	0.101516	0.0551775	0.0826951	0.0919409	0.0812988	0.115458
WBSCR27	0	0.248496	0.148982	0.248432	0.439507	0.207973
WBSCR22	48.1837	44.1098	44.2142	44.5218	43.0181	44.5115
WBSCR17	0	0	0	0	0	0
WBSCR16	29.3548	29.5259	29.3266	26.9641	27.5138	27.8872
WBP5	0	0	0	0	0	0
WBP4	5.65453	6.31579	5.59061	5.10042	5.8811	7.28316
WBP2NL	0.162834	0.318285	0.265166	0.265137	0.208899	0.184905
WBP2	5.31506	4.86373	5.35369	7.05252	5.31857	6.48356
WBP1L	5.87244	6.10834	5.88727	6.90925	5.95011	6.07077
WBP11P1	0.0748802	0.162609	0.0609659	0.090303	0.160127	0.0283383
WBP11	29.6401	24.8774	25.8379	21.9481	20.5546	22.9221
WBP1	12.3298	14.6175	17.5503	17.1469	19.2443	14.8875
WASL	15.3255	14.8109	14.4404	16.755	15.1434	16.5369
WASH7P	4.66602	6.02848	6.45123	6.40164	6.06584	6.10524
WASH5P	0.955285	1.5133	1.56442	1.83485	2.03955	1.25079
WASH3P	3.0732	4.22789	3.56589	3.97127	3.74892	4.08768
WASH2P	2.75985	3.51591	3.59296	3.80973	3.51964	4.14215
WASH1	2.98801	2.67199	3.04221	2.97119	2.9137	2.87076
WASF3	2.92681	2.83117	2.67605	3.40686	3.2684	2.9133
WASF2	7.3938	6.34553	6.71488	7.51217	6.75808	7.47594
WASF1	1.50224	1.2174	1.29831	0.632738	0.579501	0.794043
WAS	0.126192	0.0685272	0.137006	0.0761141	0.0337218	0.0477758
WARS2	4.94747	5.43458	4.88133	4.48698	4.61277	4.45769
WARS	15.3617	16.361	15.1813	11.9102	11.1921	11.7215
WAPAL	17.3982	16.4912	15.7026	14.9873	13.8484	13.6009
WAC-AS1	8.89625	9.35852	8.78088	9.51637	10.706	10.922
WAC	35.3548	33.6993	32.2311	29.8079	30.7127	33.7702
VWF	0.614532	0.542006	0.506865	0.533732	0.512408	0.513902
VWDE	1.94024	2.31695	2.05345	1.10536	0.975245	0.968986
VWCE	0.0207859	0	0	0.018799	0.0333397	0
VWC2L-IT1	0	0	0	0	0	0
VWC2L	0	0	0	0	0	0
VWC2	0	0	0	0	0	0
VWA9	16.7428	17.4247	17.6676	17.9816	17.0916	17.0065
VWA8-AS1	0.0365961	0.0198715	0.0297981	0	0	0.207801
VWA8	5.04048	5.81286	5.42767	6.18131	6.18798	6.10932
VWA7	0	0	0.0207506	0	0.0408756	0
VWA7	0	0	0	0	0	0
VWA7	0	0	0	0	0	0
VWA7	0	0	0	0	0	0
VWA7	0	0	0	0	0	0
VWA7	0	0	0	0	0	0
VWA5B2	0.236305	0.463767	0.355173	0.295901	0.160363	0.206343
VWA5B1	0.016259	0	0	0	0	0
VWA5A	0.0215142	0.011679	0	0	0	0
VWA3B	0	0	0.0124514	0.0138309	0	0
VWA3A	0	0	0	0	0	0
VWA2	0	0	0	0	0.00987576	0
VWA1	0.769499	0.829531	1.1	1.18455	1.1006	1.23902
VTRNA2-1	0	0	0	0	0	0
VTRNA1-3	0	0	0	0	0	0
VTRNA1-2	0	0	0	0	0	0
VTRNA1-1	0	0	0	0	0	0
VTN	0	0	0.0754301	0.0838145	0.148511	0.0526104
VTI1B	44.8596	46.5475	44.9498	32.6588	33.7122	34.3455
VTI1A	2.80723	3.03119	2.67237	2.1439	1.98114	2.29584
VTCN1	2.59895	2.03029	2.73348	2.49788	2.0849	1.83363
VTA1	14.1202	12.3045	12.0428	11.7109	12.0445	11.8065
VSX2	0	0	0	0	0	0
VSX1	0	0	0	0	0	0
VSTM5	0	0.173526	0.129968	0	0	0.181629
VSTM4	0	0.00307324	0.0184378	0	0	0
VSTM2L	0.350986	0.232944	0.381057	0.246972	0.187595	0.0442909
VSTM2B	0	0	0	0	0	0
VSTM2A	0	0	0	0	0.0500459	0
VSTM1	0	0	0	0	0	0
VSNL1	0	0.0206705	0	0.0688763	0	0.0432318
VSIG8	0	0.0230082	0.0690001	0	0	0
VSIG4	0	0	0	0	0	0
VSIG2	6.8085	6.86113	6.35008	6.49462	6.68708	6.57358
VSIG10L	0.119813	0.249325	0.243865	0.307016	0.240221	0.272027
VSIG10	6.16342	7.29658	6.93999	7.57781	7.25546	7.26724
VSIG1	0.02364	0.0256713	0.019247	0	0	0.026839
VRTN	0	0	0	0	0	0
VRK3	5.61088	6.20243	6.08658	7.06377	7.66211	7.03092
VRK2	13.7897	12.9103	12.4294	10.359	11.1032	11.793
VRK1	25.8481	25.9686	23.2849	15.8479	13.7975	14.6629
VPS9D1	1.8979	2.14912	2.67108	2.20714	2.19589	1.87782
VPS8	13.6896	14.0868	14.2184	15.1631	14.7572	13.7741
VPS72	21.0682	21.0614	20.9967	17.7424	18.3253	18.1107
VPS54	9.93977	10.1102	10.0404	12.3412	12.0329	12.1071
VPS53	3.64599	3.27668	3.28287	3.6784	3.59768	3.67794
VPS52	16.6061	16.7043	17.4004	15.3535	14.4931	16.0462
VPS52	0	0	0	0	0	0
VPS52	0	0	0	0	0	0
VPS52	0	0	0	0	0	0
VPS52	0	0	0	0	0	0
VPS52	0	0	0	0	0	0
VPS52	0	0	0	0	0	0
VPS51	25.3076	28.3697	31.9748	31.7336	34.9113	33.2591
VPS4B	30.6724	30.5439	26.6413	31.2023	30.3082	31.8256
VPS4A	20.2724	21.5138	22.1079	22.2778	20.6666	22.1907
VPS45	14.596	15.5713	15.8631	13.2498	13.3463	12.5677
VPS41	26.9043	26.8905	25.0053	31.3661	28.9214	30.7091
VPS39	8.51891	8.71316	8.90159	9.81534	10.1707	10.0731
VPS37D	1.26436	1.32052	1.70277	1.76009	1.75413	1.60199
VPS37C	9.60638	8.21084	8.92753	10.5072	9.93	9.94716
VPS37B	16.1502	15.8608	16.043	16.5903	15.3712	15.6126
VPS37A	9.06241	9.47485	8.6854	8.49078	8.68246	8.65757
VPS36	9.66055	9.37431	9.14454	11.9289	11.0612	11.8502
VPS35	79.0534	79.5458	74.8637	79.9211	81.0857	81.8996
VPS33B	3.5397	4.12033	3.88496	5.09719	3.97374	5.11228
VPS33A	14.3534	14.5118	13.4646	15.8552	13.9174	14.4866
VPS29	68.1288	64.3609	60.5465	69.0459	66.5299	68.1846
VPS28	16.6753	19.3919	21.724	31.8755	29.4385	30.1443
VPS26B	6.98906	7.57726	7.70085	9.40446	9.47822	9.614
VPS26A	25.3096	23.7477	23.1295	24.9379	24.2607	26.1934
VPS25	36.9744	33.6368	35.2903	36.7203	36.8436	35.2275
VPS18	6.08672	6.74089	7.28792	6.78743	6.31291	7.16547
VPS16	8.68636	12.0716	10.8484	12.2895	11.7086	13.9664
VPS13D	6.93476	7.32819	7.18224	7.50953	7.54513	7.98482
VPS13C	9.3932	9.30446	9.63206	12.7031	11.41	12.1817
VPS13B	7.69856	7.61947	7.98309	9.52376	8.32185	8.97183
VPS13A-AS1	0	0	0	0	0	0
VPS13A	5.31704	4.85352	4.98953	6.42661	5.73205	5.88369
VPS11	9.06481	9.82356	10.7672	9.87771	10.8537	10.3042
VPREB3	0.166296	0.271431	0.271048	0	0	0.189414
VPREB1	0	0	0	0	0	0
VPRBP	4.37629	4.49622	4.34404	2.99195	4.05369	4.19653
VOPP1	21.707	21.667	21.7172	20.158	20.5409	20.0939
VNN3	0	0	0	0	0.0723326	0
VNN2	0	0.0979233	0	0.0411696	0	0.0682752
VNN1	0	0.0103394	0	0.0344506	0.0152753	0
VN1R5	0	0	0	0	0	0
VN1R4	0	0	0	0	0	0
VN1R2	0	0	0	0	0	0
VN1R10P	0	0	0	0	0	0
VN1R1	0.649761	0.434325	0.488411	0.542721	0.520827	0.908462
VMP1	138.253	150.036	142.943	190.696	186.874	190.775
VMO1	0.143482	0.15608	0.116915	0.325908	0.229652	0
VMAC	2.09391	1.76891	2.08397	1.9367	2.53641	2.5899
VMA21	14.7407	14.9878	14.5657	15.7219	14.3026	12.9994
VLDLR	0.744759	0.707195	0.791623	0.547771	0.680235	0.894603
VKORC1L1	14.9115	13.3533	12.8127	13.3365	11.6908	12.4066
VKORC1	23.9905	25.9161	29.7809	24.1388	23.8208	22.7154
VIT	0.0826619	0.0598404	0.0224284	0.0249169	0.0441875	0
VIPR2	0.556281	0.775067	0.920882	1.07325	1.11535	1.03142
VIPR1	1.91528	1.99093	2.28423	2.76695	2.15216	2.62472
VIPAS39	9.58477	9.30053	8.37043	7.78145	7.03029	7.2414
VIP	0	0	0	0	0	0
VIMP	21.0398	23.6757	19.4467	27.4829	25.6807	23.5373
VIM	4.85102	4.65057	4.60096	0.835891	1.02578	0.807167
VILL	0.293921	0.232107	0.326329	0.120842	0.235694	0.303378
VIL1	0	0.0295658	0	0	0	0
VHLL	0.494517	0.492632	0.805564	0.298483	0.528219	0.281092
VHL	23.547	23.917	20.8194	21.1149	21.8856	21.7816
VGLL4	12.1207	12.2118	11.701	13.2926	15.058	14.7148
VGLL3	0.00685083	0.00743655	0.00557713	0	0.00549555	0
VGLL2	0	0	0	0	0	0
VGLL1	0.0666652	0.0362155	0.108586	0	0	0
VGF	0.205357	0.175207	0.310519	0.344973	0.329334	0.333107
VEZT	19.7807	19.321	18.9139	18.4436	17.8054	18.9112
VEZF1	17.7389	18.5344	18.5725	25.5165	24.9263	24.9691
VEPH1	4.04839	4.38033	3.79926	1.59721	2.00707	1.5543
VENTXP7	0	0	0	0	0	0
VENTXP1	0	0	0	0	0	0
VENTX	0	0	0	0	0	0
VEGFC	0.548941	0.556402	0.566165	0.629032	0.704187	0.581844
VEGFB	2.39146	3.17902	3.28806	4.47567	4.46869	3.97834
VEGFA	9.6308	11.3278	11.6949	13.5197	14.6869	13.3347
VDR	10.5518	10.5929	10.986	8.54457	8.21945	8.15484
VDAC3	47.0645	50.4068	49.3739	50.3851	48.8382	49.3402
VDAC2	36.1847	34.6421	34.416	30.1314	28.7266	30.0197
VDAC1	121.284	120.745	110.952	116.281	118.878	121.308
VCY1B	0	0	0	0	0	0
VCY1B	0	0	0	0	0	0
VCY	0	0	0	0	0	0
VCY	0	0	0	0	0	0
VCX3B	0	0	0	0	0	0.0196902
VCX3A	0	0	0	0	0	0.0239606
VCX2	0	0	0	0	0	0.0305964
VCX	0	0	0	0	0	0.0247972
VCPIP1	6.67546	5.66748	6.43869	6.91816	6.53488	6.74208
VCP	389.554	405.744	402.728	365.937	366.225	374.172
VCL	16.6059	16.1938	15.9652	12.9932	13.3393	13.4051
VCAN	0.0229607	0.0569447	0.0326073	0.00682171	0.0181561	0.0256871
VCAM1	0	0	0	0	0	0
VBP1	36.4497	40.8646	38.0613	32.0281	31.8655	32.4513
VAX2	0.998856	1.04656	1.45268	1.42083	1.20053	1.70287
VAX1	0.0874102	0.20546	0.422	0.17863	0.198284	0.132357
VAV3-AS1	0	0	0	0	0	0
VAV3	39.339	41.9606	38.6672	39.499	38.3971	39.7792
VAV2	10.7364	11.7099	11.7668	11.11	10.401	10.1905
VAV1	0	0.0142002	0.0212965	0	0	0
VAT1L	0	0.0105633	0	0	0	0
VAT1	5.36323	5.22213	4.99365	4.26455	3.66157	4.12607
VASP	13.1036	13.3078	12.8836	12.3604	11.2995	10.3504
VASN	0.875424	1.00816	1.38232	1.3197	1.23382	1.02406
VASH2	0.136455	0.238735	0.328212	0.082859	0.102874	0.145608
VASH1	0.346531	0.29187	0.428035	0.367386	0.335461	0.393316
VARS2	3.93458	4.91411	4.85052	5.21517	5.37326	5.79393
VARS2	0	0	0	0	0	0
VARS2	0	0	0	0	0	0
VARS2	0	0	0	0	0	0
VARS2	0	0	0	0	0	0
VARS2	0	0	0	0	0	0
VARS	8.12479	9.00052	9.9946	7.82367	6.62527	7.85429
VARS	0	0	0	0	0	0
VARS	0	0	0	0	0	0
VARS	0	0	0	0	0	0
VARS	0	0	0	0	0	0
VARS	0	0	0	0	0	0
VARS	0	0	0	0	0	0
VAPB	23.668	22.0483	21.851	25.2138	25.0183	25.3731
VAPA	32.1865	33.4389	31.3777	38.5967	37.58	37.5484
VANGL2	0	0	0	0	0	0
VANGL1	7.57864	7.74801	7.4452	6.94233	6.77908	7.53118
VAMP8	46.0061	41.8091	51.4649	60.8553	54.6576	63.3414
VAMP7	7.14445	7.27536	6.83346	7.44312	7.5463	8.08255
VAMP7	7.14445	7.27536	6.83346	7.44312	7.5463	8.08255
VAMP5	0.978399	1.36827	1.02498	0.633358	1.1186	0.954632
VAMP4	4.23289	4.23887	3.56327	5.41735	5.25592	5.54839
VAMP3	22.4395	21.8419	23.9186	21.5263	21.9838	22.967
VAMP2	1.19678	1.60547	1.63366	1.56029	1.016	1.67887
VAMP1	1.41625	1.58255	1.73685	1.70298	1.36197	1.20029
VAC14	6.45426	6.04755	7.36657	6.32407	5.63596	5.73998
UXT	49.5697	54.8866	56.9374	58.9769	57.1488	64.2387
UXS1	8.94508	6.96571	7.25764	3.83864	4.61897	5.08737
UVSSA	0.747492	1.16654	1.06497	0.971718	1.27399	1.3611
UVRAG	5.88553	5.40159	4.9018	5.20191	5.67785	5.6121
UTY	0	0	0	0	0	0
UTS2R	0	0	0	0	0	0
UTS2D	0	0	0	0	0	0
UTS2	0	0	0	0	0	0
UTRN	5.84296	5.99245	5.81802	4.63461	5.14555	5.03773
UTP6	29.4003	32.5691	29.5973	29.0319	28.291	28.1134
UTP3	12.702	12.08	11.5681	11.1589	11.1552	12.1321
UTP23	12.5794	11.1655	10.1282	11.0172	10.5188	11.81
UTP20	11.0423	11.006	11.0569	11.2349	11.0729	11.4491
UTP18	28.2151	29.2936	27.4865	27.8491	30.1817	29.1763
UTP15	9.72754	10.9501	10.0284	8.37086	7.61619	8.28502
UTP14C	8.77602	9.35746	8.48994	9.55043	9.40147	9.54049
UTP14A	9.22875	9.82264	8.19284	7.62025	7.75195	7.9546
UTP11L	18.9881	17.4633	14.9034	13.7154	14.3918	14.6897
UTF1	0	0	0	0	0	0
UST	4.04603	4.15256	4.47301	3.10915	3.48223	3.17164
USPL1	5.95963	5.62593	4.93592	5.91517	5.80172	5.59519
USP9Y	0	0	0	0	0	0
USP9X	21.3774	21.3694	21.35	24.3105	21.5992	21.8829
USP8	10.3185	10.7627	9.98845	11.2342	11.743	11.2851
USP7	31.0068	30.0241	30.8304	26.8455	25.386	26.3962
USP6NL	6.76419	7.65947	6.60469	7.78193	7.77229	6.90701
USP6	0.146524	0.14637	0.143892	0.203374	0.219186	0.173258
USP54	4.18888	4.35074	4.64047	5.19841	5.04847	4.88038
USP53	5.8858	5.41325	5.04897	6.56412	6.50899	6.57513
USP51	1.38895	1.49895	1.50772	0.672904	0.59678	0.694471
USP50	0.0570606	0	0	0	0	0.064831
USP5	35.6792	38.5101	37.9817	35.5549	34.332	36.3864
USP49	0.511767	0.795604	0.738634	0.652221	0.615611	0.686648
USP48	13.9856	14.1486	12.8009	12.4489	11.889	13.957
USP47	20.2534	19.9876	19.0891	19.0657	19.2643	19.4751
USP46	5.42729	5.82809	5.31442	4.69481	4.78593	4.85936
USP45	2.69814	3.13386	2.90736	3.00521	3.17176	3.29892
USP44	0	0	0	0	0	0
USP43	1.17404	1.19495	1.38383	1.09345	1.06809	1.49334
USP42	2.68721	3.05163	2.61374	2.94165	2.77924	2.98595
USP40	14.6582	16.7338	15.7601	11.5891	11.8534	12.4234
USP4	3.47233	3.43561	3.2683	3.76149	3.40312	3.97915
USP39	26.0351	27.9492	27.2441	23.1074	22.6592	22.1085
USP38	13.4308	14.592	12.8966	13.4873	12.9963	13.8215
USP37	11.2403	10.4762	10.0705	8.27733	8.21593	7.28511
USP36	2.19821	2.66031	2.64501	2.52544	2.36193	2.20479
USP35	0.912703	1.02759	1.29348	1.02411	1.0438	1.0936
USP34	9.77322	10.4961	10.5673	11.3436	10.8564	10.8593
USP33	18.425	19.754	16.9541	21.6555	20.2078	21.7571
USP32P2	0.00684058	0.0284219	0	0.0183291	0.00711216	0
USP32P1	0.144734	0.11224	0.019633	0.0523011	0.117725	0.124961
USP32	35.0413	34.8671	35.5877	37.6012	37.0183	38.6877
USP31	2.55863	2.41741	2.25899	1.83514	2.18859	2.00881
USP30-AS1	0	0	0	0	0	0
USP30	2.82199	2.7087	2.38497	3.07321	2.78791	3.0816
USP3	9.4578	8.91687	8.98873	9.99375	9.69865	10.199
USP29	0	0	0	0	0	0
USP28	8.84005	8.2105	7.78445	6.72223	5.93257	6.6243
USP27X	1.41002	1.18582	1.05799	1.17536	1.35237	1.19287
USP26	0	0.0144681	0	0.0241041	0	0
USP25	4.98271	5.50637	5.02464	5.83197	5.92153	5.37422
USP24	7.87102	8.34901	8.29586	7.73651	7.57286	7.88191
USP22	39.8784	41.3384	41.1056	36.4883	36.3443	38.3405
USP21	5.96495	6.51547	8.86066	5.30438	5.26729	5.91775
USP20	4.63875	4.88931	5.95303	5.70258	5.29783	5.26804
USP2	0.0763391	0.0213221	0.111001	0.0690475	0	0.0288842
USP19	6.37427	6.91347	7.36433	7.3807	7.43789	7.71868
USP18	13.965	13.1203	14.6557	15.3785	13.4637	14.9593
USP17L9P	0.0163459	0	0.00998298	0	0	0.0069108
USP17L8	0	0	0	0	0	0
USP17L7	0	0	0	0	0.0098269	0
USP17L6P	0.0226088	0	0	0	0.0317044	0
USP17L5	0	0	0	0	0	0.0108898
USP17L5	0	0	0	0	0	0.0108898
USP17L4	0	0	0	0	0	0
USP17L3	0	0	0	0	0	0
USP17L26	0	0	0	0	0	0.00293186
USP17L25	0	0	0	0	0	0.0188476
USP17L25	0	0	0	0	0	0.0069108
USP17L25	0	0	0	0	0	0.00293186
USP17L25	0	0	0	0	0	0.00293186
USP17L24	0	0	0	0	0	0.00293186
USP17L20	0.0163459	0	0	0	0	0.0069108
USP17L2	0	0	0	0	0	0
USP17L1P	0	0	0	0	0	0
USP17L19	0	0	0	0	0	0.00293186
USP17L17	0	0	0	0	0.0229294	0.0069108
USP17L15	0	0.00627583	0.0094101	0	0.0277908	0.00276349
USP17L13	0	0	0	0	0.0229294	0.00293186
USP17L12	0	0	0	0	0	0.0108898
USP17L12	0	0	0	0	0	0.0069108
USP17L11	0	0.00665806	0.00998298	0	0.0196538	0.0069108
USP17L11	0	0.00665806	0.00998298	0	0.0294807	0.00293186
USP17L11	0	0.00665806	0	0	0.0098269	0.00293186
USP17L10	0	0	0	0	0	0.0119368
USP16	20.8762	21.6708	19.5776	25.3734	25.3665	26.0164
USP15	10.589	10.31	9.56936	10.409	9.11933	9.54682
USP14	14.064	11.2887	10.1423	11.5121	10.982	11.9826
USP13	3.89325	4.00587	3.90399	3.12469	3.24236	3.17441
USP12	9.66823	8.70308	8.71949	8.50229	7.82559	7.82982
USP11	8.94613	9.78633	10.5786	7.77687	6.66193	7.28
USP10	23.8825	24.7187	23.968	20.4681	20.2586	21.5018
USP1	35.78	34.5845	30.0858	24.4107	25.5699	24.7457
USO1	89.4153	89.993	82.129	96.5214	97.1631	96.7664
USMG5	242.214	233.416	227.945	248.87	227.731	231.3
USHBP1	0.343245	0.237192	0.228662	0.197585	0.225184	0.354325
USH2A	0.0113939	0.00618442	0.00304853	0.010303	0	0
USH1G	0.0412659	0.0336026	0	0	0	0
USH1C	0	0	0.0275265	0	0.054213	0
USF2	15.4903	15.244	18.8531	14.4417	15.3471	14.4915
USF1	29.9677	34.8413	35.8821	33.4158	30.9612	33.3432
USE1	12.5517	12.269	11.4614	12.1928	11.1869	11.6275
USB1	1.22265	1.25118	1.28643	1.33284	1.33364	1.35758
UROS	12.1395	11.5993	12.1557	13.1356	12.3639	12.8342
UROD	13.0837	12.8291	13.8305	14.1015	13.4272	12.4394
UROC1	0	0.012268	0	0	0	0
URM1	19.5347	22.9724	26.012	29.5966	29.1059	29.0761
URI1	25.4637	26.8434	25.3848	27.0008	27.0397	25.5387
URGCP-MRPS24	7.97275e-29	5.42194e-08	0.606965	1.47638e-05	6.89648e-05	3.08909e-08
URGCP	12.5434	13.6389	13.2426	12.6384	14.3419	12.5577
URB2	5.6729	5.79888	5.40383	4.19932	4.96288	5.24167
URB1	4.0436	3.87459	4.38283	3.23041	3.33613	3.81168
UQCRQ	34.0757	41.4053	39.7953	42.703	39.1992	38.8773
UQCRHL	174.763	193.065	189.229	163.724	171.218	163.997
UQCRH	186.114	219.261	212.023	201.735	181.608	182.883
UQCRFS1	61.4725	66.9502	63.0101	67.6355	65.866	64.9005
UQCRC2	75.6606	84.2372	78.1686	78.8582	76.6475	73.0981
UQCRC1	61.0164	70.9415	69.5186	65.5597	63.968	63.1665
UQCRBP1	1.43845	3.36841	3.33521	3.45789	3.98696	3.52441
UQCRB	33.0521	32.9534	31.2458	33.5004	31.6045	31.7894
UQCR11	39.971	43.1797	41.225	41.942	43.8308	39.6719
UQCR10	60.9394	63.954	67.3896	69.7108	70.0203	65.4351
UQCC	56.3885	57.71	59.0646	65.6436	62.5598	64.8806
UPRT	5.88177	5.54368	5.47137	6.95918	5.9678	6.57516
UPP2	0	0	0	0	0	0
UPP1	1.21647	1.29762	1.32663	1.53301	1.14934	1.57908
UPK3BL	1.81476	2.66581	2.0683	2.81781	2.64773	2.90428
UPK3B	0.11404	0.151114	0.137447	0.138978	0.195045	0.108832
UPK3A	0	0	0	0	0	0
UPK2	0	0	0.0741042	0	0.0728716	0
UPK1B	0	0	0	0	0	0
UPK1A-AS1	0	0	0	0	0	0
UPK1A	1.05859	0.646952	0.80824	0.898268	0.901309	0.902248
UPF3B	6.20707	5.90693	5.30099	4.45924	4.70044	4.76069
UPF3A	8.24592	8.7221	8.48038	8.26867	8.24986	9.14669
UPF2	11.0356	11.3235	10.1574	11.8007	12.3652	11.7935
UPF1	5.54015	5.61787	6.02479	5.38308	4.1181	4.484
UPB1	0.11048	0	0.029986	0.0333158	0	0
UOX	0	0.027439	0.041141	0	0	0
UNQ6975	0	0	0	0.13581	0.0601003	0
UNQ6494	0	0	0	0.0624616	0.0276804	0
UNKL	2.3929	2.79939	2.95733	1.9765	1.70016	2.40333
UNK	8.084	8.70862	8.24542	8.47625	8.8414	10.4307
UNG	36.2663	37.9792	34.9245	25.8179	26.0011	26.7965
UNCX	0	0	0	0	0	0
UNC93B1	6.85849	8.23503	8.51578	6.2631	6.26989	6.0862
UNC93A	0	0	0	0	0.0308497	0
UNC80	0	0	0.00851848	0	0	0.00595365
UNC79	0.0253149	0.00457997	0.0274781	0.00763003	0.00676877	0.00957677
UNC5D	0	0	0	0	0	0
UNC5CL	0.591165	0.718897	0.577573	0.598844	0.398225	0.268463
UNC5C	0.00721613	0.0234994	0.0117491	0	0	0
UNC5B-AS1	0	0	0	0	0.116014	0
UNC5B	0.865004	0.85415	0.822985	0.795476	0.543365	0.606189
UNC5A	0.0981938	0.0533049	0.111922	0.15985	0.0315003	0.0445882
UNC50	19.02	20.2774	19.0496	21.1403	20.3201	22.0244
UNC45B	0	0	0	0	0	0
UNC45A	9.12244	10.313	10.436	11.1776	10.5996	11.4686
UNC13D	0.928596	1.18816	1.49175	1.35713	0.844513	0.94114
UNC13C	0	0.00477005	0	0	0	0.00997425
UNC13B	34.4358	38.3552	36.1269	28.4937	28.6511	29.5596
UNC13A	0.00724597	0.0196638	0.0176964	0.0131036	0.0290624	0.0164467
UNC119B	9.83609	9.09177	9.69022	8.64104	9.59927	9.85166
UNC119	6.65221	7.41952	7.06466	7.40348	6.72244	7.24868
UMPS	11.0555	12.0859	11.2083	9.64018	9.96333	9.91477
UMODL1	0.059473	0.121066	0.266315	0.147907	0.155035	0.185651
UMOD	0	0	0.0273198	0.0607156	0	0.0381019
ULK4P3	0	0	0.0193691	0	0	0
ULK4P3	0	0	5.42553e-06	0	0	0
ULK4P2	0.0983819	0.0178238	0.0267134	0	0	0
ULK4P2	0	0.0178238	0.0267059	0	0	0
ULK4	1.00251	0.857105	0.925004	0.808401	0.97826	0.606925
ULK3	8.77848	11.6803	12.5744	11.5493	11.7699	12.1412
ULK2	1.89555	2.20795	2.59249	2.90479	3.00357	2.72618
ULK1	1.57982	2.17768	2.95591	2.59409	2.25082	2.2808
ULBP3	0.858569	0.666874	0.69949	0.111124	0.490948	0.558257
ULBP2	0.177841	0.161	0.144828	0.0536493	0.142528	0
ULBP1	0.658993	0.383313	0.210781	0.404448	0.415228	0.29392
UIMC1	10.6609	10.5436	10.1885	9.58716	9.47238	9.04545
UHRF2	3.96353	3.74219	3.79659	3.31835	3.3203	3.0497
UHRF1BP1L	7.81577	8.33474	8.01645	8.53533	8.33113	7.85717
UHRF1BP1	5.78531	6.11927	5.62877	5.7833	5.62059	6.21284
UHRF1	9.32132	7.79564	7.84459	4.52253	4.07759	4.32228
UHMK1	35.1062	33.9613	31.5948	40.6006	40.0607	38.4162
UGT8	0.230618	0.333048	0.313003	0.138716	0.102666	0.232165
UGT3A2	1.32535	0.788139	1.05341	0.285446	0.278325	0.30045
UGT3A1	0	0	0	0	0	0
UGT2B7	0	0	0	0	0	0
UGT2B4	0	0	0	0	0	0
UGT2B28	0	0	0	0	0	0
UGT2B17	0.439842	0.335028	0.343216	0.265271	0.154282	0.145689
UGT2B17	0	0	0	0	0	0
UGT2B15	0.46856	0.493683	0.313387	0.211932	0.181137	0.0950145
UGT2B15	0	0	0	0	0	0
UGT2B11	0	0	0.0185029	0.0411188	0	0
UGT2B10	0.0598991	0.0325217	0.0609635	0.0270897	0	0
UGT2B10	0	0	0	0	0	0
UGT2B10	0	0	0	0	0	0
UGT2B10	0	0	0	0	0	0
UGT2A3	0	0	0	0	0	0
UGT2A3	0	0	0	0	0	0
UGT2A2	0	0	0	0	0	0
UGT2A1	0	0	0	0	0	0
UGT1A9	2.38445e-07	1.70176e-07	2.3877e-07	7.25287e-08	3.53191e-08	7.89563e-08
UGT1A8	1.80584e-07	1.27699e-07	1.80886e-07	5.78827e-08	2.79856e-08	6.2482e-08
UGT1A7	0.451422	0.577291	0.489649	1.18624e-07	5.86729e-08	1.31537e-07
UGT1A6	47.4973	48.1937	48.1374	1.94871	2.18346	2.04674
UGT1A5	0.148565	0.36636	0.181292	1.03305e-07	5.08731e-08	1.13959e-07
UGT1A4	2.45199e-07	0.276387	0.293176	7.41916e-08	3.61549e-08	8.08352e-08
UGT1A3	0.222847	0.284947	0.120862	1.03305e-07	5.08731e-08	0.0808805
UGT1A10	2.10346e-07	1.495e-07	2.10663e-07	6.55115e-08	3.1799e-08	7.10459e-08
UGT1A1	0.220055	0.0803834	0.0596748	9.00326e-08	4.41446e-08	9.88083e-08
UGP2	38.4839	37.1051	35.0476	40.4437	37.8534	39.1718
UGGT2	5.73692	5.18214	4.96597	5.16803	5.1146	4.61675
UGGT1	14.9917	14.8184	14.8955	11.9695	12.2957	12.7614
UGDH-AS1	0.168781	0.271499	0.366448	0.203544	0.260671	0.312278
UGDH	30.9057	31.2677	30.2724	20.6425	19.5322	19.0406
UGCG	19.7839	18.1335	17.8929	22.5618	22.9169	22.5456
UG0898H09	0	0	0	0	0	0
UFSP2	11.6596	12.6385	10.5111	11.1799	12.2919	9.54532
UFSP1	3.03125	3.7976	4.3207	3.88806	4.65424	3.5419
UFM1	21.0229	21.9769	19.2281	23.4252	23.3145	24.9152
UFL1	14.6509	14.8531	14.731	17.5921	16.1904	16.9394
UFD1L	16.6718	20.1209	19.1737	18.4846	17.5927	19.2066
UFC1	56.7514	58.7057	54.6788	76.7948	79.3312	76.2237
UEVLD	18.2677	18.1179	17.3152	14.4334	16.2755	15.6273
UCP3	0.219758	0.204024	0.15143	0.175931	0.310448	0.140789
UCP2	31.6334	29.0178	34.4418	32.9011	29.6027	30.5619
UCP1	0	0	0	0	0	0
UCN3	0	0	0	0	0	0
UCN2	0.0530451	0.144052	0.172786	0.0960026	0.0425169	0.0602631
UCN	0	0.0844519	0	0	0.248426	0
UCMA	0	0	0	0	0	0
UCKL1-AS1	0.0617173	0.0558399	0.0502475	0.0930291	0	0.0700635
UCKL1	13.276	14.4297	14.977	15.6782	13.7077	13.0244
UCK2	17.7886	18.5478	19.5995	17.2527	17.8374	18.435
UCK1	20.3403	22.5663	23.3282	21.349	20.1029	20.084
UCHL5	16.4882	14.0521	14.6368	12.6779	10.7122	13.5059
UCHL3	24.6564	28.2343	25.0227	25.5343	28.224	28.5807
UCHL1	0.875772	0.634405	0.832144	0.792773	0.994086	0.663596
UCA1	1.1409	0.796453	1.14127	1.06154	1.17615	0.88837
UBXN8	8.93069	9.89538	8.9062	9.10133	9.8449	9.15774
UBXN7	5.76181	6.22192	6.31484	5.68928	5.77199	6.1222
UBXN6	12.0068	12.2763	13.823	16.9603	15.6534	16.9778
UBXN4	36.7723	36.7853	33.6928	40.3409	40.1823	42.9587
UBXN2B	9.42634	9.90497	9.48946	9.37739	9.22286	9.01499
UBXN2A	10.8625	8.88097	8.36641	8.76409	8.74096	9.18376
UBXN11	1.81132	1.63909	2.14778	1.35798	1.46357	1.5559
UBXN10	0.0249601	0	0	0	0	0
UBXN1	21.0514	22.1827	23.332	22.7168	23.1096	23.5317
UBTFL1	0	0	0	0	0	0
UBTF	18.0258	18.2208	18.0721	16.8649	17.4491	18.7858
UBTD2	12.4885	12.6523	12.88	11.0731	9.4234	9.48965
UBTD1	0.90548	1.52996	1.55663	1.27453	1.4516	1.54294
UBR7	20.2479	20.6783	20.0351	14.348	15.0229	14.2346
UBR5	24.8815	26.1799	25.7749	23.9418	24.5605	24.7213
UBR4	7.49988	6.9818	7.22665	5.736	5.27826	6.82397
UBR3	9.33241	9.39305	9.30082	10.2939	10.0907	10.2291
UBR2	14.638	14.3378	14.4442	16.222	16.3354	15.7234
UBR1	9.3804	9.46008	9.53969	11.9016	11.3144	11.7271
UBQLNL	0.161484	0.105215	0.0788899	0.0292153	0.025896	0.0366741
UBQLN4	10.6299	11.0631	11.2661	9.21558	9.76914	9.04466
UBQLN3	0	0	0	0	0.0257655	0
UBQLN2	4.91102	5.40225	5.52405	4.79228	5.1822	5.99097
UBQLN1	26.8972	25.6174	25.2205	26.0728	24.4426	23.7779
UBP1	10.4198	11.7318	10.0889	8.9678	8.49109	9.69686
UBOX5-AS1	0	0	0	0	0	0
UBOX5	2.65436	2.24736	2.60372	2.37498	2.34609	2.80355
UBN2	1.68865	1.62383	1.6664	2.13488	1.81734	2.20601
UBN1	7.64222	8.62989	8.17899	6.28332	6.39214	6.63143
UBLCP1	9.2953	9.52164	8.19587	8.53635	7.75589	8.87615
UBL7	10.8628	12.0753	11.6826	13.1035	12.6691	13.1421
UBL5	167.216	171.189	176.713	186.721	183.675	192.467
UBL4B	0	0.0566344	0	0	0	0
UBL4A	15.3195	17.4801	17.6175	16.1529	17.782	17.7492
UBL3	16.4253	16.322	15.1394	16.4911	14.7128	17.218
UBIAD1	3.63507	3.56507	3.8588	3.42377	3.91388	4.1494
UBFD1	17.0933	17.1881	17.5192	15.4444	15.6558	15.9891
UBE4B	6.60019	5.99305	6.70169	7.00084	7.2507	8.30599
UBE4A	15.9217	16.8669	15.8222	14.7576	15.4336	15.8143
UBE3D	6.17229	6.05375	5.19688	6.09718	6.05902	6.34275
UBE3C	34.53	36.3006	34.6138	33.9398	35.1811	36.3075
UBE3B	7.03667	6.02769	6.26507	6.37685	6.53992	6.74592
UBE3A	33.277	32.4499	28.7719	32.3494	31.7517	33.1159
UBE2Z	144.468	154.59	158.567	161.144	155.944	160.81
UBE2W	8.03391	9.86421	8.86616	8.45865	10.3652	9.12156
UBE2V2	46.9904	42.9973	40.9088	36.7864	35.5587	42.0857
UBE2V1	30.8478	30.1416	29.905	38.4634	36.0134	37.4456
UBE2U	0	0	0	0	0	0
UBE2T	48.0654	54.2912	53.187	37.6004	34.7273	38.6507
UBE2S	19.0227	18.4107	24.8035	15.9474	16.6189	13.4777
UBE2R2	10.0412	9.53049	9.69354	10.3726	9.30403	10.2582
UBE2QL1	0.470042	0.567672	0.669663	0.456922	0.377023	0.386787
UBE2Q2P3	0.156628	0.357311	0.334876	0.46926	0.751221	0.27991
UBE2Q2P3	0.195265	0.390732	0.463651	0.719353	0.956463	0.334374
UBE2Q2P2	0.398039	0.281838	0.300189	0.420185	0.173544	0.314642
UBE2Q2P2	0.456305	0.297304	0.312395	0.489236	0.177192	0.349012
UBE2Q2P1	0.56461	0.584407	0.459726	0.606536	0.787491	0.300553
UBE2Q2	16.7042	17.8952	15.9319	16.4522	15.7284	17.4132
UBE2Q1	16.3251	17.3209	16.4688	15.6873	15.8296	15.8285
UBE2O	2.87614	3.52914	3.27592	2.49709	2.13902	2.64383
UBE2NL	0.137246	0.186401	0.0558879	0	0	0.155977
UBE2N	23.4205	23.5115	22.0441	23.083	22.3335	21.0945
UBE2MP1	10.1081	12.4189	12.6721	9.8688	10.7021	11.3928
UBE2M	17.6987	17.0002	16.846	11.7027	13.0919	13.1408
UBE2L6	0.127741	0.105393	0.0783835	0.0578073	0.0511829	0.145159
UBE2L3	16.6132	16.3512	15.2414	18.93	17.9956	20.0482
UBE2K	18.7443	15.0502	16.5086	17.759	17.395	19.2048
UBE2J2	7.92578	9.10293	9.97563	10.2906	9.88845	9.40279
UBE2J1	12.1043	12.4065	11.6574	14.3525	13.1257	14.3874
UBE2I	24.104	24.2316	25.9631	20.8412	21.7215	22.0742
UBE2H	18.5616	19.354	18.0024	23.4892	24.0216	24.819
UBE2G2	5.91944	7.67736	7.11753	6.69552	7.50368	7.14297
UBE2G1	18.4589	19.6734	18.0737	17.9709	18.7038	19.7666
UBE2F-SCLY	1.94213e-05	1.0082e-05	4.20674e-05	4.66295e-05	1.95247e-05	7.99435e-05
UBE2F	10.9654	11.9359	10.2837	12.0929	10.5393	11.6533
UBE2E3	1.96006	1.91188	1.59795	1.51479	2.26648	1.90179
UBE2E2	7.59613	6.89109	6.57869	3.97269	4.54069	3.45783
UBE2E1	46.91	46.2643	43.7618	42.1917	40.2807	38.7361
UBE2DNL	0	0	0	0	0	0
UBE2D4	5.04849	4.51442	4.59595	4.89776	4.85874	5.02237
UBE2D3	66.543	67.0875	62.4007	68.0341	68.562	70.8275
UBE2D2	33.5414	35.6254	32.7539	26.1456	27.2627	27.0728
UBE2D1	8.52142	8.40574	7.41371	8.69778	9.22181	9.21803
UBE2C	103.84	115.951	117.102	102.357	96.9096	95.7786
UBE2B	9.73022	9.87407	8.66252	10.1761	10.5702	10.0158
UBE2A	24.0554	24.0115	23.2304	25.7568	23.5818	25.1145
UBD	0.0848127	0.184347	0.0690807	0	0	0
UBD	0	0	0	0	0	0
UBD	0	0	0	0	0	0
UBD	0	0	0	0	0	0
UBD	0	0	0	0	0	0
UBD	0	0	0	0	0	0
UBD	0	0	0	0	0	0
UBC	689.213	711.51	669.067	697.404	722.795	712.92
UBB	495.422	529.136	538.829	521.906	545.34	573.846
UBASH3B	0	0	0	0	0	0
UBASH3A	0	0.0369251	0	0.0556541	0.0272618	0
UBAP2L	46.6218	40.282	44.0465	32.6153	31.5263	33.4477
UBAP2	7.41752	7.58811	8.07491	6.30802	6.63813	6.51772
UBAP1L	0.114963	0.124889	0.0936214	0.10404	0.0921388	0.06531
UBAP1	15.3516	14.3683	14.4257	14.5273	15.494	13.9434
UBALD2	4.37659	4.46007	4.44488	4.3829	5.18344	4.44101
UBALD1	1.79525	1.82832	2.60412	1.98003	1.3939	2.35838
UBAC2-AS1	1.22648	0.849761	0.688752	0.918337	0.983237	1.10592
UBAC2	15.2303	16.6408	14.9429	15.8197	14.1674	14.213
UBAC1	14.2997	15.374	15.4302	14.1474	13.9712	14.1847
UBA7	0.0445153	0.0362494	0.0543642	0.0402611	0.0356993	0.0252686
UBA6	26.7083	28.378	26.6615	26.3984	25.2978	24.814
UBA52	38.4253	40.7606	41.5512	44.087	45.7521	44.0468
UBA5	16.5263	14.2208	14.5497	15.6215	16.3108	17.0127
UBA3	22.4765	21.6449	21.5557	17.9496	19.2998	18.2043
UBA2	52.3615	52.3842	49.4547	49.3139	46.7026	47.8654
UBA1	48.2712	45.7421	48.1973	43.5311	43.9609	48.0667
UAP1L1	4.97042	6.3119	6.28402	5.90143	5.51379	6.16477
UAP1	33.3678	34.1032	32.5287	46.2509	44.0227	44.5745
UACA	3.20997	2.94173	2.62603	3.968	3.64167	3.29852
U2SURP	32.662	33.5805	28.8113	32.298	31.863	31.5189
U2AF2	42.0263	43.7949	45.2465	33.4067	35.3167	34.0913
U2AF1L4	5.44251	7.05526	7.33606	4.23808	4.35488	5.88827
U2AF1	41.5559	38.6109	40.3948	30.5886	30.1452	33.2067
TYW5	3.13884	3.14274	2.84501	2.72646	2.9408	2.79665
TYW3	12.0367	11.873	10.6563	10.5213	11.3176	10.8557
TYW1B	2.36088	2.23866	2.33162	2.03796	1.87921	2.42474
TYW1	11.1599	12.708	11.2851	11.691	11.9351	11.4333
TYSND1	7.05407	6.97216	7.60383	7.88124	6.86582	7.55062
TYRP1	0	0.0140305	0	0	0.020724	0
TYROBP	0	0	0	0	0	0
TYRO3P	0.100067	0.326332	0.489083	0.815636	0.560982	0.455223
TYRO3	2.78009	3.10326	3.73235	2.59749	2.96796	2.84239
TYR	0	0	0	0	0	0
TYMS	30.0002	28.0984	29.4361	22.4317	21.7384	26.31
TYMP	0.0468092	0.0732645	0.135946	0.235684	0.167305	0.0948113
TYK2	6.0155	7.84599	7.98541	8.02438	7.83222	8.70847
TXNRD3NB	5.77354e-82	0.0519755	5.25228e-106	0.186254	0.140795	1.65336e-71
TXNRD3	2.13234	2.80114	2.63084	3.26152	3.40292	3.44512
TXNRD2	6.15149	7.61796	7.54504	9.58062	8.32889	9.10871
TXNRD1	52.7797	56.5133	53.6473	30.7972	31.5485	31.7412
TXNL4B	3.56766	3.86741	3.31292	3.28047	3.61731	3.11354
TXNL4A	27.2973	29.8286	29.8842	27.489	28.133	27.5357
TXNL1	61.2496	60.5243	56.6685	66.3439	64.0666	66.5467
TXNIP	127.53	135.033	127.257	172.168	172.03	177.336
TXNDC9	30.6508	28.1953	25.4609	29.3138	25.3288	27.9727
TXNDC8	0	0	0	0	0	0
TXNDC5	58.0209	59.1477	54.5453	58.417	58.0782	53.7299
TXNDC2	0.0397694	0	0	0	0	0
TXNDC17	24.8519	25.205	24.1691	21.8134	21.5961	22.323
TXNDC16	9.37053	8.9454	8.32102	7.08627	6.24278	6.9617
TXNDC15	4.1955	4.40398	4.5004	5.4578	4.9913	5.21424
TXNDC12	16.9874	17.1448	16.0335	16.0216	16.439	16.465
TXNDC11	7.42697	7.56256	8.05588	8.85396	8.45457	8.44586
TXN2	15.903	15.0846	17.5033	17.3144	17.0574	18.2736
TXN	156.538	152.121	154.107	154.42	149.971	146.94
TXLNG2P	0	0	0	0	0	0
TXLNG	16.5211	16.3853	14.8864	17.2174	16.5847	17.7885
TXLNB	0	0	0	0	0	0
TXLNA	15.5586	17.4755	17.7588	17.2493	16.9251	17.961
TXK	0	0	0.0207506	0.046104	0.0408756	0.0289362
TWSG1	8.25401	9.21566	7.95915	10.8973	9.6087	11.275
TWISTNB	12.1268	12.8649	10.6996	10.7122	11.3392	11.2904
TWIST2	0	0.0477034	0.0715043	0	0	0.199622
TWIST1	3.77907	3.62325	3.64716	2.6595	2.58056	2.17284
TWF2	9.13713	9.54685	9.99868	9.07049	8.34315	8.86278
TWF1	49.4957	48.9988	44.9949	46.9151	46.2263	45.5358
TVP23C-CDRT4	2.79599	2.70537	2.60211	2.89296	2.16015	1.79649
TVP23C	1.59715	2.08171	1.98396	1.46405	1.81114	2.03712
TVP23B	17.1206	17.2422	15.4919	16.7061	15.6437	16.3518
TVP23A	0	0	0	0	0	0
TUT1	3.13312	2.78735	2.82962	2.45287	1.7946	1.91316
TUSC5	0	0	0	0	0	0
TUSC3	0.134226	0.0936909	0.0624419	0.0681602	0.0615105	0.0870774
TUSC2	5.86278	5.94165	6.89792	5.93122	6.40198	6.3711
TUSC1	0.547063	0.85807	0.618645	1.23713	1.12102	0.793734
TULP4	4.42727	4.5872	4.2922	4.52787	4.4889	4.77993
TULP3	4.19293	4.19044	4.0836	4.97742	4.45143	5.11191
TULP2	0	0	0	0	0	0
TULP1	0	0	0	0	0.0291133	0
TUG1	24.2205	24.5273	25.4285	26.3764	25.1153	26.8302
TUFT1	10.0467	11.88	11.5642	8.38156	9.50196	9.73349
TUFM	72.1027	68.6747	73.4214	61.8373	58.7514	58.6373
TUBGCP6	1.56831	2.47581	2.41222	2.28965	1.97333	2.52739
TUBGCP5	21.2009	23.2891	20.8397	21.6415	21.6923	22.3332
TUBGCP4	5.71805	5.94004	5.46087	5.22631	5.21428	5.14965
TUBGCP3	6.48993	5.98065	6.43239	5.92889	5.52932	5.38132
TUBGCP2	6.97635	6.81379	7.04471	6.72345	6.47575	6.61405
TUBG2	1.36993	2.40244	2.1735	2.36516	2.004	2.07729
TUBG1	15.3272	16.0673	16.4346	13.1533	11.6121	12.6194
TUBE1	3.94282	4.54921	3.50461	2.76417	3.21407	3.13409
TUBD1	30.2964	30.7081	31.9322	25.2305	24.6158	26.203
TUBBP5	2.63946	2.2029	2.40053	1.98108	1.98142	2.4868
TUBB8	0	0.0852053	0.042584	0	0.0838298	0
TUBB6	2.29208	2.46635	2.66133	1.3057	1.02083	1.39809
TUBB4B	171.056	172.332	183.279	171.825	163.371	170.813
TUBB4A	0	0	0	0	0	0
TUBB3	28.5568	28.6095	31.0514	6.85889	6.64579	7.5257
TUBB2B	3.12153	2.79167	2.97237	4.24521	3.82402	3.92941
TUBB2A	9.17279	8.36779	8.23423	12.3781	10.903	12.1409
TUBB1	0.0210354	0.0114194	0	0	0.0337397	0
TUBB	396.74	377.313	395.899	282.151	278.034	285.394
TUBB	0	0	0	0	0	0
TUBB	0	0	0	0	0	0
TUBB	0	0	0	0	0	0
TUBB	0	0	0	0	0	0
TUBB	0	0	0	0	0	0
TUBB	0	0	0	0	0	0
TUBB	0	0	0	0	0	0
TUBAL3	0.138851	0.279617	0.188446	0.293152	0.259719	0.262872
TUBA8	0.217735	0.236468	0.413698	0.262639	0.320061	0.206051
TUBA4B	0.0288117	0.0156496	0.0469262	0.0260742	0	0.0327357
TUBA4A	8.23911	6.61827	7.0351	4.80159	3.88963	4.63471
TUBA3FP	0	0	0.0635449	0	0.0312833	0
TUBA3E	0.101851	0.0553168	0	0	0	0.0867788
TUBA3D	0	0	0.0388711	0	0	0.0271121
TUBA3C	0	0	0	0	0	0
TUBA1C	269.261	271.507	293.053	226.485	221.621	222.202
TUBA1B	775.238	826.292	871.221	610.169	608.214	607.513
TUBA1A	32.2563	34.8641	35.4412	24.9345	23.828	24.2879
TUB	1.48516	1.40914	1.48517	0.771949	0.816057	0.783101
TTYH3	1.74556	2.17276	2.37055	2.55153	2.36558	2.72438
TTYH2	0.220932	0.255133	0.347847	0.179759	0.294947	0.257429
TTYH1	0.289567	0.152831	0.2021	0.291253	0.387469	0.187926
TTTY9B	0	0	0	0	0	0
TTTY9B	0	0	0	0	0	0
TTTY8	0	0	0	0	0	0
TTTY8	0	0	0	0	0	0
TTTY7B	0	0	0	0	0	0
TTTY7B	0	0	0	0	0	0
TTTY7	0	0	0	0	0	0
TTTY7	0	0	0	0	0	0
TTTY6B	0	0	0	0	0	0
TTTY6B	0	0	0	0	0	0
TTTY6	0	0	0	0	0	0
TTTY6	0	0	0	0	0	0
TTTY5	0	0	0	0	0	0
TTTY4C	0	0	0	0	0	0
TTTY4B	0	0	0	0	0	0
TTTY4B	0	0	0	0	0	0
TTTY3B	0	0	0	0	0	0
TTTY3B	0	0	0	0	0	0
TTTY23	0	0	0	0	0	0
TTTY23	0	0	0	0	0	0
TTTY22	0	0	0	0	0	0
TTTY21B	0	0	0	0	0	0
TTTY21B	0	0	0	0	0	0
TTTY20	0	0	0	0	0	0
TTTY2	0	0	0	0	0	0
TTTY2	0	0	0	0	0	0
TTTY1B	0	0	0	0	0	0
TTTY1B	0	0	0	0	0	0
TTTY19	0	0	0	0	0	0
TTTY18	0	0	0	0	0	0
TTTY17B	0	0	0	0	0	0
TTTY17B	0	0	0	0	0	0
TTTY17A	0	0	0	0	0	0
TTTY16	0	0	0	0	0	0
TTTY15	0	0	0	0	0	0
TTTY14	0	0	0	0	0	0
TTTY13	0	0	0	0	0	0
TTTY12	0	0	0	0	0	0
TTTY11	0	0	0	0	0	0
TTTY10	0	0	0	0	0	0
TTTY1	0	0	0	0	0	0
TTTY1	0	0	0	0	0	0
TTR	0.0916905	0.0996588	0.373431	0	0.0734425	0
TTPAL	12.6768	12.7541	11.7859	9.92973	10.621	11.2649
TTPA	1.16431	0.878824	1.15608	0.976095	0.865314	1.12854
TTN-AS1	0.856867	1.15757	0.973862	1.17667	1.2498	1.11649
TTN	0	0	0.000694681	0.000771526	0	0.000784535
TTLL9	0	0	0	0	0	0
TTLL7	2.75614	2.70844	2.48142	2.84744	2.64601	2.56929
TTLL6	0	0.0160013	0.023996	0	0.023632	0
TTLL5	5.31841	5.34309	5.80835	4.36794	4.56554	4.20071
TTLL4	2.75616	3.26381	3.53702	2.85973	2.78655	2.70858
TTLL3	0.210475	0.289425	0.177325	0.247325	0.409864	0.129048
TTLL2	0	0	0	0	0	0
TTLL13	0.215095	0.0233614	0.070059	0.155687	0.0689737	0
TTLL12	18.5294	18.7057	20.9183	17.9302	17.453	18.3785
TTLL11	2.27896	2.65644	2.75071	2.10412	2.09002	3.03361
TTLL10	0	0.0195221	0.0585567	0	0.0576556	0
TTLL1	3.73341	4.27523	4.50754	5.18302	5.1957	5.69356
TTL	13.9865	14.8694	14.3432	11.0567	10.0148	10.4723
TTK	34.3878	33.1649	29.1867	25.9399	25.1888	26.2991
TTI2	5.88119	5.5444	4.9254	4.73804	3.92673	5.19106
TTI1	11.3641	10.6993	10.2944	9.08574	8.13224	8.86901
TTF2	11.3808	11.5725	11.5711	7.73074	8.25304	9.30485
TTF1	17.6669	20.0788	17.9406	14.4885	14.6883	17.0828
TTC9C	11.4974	10.4432	11.383	8.13092	8.43512	7.55466
TTC9B	0	0	0.0840347	0	0.165225	0
TTC9	2.9963	2.49608	2.71038	2.14506	2.15848	2.10986
TTC8	10.6539	12.1585	10.2164	9.3839	9.39922	9.95275
TTC7B	1.88621	1.87921	2.15518	1.95793	1.85647	1.75199
TTC7A	3.38258	3.436	3.52513	2.11964	2.02636	2.15073
TTC5	8.09555	8.66925	9.62794	8.47977	7.4975	7.18259
TTC40	0.00863899	0	0.0140658	0.00781154	0	0
TTC4	8.8981	8.47927	9.55144	7.28108	6.84481	7.53331
TTC3P1	2.92759	2.84829	1.87173	2.85253	3.04861	2.64372
TTC39C	12.7359	12.4947	9.84041	10.733	10.3453	11.0852
TTC39B	0.509075	0.626618	0.615786	0.22801	0.408309	0.330404
TTC39A	32.6942	33.6982	32.894	37.0793	34.8108	36.4663
TTC38	5.14326	5.65485	6.13565	5.2354	5.27301	6.24655
TTC37	17.0365	17.4726	16.934	18.7181	19.4748	18.6476
TTC36	0	0	0	0.123224	0	0
TTC34	0	0.047245	0.0354209	0	0	0
TTC33	2.74236	3.24063	2.6866	3.63678	3.76775	3.51481
TTC32	3.31502	3.60395	2.17784	5.13351	4.19593	4.43975
TTC31	3.93459	4.54848	5.13919	4.65103	4.07746	4.76586
TTC30B	3.83872	3.96881	3.37858	3.14843	3.0064	3.72219
TTC30A	4.18795	4.35235	4.20754	2.72731	3.17384	2.68447
TTC3	20.5009	20.4703	19.0433	22.3699	22.3637	21.8808
TTC29	0	0	0	0	0	0
TTC28-AS1	2.15991	2.35846	2.37607	3.31605	3.91805	3.20461
TTC28	0.0843757	0.0883174	0.0441567	0.0708414	0.0918581	0.0410376
TTC27	9.01997	9.119	8.34586	8.30701	8.51024	9.58512
TTC26	2.43366	2.60457	2.21132	2.2973	2.02194	1.80242
TTC25	0.0365198	0.0594902	0.0594721	0.0330379	0.20496	0.0829472
TTC24	0	0	0	0	0	0
TTC23L	0.0587831	0.255438	0.191484	0	0.0942227	0
TTC23	0.677122	0.724235	0.831227	0.972009	1.14091	1.42149
TTC22	0	0	0	0	0	0
TTC21B	8.24561	7.99543	8.09841	6.47218	6.25917	6.44655
TTC21A	0.106549	0.106036	0.144573	0.061978	0.0961898	0.272282
TTC19	23.8495	24.6372	23.6028	23.308	22.9734	25.0518
TTC18	0.395992	0.343947	0.419117	0.734173	0.595467	0.438297
TTC17	18.663	19.0909	18.7315	15.0438	16.2555	16.1097
TTC16	0	0	0	0	0	0
TTC14	1.69312	1.80877	1.62129	1.60545	2.30246	1.54953
TTC13	8.06067	7.79308	7.59978	6.04138	5.75574	5.96655
TTC12	4.43114	4.81188	4.03239	4.52417	4.45424	3.77382
TTC1	34.6408	31.4713	28.8984	27.1655	27.6283	31.3995
TTBK2	1.47608	1.03809	1.19125	1.61336	1.37955	1.45687
TTBK1	0.0805238	0.076486	0.0819428	0.0455081	0.00807379	0.0456957
TSTD3	1.4716	1.7602	1.61927	1.47529	1.65809	1.71651
TSTD2	5.56433	5.9071	5.88847	5.23274	5.36591	5.63515
TSTD1	91.9268	97.5668	98.2434	157.702	147.665	141.193
TSTA3	36.9714	42.9054	44.087	44.0546	41.6238	42.641
TST	23.9728	30.5094	29.6634	23.6556	26.1373	26.7544
TSSK6	0.712779	0.476483	1.02694	0.843493	1.05469	0.872094
TSSK4	0	0.0674115	0	0	0.149189	0
TSSK3	0	0.0661352	0	0	0.0975739	0
TSSK2	0	0	0.0345418	0	0	0
TSSK1B	0.0302874	0	0	0	0.0242857	0
TSSC4	9.95456	11.7501	12.0012	11.2228	11.1877	10.7411
TSSC1	17.733	20.4947	18.4529	14.8433	15.0633	16.4274
TSR3	15.4277	14.4748	15.1707	11.708	14.0901	12.6328
TSR2	27.7682	26.5966	26.8123	24.2032	25.371	25.2141
TSR1	11.3775	10.8209	10.1339	8.45759	7.99298	8.33409
TSPYL6	0	0	0	0	0	0
TSPYL5	0.0163044	0.00885045	0	0	0	0
TSPYL4	4.06381	4.10505	4.01336	4.0107	3.95362	4.15175
TSPYL2	3.3807	3.55656	2.98815	3.22441	3.13293	2.71824
TSPYL1	23.1262	22.8434	21.0787	23.7619	23.8455	25.1721
TSPY8	0	0	0	0	0	0
TSPY4	0	0	0	0	0	0
TSPY3	0	0	0	0	0	0
TSPY26P	0.199996	0.434586	0.217171	0.543066	0.641053	0.378801
TSPY2	0	0	0	0	0	0
TSPY1	0	0	0	0	0	0
TSPO2	0	0	0	0	0	0
TSPO	37.6186	49.2263	52.1151	51.8598	50.9871	44.4181
TSPEAR	0.0737106	0.220102	0.225068	0.0499937	0.0886799	0.0418307
TSPAN9	6.83837	7.53115	7.31948	8.80719	8.58161	8.44889
TSPAN8	0.725279	0.866886	0.590697	4.85838	3.19622	3.29735
[truncated: 23,279 more rows]

## Sheet: Expressed
Gene_ID	BT474_P1	BT474_P2	BT474_P3	BT474_R1	BT474_R2	BT474_R3	Mean_FPKM_Parental	STDEV_FPKM_Parental	Mean_FPKM_Resistant	STDEV_FPKM_Resistant	Fold_Change	p_value
SNORA15	11.2456	10.1465	8.87855	0	0	0	10.0902	1.18453	0	0	0	0.00456235
UGT1A6	47.4973	48.1937	48.1374	1.94871	2.18346	2.04674	47.9428	0.38684	2.05964	0.117905	0.0429603	1.35485e-05
CYP1A1	18.7259	21.6726	22.3212	2.10106	2.71339	2.60486	20.9066	1.91616	2.4731	0.326737	0.118293	0.0025376
NLGN4X	1.1997	1.12574	1.14814	0.178872	0.0972354	0.202786	1.15786	0.037926	0.159631	0.0553434	0.137867	0.000705601
SERPINI1	2.563	3.06723	2.50356	0.377165	0.334148	0.507168	2.71126	0.309705	0.40616	0.0900807	0.149805	0.00905628
STON2	2.50397	2.58516	2.81881	0.347217	0.448528	0.417232	2.63598	0.163457	0.404326	0.051874	0.153387	0.00145302
ASCL1	1.3292	1.57457	1.82014	0.32791	0.145338	0.274415	1.57464	0.24547	0.249221	0.0938573	0.158272	0.0152389
DPYSL5	3.27699	3.09734	3.24917	0.549146	0.546137	0.496916	3.20783	0.0966958	0.530733	0.029325	0.165449	0.000559355
AKR1B10	9.86854	11.5607	10.0418	1.50548	1.64746	2.11236	10.4903	0.930992	1.7551	0.317436	0.167306	0.00471822
SDC2	21.0277	23.1341	22.1029	3.8939	3.60517	3.6658	22.0882	1.05328	3.72162	0.152245	0.168489	0.00141782
LGALS1	1.59907	1.16021	1.7377	0.322253	0.284201	0.202427	1.49899	0.301472	0.269627	0.061228	0.179872	0.0234834
VIM	4.85102	4.65057	4.60096	0.835891	1.02578	0.807167	4.70085	0.132395	0.889613	0.118796	0.189245	0.000878198
ZNF114	1.92196	1.97534	2.01204	0.248378	0.495321	0.389741	1.96978	0.0452967	0.377813	0.123903	0.191805	0.0013201
FABP5	1.66748	1.30959	1.5598	0.335728	0.39552	0.140551	1.51229	0.183614	0.2906	0.133341	0.192159	0.0158911
CBS	5.619	6.43083	6.80172	1.38497	1.45942	1.59092	6.28385	0.604904	1.47844	0.104284	0.235276	0.00372049
ANXA1	36.5956	37.1454	32.4123	8.49772	8.98099	7.50996	35.3844	2.58858	8.32956	0.749794	0.235402	0.00157928
TUBB3	28.5568	28.6095	31.0514	6.85889	6.64579	7.5257	29.4059	1.42529	7.01013	0.459037	0.238392	0.000647477
GNAI1	1.06668	1.29688	1.33886	0.311547	0.392073	0.237365	1.23414	0.146536	0.313662	0.0773757	0.254154	0.0116643
GPC6	2.00043	1.83158	1.78894	0.447651	0.534867	0.470136	1.87365	0.111846	0.484218	0.0452812	0.258436	0.00345836
CDHR3	1.4382	1.6153	1.6797	0.440169	0.425943	0.389248	1.57773	0.125056	0.418453	0.0262737	0.265224	0.00542603
CLEC7A	6.53405	5.60603	6.11563	1.27937	1.57664	2.0373	6.08524	0.464756	1.6311	0.381889	0.268043	0.00798912
B3GNT5	6.44441	5.74716	5.37638	1.45702	1.63292	1.66808	5.85598	0.542267	1.58601	0.113081	0.270835	0.00771997
SLITRK6	27.892	30.0731	26.4156	7.35347	7.76688	8.1209	28.1269	1.84003	7.74708	0.384098	0.275433	0.00322823
DPYSL3	2.49143	2.56734	2.84067	0.691582	0.875124	0.676348	2.63315	0.183685	0.747685	0.110628	0.283951	0.00569121
KLK11	10.2912	10.4411	10.1696	3.11791	2.89821	2.89694	10.3006	0.135996	2.97102	0.127212	0.288431	0.000226912
APLP1	1.35074	1.21674	1.19976	0.333007	0.393586	0.383187	1.25575	0.0827036	0.369927	0.0323934	0.294587	0.00550285
RAB38	8.6779	8.41348	7.70519	2.20175	2.47015	2.70277	8.26552	0.502951	2.45822	0.250723	0.297407	0.00545883
CBLN2	1.36067	1.46349	1.12874	0.348314	0.514686	0.320631	1.31763	0.171475	0.394544	0.104963	0.299434	0.00424663
ZNF462	1.8535	1.75701	1.99317	0.498893	0.643119	0.538125	1.86789	0.118736	0.560046	0.0745699	0.299827	0.00593657
CALCR	2.22903	2.24704	2.03144	0.668632	0.685113	0.629438	2.16917	0.119617	0.661061	0.0285992	0.304753	0.00123534
DUSP2	2.11934	2.47706	2.32603	0.625301	0.701723	0.785003	2.30748	0.17958	0.704009	0.0798755	0.305099	0.00293084
KITLG	15.5581	14.6117	13.2781	4.60671	4.28523	4.52135	14.4826	1.14547	4.4711	0.166527	0.308721	0.00422492
SLC7A11	1.51518	1.5645	1.66069	0.474497	0.48617	0.528452	1.58012	0.0740024	0.496373	0.0283877	0.314136	0.000600449
GPX8	5.27733	5.76147	4.86941	1.73234	1.81836	1.46443	5.30274	0.446572	1.67171	0.18459	0.315254	0.00196491
ASS1	16.1023	17.1023	16.1127	5.26442	5.23094	5.15262	16.4391	0.574372	5.21599	0.0573791	0.317292	0.000842884
TP63	1.17323	1.07986	1.22491	0.375444	0.254315	0.475803	1.15933	0.0735168	0.368521	0.110906	0.317873	0.000797042
SNORA11	12.6776	7.37436	11.3084	0	10.163	0	10.4535	2.75305	3.38767	5.86761	0.324072	0.289117
ROBO1	1.68039	1.79886	1.3902	0.457224	0.648545	0.478335	1.62315	0.210257	0.528035	0.104897	0.325315	0.00728851
KLK12	10.3786	11.9583	11.7065	4.03492	3.60344	3.55465	11.3478	0.848742	3.731	0.264328	0.328786	0.00697008
NOSTRIN	2.30293	1.77147	1.77623	0.60441	0.535693	0.803501	1.95021	0.305474	0.647868	0.139093	0.332204	0.0255232
KREMEN2	1.14769	1.90901	2.26491	0.697892	0.56404	0.515918	1.77387	0.570738	0.592617	0.0942926	0.334081	0.0913647
MESP1	1.75509	2.17397	2.17268	0.953209	0.787543	0.319151	2.03391	0.241469	0.686634	0.328853	0.337593	0.0473904
KRT16	1.21834	1.41312	1.41463	0.510342	0.614935	0.256272	1.3487	0.112895	0.460516	0.18445	0.341453	0.0231621
PLXDC2	1.75935	1.87127	1.85516	0.808743	0.485672	0.589471	1.82859	0.0605051	0.627962	0.164939	0.343413	0.0114721
SEMA5A	8.50642	8.02872	7.89931	2.97202	2.66735	2.84209	8.14482	0.319773	2.82715	0.152883	0.347111	0.000687209
JDP2	2.64132	2.34826	2.96921	0.96475	1.02674	0.82489	2.65293	0.310638	0.938793	0.103398	0.35387	0.0187783
NME1-NME2	1.20229	2.30248	3.24716	2.81e-09	1.1614	1.23915	2.25064	1.02342	0.800183	0.694069	0.355535	0.0351448
GATSL3	3.05198	2.84515	3.46369	0.913265	1.34843	1.09193	3.12027	0.314874	1.11787	0.21874	0.358262	0.0166473
HLA-B	9.65513	9.60677	7.95351	3.16739	3.23134	3.56181	9.0718	0.968772	3.32018	0.211687	0.365989	0.0137203
AGR3	22.8276	21.638	19.7173	7.52523	7.70254	8.49908	21.3943	1.56941	7.90895	0.5187	0.369676	0.0078292
LDHB	73.0963	78.3333	71.9879	29.0548	26.9325	27.0338	74.4725	3.38917	27.6737	1.19714	0.371596	0.00244021
ADAMTS1	2.9993	3.34096	2.91237	1.05951	1.27797	1.13484	3.08421	0.22656	1.15744	0.11097	0.375279	0.0018355
MATN2	7.37371	8.80254	8.6909	2.92243	3.14917	3.30236	8.28905	0.794671	3.12465	0.191148	0.376962	0.0049489
HMOX1	1.76907	1.41448	1.7607	0.489117	0.787804	0.614048	1.64808	0.20235	0.630323	0.150007	0.382458	0.0362702
CYP1B1	7.15128	6.25354	5.9135	2.42669	2.59183	2.43993	6.43944	0.639487	2.48615	0.0917607	0.386082	0.00956603
TRIM16L	21.073	24.023	22.309	8.6691	8.68433	8.9747	22.4683	1.48144	8.77604	0.17221	0.390596	0.00397544
LCN2	2.44833	3.93469	2.68821	0.86775	1.36387	1.3319	3.02374	0.797968	1.18784	0.277667	0.392838	0.0389093
SCARNA27	17.7727	20.8398	16.0401	0	0	21.5104	18.2175	2.43057	7.17013	12.419	0.393584	0.314909
ODC1	29.3729	29.7234	29.2533	12.1923	11.427	11.5315	29.4499	0.244318	11.7169	0.414982	0.39786	0.000329872
NRP1	6.2576	5.20956	5.5491	2.33555	2.06521	2.40569	5.67209	0.534735	2.26882	0.179782	0.399997	0.00575904
SLC22A17	1.02892	1.30347	1.63681	0.426545	0.628786	0.547609	1.32307	0.304418	0.534313	0.101774	0.403845	0.0350424
ARHGDIG	3.78175	4.45282	4.25385	1.46758	1.87522	1.74047	4.16281	0.344674	1.69442	0.207684	0.407039	0.00103061
RAB32	4.85531	5.03717	4.66818	2.13633	2.35061	1.45609	4.85355	0.184501	1.98101	0.467049	0.408157	0.00348537
KIAA1804	1.08029	1.12557	1.09176	0.449141	0.418308	0.479186	1.09921	0.0235406	0.448878	0.0304398	0.408366	0.00197818
NPR3	24.8541	25.5339	22.5801	10.0356	10.1051	9.79719	24.3227	1.54694	9.9793	0.161492	0.410287	0.00309553
SHISA2	34.8894	37.0314	31.8302	13.8418	15.0255	13.827	34.5837	2.61404	14.2314	0.687722	0.411507	0.00349671
CORO1A	2.68117	2.20128	2.29842	0.998476	1.08889	0.867776	2.39362	0.253715	0.985047	0.111167	0.41153	0.0134459
BASP1	42.749	43.253	43.1494	18.9039	17.6919	16.7438	43.0505	0.266167	17.7799	1.08273	0.413001	0.000887388
PCDH11X	1.72462	1.75544	1.86532	0.690204	0.665705	0.857653	1.78179	0.0739594	0.737854	0.10447	0.414108	0.000535385
LPHN2	2.36515	2.50924	2.69776	1.01792	1.01448	1.14846	2.52405	0.166799	1.06029	0.0763797	0.420074	0.00169589
MAT1A	2.0551	1.93184	1.79647	0.723906	0.659247	1.05602	1.9278	0.129362	0.813058	0.212881	0.421753	0.0272588
VEPH1	4.04839	4.38033	3.79926	1.59721	2.00707	1.5543	4.07599	0.291517	1.71953	0.249942	0.421867	0.000650263
CDH3	3.75007	4.55247	4.03143	1.58007	1.74308	1.90591	4.11132	0.407122	1.74302	0.16292	0.423956	0.00858933
CBWD5	1.85633	2.46032	2.43788	0.0534941	2.55734	0.276823	2.25151	0.34242	0.962552	1.38563	0.427514	0.207192
C14orf80	7.39958	9.13762	8.85397	3.72943	3.50428	3.6813	8.46372	0.932424	3.63834	0.118564	0.429874	0.0147554
CRIP1	285.453	294.281	305.516	128.926	125.638	126.987	295.083	10.0555	127.184	1.6528	0.431009	0.00143283
HIST3H2BB	49.7917	40.882	48.7206	22.0507	19.2102	18.8454	46.4648	4.86439	20.0354	1.75478	0.431196	0.00853376
CLCA2	25.5671	23.782	23.6685	11.0684	10.2817	10.2446	24.3392	1.06491	10.5316	0.465281	0.4327	0.0006282
ATL1	2.10315	2.29142	2.05948	0.745518	0.95721	1.09695	2.15135	0.123254	0.933226	0.176939	0.433786	0.0108581
ARHGEF19	2.58091	3.16755	3.19679	1.34972	1.1967	1.36094	2.98175	0.347445	1.30245	0.0917567	0.436808	0.0178501
SAMHD1	1.43653	1.45911	1.41482	0.544854	0.81756	0.526095	1.43682	0.0221464	0.629503	0.163132	0.438122	0.0103775
PEG3	1.11163	1.18571	1.20413	0.386086	0.52044	0.639458	1.16716	0.0489615	0.515328	0.126763	0.441524	0.00514226
TARP	9.66027	10.3217	8.00042	4.48324	4.09719	3.78366	9.32746	1.19589	4.12136	0.350416	0.441853	0.0121758
SECTM1	3.42476	3.56634	3.35431	1.49664	1.45922	1.6533	3.44847	0.107985	1.53639	0.102964	0.445527	0.0037555
USP51	1.38895	1.49895	1.50772	0.672904	0.59678	0.694471	1.46521	0.0661856	0.654718	0.0513217	0.446844	0.00436881
CYFIP2	6.24548	6.61297	6.63085	2.77713	2.91596	3.0396	6.49643	0.217516	2.9109	0.131308	0.448076	0.000339377
LGALS3BP	7.28919	6.32704	7.41882	3.02471	3.47183	2.96162	7.01168	0.596451	3.15272	0.278152	0.449638	0.0166945
GDPD3	3.60055	3.24	4.1238	1.22229	1.83306	1.87575	3.65478	0.444389	1.6437	0.365575	0.449739	0.022152
ADSSL1	3.78797	3.90532	3.46115	1.23541	1.8361	1.95115	3.71815	0.23017	1.67422	0.38435	0.450283	0.0210369
PLEKHF1	2.7141	3.23779	3.76797	1.36873	1.71206	1.31399	3.23995	0.526938	1.46493	0.215767	0.452144	0.0354583
THBS1	18.3294	18.4791	18.5517	8.04989	8.11459	8.97266	18.4534	0.113356	8.37905	0.515101	0.454065	0.000609692
GGT6	3.68238	3.17869	2.82694	1.72482	1.2951	1.39211	3.22934	0.429963	1.47068	0.225376	0.455411	0.00851383
NGFRAP1	61.255	61.1475	64.5512	27.2267	29.8901	28.1906	62.3179	1.93484	28.4358	1.34852	0.456302	0.00188973
GPT2	4.21214	4.43745	4.47935	1.87963	2.01745	2.11815	4.37631	0.143713	2.00508	0.11974	0.458166	0.000117903
CA12	19.9368	20.9462	19.2261	8.41635	9.58781	9.56213	20.0364	0.864362	9.18876	0.669053	0.458604	0.00298172
IFI30	65.6184	74.3569	71.1289	31.6402	32.0718	33.1684	70.3681	4.41865	32.2935	0.787846	0.458922	0.00394544
OSR2	1.72538	1.53813	1.06973	0.702317	0.587711	0.699475	1.44441	0.337722	0.663168	0.0653628	0.459126	0.0633387
AMOT	2.24254	1.76038	1.59931	0.813465	0.777545	0.983807	1.86741	0.334706	0.858272	0.11019	0.459606	0.0502718
FERMT2	4.4096	4.18175	3.87807	1.97909	1.86122	1.90708	4.15647	0.266665	1.9158	0.0594165	0.460919	0.00380059
MID1	6.15206	6.32423	6.71588	3.10162	2.73026	3.04222	6.39739	0.288942	2.95803	0.199481	0.462381	0.00322574
LONRF3	2.15703	2.40868	2.19066	1.29131	1.05106	0.78178	2.25212	0.136621	1.04138	0.254903	0.462401	0.0198441
FAM129A	2.41531	2.49254	2.36716	1.04984	1.19735	1.1177	2.425	0.0632496	1.12163	0.0738335	0.462527	0.000669377
LOC541471	3.23215	3.08065	2.86421	1.25635	2.14973	0.841834	3.059	0.184923	1.41597	0.668399	0.462886	0.0439515
PHYH	18.0335	16.834	17.9949	8.64115	7.92459	8.09233	17.6208	0.681662	8.21936	0.374788	0.466458	0.000928906
AKAP5	1.94001	1.76303	1.41692	0.791928	0.729148	0.868173	1.70665	0.266063	0.796416	0.0696211	0.466654	0.0384095
PKN3	1.15616	1.23161	1.36755	0.552425	0.664784	0.544832	1.25177	0.107128	0.587347	0.0671698	0.469212	0.0141408
FAM126A	4.9056	5.02143	4.5751	2.42443	2.41347	2.00656	4.83404	0.231609	2.28149	0.238157	0.471962	0.00021534
AADAT	1.11809	1.56674	1.76846	0.736516	0.7804	0.588962	1.48443	0.332906	0.701959	0.100288	0.472881	0.0768113
RASL10B	1.24911	1.14276	1.65731	0.774089	0.537958	0.60401	1.34973	0.271631	0.638686	0.121825	0.473196	0.0556792
ARRDC3	19.5879	19.4002	17.8318	8.69863	9.06449	9.15685	18.94	0.964278	8.97332	0.242332	0.473777	0.00442665
ZNF827	1.65681	1.46741	1.73224	0.772834	0.727346	0.811686	1.61882	0.136441	0.770622	0.0422135	0.476039	0.00419169
TEX19	1.26555	1.61067	1.57793	0.679813	0.634131	0.808491	1.48472	0.190509	0.707478	0.0904123	0.476507	0.0204484
SLC7A2	10.6843	11.7276	11.7104	5.71213	5.09757	5.48052	11.3741	0.597446	5.43007	0.31037	0.477407	0.00698692
ORC1	7.97798	9.42241	9.06792	4.56419	4.27399	3.79986	8.82277	0.752774	4.21268	0.385836	0.477478	0.0164744
WDHD1	15.947	15.7464	15.1077	7.64766	7.41539	7.29647	15.6004	0.438293	7.45317	0.178618	0.477756	0.000426103
AJUBA	7.07193	8.29699	8.36705	3.70416	3.93177	3.70742	7.91199	0.728356	3.78112	0.13048	0.477897	0.00883623
ELOVL6	3.8686	4.01981	3.86651	1.90839	1.84483	1.89457	3.91831	0.0879107	1.8826	0.0334289	0.480462	0.00117081
ARHGEF39	1.90856	2.29943	2.38627	1.23291	0.921517	1.01698	2.19809	0.254469	1.05714	0.159533	0.480934	0.0391575
SYNE1	1.04531	1.20669	1.14818	0.514681	0.536063	0.585424	1.13339	0.0816998	0.545389	0.0362819	0.4812	0.00514486
CCDC69	1.0833	1.19971	1.39353	0.70543	0.573388	0.491932	1.22551	0.156716	0.59025	0.107743	0.481635	0.0522834
CHRNA5	1.98579	2.09001	2.07867	0.971281	0.958795	1.03515	2.05149	0.0571797	0.988409	0.0409578	0.4818	0.00108719
ALDH1A1	13.1269	13.4866	12.6549	6.6272	6.09098	6.22581	13.0895	0.417112	6.31466	0.278934	0.482423	0.0021017
C5orf34	10.0883	8.50505	7.29858	3.61266	4.31746	4.56852	8.63064	1.39909	4.16621	0.495554	0.482723	0.0547672
RASSF2	3.16593	3.289	2.91907	1.33649	1.72426	1.46683	3.12467	0.188385	1.50919	0.197326	0.482993	0.00475563
VWDE	1.94024	2.31695	2.05345	1.10536	0.975245	0.968986	2.10355	0.193287	1.01653	0.0769924	0.483246	0.0176394
PCSK1N	1.18475	1.50204	1.86558	0.786562	0.696064	0.718275	1.51746	0.340677	0.733634	0.0471634	0.483463	0.0685611
THSD7B	1.66569	1.74798	1.68754	0.758701	0.841212	0.868272	1.7004	0.0426264	0.822728	0.0570761	0.483843	0.00110531
MICALCL	3.07853	2.74588	2.44702	1.12257	1.20998	1.68541	2.75714	0.315906	1.33932	0.302892	0.485764	0.0558202
CHAC2	5.77061	5.72121	5.29017	2.91108	2.88082	2.36494	5.594	0.264278	2.71895	0.306952	0.486047	7.98408e-05
ABAT	9.03173	9.03327	9.25307	4.33623	4.34172	4.62829	9.10602	0.127348	4.43541	0.167059	0.487086	2.41296e-05
TNC	6.89807	5.85615	6.5683	2.9828	2.95272	3.50493	6.44084	0.532526	3.14682	0.3105	0.488572	0.00896672
ZNF503	1.13833	1.52604	1.89142	0.966528	0.577535	0.685737	1.5186	0.3766	0.743267	0.200776	0.489443	0.130041
NRARP	3.70825	4.24344	4.06438	2.06414	1.87561	1.9433	4.00536	0.272433	1.96102	0.0955055	0.489599	0.0106242
ISYNA1	2.52559	2.99374	3.84075	1.19998	1.40197	1.99345	3.12003	0.666613	1.5318	0.41236	0.490957	0.00887296
AMTN	1.34722	1.32687	1.50882	0.8386	0.74198	0.478636	1.3943	0.0996949	0.686405	0.186306	0.492293	0.0489427
SLC16A6	3.62406	4.14171	3.7067	2.02416	1.82569	1.80241	3.82416	0.278096	1.88409	0.121864	0.49268	0.0112466
GCNT2	1.75352	1.87576	1.84202	0.813289	1.06624	0.817761	1.82377	0.0631312	0.899097	0.144768	0.492989	0.00453413
LOC653712	1.66457	2.1732	2.19544	0.938972	0.726562	1.3131	2.01107	0.300284	0.992878	0.296961	0.493706	0.0432625
IGFBP2	26.5606	28.9882	30.6738	13.8853	14.6064	14.2544	28.7409	2.06772	14.2487	0.360584	0.495764	0.00553048
CDH2	2.05124	1.91916	1.73787	0.935055	0.922898	0.984376	1.90276	0.157328	0.947443	0.0325574	0.497932	0.0122424
HIST1H2BE	351.476	341.219	365.97	172.241	179.422	175.701	352.888	12.4358	175.788	3.59129	0.498141	0.002183
CCNE1	6.28873	5.26106	5.49403	2.73803	2.74147	3.01313	5.68127	0.538815	2.83088	0.157845	0.498282	0.0147719
L2HGDH	5.41283	5.34383	5.13305	2.36183	2.47891	3.08521	5.29657	0.145754	2.64198	0.388284	0.49881	0.0132038
WASF1	1.50224	1.2174	1.29831	0.632738	0.579501	0.794043	1.33932	0.146781	0.668761	0.111715	0.49933	0.024393
GHR	7.15488	7.66126	6.94021	3.60661	3.72928	3.53532	7.25212	0.370229	3.62374	0.0981077	0.49968	0.00187516
TUBB6	2.29208	2.46635	2.66133	1.3057	1.02083	1.39809	2.47325	0.184722	1.24154	0.196643	0.501987	0.0115404
RAD54L	2.38052	2.81812	3.12257	1.48767	0.989024	1.70173	2.77374	0.373011	1.39281	0.3657	0.502141	0.0364227
OAS3	1.65939	1.53057	1.85419	0.774771	0.878648	0.886293	1.68138	0.162927	0.846571	0.0622977	0.503497	0.0125866
G6PD	22.2162	20.7568	22.5864	12.0287	9.86734	11.1175	21.8531	0.967327	11.0045	1.0851	0.503567	0.00116413
NCR3LG1	2.5026	2.9309	2.85416	1.27421	1.54621	1.35624	2.76255	0.228373	1.39222	0.139524	0.503961	0.00323556
HPGD	2.19912	2.33586	2.0969	1.10029	1.03229	1.2441	2.21063	0.119895	1.12556	0.108142	0.509159	0.0141174
SLC25A21	1.57066	1.72474	1.24228	0.472651	0.800551	1.03932	1.51256	0.246422	0.770841	0.2845	0.509627	0.113675
MAGED4B	1.42669	1.93699	2.02377	0.885165	0.847138	1.01409	1.79582	0.322604	0.915464	0.087503	0.509776	0.035715
C11orf82	9.90831	8.66996	8.33553	4.737	4.81241	4.1903	8.97127	0.828552	4.5799	0.339507	0.510508	0.00814333
TEAD1	9.27736	9.73003	9.28264	4.72466	4.49434	5.22931	9.43001	0.259838	4.8161	0.375921	0.510721	0.0054712
IFIH1	5.70147	4.99978	5.3228	2.49981	2.84655	2.84835	5.34135	0.351213	2.73157	0.200712	0.511401	0.013829
GSTM3	16.7781	18.7903	17.7282	8.98258	9.62929	8.77565	17.7655	1.00662	9.12917	0.4453	0.51387	0.00240958
PC	2.46364	2.89007	2.90865	1.39471	1.48128	1.38159	2.75412	0.251735	1.41919	0.0541673	0.515298	0.0104152
FOXP2	1.10662	1.43907	1.78653	0.680361	0.799537	0.75654	1.44407	0.339983	0.745479	0.060353	0.516234	0.0584663
SLC7A5	19.9749	19.7383	22.7952	11.4644	9.89379	10.9318	20.8361	1.70072	10.7633	0.798743	0.51657	0.00923232
FOSL2	27.7381	26.4561	26.7951	13.3419	13.5284	14.9797	26.9964	0.664291	13.95	0.896609	0.516735	0.00326559
CBL	1.90652	1.70683	1.913	0.870514	0.912036	1.07823	1.84212	0.117206	0.953593	0.109917	0.517662	0.00698272
UHRF1	9.32132	7.79564	7.84459	4.52253	4.07759	4.32228	8.32052	0.867067	4.30747	0.22284	0.517692	0.00964106
C15orf59	5.75992	6.48317	5.10174	2.90198	3.18851	2.90123	5.78161	0.69097	2.99724	0.165645	0.518409	0.012793
CDC25A	9.26603	10.4097	8.41532	4.74344	5.05036	4.76988	9.36368	1.00077	4.85456	0.170082	0.518446	0.0118284
MATK	2.58789	3.19468	3.55268	1.80972	1.70116	1.3305	3.11175	0.487712	1.61379	0.251272	0.518613	0.0694685
LINC00340	2.11254	1.74281	1.57131	1.28642	0.977087	0.553689	1.80889	0.276599	0.939065	0.367842	0.51914	0.00753394
ACSS3	1.14819	1.313	1.16356	0.618678	0.685672	0.582447	1.20825	0.0910411	0.628932	0.0523709	0.520532	0.00236972
RRP1B	11.9172	10.2454	10.4439	5.69098	5.26456	6.04426	10.8688	0.913321	5.6666	0.390421	0.521362	0.0105567
DPYSL2	1.24193	1.16953	1.11006	0.62581	0.587169	0.624801	1.17384	0.0660406	0.612593	0.0220239	0.521871	0.00484868
CEP128	2.75113	2.48602	2.80471	1.35841	1.38153	1.46413	2.68062	0.170645	1.40136	0.0555788	0.522773	0.00477036
ZNF682	1.31288	1.68806	1.14427	0.666631	0.849713	0.653732	1.38174	0.278357	0.723359	0.109616	0.523514	0.0225549
NREP	2.38557	2.31482	2.21111	1.17676	1.26501	1.18219	2.30383	0.0877474	1.20799	0.0494582	0.524338	0.00267604
C9orf3	6.04143	6.09144	5.59935	2.71324	3.04882	3.54237	5.91074	0.270828	3.10148	0.417066	0.524719	0.0182751
MERTK	7.11634	7.24825	7.02179	3.73528	3.57207	3.93015	7.12879	0.113742	3.74583	0.179273	0.525451	0.00247885
E2F2	5.78424	5.6742	6.54163	3.27707	3.00722	3.1799	6.00002	0.472261	3.15473	0.136674	0.525786	0.00839212
MCM10	16.4437	17.1871	16.3752	8.72621	8.79631	8.82093	16.6687	0.450281	8.78115	0.0491461	0.526806	0.00105183
CYP4F3	1.52636	1.43636	1.37407	0.835263	0.66049	0.788977	1.4456	0.076564	0.761577	0.090551	0.526825	0.00644625
LINC00669	2.96869	2.99362	2.82008	1.95025	1.55847	1.12376	2.92746	0.0938284	1.54416	0.413431	0.527474	0.0197615
MCM2	49.0719	49.6973	52.9835	26.5041	26.4474	27.1058	50.5842	2.10122	26.6858	0.364863	0.527551	0.00177786
GINS4	7.15779	7.08307	6.84401	3.27548	4.17356	3.74356	7.02829	0.163906	3.73087	0.449175	0.530836	0.00804688
DMC1	2.79667	2.42237	2.68375	1.44565	1.46822	1.28544	2.63426	0.191994	1.39977	0.0996537	0.531371	0.0127663
HELLS	18.2206	16.9379	16.7207	9.78419	9.11557	8.70284	17.2931	0.810575	9.20087	0.545698	0.532055	0.000500605
GFRA1	2.7995	2.95232	2.68009	1.26003	1.62125	1.6152	2.81064	0.136456	1.49883	0.206826	0.533269	0.0107837
CDC6	26.8562	28.5948	26.626	13.4618	15.2431	15.0663	27.359	1.07641	14.5904	0.981386	0.533294	0.00223438
SERPINH1	32.9158	28.6724	29.9217	16.425	16.2079	16.4443	30.5033	2.18067	16.3591	0.131269	0.536305	0.00722913
RIMS2	2.8864	2.8974	2.89096	1.5786	1.55204	1.5365	2.89159	0.00552671	1.55571	0.021289	0.538014	0.000114255
GPNMB	97.5448	97.7141	93.9049	51.16	51.0602	53.3946	96.3879	2.15204	51.8716	1.3199	0.538154	0.00202146
LARP6	1.80909	1.48219	1.42316	0.877924	0.578733	1.08185	1.57148	0.207882	0.846169	0.253057	0.538454	0.0635748
C9orf40	1.9783	1.67284	2.19171	1.08547	0.962139	1.10481	1.94762	0.260792	1.05081	0.0773946	0.539534	0.0143539
AUNIP	10.8428	11.7953	11.0397	6.71766	5.6869	5.76879	11.2259	0.502818	6.05778	0.572935	0.539624	0.0121457
TUB	1.48516	1.40914	1.48517	0.771949	0.816057	0.783101	1.45982	0.0438931	0.790369	0.0229346	0.541414	0.00326063
CDH24	1.56231	2.24231	2.22164	1.19262	0.978517	1.09332	2.00875	0.386769	1.08815	0.107145	0.541705	0.0804634
RNF24	7.02688	6.1721	7.07632	3.49596	3.70472	3.80397	6.75843	0.508381	3.66822	0.157216	0.542761	0.0105692
CHN1	4.50559	4.5079	4.45532	2.47739	2.0491	2.78765	4.4896	0.0297127	2.43805	0.370844	0.543043	0.0121977
SYT12	7.56648	7.54281	8.14961	4.21402	3.75352	4.68333	7.75297	0.343707	4.21696	0.464912	0.543915	0.00136621
MICA	1.28631	2.00568	1.65741	0.803349	1.09084	0.800348	1.6498	0.359745	0.898179	0.166856	0.544417	0.0309362
ANXA9	4.60154	4.88302	5.22506	2.75002	2.79209	2.46935	4.90321	0.31225	2.67049	0.175455	0.544641	0.0143598
BTG3	12.5514	11.4499	10.8146	6.66834	6.07934	6.22518	11.6053	0.878766	6.32429	0.306752	0.544948	0.00503408
PCK2	30.9985	33.5656	34.458	18.6016	17.2033	18.2892	33.0074	1.79604	18.0314	0.733941	0.546283	0.0073467
PKMYT1	7.17023	9.5835	10.0993	5.56302	4.77354	4.33782	8.95101	1.56362	4.89146	0.621054	0.54647	0.0839248
LAMB1	8.5182	8.48055	8.51152	4.48448	4.90786	4.55762	8.50342	0.0200885	4.64999	0.226299	0.546837	0.00135998
MAPT	2.88237	2.686	2.63302	1.37677	1.41677	1.69716	2.7338	0.131367	1.4969	0.17458	0.547554	0.0173875
ZNF442	2.48461	3.26267	2.50187	1.38969	1.74248	1.39056	2.74972	0.444314	1.50758	0.203433	0.548266	0.0123103
AMOTL1	9.36612	9.02661	9.64326	5.07561	4.98328	5.33059	9.34533	0.30885	5.12983	0.179891	0.548919	0.000419075
MCOLN2	1.02212	1.25513	1.08977	0.528269	0.780634	0.552592	1.12234	0.119871	0.620498	0.139214	0.552861	0.00136068
C16orf59	4.47544	6.6288	6.68461	3.26994	3.35729	3.20798	5.92962	1.25966	3.2784	0.0750139	0.552886	0.0673634
C12orf45	21.5558	21.8294	17.0671	12.0566	11.009	10.4446	20.1508	2.67404	11.1701	0.817981	0.554325	0.0185142
CHST3	1.42065	1.56454	1.32417	0.763324	0.767951	0.864617	1.43645	0.120962	0.798631	0.0571927	0.555974	0.022705
MELK	21.1136	21.7546	22.1801	10.8082	11.5466	13.8473	21.6828	0.536866	12.0674	1.58506	0.556542	0.00442721
ZNF486	5.12588	4.46434	4.40251	2.75087	2.52231	2.5151	4.66424	0.400983	2.59609	0.134089	0.556595	0.00551587
RAB30	1.80304	2.28926	2.4206	0.793691	1.40623	1.43927	2.17097	0.325331	1.21306	0.363563	0.558767	0.00159486
IL6R	2.17669	1.71468	1.94558	1.01422	1.04577	1.20228	1.94565	0.231005	1.08742	0.100712	0.5589	0.0305817
ARHGEF26	4.79913	4.33029	4.72657	2.31666	2.48897	2.94964	4.61866	0.25236	2.58509	0.327254	0.559705	0.0120442
LYPD6B	3.33214	3.91651	3.40189	2.2951	1.87365	1.80789	3.55018	0.319162	1.99221	0.26436	0.561158	0.0331431
REEP1	5.64369	6.09102	5.58974	3.08697	3.41381	3.22915	5.77482	0.275166	3.24331	0.163879	0.56163	0.00132574
PSMC3IP	7.29289	7.22456	7.00312	4.03116	4.20409	3.85663	7.17352	0.151477	4.03063	0.173731	0.561875	0.000491019
MRPS9	50.9294	51.9854	46.8832	28.471	27.9731	27.7462	49.9327	2.69318	28.0634	0.370748	0.562026	0.00429508
EXO1	21.3928	22.4089	19.5989	11.3821	12.3227	11.9553	21.1335	1.42283	11.8867	0.474038	0.562457	0.00743708
ZNF695	20.9347	23.0247	19.2572	10.3887	12.0972	13.0988	21.0722	1.88751	11.8616	1.37033	0.562901	0.0265042
LRR1	22.4311	25.7274	21.1097	12.8073	12.3634	13.9232	23.0894	2.37819	13.0313	0.803664	0.564385	0.0304514
ZNF724P	7.71109	7.11879	6.92002	2.98552	4.15798	5.1325	7.24997	0.411526	4.092	1.07501	0.564416	0.0659551
ADM	2.34481	2.01402	3.01964	1.62844	1.13637	1.42492	2.45949	0.512525	1.39658	0.247256	0.567832	0.0588634
UBE2E2	7.59613	6.89109	6.57869	3.97269	4.54069	3.45783	7.02197	0.521194	3.9904	0.541647	0.568274	0.0145864
PPL	5.56238	4.96725	5.58529	2.79147	3.07315	3.30072	5.37164	0.350399	3.05511	0.255104	0.568749	0.0117749
MTHFD1	36.1583	33.1601	36.1546	19.6278	19.2045	21.1645	35.1577	1.72994	19.9989	1.03136	0.568836	0.00242652
IL1RN	2.7856	2.63938	2.97481	1.83781	1.48919	1.45452	2.79993	0.168174	1.59384	0.211994	0.569243	0.0187713
MAP3K9	1.89549	2.14872	1.95255	1.08441	1.03425	1.30258	1.99892	0.132831	1.14041	0.142662	0.570515	0.0242468
NRM	3.36045	3.51405	4.84717	2.19382	2.09648	2.4028	3.90722	0.817633	2.23103	0.156514	0.571002	0.0503071
LIN52	7.71974	8.24462	8.4512	4.88914	4.91655	4.14052	8.13852	0.377096	4.64874	0.440342	0.571202	0.015174
FAH	9.63413	9.10027	8.91064	5.64925	5.03996	5.1179	9.21501	0.375145	5.26904	0.331572	0.571788	0.000407215
DSCC1	15.7979	15.6822	14.9233	8.79437	8.44896	9.30055	15.4678	0.475086	8.84796	0.428317	0.572024	0.00572255
NMT2	2.34611	2.23647	2.21067	1.30964	1.39387	1.18356	2.26442	0.071915	1.29569	0.105847	0.572196	0.00421884
LOC729020	2.78047	3.18404	3.07667	1.51565	1.64339	2.02408	3.01373	0.209018	1.72771	0.264494	0.573279	0.0118561
CTNNAL1	15.7007	15.8565	14.4223	8.44912	8.90621	9.08848	15.3265	0.786925	8.8146	0.329377	0.575122	0.00825722
FANCG	44.5317	52.7251	53.3745	29.1769	29.5807	27.9669	50.2104	4.92863	28.9082	0.839792	0.57574	0.0198226
SIPA1L1	4.50019	4.61825	4.48918	2.47962	2.58447	2.77862	4.53587	0.0715524	2.61424	0.151706	0.576347	0.00300665
TONSL	7.66009	9.63225	10.3808	5.47774	5.30389	5.175	9.22438	1.40547	5.31888	0.151925	0.576611	0.0490181
SNORD8	512.192	466.377	243.374	497.951	207.416	0	407.314	143.813	235.122	250.129	0.57725	0.161433
TXNRD1	52.7797	56.5133	53.6473	30.7972	31.5485	31.7412	54.3134	1.9539	31.3623	0.498785	0.577432	0.00191983
FAM46B	3.77376	3.30592	3.79564	2.43834	2.08507	1.76449	3.62511	0.27664	2.09597	0.337057	0.578181	0.0263343
STC2	12.0726	13.5322	13.2222	7.17205	7.73459	7.54279	12.9423	0.768994	7.48314	0.285974	0.578191	0.00264639
FREM2	6.37981	6.22346	6.34931	3.52795	3.55373	3.88349	6.31753	0.0828792	3.65506	0.198249	0.578558	0.00174918
FANCM	5.0579	4.77218	4.10534	2.8033	2.59169	2.66748	4.64514	0.488822	2.68749	0.107215	0.57856	0.0172855
PTPLA	1.86971	1.56506	1.59754	1.22058	0.93343	0.766223	1.67744	0.167304	0.973411	0.229802	0.580297	0.00812402
MOCOS	5.45543	5.71956	6.70533	3.49991	3.32209	3.55503	5.96011	0.658756	3.45901	0.121737	0.58036	0.0188964
MT1F	3.02992	2.75116	3.0885	1.60486	1.81518	1.72898	2.95653	0.180248	1.71634	0.105728	0.580526	0.0149334
DDX12P	1.71258	2.53921	3.02667	1.56821	1.42328	1.23403	2.42615	0.6643	1.40851	0.167579	0.580551	0.167215
CLSPN	8.87217	9.64179	9.96581	5.74418	5.5789	5.27812	9.49326	0.561746	5.53373	0.23629	0.582912	0.0128489
OLFM1	9.34345	7.56863	6.75493	5.13806	3.88653	4.7755	7.889	1.32366	4.60003	0.643952	0.583094	0.0392985
CDCA4	11.0557	11.4972	11.2184	6.50907	6.55514	6.63297	11.2571	0.22328	6.56573	0.0626248	0.583252	0.000718767
ORC6	22.5502	26.4205	23.5293	14.2925	12.9653	15.034	24.1667	2.01233	14.0973	1.04808	0.583335	0.0271635
HSPB8	19.0835	19.7208	18.7831	11.5901	10.9437	11.0854	19.1958	0.478831	11.2064	0.339763	0.583794	0.00247542
TRIM16	19.0178	20.3137	19.8901	11.9957	11.2223	11.3678	19.7405	0.66077	11.5286	0.41101	0.584007	0.00560115
HNRNPUL2-BSCL2	7.47646	5.54217	6.57087	3.73209	3.93292	3.77959	6.52983	0.967798	3.81487	0.10496	0.584221	0.0480389
UXS1	8.94508	6.96571	7.25764	3.83864	4.61897	5.08737	7.72281	1.06853	4.51499	0.630825	0.584631	0.0777285
CLSTN3	2.00888	1.93316	1.76933	1.024	1.24497	1.07802	1.90379	0.122446	1.11566	0.115194	0.586022	0.0152272
ZNF738	1.29497	1.13353	1.0147	0.630686	0.68848	0.698664	1.14773	0.140674	0.67261	0.0366626	0.586033	0.0428507
LOC100505806	1.48302	1.49588	1.81151	1.19822	0.891508	0.722064	1.5968	0.186053	0.937264	0.241353	0.586963	0.106134
HEY2	4.23368	4.72608	4.50505	2.60352	2.39771	2.91911	4.48827	0.246628	2.64011	0.262619	0.588225	0.0165081
CHEK1	18.1183	17.153	15.998	9.91799	10.3644	9.88596	17.0898	1.06156	10.0561	0.267461	0.588429	0.00756245
TCOF1	12.9312	12.5597	14.0989	7.51244	7.32534	8.48742	13.1966	0.803189	7.77507	0.623969	0.589172	0.000403034
PSAT1	34.4439	33.5835	32.4518	18.1548	20.3241	20.7455	33.4931	0.999124	19.7415	1.39015	0.58942	0.00943985
POLE2	10.8643	10.331	8.923	5.68528	6.05649	6.01247	10.0394	1.00296	5.91808	0.202809	0.589483	0.0246501
VRK1	25.8481	25.9686	23.2849	15.8479	13.7975	14.6629	25.0339	1.51585	14.7694	1.02934	0.589978	0.00997723
RRM2	49.9792	46.6173	45.7532	29.2838	27.1612	27.562	47.4499	2.23264	28.0023	1.12773	0.590145	0.00137893
CRYBG3	2.26421	2.42005	2.40916	1.48756	1.39143	1.30733	2.36447	0.0870011	1.39544	0.0901819	0.590169	0.010172
RND3	14.141	16.8018	14.6553	9.49593	9.40452	8.05869	15.1994	1.41137	8.98638	0.804702	0.591234	0.0168689
CSDE1	208.967	204.774	192.231	176.518	0	182.313	201.991	8.70825	119.61	103.626	0.592158	0.312571
SRRM1	9.16579	8.20016	8.36542	5.01898	4.49561	5.73004	8.57712	0.516453	5.08154	0.619589	0.592453	0.0160769
HIST1H3H	414.822	438.981	469.649	275.797	246.267	262.913	441.151	27.4778	261.659	14.8049	0.593128	0.0129593
IRF2BPL	5.47675	5.95549	6.40243	3.50834	3.4633	3.60663	5.94489	0.462931	3.52609	0.0732951	0.59313	0.00983395
CBR3	18.1804	17.4463	18.8098	10.6373	10.4217	11.2561	18.1455	0.68242	10.7717	0.433132	0.593629	0.000560369
METTL21D	4.32674	5.69227	5.31917	2.73188	3.23683	3.14595	5.11273	0.705785	3.03822	0.269162	0.594247	0.0145816
CTSC	15.3737	16.1436	15.1286	9.66345	10.0639	7.99567	15.5486	0.52963	9.24101	1.09692	0.594329	0.00453477
ACSM3	3.68385	3.51531	3.20212	2.63136	1.4982	2.05451	3.46709	0.244458	2.06136	0.566611	0.594549	0.0445104
SASS6	9.52888	8.71973	8.07891	5.11119	5.02955	5.52042	8.77584	0.726612	5.22039	0.263023	0.594859	0.0223719
HSPA4L	1.44421	1.27405	1.41466	0.979646	0.841493	0.640463	1.37764	0.0909201	0.820534	0.17056	0.595608	0.0361749
PLA2G2A	6.63472	5.21076	5.68375	3.74376	3.0565	3.65295	5.84308	0.725227	3.4844	0.373346	0.59633	0.0127137
HLA-DQB1	1.13944	1.23763	1.54642	0.859164	0.646953	0.835884	1.30783	0.212378	0.780667	0.116383	0.596918	0.0543637
SPSB1	2.42094	2.30646	2.64741	1.63149	1.37043	1.40121	2.45827	0.173513	1.46771	0.14267	0.59705	0.0179789
JPH1	4.59622	4.70066	3.78261	2.49996	2.6579	2.66537	4.35983	0.502607	2.60774	0.0934178	0.59813	0.0313604
DEGS2	8.35654	10.2433	11.3113	6.08059	5.47572	6.35097	9.97038	1.49617	5.96909	0.448151	0.598683	0.0436429
WWOX	2.57946	3.46588	2.99803	1.57084	2.4632	1.38352	3.01446	0.443438	1.80585	0.576932	0.599064	0.027061
CCDC150	1.48303	2.19909	1.93672	1.0802	1.29315	0.994317	1.87295	0.362265	1.12256	0.153853	0.599353	0.0498392
CHTF18	4.77876	6.26152	7.06964	3.6289	3.41924	3.82091	6.03664	1.16188	3.62302	0.2009	0.600171	0.0641538
ERI1	10.2045	9.25767	8.35264	5.53267	5.82261	5.36557	9.2716	0.926009	5.57362	0.231255	0.601149	0.0180593
HIPK2	5.15356	4.65668	4.96244	2.95143	2.52448	3.40711	4.92423	0.250634	2.96101	0.441393	0.601314	0.0107224
THAP10	1.37706	1.33381	1.21218	1.04376	0.596785	0.718538	1.30768	0.0854886	0.786361	0.231077	0.601339	0.0471286
FLVCR2	1.72733	1.57672	1.4393	1.09393	0.841256	0.919106	1.58112	0.144065	0.951431	0.129401	0.601746	0.00960796
IFRD1	41.2557	44.7311	40.9327	26.2108	25.0541	25.1946	42.3065	2.10597	25.4865	0.631184	0.602425	0.00727427
AHR	13.6088	12.7625	11.9233	8.28907	7.64378	7.1933	12.7649	0.842752	7.70872	0.550764	0.603901	0.0011699
ZNF670-ZNF695	1.81798	3.13384	2.05696	1.70774	1.64454	0.883536	2.33626	0.700984	1.41194	0.4587	0.604359	0.157044
IL1RAP	3.32293	2.87824	2.66503	1.80516	1.64176	1.9122	2.9554	0.335669	1.78637	0.136195	0.604444	0.034627
CRAT	67.2039	66.9896	74.8357	45.7926	38.9985	41.6376	69.6764	4.46937	42.1429	3.42512	0.604838	0.0149965
ARHGAP26	1.36783	1.14735	1.12823	0.734805	0.693769	0.776174	1.21447	0.133157	0.734916	0.0412026	0.605133	0.0281084
TIMM9	27.5435	24.5023	20.3647	15.8098	14.1864	13.8245	24.1368	3.60333	14.6069	1.05734	0.605171	0.0254444
HIST1H2AL	287.177	284.152	294.354	179.927	168.822	175.259	288.561	5.23992	174.669	5.57593	0.605312	0.00093992
MAP4K4	11.335	12.64	11.8537	6.80902	7.1045	7.77664	11.9429	0.657057	7.23005	0.495878	0.605385	0.0082698
LOC100133669	2.86371	3.1498	3.28773	1.53334	1.87547	2.22212	3.10041	0.216281	1.87698	0.344392	0.605396	0.00430728
PTGR1	16.2821	17.9742	17.8822	11.1417	10.9219	9.50596	17.3795	0.951489	10.5232	0.887773	0.605494	0.0182535
HIST1H3D	199.375	211.517	233.724	130.701	131.32	128.469	214.872	17.4185	130.163	1.49962	0.605771	0.0158643
SNORA80B	104.726	236.502	243.763	126.004	68.5861	159.887	194.997	78.2612	118.159	46.1532	0.605953	0.295467
LOXL4	11.7085	12.1311	12.5548	7.436	7.11296	7.55134	12.1315	0.42315	7.36677	0.227243	0.607245	0.00265795
BARD1	23.6407	22.3116	20.9743	13.5008	14.4777	12.69	22.3089	1.3332	13.5562	0.895135	0.607658	0.00643759
TP53I3	4.30534	3.75237	2.71007	1.93427	2.20168	2.4095	3.58926	0.810046	2.18182	0.238237	0.607874	0.144352
NQO1	172.678	185.151	168.298	110.462	101.523	108.073	175.376	8.74437	106.686	4.62809	0.608328	0.0116859
TUBA4A	8.23911	6.61827	7.0351	4.80159	3.88963	4.63471	7.29749	0.841676	4.44198	0.485569	0.608699	0.0112923
TTC7A	3.38258	3.436	3.52513	2.11964	2.02636	2.15073	3.4479	0.0720166	2.09891	0.0647246	0.60875	0.00107246
ZNF257	3.36249	3.51469	3.55377	1.86997	2.2779	2.20498	3.47698	0.101061	2.11762	0.217545	0.609038	0.00295125
FBLN1	2.53804	2.49158	2.27946	1.15893	1.70012	1.59478	2.43636	0.137851	1.48461	0.286923	0.609356	0.047796
HIST1H2BH	580.267	599.125	573.317	356.701	363.269	348.06	584.236	13.354	356.01	7.62801	0.60936	0.00028385
ASNS	30.7028	32.7541	31.8796	20.0358	19.5156	18.6011	31.7788	1.02936	19.3842	0.726324	0.609971	0.004823
GATA4	5.64995	5.44822	5.46192	3.26333	3.18821	3.65472	5.52003	0.112722	3.36875	0.250486	0.610278	0.00661763
SIAH2	42.063	43.42	44.8774	25.5928	27.482	26.4883	43.4535	1.4075	26.521	0.945025	0.610332	0.00192695
MASTL	23.1236	21.8457	20.2996	12.7355	13.3047	13.8083	21.7563	1.41412	13.2828	0.536734	0.610528	0.0171868
MB21D2	8.27157	7.74536	6.89475	4.6707	4.89614	4.42195	7.63723	0.69475	4.66293	0.23719	0.610553	0.0122024
IGF2R	8.24095	6.04972	6.10796	3.6092	3.92938	4.91918	6.79954	1.24863	4.15259	0.682919	0.610716	0.123539
NUDT8	12.5813	13.2229	15.2406	9.83748	8.05576	7.27261	13.6816	1.38772	8.38862	1.31443	0.613131	0.0725796
CDCA2	16.1824	16.5903	15.0284	9.60825	9.78497	9.92359	15.9337	0.810106	9.77227	0.158053	0.613308	0.00738681
ZRANB3	5.0717	5.75424	5.25232	3.69818	3.31392	2.85056	5.35942	0.35365	3.28755	0.424425	0.613416	0.0272737
LRRC8D	15.4726	16.0019	15.0631	9.6098	9.65393	9.28325	15.5125	0.470672	9.51566	0.202479	0.613418	0.00087173
PCNXL2	1.59093	1.80711	1.8527	1.23376	1.03104	0.956642	1.75025	0.139843	1.07381	0.143425	0.613522	0.0536626
EEF1A2	115.502	131.094	147.086	86.1223	75.4535	79.9783	131.227	15.7924	80.518	5.35484	0.613577	0.0452283
HIST1H2BL	355.328	349.657	360.787	225.897	221.803	206.304	355.257	5.56534	218.001	10.3349	0.613643	0.00392595
OXCT1	30.8495	33.0755	30.2598	19.2001	19.2448	19.3803	31.3949	1.48498	19.2751	0.0938353	0.613955	0.00527572
GOT1	36.3798	40.1473	35.8573	22.1074	22.6561	24.3058	37.4615	2.34063	23.0231	1.14423	0.614581	0.0138432
PDLIM7	3.64315	3.14892	3.70569	2.09619	2.21435	2.1428	3.49925	0.305005	2.15111	0.0595171	0.614735	0.0227389
ARF6	40.9593	38.8399	35.3724	23.2734	22.5749	24.9554	38.3905	2.82043	23.6012	1.22364	0.614767	0.0218802
LOC730101	4.99308	6.05051	5.99936	3.69298	2.82154	3.9736	5.68098	0.59629	3.49604	0.600749	0.615393	0.0603361
POLQ	9.17298	10.1966	9.96122	6.05797	5.756	6.23707	9.77693	0.536116	6.01701	0.243136	0.61543	0.0102218
GPER	1.57887	1.82073	2.06722	1.27793	1.29907	0.787792	1.82227	0.244179	1.1216	0.289277	0.615493	0.141771
APOBEC3F	1.37434	1.04942	1.37906	0.690778	0.722526	0.928552	1.26761	0.18897	0.780619	0.129094	0.615821	0.0431416
ATP6V0E2-AS1	1.95427	1.83375	2.14113	1.39659	1.16088	1.09567	1.97638	0.154879	1.21771	0.158306	0.616132	0.0356446
CHAF1A	11.6742	12.1726	11.9819	7.17859	7.14325	7.75931	11.9429	0.251478	7.36038	0.345932	0.616298	0.0026621
HIST1H3G	362.053	420.265	423.212	246.682	246.129	250.221	401.843	34.4909	247.677	2.22016	0.616353	0.0154693
INPP5J	2.06425	2.34272	2.14918	1.7296	1.27524	1.03756	2.18538	0.142721	1.34747	0.351628	0.616581	0.07975
C1R	1.10026	1.06809	1.19448	0.663535	0.61486	0.795083	1.12094	0.0656845	0.691159	0.0932331	0.616587	0.00136981
HIST1H2BF	247.289	230.193	241.837	153.752	136.47	153.8	239.773	8.73289	148.007	9.99165	0.617281	0.000412836
ACOT2	24.5634	25.1397	21.8301	15.1795	14.7714	14.2546	23.8444	1.76807	14.7352	0.463513	0.617972	0.00796425
CITED4	1.24344	1.41843	1.56958	0.900306	0.797188	0.918404	1.41048	0.163215	0.871966	0.0653888	0.618204	0.0316027
MTA1	10.73	11.7433	12.532	7.63886	7.03588	6.97935	11.6684	0.90333	7.21803	0.365544	0.618595	0.0253309
STOM	20.1211	19.765	19.4665	11.3663	12.6068	12.7462	19.7842	0.327722	12.2398	0.759649	0.618664	0.00664844
MYBL2	15.5763	16.9208	17.8983	11.4776	9.4918	10.2086	16.7985	1.16582	10.3927	1.00561	0.618668	0.0310573
CBX2	10.2761	11.9946	12.3191	7.7518	6.33162	7.31625	11.5299	1.09791	7.13322	0.727566	0.61867	0.0441177
HIST1H1D	393.957	385.544	372.698	249.234	235.656	228.124	384.066	10.7063	237.671	10.6983	0.618829	0.000142382
CHAF1B	9.85807	10.4833	9.87484	5.65034	6.61565	6.43443	10.0721	0.356234	6.23347	0.513073	0.618887	0.00332751
SLC25A10	27.9748	31.7578	34.9652	20.406	19.8721	18.3318	31.5659	3.49915	19.5366	1.07702	0.618915	0.0442361
GK	1.59445	1.53674	1.28485	0.868084	0.887332	0.978802	1.47201	0.164637	0.911406	0.0591548	0.619156	0.0492278
ALDH1B1	4.63075	4.30783	4.67353	2.87948	2.97857	2.57394	4.53737	0.199935	2.81066	0.21091	0.619448	0.0162324
SOCS4	10.6847	10.5074	10.2333	6.66161	6.03519	6.78606	10.4751	0.227423	6.49429	0.402429	0.619972	0.00550679
HIST1H1B	534.479	526.67	528.024	336.687	321.259	327.623	529.724	4.17295	328.523	7.75328	0.620177	0.000123429
SYNDIG1	1.85001	1.99218	2.23435	1.64557	1.03838	1.08535	2.02551	0.194326	1.25643	0.33782	0.620304	0.116201
CTXN1	1.14759	1.45459	2.38839	1.03866	0.970741	1.08672	1.66352	0.646248	1.03204	0.0582722	0.620394	0.21479
RPS2	679.657	678.713	569.644	413.532	395.155	387.561	642.671	63.2453	398.749	13.3534	0.620456	0.0160965
SLC39A8	3.52879	3.48938	3.27127	2.41327	2.02477	1.95328	3.42981	0.138709	2.13044	0.247532	0.621153	0.00601154
RNASEH2A	67.4477	69.1611	69.2263	44.8422	43.5676	39.4893	68.6117	1.00858	42.633	2.79615	0.621367	0.0062752
HES4	6.92347	7.3144	9.60613	4.84041	6.50095	3.48331	7.948	1.44922	4.94156	1.51136	0.621736	0.201139
TEX14	1.54218	1.35183	1.68343	0.846247	0.944242	1.05569	1.52581	0.166405	0.948726	0.104793	0.621784	0.0219839
ZNF85	7.19096	6.56831	6.01026	3.898	4.35704	4.04299	6.58984	0.590644	4.09934	0.234651	0.62207	0.0257265
HJURP	18.0685	19.4273	19.3081	12.103	11.1983	12.0352	18.9346	0.752458	11.7788	0.503898	0.622079	0.00830047
FANCB	6.24872	6.03835	6.18529	4.05677	3.98644	3.45547	6.15745	0.107912	3.83289	0.328744	0.62248	0.00780849
ESCO2	11.4109	11.5634	11.2288	6.93648	6.80175	7.57339	11.401	0.167518	7.10387	0.412156	0.62309	0.00589559
HAUS8	7.30471	7.05566	7.42438	4.54341	4.41375	4.62127	7.26158	0.188105	4.52614	0.104832	0.6233	0.000311595
LYAR	19.1291	16.2028	16.824	10.298	10.9256	11.3043	17.3853	1.54179	10.8426	0.508254	0.623667	0.0293543
MBNL3	2.24481	2.18722	2.09735	1.36543	1.35289	1.36219	2.17646	0.0743165	1.36017	0.00650947	0.624946	0.00271227
NCOA7	1.41985	1.65791	1.49077	0.923315	0.853227	1.07886	1.52284	0.122228	0.951801	0.115482	0.625015	0.041012
ZNF93	7.35513	7.2268	7.55068	4.86902	3.97477	4.99241	7.37754	0.163098	4.61207	0.555353	0.62515	0.00770557
HN1	80.7544	86.1864	78.3471	51.8244	51.5584	49.9662	81.7626	4.01573	51.1163	1.00489	0.62518	0.00421997
HIST1H2AM	463.616	472.198	474.748	285.654	283.277	313.253	470.187	5.83202	294.061	16.6629	0.625413	0.00204157
FAM161A	1.23227	1.36551	1.20947	0.684708	0.81572	0.882327	1.26908	0.0842825	0.794252	0.100543	0.625847	0.0233437
DIRAS1	2.94749	2.55311	2.62912	1.84253	1.47737	1.7715	2.70991	0.209234	1.69713	0.193606	0.62627	0.00588431
ANKRD32	4.77326	4.36379	4.04252	2.70129	2.84993	2.70384	4.39319	0.366256	2.75169	0.0850908	0.626353	0.0176622
SRGAP2D	3.89218	3.88947	5.04998	2.76268	2.28436	2.99117	4.27721	0.66924	2.6794	0.360689	0.626437	0.027056
CLCN2	2.74953	3.09779	2.85931	2.03801	1.69021	1.73093	2.90221	0.178049	1.81972	0.190141	0.627011	0.0331776
NCAM2	9.32311	8.83032	8.89744	5.67962	5.48484	5.81335	9.01696	0.267252	5.65927	0.165198	0.627625	0.00230833
TP53	25.3978	24.0005	28.6452	17.0896	14.9725	16.9513	26.0145	2.38297	16.3378	1.1844	0.628027	0.0111361
HSP90AA1	400.809	345.377	364.018	234.25	215.269	248.502	370.068	28.2069	232.674	16.6725	0.628732	0.0119856
DTNB	4.44439	3.59387	3.31131	2.37214	2.28601	2.47832	3.78319	0.589787	2.37882	0.096329	0.628788	0.0601697
TPPP	2.58459	2.66289	2.86396	1.64467	1.94833	1.50751	2.70381	0.144111	1.70017	0.22559	0.628805	0.0333486
LEPREL4	1.98356	1.51395	1.47458	0.962106	1.15257	1.01187	1.65736	0.28318	1.04218	0.0987838	0.628819	0.0956033
PXDN	7.10223	6.42109	6.78059	4.62264	3.91474	4.23657	6.76797	0.340745	4.25798	0.354435	0.629137	5.54303e-05
SKP2	17.9203	20.1427	19.2835	11.3268	12.0744	12.7109	19.1155	1.12068	12.0374	0.692793	0.629718	0.00485747
MYOF	19.5173	18.8676	18.6398	11.7035	12.0241	12.187	19.0082	0.45534	11.9715	0.245999	0.629808	0.00328959
REST	10.9219	10.9588	10.1378	6.45819	6.11576	7.60256	10.6728	0.46372	6.7255	0.778612	0.630152	0.0312358
F7	2.65562	2.53341	2.9585	1.39625	1.97828	1.76062	2.71584	0.21885	1.71172	0.294081	0.630271	0.0467961
SPECC1	6.70999	6.66242	6.57097	4.57632	3.92033	4.08657	6.64779	0.0706548	4.19441	0.341031	0.630947	0.00512527
SLC18B1	3.37869	4.24112	4.13908	3.02822	2.38604	2.00625	3.91963	0.471238	2.4735	0.516569	0.631055	0.120627
LTF	2.49662	3.49837	3.1154	2.02843	1.58235	2.13988	3.0368	0.50548	1.91689	0.295028	0.63122	0.118479
HIST1H2AD	354.076	343.288	329.484	216.775	214.631	217.002	342.283	12.3268	216.136	1.3083	0.631455	0.0033083
PASK	3.97538	4.58852	4.32765	2.84262	2.67069	2.63123	4.29718	0.307703	2.71485	0.1124	0.631774	0.0211242
ZNF519	3.2758	3.61736	3.12458	2.43744	1.90013	1.99821	3.33925	0.252442	2.11193	0.286137	0.632456	0.0416665
TACC1	4.62079	4.66201	4.52072	2.98328	2.7164	3.03097	4.60117	0.072659	2.91022	0.169535	0.632494	0.00624716
RASL11A	1.72771	1.87668	2.0483	1.14954	1.09974	1.32771	1.88423	0.160428	1.19233	0.119857	0.632794	0.00722826
ABHD14A	1.33586	1.37091	1.57156	0.874335	0.654114	1.17915	1.42611	0.127177	0.902533	0.263651	0.632864	0.0337141
SIX4	7.94425	7.76841	7.43083	4.62082	4.94984	5.07733	7.7145	0.260921	4.88266	0.235552	0.632921	0.00964033
NETO2	9.95193	11.5276	10.3284	6.93621	6.33756	6.86747	10.6026	0.822855	6.71375	0.327595	0.633214	0.0278682
SLC7A8	5.48824	4.40675	5.40041	3.35496	2.77926	3.55302	5.09847	0.600652	3.22908	0.401946	0.633343	0.00607916
RBMX	79.5305	76.255	70.7062	46.1776	46.1081	51.2357	75.4972	4.46069	47.8405	2.94056	0.633672	0.0222573
ERCC6L	5.63441	5.65597	5.12353	3.32384	3.55953	3.52266	5.4713	0.301373	3.46868	0.12678	0.633976	0.0108356
ST7	19.9806	21.4616	22.5875	12.9388	14.5395	13.1555	21.3432	1.30747	13.5446	0.868395	0.634609	0.0108084
MPP3	2.08054	3.20921	3.44537	1.51905	1.983	2.04194	2.91171	0.729432	1.848	0.286396	0.634678	0.0534327
SUPT16H	87.2079	90.0929	85.8621	55.1013	56.127	56.0811	87.721	2.16156	55.7698	0.579393	0.635764	0.00143244
MTHFD2L	2.44257	2.92112	2.46973	1.93512	1.74089	1.30522	2.61114	0.268794	1.66041	0.32257	0.635895	0.0503033
MYH10	3.19631	3.02392	3.14789	1.87067	2.02015	2.06706	3.12271	0.0889114	1.98596	0.102562	0.635974	0.00720741
CERK	2.74247	3.17734	2.81258	1.91006	1.93693	1.70985	2.9108	0.23348	1.85228	0.124078	0.636348	0.0125756
CDC20	37.1729	38.4599	40.492	24.9214	23.3998	25.5931	38.7083	1.67343	24.6381	1.12376	0.636507	0.00416165
FAM184A	1.01822	1.26548	1.15709	0.75854	0.623078	0.810097	1.14693	0.123943	0.730572	0.0965955	0.63698	0.0693962
ANO5	2.147	2.28678	1.80497	1.45397	1.32436	1.20031	2.07958	0.247879	1.32621	0.12684	0.63773	0.0197928
NAA30	11.113	12.2767	10.5035	7.10186	6.98313	7.53002	11.2977	0.900919	7.205	0.287665	0.637739	0.0258415
DCLRE1B	4.44838	4.3834	4.36959	2.60624	2.761	3.05183	4.40046	0.0420733	2.80636	0.226231	0.637742	0.0089739
CDKN3	60.7027	52.7339	50.0354	35.6884	34.0454	34.5338	54.4907	5.54639	34.7559	0.843711	0.637832	0.0194808
KIF18B	3.35856	3.11304	3.86719	2.42795	2.06466	2.10243	3.44626	0.384648	2.19835	0.199737	0.637893	0.0409635
KRT15	20.0703	19.8905	20.4113	12.9378	13.7603	11.8251	20.124	0.264525	12.8411	0.97122	0.638096	0.00944785
AP5M1	34.4464	33.0978	30.1675	20.6981	20.1246	21.556	32.5706	2.18763	20.7929	0.720393	0.638395	0.0179338
ADCY3	1.17594	1.29464	1.26076	0.614105	0.903292	0.864825	1.24378	0.0611446	0.794074	0.15704	0.638436	0.0151975
GPD2	21.5695	21.8824	21.1159	13.9152	13.7085	13.6028	21.5226	0.385396	13.7422	0.158898	0.638499	0.000666144
MDK	275.744	287.783	320.089	192.955	182.466	189.418	294.539	22.9314	188.28	5.33635	0.639236	0.0165222
HIST1H2BN	188.002	187.332	208.538	123.225	121.759	128.268	194.624	12.0545	124.417	3.41438	0.63927	0.00510781
MCM6	30.9925	30.5015	31.2413	18.7998	20.752	19.7363	30.9118	0.37645	19.7627	0.976368	0.639326	0.00422965
PARP2	25.7386	30.0021	29.0332	16.8986	18.866	18.4465	28.258	2.23497	18.0704	1.03623	0.639479	0.00458503
RMI2	22.8782	23.2768	20.1158	14.3025	12.9774	15.0996	22.0903	1.72151	14.1265	1.07199	0.63949	0.0360984
DYNC1H1	31.527	28.7582	27.8436	16.9562	18.3266	21.0828	29.3763	1.91791	18.7885	2.10172	0.639582	0.0425231
ZNF714	6.34586	6.77462	5.91686	3.98574	4.23002	3.96985	6.34578	0.42888	4.06187	0.145839	0.64009	0.00593034
KDELC2	4.43675	4.76635	4.42398	3.02647	3.11107	2.59011	4.54236	0.194086	2.90922	0.279573	0.640464	0.00560457
UGDH	30.9057	31.2677	30.2724	20.6425	19.5322	19.0406	30.8153	0.503775	19.7384	0.820622	0.640541	0.00151771
ZNF273	4.41175	4.45227	4.10151	2.91003	2.55293	2.84991	4.32184	0.191887	2.77096	0.191194	0.641152	0.0144676
DDIT4	14.1435	13.9235	15.9726	9.54259	9.19783	9.4985	14.6799	1.12493	9.41297	0.187619	0.641217	0.0129257
CASKIN2	1.00466	1.12625	1.68326	0.854715	0.665665	0.925519	1.27139	0.361834	0.8153	0.134336	0.641266	0.121599
DIXDC1	1.27846	1.49403	1.16439	0.800444	0.908548	0.816295	1.31229	0.167404	0.841762	0.0583786	0.641444	0.0206183
SEMA3B	1.47339	1.60627	1.46826	1.17154	0.651525	1.09569	1.51597	0.0782413	0.972918	0.280907	0.641778	0.119612
XRCC2	17.13	16.9622	16.8148	10.4308	11.9474	10.3267	16.969	0.15771	10.9016	0.907155	0.642444	0.00753859
SEL1L3	1.38267	1.45771	1.21026	0.780596	0.897429	0.925365	1.35021	0.126878	0.867797	0.0767989	0.642711	0.0400012
SLC29A2	7.82534	7.76091	9.49041	5.87846	5.30665	4.942	8.35889	0.980457	5.3757	0.472033	0.643112	0.0644262
DDX24	52.1378	50.4449	52.8417	33.1651	33.3007	33.599	51.8081	1.23194	33.3549	0.221976	0.643817	0.00127339
C17orf96	11.8911	12.8488	12.8837	8.72796	8.83919	6.67206	12.5412	0.563273	8.07974	1.22035	0.644255	0.0390585
CCNE2	43.3732	43.4178	39.4867	26.9586	27.5084	26.9242	42.0926	2.25686	27.1304	0.327809	0.644541	0.00646244
CDC42EP2	7.99202	6.6733	6.84515	4.63822	4.74519	4.49536	7.17016	0.716922	4.62626	0.125344	0.64521	0.0265347
PNMA1	9.13183	9.43997	9.06946	6.82791	5.69028	5.32874	9.21375	0.198376	5.94898	0.782349	0.645663	0.0209763
BLM	9.30768	9.63407	9.17951	5.96979	6.20916	5.98001	9.37375	0.234372	6.05299	0.135347	0.645738	0.000390381
XRCC3	7.30811	8.09474	9.70258	5.51756	5.34756	5.34939	8.36848	1.22048	5.40484	0.0976256	0.645857	0.0581462
HIST1H2BI	239.781	241.182	239.202	159.581	146.506	159.061	240.055	1.01804	155.049	7.40331	0.645891	0.00321982
FAR2	7.24159	7.57885	7.78791	4.82935	4.72179	5.05882	7.53612	0.275656	4.86999	0.172151	0.64622	0.00245004
SHCBP1	9.001	9.82254	9.6998	6.2193	6.08245	6.14682	9.50778	0.443154	6.14952	0.068465	0.646789	0.00754131
ABHD6	1.16336	1.22915	1.33123	0.938577	0.756333	0.714058	1.24125	0.0845862	0.802989	0.11931	0.646922	0.0620617
CDC45	18.9254	21.0459	19.802	13.2904	13.1867	12.2434	19.9244	1.06554	12.9068	0.576885	0.647789	0.00971363
TMEM64	8.64008	9.03064	8.29913	5.62907	5.23526	5.9633	8.65662	0.366035	5.60921	0.364426	0.647968	0.0186184
MCM5	22.5233	24.6118	26.0684	16.8735	15.9842	14.5829	24.4012	1.78191	15.8135	1.1548	0.648065	0.036399
FARSA	22.4261	21.2432	21.0313	13.6453	12.2242	16.0617	21.5669	0.751623	13.9771	1.94014	0.648081	0.0286018
AP5B1	2.35432	2.66817	2.71527	1.81351	1.66987	1.53399	2.57925	0.196216	1.67246	0.139778	0.648427	0.041397
HIST1H2AJ	425.989	414.496	428.995	291.322	261.138	270.815	423.16	7.6523	274.425	15.4124	0.648514	0.00231607
STOML2	315.638	340.296	347.994	220.369	213.588	217.177	334.643	16.9026	217.045	3.39244	0.648586	0.00899217
PLEKHG4B	3.36256	3.42544	3.61968	2.23351	2.11283	2.41437	3.46923	0.134036	2.25357	0.151768	0.649589	0.00191261
MAP4K5	11.4765	11.8696	11.5776	7.30718	7.5192	7.86595	11.6412	0.204129	7.56411	0.282079	0.649769	0.00216615
KLHL5	1.57705	1.67266	1.40706	1.04923	0.897334	1.0793	1.55226	0.134525	1.00862	0.0975433	0.649777	0.0522877
PKIA	12.3984	11.8298	12.0151	7.4819	7.68463	8.38615	12.0811	0.289989	7.85089	0.474499	0.649849	0.00773057
SOGA2	1.24156	1.27721	1.45358	0.801932	0.882047	0.899191	1.32412	0.113527	0.861057	0.051916	0.650288	0.0103309
SLC25A37	3.72848	4.60868	4.7301	2.8328	2.90652	2.76074	4.35575	0.546616	2.83335	0.0728916	0.650485	0.0421159
GINS1	23.8416	25.953	23.337	15.8021	15.5225	16.2579	24.3772	1.38781	15.8608	0.371201	0.650642	0.0134142
ZSCAN12	2.91003	2.53109	2.53985	1.57749	1.78913	1.82775	2.66032	0.216297	1.73146	0.13473	0.650844	0.0441907
AIG1	7.63255	8.22396	7.11915	5.65224	4.6454	4.66201	7.65855	0.552864	4.98655	0.576564	0.651109	0.0300232
STIL	9.21543	9.67014	8.84162	5.93166	6.03436	6.08986	9.2424	0.414918	6.01863	0.080265	0.651198	0.00629305
GAMT	10.7525	11.7363	11.1844	7.5847	6.88188	7.46311	11.2244	0.493118	7.3099	0.375626	0.651251	0.0157017
ZNF876P	3.27048	3.31764	3.05991	2.02407	2.04738	2.21504	3.21601	0.137228	2.0955	0.104182	0.651583	0.0148299
RAD51	15.0666	13.5933	13.6042	9.2498	9.12309	9.1698	14.088	0.847481	9.1809	0.0640797	0.651681	0.00848621
KCNG1	2.11339	2.01741	1.94283	1.32594	1.39386	1.23868	2.02454	0.0855035	1.31949	0.0777906	0.651749	0.00447357
SERPINB8	1.70738	1.13479	1.44318	0.797431	1.20502	0.792412	1.42845	0.286579	0.931621	0.236784	0.65219	0.23229
RAD54B	17.8462	17.5993	16.2314	11.3311	10.6938	11.686	17.2256	0.869836	11.237	0.502753	0.65234	0.0145505
EIF5	67.3278	70.3679	68.378	46.0825	43.186	45.2241	68.6912	1.54407	44.8309	1.48775	0.652643	0.00533487
NUP205	54.5791	58.3381	56.0999	36.5336	36.7791	37.0535	56.339	1.89088	36.7887	0.260084	0.652988	0.00284538
PELP1	4.2467	4.41197	5.4138	3.54874	2.48229	3.16232	4.69082	0.631546	3.06445	0.539919	0.653286	0.0752859
SKA3	10.4202	9.9727	9.11198	6.28725	6.71186	6.28075	9.83496	0.664898	6.42662	0.247046	0.653446	0.0123895
CENPO	9.30108	9.4562	10.3428	6.11694	6.25826	6.64245	9.70003	0.562035	6.33922	0.271948	0.653526	0.00254339
HIST1H2BM	180.073	174.439	182.436	132.868	106.797	111.52	178.983	4.10848	117.062	13.8909	0.654039	0.0140514
ZNF232	5.63874	6.30255	4.91926	4.04116	3.74294	3.2434	5.62018	0.691832	3.67583	0.403091	0.654042	0.0242559
C4orf21	4.25307	5.11452	4.46037	3.03619	3.01816	2.99427	4.60932	0.449626	3.01621	0.0210282	0.654371	0.0259403
ZMYM6NB	2.11719	2.65138	1.79953	2.08388	0.958508	1.25605	2.18937	0.430487	1.43281	0.583137	0.654442	0.263116
PRKDC	56.3909	51.7995	47.8244	31.0543	33.8474	37.2248	52.0049	4.28694	34.0422	3.08986	0.654595	0.0517733
PRRT3	1.14967	1.11069	1.12638	0.757782	0.687615	0.774217	1.12891	0.0196131	0.739871	0.0459953	0.655384	0.00277046
FAM169A	1.82877	2.06412	1.92185	1.44875	1.187	1.17555	1.93825	0.118529	1.27043	0.154533	0.655455	0.046214
RIBC2	4.06862	3.40695	4.8779	2.55693	2.71742	2.82493	4.11782	0.736708	2.69976	0.13487	0.655628	0.0700204
CDT1	6.05684	6.1449	6.60178	4.49391	3.69299	4.15159	6.26784	0.292533	4.11283	0.401864	0.65618	0.0183534
HIST1H4A	283.206	343.217	327.234	207.773	213.627	204.504	317.886	31.0785	208.635	4.62214	0.65632	0.0234328
HIST4H4	265.512	286.669	292.667	186.408	184.308	183.803	281.616	14.2653	184.84	1.38149	0.656354	0.00860064
CDK2	35.6905	36.4383	35.3015	23.2716	23.1163	24.1666	35.8101	0.57776	23.5182	0.566903	0.656747	0.00265432
MEX3A	5.51587	5.79639	5.72564	3.84988	3.52812	3.81773	5.6793	0.145888	3.73191	0.177218	0.657107	0.00797722
RHOD	35.6818	33.7235	34.0955	22.6131	21.812	23.6262	34.5003	1.04001	22.6838	0.909162	0.657495	0.00402435
FRRS1	4.07024	5.20671	4.58131	3.32859	2.87262	2.91214	4.61942	0.569193	3.03778	0.25262	0.657611	0.0756903
MCM3	73.3478	78.4131	77.2292	50.3481	51.382	48.935	76.33	2.64966	50.2217	1.22839	0.657955	0.00371842
CCNJL	2.14099	1.95143	1.83486	1.26375	1.22899	1.40721	1.97576	0.154508	1.29998	0.0944735	0.657966	0.0360313
FSTL1	2.09739	1.70268	2.12672	1.34504	1.16983	1.38528	1.9756	0.236807	1.30005	0.114555	0.658054	0.0109925
HIST2H3C	268.142	287.68	336.078	202.737	203.536	180.851	297.3	34.9748	195.708	12.8727	0.658285	0.0654751
CDCA7	15.4537	17.7272	16.9173	10.7264	10.6887	11.5713	16.6994	1.15231	10.9955	0.499042	0.658435	0.0143513
HIST2H3A	267.938	288.124	337.16	203.107	204.188	180.851	297.741	35.5989	196.049	13.1727	0.658454	0.0675404
HIST1H2AI	609.035	578.477	568.099	400.699	368.897	386.471	585.204	21.2809	385.356	15.9303	0.658498	0.00207471
TFAP4	6.15347	6.16894	5.91524	4.32607	3.88153	3.80614	6.07922	0.142218	4.00458	0.280959	0.658733	0.00414016
DMKN	7.18716	10.0698	9.48731	5.61102	6.03416	5.97254	8.91476	1.52423	5.87257	0.228598	0.658747	0.0555112
ARHGAP5-AS1	1.69366	1.80596	1.0217	0.908371	1.35728	0.712795	1.50711	0.424108	0.992815	0.330437	0.658756	0.0679573
GRB10	14.3677	15.1386	14.1835	9.71546	9.74622	9.32174	14.5633	0.506694	9.59447	0.236694	0.658813	0.00195926
HIST1H2AE	412.506	420.452	417.07	288.687	264.98	270.164	416.676	3.98763	274.61	12.4633	0.65905	0.00439788
FADS1	10.8614	10.4746	10.3711	6.8511	6.94785	7.11326	10.569	0.258431	6.97074	0.13257	0.659543	0.00372207
TNFRSF12A	41.9699	42.8468	41.9082	30.9826	25.6704	26.9751	42.2416	0.524997	27.876	2.76833	0.659918	0.0154904
PLK1	14.2612	12.5927	14.5291	8.69559	8.7859	9.84405	13.7943	1.04923	9.10851	0.638592	0.660308	0.0115377
SLC38A6	3.70332	3.3715	3.29545	1.82382	2.05782	2.96809	3.45676	0.216889	2.28324	0.604525	0.660516	0.122502
CRIP2	60.9384	69.1091	78.1426	48.1427	45.7494	43.6335	69.3967	8.60571	45.8419	2.25602	0.660577	0.0640957
HIST1H3B	763.272	824.775	818.625	544.109	513.728	532.202	802.224	33.8733	530.013	15.3083	0.66068	0.0100235
ZNF732	5.5069	5.64978	5.07389	3.9067	2.95594	3.87067	5.41019	0.299878	3.57777	0.538822	0.661302	0.054379
PNP	28.2574	30.4486	28.8479	19.7605	19.5952	18.5466	29.1846	1.13375	19.3008	0.658336	0.661333	0.00514294
POC1A	6.6061	8.22087	8.8008	5.39232	5.27377	4.96958	7.87592	1.13729	5.21189	0.218058	0.66175	0.0741268
HMGN5	1.64311	1.6777	1.3088	0.840153	1.08828	1.1358	1.5432	0.203735	1.02141	0.158762	0.661877	0.106047
HIST1H2BG	629.502	638.812	647.085	426.466	415.374	426.082	638.466	8.7966	422.641	6.29605	0.661962	0.00088734
ALDH3B1	1.1825	1.75219	1.69346	1.29389	0.7923	0.980544	1.54272	0.313336	1.02224	0.253382	0.662626	0.249296
KIAA0586	8.78045	9.21746	8.9741	5.96028	5.7933	6.12045	8.99067	0.218976	5.95801	0.163587	0.662688	0.00415053
BUD13	8.68371	9.59718	9.30567	6.36468	5.68244	6.23587	9.19552	0.46659	6.09433	0.362475	0.66275	0.021383
EFNA3	8.83553	8.62018	8.35843	5.5449	6.35396	5.21457	8.60471	0.238926	5.70448	0.586217	0.662948	0.0119434
MCM7	113.29	126.911	132.115	82.9128	80.7732	83.2069	124.105	9.72106	82.2976	1.32836	0.663127	0.0185259
PAQR4	9.53707	10.4912	12.0087	7.2723	7.11403	6.86228	10.679	1.24647	7.08287	0.206778	0.663253	0.0503598
NCAPH	11.5472	10.6431	11.351	7.73743	7.52851	6.98086	11.1804	0.475572	7.4156	0.390719	0.663266	0.00917595
CBX5	43.1552	39.1996	39.3959	24.4541	26.728	29.61	40.5836	2.22926	26.9307	2.58392	0.663586	0.0354288
COCH	2.44893	2.33626	2.2406	1.64182	1.72499	1.2964	2.34193	0.104281	1.5544	0.227274	0.663727	0.0147166
GSG2	5.32576	5.13226	5.16004	3.22749	3.3952	3.74902	5.20602	0.104624	3.45724	0.266242	0.664084	0.0126375
SAP130	5.7992	4.47908	4.98131	3.22501	3.325	3.59225	5.08653	0.66632	3.38075	0.189862	0.664648	0.0604238
MYPOP	1.01682	1.3031	1.05979	0.735952	0.586932	0.923886	1.12657	0.154382	0.748923	0.168851	0.664782	0.162681
DNMT3B	9.30337	10.3902	10.4187	6.72647	6.65696	6.63719	10.0374	0.635869	6.67354	0.0468925	0.664866	0.0134251
CPVL	1.33085	1.61995	1.30792	0.477506	1.10363	1.25106	1.41957	0.17391	0.944065	0.410721	0.665035	0.175577
PHGDH	34.3968	33.151	38.1296	22.3495	23.0088	24.9389	35.2258	2.59076	23.4324	1.34567	0.665206	0.00563604
RPP40	20.1387	20.715	15.9715	12.5247	13.8799	11.4041	18.9417	2.58839	12.6029	1.23975	0.665351	0.0201561
HIST2H2BF	188.424	180.834	186.075	130.236	119.859	119.73	185.111	3.88574	123.275	6.02875	0.665952	0.00149521
DLGAP5	28.1937	28.3063	25.4055	17.7584	17.9105	18.8879	27.3018	1.64324	18.1856	0.612946	0.666094	0.0197169
SSH2	3.07191	3.27754	2.66879	2.06299	2.01443	1.93537	3.00608	0.309668	2.00426	0.0644146	0.666737	0.0225243
CEP72	5.90267	6.80996	6.06144	4.4941	4.17099	3.85528	6.25802	0.484538	4.17346	0.319417	0.666897	0.0286067
ANKRD52	3.78467	3.77456	3.818	2.54515	2.20491	2.84322	3.79241	0.0227308	2.53109	0.319387	0.66741	0.0181067
PHC1	1.53837	1.41198	1.54845	1.08763	0.931023	0.984192	1.4996	0.0760483	1.00095	0.0796368	0.667477	0.00460155
DGAT2	2.35676	2.50912	2.77434	1.74409	1.74236	1.61622	2.54674	0.211317	1.70089	0.0733315	0.66787	0.0349206
TELO2	3.40035	4.68406	4.95074	2.80491	3.16219	2.74121	4.34505	0.828929	2.90277	0.226911	0.668064	0.0910076
HIST1H2BO	368.134	382.791	369.087	251.607	252.125	244.558	373.337	8.20097	249.43	4.22722	0.668109	0.00108959
DYNC1I2	8.30293	8.72859	8.21902	5.32685	5.69029	5.85865	8.41685	0.273218	5.62526	0.271798	0.668334	0.00595299
EFNA5	1.64018	1.29866	1.60015	0.968377	0.913278	1.15394	1.513	0.186697	1.01187	0.126087	0.668782	0.0289203
HIST1H4K	618.744	704.749	754.15	475.103	465.641	448.774	692.548	68.5226	463.173	13.3369	0.668795	0.039422
ATAD2	56.718	57.0443	52.2178	37.0746	36.9085	37.0984	55.3267	2.69733	37.0272	0.103455	0.669246	0.00752461
IQGAP3	11.3273	11.1336	11.3296	7.32564	7.1425	8.14771	11.2635	0.112503	7.53862	0.535379	0.669296	0.00527125
PRICKLE3	1.07462	1.33378	1.40627	0.833308	0.892325	0.828155	1.27156	0.174361	0.851263	0.0356542	0.669465	0.0501121
AGPAT5	8.6718	8.49045	7.86972	5.69345	5.59591	5.47484	8.34399	0.42062	5.58807	0.109516	0.669712	0.00433932
SLC4A7	11.1552	11.6059	10.1473	7.27006	7.53917	7.23412	10.9695	0.746827	7.34778	0.166717	0.66984	0.00963601
SNAPC1	4.68272	4.93203	4.12179	3.10359	2.57096	3.52863	4.57885	0.414987	3.06773	0.479841	0.669978	0.0980138
TOE1	4.35668	4.41497	4.77665	2.87391	3.24108	2.96467	4.5161	0.227517	3.02655	0.191248	0.67017	0.0149552
SOX11	7.92329	7.2178	6.75042	4.79351	4.74541	5.13311	7.29717	0.59045	4.89068	0.211326	0.670216	0.0315465
AMER1	2.94645	3.18006	3.11552	2.08239	1.90167	2.21011	3.08068	0.12064	2.06472	0.154977	0.670217	0.016407
ALDH6A1	13.0767	12.9959	12.794	8.56951	8.6962	8.78364	12.9555	0.145609	8.68312	0.107663	0.670225	0.00113516
CMTM3	1.53373	1.60163	1.93733	0.960624	1.41379	1.02736	1.6909	0.216101	1.13392	0.244657	0.670606	0.116318
KHK	3.96969	4.15854	4.68982	2.91494	2.87096	2.81063	4.27268	0.373388	2.86551	0.0523681	0.670658	0.0290903
TWIST1	3.77907	3.62325	3.64716	2.6595	2.58056	2.17284	3.68316	0.0839164	2.47097	0.261185	0.670882	0.0118127
LMCD1	10.7794	10.52	10.7584	6.88566	7.28152	7.35137	10.6859	0.144086	7.17285	0.251154	0.671242	0.00311238
TIMELESS	16.8682	18.0191	19.1497	12.5884	11.4243	12.2605	18.0123	1.14077	12.0911	0.600261	0.671266	0.0188702
HIST1H4H	801.067	885.369	948.559	595.359	593.238	580.33	878.332	73.9974	589.642	8.13415	0.671321	0.0254411
MAPK12	3.96665	4.47577	4.52197	3.05058	3.00321	2.65323	4.32146	0.308144	2.90234	0.217032	0.67161	0.0358812
GCA	10.1092	11.057	9.74063	7.0619	7.51027	6.18687	10.3023	0.679092	6.91968	0.673065	0.671665	0.00244774
KIAA0922	2.09342	2.30835	1.93953	1.22725	1.26258	1.76985	2.11377	0.18525	1.41989	0.303586	0.671736	0.121768
BAZ2A	4.98752	4.4618	5.02329	3.41484	3.03584	3.27467	4.8242	0.31436	3.24178	0.191628	0.671983	0.00345617
GCH1	7.64443	7.48336	7.17937	4.43897	5.11097	5.44632	7.43572	0.236162	4.99875	0.512965	0.672262	0.0292605
GEMIN2	20.6097	19.8641	21.6128	14.432	14.8134	12.502	20.6955	0.877504	13.9158	1.23915	0.672406	0.0304115
CXCL14	7.86419	6.20568	6.5454	4.13561	5.06257	4.66368	6.87176	0.876097	4.62062	0.464978	0.672407	0.0995424
PINX1	5.47454	5.65459	5.49284	3.51966	3.7821	3.87824	5.54066	0.0990925	3.72667	0.185606	0.672604	0.00317719
SFXN5	1.81576	2.49765	2.91351	1.78558	1.48456	1.5909	2.40897	0.554221	1.62035	0.152655	0.67263	0.180255
CC2D2A	1.42999	1.38	1.65145	1.16965	1.09947	0.7319	1.48715	0.14447	1.00034	0.235109	0.672657	0.153453
CCNB1IP1	71.8384	68.4787	68.8513	48.5563	47.6498	44.6159	69.7228	1.84161	46.9407	2.0637	0.673247	0.00197767
TTC30A	4.18795	4.35235	4.20754	2.72731	3.17384	2.68447	4.24928	0.0897971	2.86187	0.271019	0.673496	0.00578568
TRIM47	3.53922	3.48985	4.32259	2.56732	2.59681	2.48345	3.78389	0.467183	2.54919	0.0588137	0.673697	0.0553041
ZSWIM6	2.32379	2.39799	2.13766	1.28219	1.55849	1.78075	2.28648	0.134115	1.54048	0.249768	0.673733	0.0667849
CCDC15	1.24055	1.14279	1.00999	0.62896	0.889406	0.768141	1.13111	0.115723	0.762169	0.130326	0.673824	0.0933192
FHOD1	3.37159	4.31014	4.65485	2.75717	2.81828	2.73848	4.11219	0.664136	2.77131	0.0417369	0.673925	0.0729079
GRPEL2	12.7343	13.8639	12.9014	9.08765	8.51568	9.02454	13.1665	0.609689	8.87596	0.3136	0.67413	0.0150827
COL12A1	15.2418	14.7498	15.0249	9.553	10.1576	10.6504	15.0055	0.246573	10.1203	0.549648	0.674442	0.00685971
EIF2S1	46.3104	44.9525	42.1459	29.9593	29.6321	30.3962	44.4696	2.12383	29.9959	0.38336	0.674525	0.00915075
YY1	36.7315	39.3603	38.5792	27.1022	24.917	25.3518	38.2237	1.34998	25.7903	1.15672	0.674722	0.0132445
MITF	1.23359	1.29706	1.46097	0.864914	0.938751	0.889931	1.33054	0.117329	0.897865	0.0375525	0.674813	0.0246701
HIST1H4J	570.279	642.388	674.357	427.593	434.536	411.314	629.008	53.3135	424.481	11.9197	0.674842	0.0277264
H2AFX	33.836	34.6086	38.9736	24.8038	23.958	23.7304	35.8061	2.77023	24.1641	0.565592	0.67486	0.0245935
AMMECR1	9.52516	9.68444	8.62002	5.88044	6.35205	6.5505	9.27654	0.574114	6.261	0.344185	0.674928	0.0245628
CSTF2	9.70612	9.20535	9.90598	5.90529	6.32553	7.21977	9.60582	0.360924	6.48353	0.671333	0.674959	0.0119114
RPL39L	55.9986	55.6844	51.2357	37.7325	36.452	35.7836	54.3062	2.6638	36.656	0.990341	0.674988	0.00410175
PPRC1	4.80931	4.31654	4.81422	2.8912	2.81431	3.71353	4.64669	0.285929	3.13968	0.498453	0.675681	0.0236536
MEX3B	1.91571	2.30602	2.00047	1.41244	1.30256	1.48926	2.07407	0.205299	1.40142	0.0938366	0.675687	0.0554939
SMEK1	36.0512	31.1717	30.3201	21.6765	21.3533	22.8842	32.5143	3.09247	21.9713	0.806913	0.675743	0.0353141
ZNF142	1.73559	1.66549	1.96205	1.4278	1.16483	1.03598	1.78771	0.154998	1.20954	0.199699	0.676584	0.0869686
DBN1	26.7938	30.8003	32.2531	20.7515	19.6375	20.407	29.9491	2.82744	20.2653	0.570352	0.67666	0.0339546
EMC1	7.55502	6.74452	7.1327	4.75845	4.59303	5.15456	7.14408	0.40537	4.83535	0.288555	0.676833	0.0114327
SLC24A3	4.79819	4.57267	4.60346	3.51972	3.22944	2.71274	4.65811	0.122289	3.15397	0.40875	0.677092	0.0162626
FADS3	2.42994	3.93519	3.83365	1.96297	2.33063	2.61213	3.39959	0.841278	2.30191	0.325532	0.677113	0.0815126
TK1	24.1663	26.9008	29.4684	17.4802	18.3899	18.663	26.8452	2.65149	18.1777	0.619294	0.677131	0.0183845
ASMTL	2.43235	2.90891	2.73147	2.14931	1.74105	1.57638	2.69091	0.240855	1.82225	0.294969	0.677186	0.0973339
ASMTL	2.43235	2.90891	2.73147	2.14931	1.74105	1.57638	2.69091	0.240855	1.82225	0.294969	0.677186	0.0973339
CKAP2L	10.7535	8.90972	9.61778	7.01402	6.0746	6.74396	9.76033	0.930119	6.61086	0.483647	0.677319	0.00867206
SPTSSB	20.2693	19.8554	18.4085	12.4457	13.1434	14.0627	19.5111	0.97702	13.2173	0.811027	0.677424	0.0255362
SULT1A4	3.32457	4.07359	3.80652	2.76167	2.85215	1.98032	3.73489	0.379612	2.53138	0.479371	0.677765	0.0808838
OCRL	7.79769	7.90957	7.93586	5.18169	5.01709	5.83066	7.88104	0.0733703	5.34315	0.430146	0.677975	0.00815513
ITPK1	44.1261	47.6005	47.4971	33.1012	29.7885	31.51	46.4079	1.97677	31.4666	1.65678	0.678043	0.0179261
SULT1A4	3.61315	4.41099	4.20356	3.15434	3.14771	1.98953	4.0759	0.413956	2.76386	0.670598	0.678098	0.122593
PTPRG	2.73507	2.79892	2.52145	2.20926	1.78196	1.47237	2.68515	0.145316	1.8212	0.370009	0.678248	0.036331
CDR2L	6.05409	6.21733	6.72441	3.93249	4.67171	4.28667	6.33194	0.349549	4.29696	0.369717	0.678616	0.0160725
DSCAM-AS1	3.13178	2.7202	3.12922	1.47291	1.98029	2.64259	2.99373	0.23689	2.03193	0.586547	0.678728	0.114103
B3GALNT1	27.8045	27.4991	23.7816	17.6234	18.1814	17.8742	26.3617	2.23967	17.893	0.279475	0.678749	0.0229217
SLC40A1	22.3272	21.8568	20.2703	14.2336	14.6996	14.8493	21.4848	1.07774	14.5942	0.321106	0.67928	0.0126659
TMSB15A	1.67392	1.66899	2.31109	1.13777	1.11638	1.58788	1.88467	0.369302	1.28068	0.266261	0.679524	0.00966052
SMPD4	13.9079	14.0906	15.6847	9.71844	9.19781	10.7997	14.5611	0.977373	9.90532	0.817132	0.68026	0.00249852
MIIP	5.62937	6.207	8.05227	3.96998	4.85607	4.7164	6.62955	1.26551	4.51415	0.476411	0.680914	0.075491
BAG5	26.1695	26.2721	24.8557	17.7787	17.4124	17.4661	25.7658	0.789809	17.5524	0.197812	0.681229	0.00277483
HIST1H2BD	913.634	867.263	840.941	613.939	594.502	577.996	873.946	36.8044	595.479	17.9914	0.681368	0.00155274
SRGAP2C	3.30763	3.79361	3.14873	2.25478	2.436	2.29712	3.41666	0.33598	2.3293	0.0947989	0.681748	0.0178102
FAM107B	10.5301	10.8861	10.1648	7.8427	6.7064	6.98768	10.527	0.36066	7.17893	0.591799	0.681954	0.0167755
TAF5	4.89239	4.94624	4.57764	3.41055	3.20517	3.2172	4.80542	0.199095	3.27764	0.11526	0.682071	0.00535526
TAP2	2.04504	2.43367	2.07734	1.36047	1.77257	1.33951	2.18535	0.215657	1.49085	0.244202	0.682202	0.0010666
CCDC18	4.31532	3.68105	3.14887	2.42859	2.5873	2.58824	3.71508	0.583969	2.53471	0.0919038	0.682276	0.092054
DDX11	5.97738	7.88148	7.73434	5.03351	4.3159	5.38752	7.19773	1.05941	4.91231	0.545994	0.68248	0.0945253
ALKBH1	6.88988	7.78009	6.88255	5.27638	4.70067	4.73331	7.18417	0.516092	4.90345	0.323376	0.682535	0.0334961
WDR62	2.95815	3.6611	4.39537	2.86714	2.19161	2.46179	3.67154	0.718667	2.50685	0.340011	0.682778	0.169939
ZNF441	5.79196	5.91504	5.38144	4.00981	3.96301	3.69589	5.69615	0.279405	3.88957	0.169356	0.682842	0.00185369
SNORA28	71.0907	104.199	64.1602	84.7061	14.2713	64.5312	79.8166	21.3982	54.5029	36.2725	0.682851	0.517943
MAD2L1	47.0448	50.97	43.8958	33.2758	30.686	32.9518	47.3035	3.54419	32.3045	1.41102	0.68292	0.0323542
E2F1	5.55496	6.45192	6.32294	3.64967	4.54306	4.3303	6.10994	0.484934	4.17434	0.466667	0.683205	0.000217343
TPD52L1	109.731	112.486	112.929	77.3208	78.2127	73.4436	111.715	1.7327	76.3257	2.5355	0.683216	0.00356042
ZNF205	2.31221	3.10484	4.06574	2.24247	2.04208	2.19553	3.16093	0.87811	2.16003	0.104807	0.683352	0.194495
LOC100506599	2.38445	2.32738	2.70554	1.72076	1.50529	1.8432	2.47246	0.203863	1.68975	0.171076	0.68343	0.00594729
HCFC1R1	10.3932	10.3281	10.7424	7.32726	7.16695	7.01322	10.4879	0.222794	7.16914	0.157031	0.683563	0.00386944
TBL3	4.9608	5.95047	6.32869	3.79588	3.38814	4.60115	5.74665	0.706355	3.92839	0.617266	0.683596	0.0464019
BTBD6	19.0098	22.5759	21.5983	14.5895	14.1928	14.4511	21.0613	1.84269	14.4111	0.201347	0.684246	0.0296172
MMACHC	3.05294	3.44243	3.71787	2.10053	2.1343	2.75521	3.40441	0.334091	2.33001	0.368618	0.68441	0.0116328
ZDHHC14	1.20241	1.60247	1.55312	0.909831	1.2856	0.788785	1.45267	0.218129	0.994739	0.259062	0.684767	0.0962439
ZNF598	6.19594	6.0628	7.76694	4.61545	4.19772	4.90026	6.67523	0.947792	4.57114	0.353359	0.684792	0.0326889
PFKM	11.2916	13.3978	12.9394	8.21128	9.09382	8.46471	12.5429	1.10766	8.58994	0.454401	0.684843	0.0121157
OSBPL1A	14.3276	14.3054	12.9085	10.1806	9.06452	9.20919	13.8472	0.812985	9.48477	0.606932	0.684961	0.010837
FPGS	6.58441	7.67901	8.23252	5.26446	4.89227	5.25387	7.49865	0.838728	5.13687	0.211893	0.685039	0.0458407
MTHFD1L	3.44965	3.68336	3.94968	2.26276	2.87899	2.45103	3.69423	0.250192	2.53093	0.315789	0.685103	0.0285174
ERCC8	7.15722	5.8498	5.52422	4.13113	3.96001	4.61445	6.17708	0.864295	4.2352	0.339404	0.685631	0.0864872
ATRIP	5.09431	5.3859	5.53038	3.49172	3.90443	3.58173	5.33686	0.222132	3.65929	0.217013	0.685664	0.00689042
TRAP1	59.0056	61.8894	61.4822	42.1362	41.3588	41.5835	60.7924	1.56075	41.6928	0.400066	0.685823	0.00348148
MFHAS1	3.08408	3.52747	3.6317	2.37806	2.26384	2.39104	3.41442	0.290788	2.34431	0.0699935	0.686593	0.0277762
ERV3-1	1.52098	1.78997	1.7745	1.14054	1.21221	1.13892	1.69515	0.151034	1.16389	0.0418542	0.6866	0.0204883
ZNF358	5.3275	5.06261	6.25176	4.07555	3.3918	3.95953	5.54729	0.6243	3.80896	0.365899	0.686634	0.0289166
FKBP3	74.778	72.8713	69.6032	47.5199	49.6766	52.0223	72.4175	2.61708	49.7396	2.25186	0.686845	0.0149617
TRIP13	31.9091	34.6303	33.6897	23.7365	22.4568	22.7012	33.4097	1.38204	22.9648	0.679364	0.68737	0.0126599
EPOR	1.36944	1.97224	1.95602	0.974799	1.4804	1.18829	1.7659	0.34344	1.2145	0.253817	0.687749	0.0386997
SIVA1	39.7664	50.4494	47.7389	29.3882	32.9808	32.5556	45.9849	5.55329	31.6415	1.96299	0.688085	0.0205686
DNA2	13.863	13.8265	12.9553	9.03776	9.48121	9.47289	13.5483	0.513848	9.33062	0.253658	0.688695	0.00856502
GDAP1	6.67827	7.23546	6.42551	4.2581	5.11093	4.63985	6.77975	0.414401	4.66963	0.427194	0.688761	0.00746226
RAD51B	3.73322	3.98235	3.73618	2.37115	2.8323	2.68413	3.81725	0.142988	2.62919	0.235432	0.688766	0.00587806
SNX7	11.5793	10.7868	8.75604	6.78716	7.00798	7.64873	10.374	1.45618	7.14796	0.447516	0.689023	0.0991038
KIF24	4.0464	3.91888	4.13657	2.88539	2.81907	2.6375	4.03395	0.109378	2.78065	0.128333	0.689313	0.00967055
RAPGEFL1	8.20315	9.14117	9.40663	5.87698	6.08979	6.47618	8.91698	0.632286	6.14765	0.303761	0.689432	0.00649706
HIST1H3F	418.616	453.326	466.543	314.368	305.063	303.904	446.162	24.7537	307.778	5.73617	0.689836	0.015732
TESK2	2.88826	2.86161	3.07661	2.17693	2.02666	1.88548	2.94216	0.117197	2.02969	0.145749	0.689864	0.0239562
CSDAP1	1.14305	1.48022	1.32455	0.795536	0.881082	1.04864	1.31594	0.16875	0.908419	0.128747	0.69032	0.0532658
TM4SF1	31.3899	33.2091	32.6047	22.8999	21.7784	22.441	32.4012	0.92651	22.3731	0.563825	0.690501	0.00713465
ASAP3	2.58093	3.06115	2.92879	1.89445	2.14085	1.88629	2.85696	0.248038	1.97386	0.144672	0.690897	0.0137012
MAFB	3.02639	3.02397	3.12461	2.34046	2.05772	1.94195	3.05832	0.0574187	2.11338	0.205002	0.691025	0.0223801
HIST1H2AB	161.847	155.453	146.35	103.673	109.512	107.337	154.55	7.78786	106.841	2.95097	0.691302	0.0135063
PPAT	20.2004	20.3258	18.2607	13.4824	13.2904	13.876	19.5956	1.15779	13.5496	0.298528	0.69146	0.0185751
FIGNL1	29.1984	30.697	30.6416	20.9709	20.5693	21.171	30.179	0.849676	20.9037	0.306422	0.692658	0.00358902
XRCC6BP1	11.431	10.4331	9.96857	6.97241	7.52483	7.5551	10.6109	0.74725	7.35078	0.328027	0.692758	0.0339004
PPARGC1B	1.13223	1.25508	1.19989	0.805711	0.763148	0.916905	1.19573	0.0615304	0.828588	0.0793903	0.692954	0.0287617
ZNF259	20.016	19.2873	18.0487	12.9243	13.0352	13.7838	19.1173	0.994602	13.2478	0.467518	0.692971	0.0197871
CDC7	11.2388	10.7853	10.3356	6.67841	8.1715	7.57577	10.7866	0.451601	7.47523	0.751606	0.693013	0.0339249
GPR56	6.37493	5.18161	5.63465	4.57379	3.51398	3.82663	5.7304	0.602394	3.97147	0.544548	0.693053	0.000674165
NEIL3	7.18694	6.99667	6.25967	4.8723	4.31888	4.97829	6.81443	0.489762	4.72316	0.354102	0.693111	0.0377565
ZNF354C	2.09396	1.80874	1.65327	1.24842	1.27196	1.33297	1.85199	0.223506	1.28445	0.0436369	0.693551	0.0651418
RAD51AP1	17.0549	17.6959	16.4217	12.2819	11.7969	11.421	17.0575	0.637104	11.8333	0.431601	0.693728	0.00430103
FAM71E1	1.58489	1.07622	1.55965	0.956345	0.846695	1.12568	1.40692	0.286673	0.97624	0.140553	0.693885	0.064682
NOV	1.66802	1.49896	1.35811	1.04054	1.15304	0.946975	1.50836	0.155169	1.04685	0.103177	0.694031	0.0323546
KAZN	1.8956	2.35826	2.41811	1.59597	1.43656	1.59969	2.22399	0.285964	1.54407	0.0931279	0.694281	0.071628
GTSE1	6.50244	6.91822	7.21045	4.73074	4.54723	5.04751	6.87704	0.355797	4.77516	0.253081	0.694363	0.00691317
LOC642846	1.66254	2.71245	2.351	1.89482	1.60065	1.17503	2.242	0.533375	1.55683	0.36189	0.694396	0.27413
GLT25D1	12.0803	13.0104	13.3882	8.81803	8.48331	9.42107	12.8263	0.673105	8.90747	0.475235	0.694469	0.00860645
NFRKB	5.21611	5.72888	5.87466	3.5037	3.83209	4.34764	5.60655	0.345898	3.89448	0.425415	0.69463	0.00386469
MYL6B	22.1181	21.418	20.7835	16.1237	13.7444	14.8139	21.4399	0.667569	14.894	1.19167	0.694687	0.00733984
MPP5	10.1131	9.43579	8.12281	6.69127	6.33402	6.20464	9.2239	1.01192	6.40998	0.25205	0.694931	0.0254091
GNB5	1.49388	1.77073	1.78389	1.39621	0.898477	1.21551	1.68283	0.163771	1.17007	0.251959	0.695295	0.150648
C3orf58	2.29517	2.40377	2.27412	1.76202	1.41705	1.67142	2.32435	0.0695775	1.61683	0.178847	0.695604	0.0375131
INVS	2.97914	2.40284	2.5713	1.88206	1.78317	1.86715	2.65109	0.29632	1.84413	0.0533138	0.69561	0.0316561
FBXO5	19.1828	17.1633	15.0204	11.5488	11.7253	12.4726	17.1222	2.0815	11.9156	0.490411	0.695915	0.0715374
SLC20A1	32.7325	35.1463	33.4429	23.8431	22.384	24.2945	33.7739	1.24048	23.5072	0.998561	0.696017	0.0145029
ZNF681	3.2098	3.00984	2.66717	2.11181	1.98868	2.08535	2.96227	0.274425	2.06195	0.0648154	0.69607	0.0304453
CSK	7.23922	6.67787	7.44809	4.52972	4.98458	5.35798	7.12173	0.398326	4.95743	0.414797	0.696099	0.0181587
FBXO34	12.6711	13.0244	11.7895	8.73196	9.0235	8.3379	12.495	0.636005	8.69779	0.344075	0.696101	0.00208655
RNF26	5.12897	4.83711	5.29527	3.41957	3.39209	3.81219	5.08712	0.23193	3.54128	0.235014	0.696128	0.0028374
PUS1	12.2692	14.0081	14.0827	8.47963	9.51702	10.1043	13.4533	1.02617	9.36698	0.822661	0.696257	0.00262006
SMAGP	4.05082	3.82632	4.00429	2.69781	2.61572	2.96062	3.96048	0.11849	2.75805	0.180168	0.696393	0.00548151
TMPRSS13	5.63953	5.77286	6.36595	3.9744	4.33897	4.0687	5.92611	0.386699	4.12736	0.189231	0.696469	0.0199636
FAM86A	5.82441	7.19219	6.76349	4.31098	5.41106	4.05561	6.59336	0.69958	4.59255	0.720259	0.696541	0.0311904
RRAS2	8.79668	9.45598	7.54889	6.08279	5.647	6.24319	8.60052	0.96856	5.99099	0.308514	0.696585	0.0691819
SRRT	21.1596	18.5889	20.9317	14.7302	12.9769	14.5654	20.2267	1.42298	14.0908	0.968207	0.696644	0.00182635
DTL	13.4311	13.038	12.0194	8.83367	8.95591	9.02773	12.8295	0.72858	8.9391	0.0981156	0.696762	0.014483
TEAD2	12.3582	12.8894	12.4638	9.26303	7.98766	9.03246	12.5705	0.281206	8.76105	0.679625	0.696955	0.0205529
DNAJB4	3.88787	3.53363	3.41336	2.29371	2.30407	2.95611	3.61162	0.246682	2.51796	0.379481	0.697184	0.0824651
CDC42EP4	9.83195	9.94549	9.59813	7.36012	6.29618	6.82748	9.79186	0.177117	6.82793	0.53197	0.697307	0.013919
BUB1B	29.0514	30.1397	29.0496	21.2958	20.2413	20.0165	29.4136	0.628851	20.5179	0.683022	0.697565	0.00485927
IDNK	3.6236	3.52048	3.44815	1.72834	3.55573	2.1066	3.53074	0.0881741	2.46356	0.964574	0.697744	0.204051
HIST1H3C	494.205	525.827	556.875	358.429	362.65	379.309	525.636	31.3354	366.796	11.0402	0.697814	0.00590201
ERH	171.476	181.239	170.625	120.514	119.916	124.892	174.447	5.8977	121.774	2.71677	0.698059	0.00747924
TSPAN4	2.77431	3.664	3.71154	2.8795	2.40507	1.80159	3.38328	0.527922	2.36205	0.540241	0.698154	0.227572
CCDC138	5.32863	5.7211	4.88635	3.6972	3.63639	3.79911	5.31203	0.417623	3.7109	0.0822205	0.698585	0.0309346
KIAA1524	10.1182	9.99684	9.8795	7.43467	7.1555	6.36685	9.99818	0.119356	6.98567	0.553797	0.698694	0.00704439
PRR3	2.52474	2.70648	2.68394	1.9801	1.72297	1.82834	2.63839	0.0990641	1.8438	0.129261	0.698837	0.0258577
SNX24	7.38236	8.61172	6.76779	5.47338	4.86997	5.56663	7.58729	0.938891	5.30333	0.378183	0.698975	0.0945319
CYTH3	1.15654	1.45012	1.37257	0.957514	0.770813	1.05395	1.32641	0.152136	0.927426	0.143947	0.6992	0.109762
SLC25A29	11.0718	12.48	13.6839	9.26812	8.58465	8.1891	12.4119	1.30738	8.68062	0.545875	0.699379	0.073146
MAPK1IP1L	8.71606	8.03173	8.57105	5.79054	5.67149	6.24598	8.43961	0.360602	5.90267	0.303215	0.699401	0.00582969
TMEM38B	14.4059	13.1354	11.754	9.64266	8.94148	8.90117	13.0984	1.32634	9.16177	0.41695	0.699455	0.020072
SYBU	13.7689	14.473	14.6175	9.46881	10.1378	10.3729	14.2865	0.454012	9.99317	0.469077	0.699485	3.7734e-05
SFN	10.6533	11.1107	12.9889	7.32765	8.34257	8.6465	11.5843	1.23773	8.10557	0.690628	0.699703	0.0171014
HIST1H4B	724.34	848.968	830.74	567.855	581.721	533.611	801.349	67.3119	561.062	24.7638	0.700147	0.0302652
DNMT1	38.7598	35.25	39.4089	27.3352	24.793	27.2894	37.8062	2.23743	26.4725	1.4547	0.700216	0.00180426
MARK3	23.0907	24.4512	23.7248	16.7412	16.966	16.2098	23.7556	0.680772	16.639	0.388321	0.700425	0.00289331
LOC338651	2.63521	2.86167	2.90614	1.4484	2.16641	2.27275	2.80101	0.145296	1.96252	0.448404	0.700648	0.0409384
ABCC1	3.51628	3.42175	4.1334	2.65463	2.29327	2.8098	3.69048	0.386484	2.5859	0.265035	0.700695	0.0143763
CHD8	27.4834	25.3784	24.7692	17.6077	17.7792	19.014	25.877	1.42414	18.1336	0.767227	0.700763	0.0228743
ASF1A	23.292	21.7857	19.7435	15.1187	14.8766	15.4305	21.6071	1.78098	15.1419	0.27768	0.700786	0.0295278
WDR25	2.8394	2.88604	3.03085	1.78429	1.84556	2.50744	2.91876	0.0998318	2.04576	0.400996	0.700901	0.03785
ZNF680	19.9224	18.4447	16.0199	14.048	11.388	12.6936	18.129	1.97031	12.7099	1.33007	0.701079	0.0388639
HMMR	26.5411	25.6378	22.9407	17.5546	16.7841	18.3301	25.0399	1.8732	17.5563	0.773001	0.701133	0.0349506
TICRR	2.88249	3.03553	2.75894	2.05596	2.09169	1.93848	2.89232	0.138557	2.02871	0.0801576	0.701413	0.00215477
MIS18BP1	22.1691	22.198	19.4586	14.9432	14.5899	15.2438	21.2752	1.57332	14.9256	0.327304	0.70155	0.0273931
KIF15	7.53732	7.97376	7.33305	4.80181	5.52203	5.70368	7.61471	0.327291	5.34251	0.476984	0.701603	0.0206518
TECPR2	2.23108	1.96529	2.43282	1.34036	1.50811	1.80371	2.20973	0.234495	1.55073	0.234596	0.701772	0.0346885
FNDC3B	5.98817	5.856	5.39716	3.9881	4.08767	4.02725	5.74711	0.310187	4.03434	0.0501622	0.701977	0.0113473
CCNB1	74.6309	83.0475	73.4162	55.1482	52.235	54.852	77.0315	5.24526	54.0784	1.60329	0.702029	0.0282047
FAM161B	1.55212	1.04214	1.35511	0.812692	0.917199	1.04329	1.31646	0.257178	0.924394	0.115467	0.702183	0.163863
RMND5A	31.8353	31.7615	30.5574	21.1317	22.4667	22.5166	31.3847	0.717441	22.0383	0.785564	0.702199	0.00670366
LOC595101	3.30028	2.79713	2.31126	2.26128	1.39548	2.24819	2.80289	0.494535	1.96832	0.496134	0.702245	0.172041
NCAPG2	28.1568	28.3447	27.6741	19.4473	20.1328	19.5713	28.0585	0.345931	19.7171	0.365278	0.702714	0.000500728
MAD2L2	18.4696	20.4612	19.5487	13.4149	14.1751	13.5082	19.4932	0.996961	13.6994	0.414601	0.70278	0.00419129
FECH	12.667	14.245	13.4607	9.10409	9.37625	9.89965	13.4576	0.789005	9.46	0.404338	0.70295	0.0116657
MIS18A	18.1536	18.3526	16.5064	11.5819	11.7768	13.9179	17.6709	1.01335	12.4255	1.2961	0.703165	0.0585616
CAMSAP1	9.39687	10.193	9.96555	7.17698	6.62644	6.98387	9.85181	0.410072	6.9291	0.279327	0.703333	0.0173322
RPS6KA2	1.09527	1.09033	1.29102	0.683973	0.890137	0.871128	1.15887	0.114469	0.815079	0.113939	0.703338	0.0410023
HIF1A	79.4904	78.4245	76.1048	56.3398	53.1718	55.0839	78.0066	1.73106	54.8652	1.59529	0.70334	0.00277514
EXOC5	15.5248	15.0187	13.4385	10.5094	10.1247	10.3124	14.6607	1.08826	10.3155	0.192369	0.703617	0.019177
TUT1	3.13312	2.78735	2.82962	2.45287	1.7946	1.91316	2.9167	0.188616	2.05354	0.350871	0.704065	0.0116691
MSH2	33.2062	30.7011	30.2914	21.1308	22.5729	22.619	31.3996	1.57794	22.1076	0.846219	0.704072	0.0218923
SMAD6	1.57478	2.04968	2.08899	1.16789	1.42117	1.43408	1.90448	0.286207	1.34105	0.150097	0.704152	0.0189306
SORD	20.2668	21.7906	21.9726	14.8732	14.2045	16.0113	21.3433	0.936736	15.0297	0.913506	0.704186	0.0106552
PROSC	12.4289	14.0749	12.1483	8.08805	9.55341	9.57926	12.884	1.04082	9.07357	0.853586	0.704249	0.0256969
EFHD1	37.969	33.5374	33.0055	25.1736	23.731	24.7206	34.8373	2.72514	24.5417	0.737746	0.704467	0.0161585
SLC3A2	67.0304	77.8505	81.6335	52.0769	51.5872	56.0173	75.5048	7.57888	53.2271	2.42873	0.70495	0.0260388
SLC25A33	7.83381	8.74444	7.1713	5.03567	6.27888	5.43206	7.91652	0.789824	5.5822	0.635059	0.705134	0.0174695
C9orf116	2.25915	3.06719	1.84059	1.70583	1.20565	2.14236	2.38898	0.623521	1.68461	0.468715	0.705161	0.379246
RHOBTB1	10.1619	10.496	10.7278	7.52153	7.63839	6.97539	10.4619	0.284487	7.37844	0.353905	0.705267	0.011962
CCDC71L	4.59056	4.27818	3.96505	3.1545	2.89002	3.00699	4.27793	0.312755	3.01717	0.132534	0.705287	0.0142222
RPE	31.4871	30.8964	28.1722	20.2695	21.2512	22.3884	30.1852	1.76818	21.303	1.0604	0.705744	0.0314811
DLX3	5.63446	4.66671	5.59404	3.74441	3.52687	3.94955	5.2984	0.547436	3.74028	0.21137	0.705925	0.0195012
ZNF530	2.10263	2.52765	2.3437	1.87914	1.96716	1.07993	2.32466	0.213149	1.64208	0.488819	0.706373	0.155783
RBP1	6.43454	6.6909	6.0636	3.8891	4.89197	4.77517	6.39635	0.315389	4.51875	0.548408	0.706457	0.0357734
MUTYH	4.81883	5.56023	5.20522	3.48775	3.91635	3.60763	5.19476	0.370811	3.67058	0.221125	0.706592	0.00406472
HEXIM2	2.82438	4.42844	5.82366	3.26316	3.17858	2.79954	4.35883	1.50085	3.08043	0.246904	0.70671	0.329321
ARHGEF2	3.07959	3.28839	3.69266	2.40622	2.52749	2.17824	3.35355	0.311685	2.37065	0.177321	0.706908	0.0664959
TLN2	1.36717	1.2897	1.43595	0.860904	0.993905	1.03898	1.36427	0.073168	0.964596	0.0925852	0.70704	0.0223485
PKIB	58.7187	55.0673	52.4527	41.3773	36.4005	39.77	55.4129	3.14726	39.1826	2.53986	0.707102	0.0122703
THAP9-AS1	34.1336	34.2781	31.8385	24.3861	22.826	23.6814	33.4167	1.3687	23.6312	0.781262	0.707166	0.00932023
MTO1	15.5701	16.6342	15.8408	11.622	10.8471	11.5117	16.015	0.553033	11.3269	0.419192	0.707269	0.0139898
LIG1	13.03	14.7886	15.4113	9.42521	9.58912	11.5629	14.41	1.23498	10.1924	1.18971	0.707317	0.0135487
SOX15	6.60827	6.86931	6.72685	4.84613	4.65711	4.78968	6.73481	0.130702	4.76431	0.0970309	0.707415	0.00438962
PLK4	10.79	10.3442	10.1373	7.2819	7.11015	7.73328	10.4238	0.333557	7.37511	0.321852	0.707524	0.0116462
FLNA	32.5774	35.2714	39.534	26.3815	23.0819	26.5164	35.7943	3.50765	25.3266	1.94514	0.70756	0.039665
C10orf137	4.77411	4.73387	4.58364	3.42405	3.49108	3.05604	4.69721	0.100389	3.32372	0.234231	0.707596	0.00363608
ATN1	1.32471	1.23793	1.51535	1.04635	1.11626	0.723184	1.35933	0.141913	0.961931	0.209695	0.707651	0.188709
ATIC	11.2605	9.4441	12.7353	9.4274	6.46751	7.77225	11.1466	1.64855	7.88905	1.4834	0.707752	0.0705544
NDOR1	4.98206	5.237	5.61807	4.06529	3.5152	3.62878	5.27904	0.320083	3.73642	0.290414	0.707784	0.0409896
YLPM1	2.86172	2.49568	2.60167	2.03512	1.7278	1.87088	2.65302	0.188346	1.87793	0.153781	0.707847	0.00129244
HSPA14	26.5247	27.6533	23.8632	18.2835	18.7322	18.2345	26.0137	1.94603	18.4167	0.274298	0.707962	0.0170054
C19orf40	2.37377	2.22756	3.16357	1.75808	1.61383	2.12565	2.5883	0.503534	1.83252	0.263905	0.708001	0.0331195
PFN2	40.249	41.8044	40.6838	28.5971	28.1835	30.1187	40.9124	0.802503	28.9664	1.0191	0.708011	0.00555769
IFI6	1.7719	1.75635	1.73794	0.849599	1.58594	1.29307	1.7554	0.0170001	1.24287	0.370728	0.708028	0.144833
ZWINT	71.4425	71.4793	71.3881	50.2971	51.7559	49.7005	71.4366	0.0458822	50.5845	1.05741	0.708103	0.000787934
PHF15	4.4679	4.93174	4.69728	3.34581	3.31152	3.32805	4.69897	0.231925	3.32846	0.0171487	0.708338	0.0108304
HIST1H4D	710.113	838.243	751.235	591.058	558.515	480.751	766.53	65.4201	543.441	56.6773	0.708963	0.0504227
GLMN	8.06607	9.13666	9.28655	6.0753	6.2714	6.43359	8.82976	0.665608	6.2601	0.179412	0.708977	0.0124531
CDK5RAP2	27.0042	27.4676	25.9834	18.9635	18.3644	19.7275	26.8184	0.759344	19.0185	0.68321	0.709157	0.0111534
LDLRAD3	4.59756	5.11411	4.6994	3.41258	3.26608	3.54608	4.80369	0.273612	3.40825	0.14005	0.709506	0.0253436
HIP1	5.61646	5.87201	5.87403	3.99114	3.88534	4.4433	5.7875	0.148128	4.10659	0.296356	0.709563	0.00925885
TMEM25	2.25865	1.89842	3.03032	1.7895	1.48669	1.82414	2.3958	0.578279	1.70011	0.185637	0.709622	0.112771
ST6GAL1	4.0122	3.65242	3.89757	2.63406	2.71088	2.86076	3.85406	0.183793	2.73523	0.115295	0.709701	0.0137448
RECQL4	6.18789	8.49408	9.44305	6.00401	6.02446	5.09682	8.04167	1.67407	5.70843	0.529768	0.709856	0.192105
STK36	1.85115	2.29363	2.16434	1.5013	1.34333	1.63426	2.10304	0.22752	1.49296	0.145644	0.709907	0.0755176
HIST2H3D	79.7047	86.2422	98.5715	62.2052	67.1016	58.4978	88.1728	9.58042	62.6015	4.31557	0.709987	0.0721267
HGD	12.2433	13.9148	13.5136	9.44483	10.0289	8.69478	13.2239	0.872595	9.3895	0.668779	0.71004	0.0224045
PDLIM3	22.7916	24.2668	22.9854	17.3144	16.4499	15.9761	23.3479	0.80164	16.5801	0.678588	0.710133	0.0101222
SHMT2	43.3201	42.473	43.3129	30.8231	30.3845	30.4885	43.0353	0.487008	30.5654	0.229181	0.710239	0.000291267
POLR3K	20.4294	19.6426	21.0082	13.7938	16.317	13.2786	20.3601	0.685435	14.4631	1.62603	0.710368	0.0468858
MYBBP1A	7.31212	8.10839	8.53002	6.31985	5.33263	5.36236	7.98351	0.618479	5.67161	0.561586	0.710416	0.0745875
DCAF4	12.3043	14.9371	14.6027	9.77553	9.48519	10.5053	13.948	1.4333	9.92201	0.525593	0.711355	0.0413016
HNRNPA0	37.5569	33.693	33.2653	24.3348	23.9817	26.0894	34.8384	2.36398	24.802	1.12884	0.711915	0.0291769
FOXM1	18.3208	15.9068	17.5757	12.9239	11.2418	12.7194	17.2678	1.23611	12.295	0.91784	0.712022	0.00193664
TUBA1A	32.2563	34.8641	35.4412	24.9345	23.828	24.2879	34.1872	1.69692	24.3501	0.555869	0.712259	0.0159659
MND1	8.20522	7.57634	6.58511	5.33481	4.99027	5.60927	7.45556	0.816781	5.31145	0.31016	0.712415	0.068052
CD276	14.5161	12.4389	12.8018	9.93379	8.91394	9.49477	13.2523	1.10945	9.4475	0.511566	0.712897	0.010545
SP4	3.64403	3.32135	3.58933	2.58669	2.62358	2.31506	3.51824	0.172688	2.50844	0.168488	0.712983	0.0266142
MTBP	10.5025	10.0365	8.64195	6.64717	7.12432	7.03714	9.72698	0.968123	6.93621	0.254083	0.71309	0.0505555
BMP7	45.8486	48.2126	49.9837	33.1313	34.5132	35.0745	48.015	2.07462	34.2397	1.00006	0.713104	0.00211077
PAPSS1	23.0032	24.4425	23.8526	16.8352	17.2636	16.7492	23.7661	0.723538	16.9493	0.275539	0.713173	0.00226693
SLC9A1	1.29378	1.06807	1.22071	0.914208	0.859615	0.782082	1.19419	0.115169	0.851968	0.0663941	0.71343	0.0383519
HSPD1	290.283	296.083	277.62	205.011	205.362	206.044	287.995	9.4417	205.472	0.525264	0.713457	0.00472884
UBE2T	48.0654	54.2912	53.187	37.6004	34.7273	38.6507	51.8479	3.32191	36.9928	2.03105	0.713487	0.0299756
GOLIM4	10.8512	11.2346	9.67784	6.92255	7.51405	8.22835	10.5879	0.811097	7.55498	0.653862	0.71355	0.062207
SH3RF2	2.04495	1.78423	1.82352	0.990849	1.38611	1.65835	1.88423	0.140564	1.3451	0.335635	0.713873	0.180027
CA2	2.33276	2.103	2.08952	1.51971	1.49598	1.64288	2.17509	0.13671	1.55286	0.0788602	0.713926	0.0278386
RTKN2	3.37653	3.57145	2.99553	2.39758	2.34379	2.35834	3.3145	0.292927	2.36657	0.0278234	0.714004	0.0310893
C14orf166	131.547	128.911	121.263	92.8858	93.5205	86.1481	127.24	5.34168	90.8515	4.08558	0.714015	0.000978214
R3HDM1	4.73749	4.58731	4.96224	3.40053	3.16015	3.64123	4.76235	0.188697	3.40064	0.24054	0.714067	0.000588464
AKT1	75.0864	80.2588	83.3228	56.5567	56.7975	57.0798	79.556	4.16293	56.8113	0.261824	0.714105	0.00968937
FARSB	38.4288	36.9956	36.7967	27.256	26.6408	26.2525	37.407	0.890447	26.7164	0.506007	0.714209	0.000534344
PPP2R2A	8.48749	7.61759	6.51912	5.20693	5.21025	5.75016	7.5414	0.986394	5.38911	0.31268	0.714604	0.0997862
OGDH	26.3328	24.4426	27.0994	18.9191	17.1192	19.6117	25.9583	1.36743	18.55	1.28659	0.714609	4.11203e-05
PALLD	3.83213	3.30091	3.43636	2.31195	2.7142	2.52839	3.52313	0.276036	2.51818	0.201319	0.714756	0.0668687
GRTP1	5.4161	4.99493	4.91599	3.82921	3.12001	4.00622	5.10901	0.268864	3.65181	0.468982	0.71478	0.0364441
HIST1H2AG	597.356	593.521	557.339	445.247	400.788	403.961	582.739	22.0802	416.665	24.8032	0.715012	0.00638561
TIPARP	12.5769	12.3525	10.9691	9.14095	8.17792	8.35461	11.9662	0.870744	8.55783	0.512669	0.715169	0.0170308
PRIM1	34.2802	32.6638	32.7955	24.1086	24.6274	22.6008	33.2465	0.897629	23.7789	1.05275	0.715231	0.00566473
UBR7	20.2479	20.6783	20.0351	14.348	15.0229	14.2346	20.3204	0.327677	14.5352	0.426178	0.715298	0.000150543
MYH9	36.7907	34.3103	35.8447	24.5009	24.276	27.7539	35.6486	1.25178	25.5103	1.94629	0.715604	0.0140207
ZNF430	2.81858	3.48569	2.61575	2.14391	2.03755	2.2037	2.97334	0.45515	2.12839	0.0841557	0.715824	0.11296
CENPL	20.4681	21.0413	19.9599	14.0462	15.2282	14.729	20.4898	0.541025	14.6678	0.593372	0.71586	0.00346984
SUV39H2	14.8649	13.601	12.8467	9.48321	9.7255	10.3681	13.7709	1.01977	9.85894	0.457287	0.715927	0.0429775
DNAAF2	10.5543	10.5114	10.1036	7.14735	7.28437	7.89352	10.3898	0.248754	7.44175	0.3972	0.716257	0.0156022
GALE	20.8607	24.3655	23.6313	17.2144	17.1381	14.9779	22.9525	1.84837	16.4435	1.26979	0.716413	0.0485745
NME4	35.319	39.896	42.2371	27.7639	29.1263	27.2565	39.1507	3.51875	28.0489	0.966932	0.716434	0.0355183
TACC3	12.2449	13.5769	14.7624	10.3996	9.09382	9.58597	13.5281	1.25946	9.69313	0.659453	0.71652	0.0634283
ERCC2	5.33662	6.0143	5.8192	4.44145	3.75677	4.10474	5.72337	0.348855	4.10099	0.342355	0.716533	0.0547231
HIST2H2AC	305.405	312.55	281.716	224.405	205.981	214.275	299.89	16.1398	214.887	9.22723	0.716552	0.0177289
ARHGAP17	2.16274	1.81615	2.34759	1.66926	1.33172	1.53422	2.10883	0.269791	1.51173	0.16989	0.71686	0.0312872
SMC2	18.7037	18.3116	17.6154	13.3229	12.6197	13.2209	18.2102	0.551186	13.0545	0.379986	0.716877	0.00570421
HIST1H2BK	283.76	281.826	278.619	208.931	197.821	198.522	281.402	2.59664	201.758	6.22188	0.716975	0.00111241
ZNF100	4.41131	3.773	3.3926	2.63501	2.81999	2.84552	3.85897	0.514768	2.76684	0.11488	0.716989	0.0943633
FKBPL	6.76939	6.16063	6.77008	4.56793	4.90174	4.65547	6.5667	0.351667	4.70838	0.173081	0.717009	0.0252079
PRPF4	17.1827	18.4082	17.3004	11.7238	12.8407	13.362	17.6304	0.676132	12.6422	0.836951	0.717065	0.0109317
WRB	24.5841	25.0217	22.3391	16.8235	16.3511	18.4225	23.9816	1.4392	17.199	1.08556	0.717175	0.0431718
HSD11B2	1.26453	1.50625	1.06288	0.885713	0.752149	1.11189	1.27789	0.221987	0.916584	0.181847	0.717265	0.259699
WDR76	12.5387	12.804	11.6109	8.43431	8.97132	9.10106	12.3179	0.626456	8.83556	0.353499	0.717297	0.0194228
ZNF839	3.95099	5.1299	5.52112	3.42057	3.43795	3.6171	4.86734	0.817332	3.49187	0.108797	0.717409	0.0843348
GFOD1	1.31453	1.02049	1.07659	0.909244	0.937116	0.601933	1.1372	0.15611	0.816098	0.185995	0.717636	0.116751
GARNL3	2.422	2.01211	2.33112	1.614	1.54922	1.69198	2.25508	0.215266	1.6184	0.0714816	0.71767	0.0236242
CLDN23	1.72457	1.59625	2.48934	1.27654	1.60258	1.29091	1.93672	0.482865	1.39001	0.184231	0.717713	0.259896
FANCE	3.34159	4.05822	3.65151	2.70444	2.2329	2.99545	3.68377	0.359403	2.64426	0.38482	0.717814	0.118105
BUB1	28.7667	27.9842	27.4124	20.7946	19.6545	19.9757	28.0544	0.679876	20.1416	0.587877	0.717947	0.00107364
RAB23	4.35002	3.9569	3.63623	2.78986	3.07276	2.71524	3.98105	0.357507	2.85929	0.188601	0.718224	0.0362072
DUSP7	1.59864	2.20687	2.06391	1.48719	1.22708	1.50379	1.95647	0.31803	1.40602	0.155189	0.71865	0.159309
CEP135	2.61078	2.84106	2.66323	1.74648	2.05876	2.02789	2.70502	0.120695	1.94438	0.172077	0.718802	0.00766401
KNSTRN	30.9025	32.1402	29.0618	22.3261	21.7244	22.1814	30.7015	1.54901	22.0773	0.314067	0.719095	0.0137241
CHD4	47.4331	45.2708	44.6632	32.2226	32.6667	33.8953	45.789	1.45585	32.9282	0.866469	0.719129	0.00989467
FANCD2	22.5754	24.9242	23.8288	16.6509	17.4407	17.2045	23.7761	1.17529	17.0987	0.40539	0.719154	0.00452736
POLA2	26.528	29.5289	29.4365	19.5834	20.5546	21.3487	28.4978	1.70652	20.4956	0.884129	0.719198	0.00534657
NCL	328.942	306.625	306.712	228.005	221.059	228.829	314.093	12.8597	225.964	4.26808	0.719419	0.00586209
LRIF1	19.5211	20.1678	18.6684	13.2231	14.4244	14.3403	19.4524	0.752055	13.9959	0.670613	0.719495	0.011356
AK1	14.0867	14.8446	14.845	10.2848	10.1586	11.0744	14.5921	0.437689	10.5059	0.496334	0.719974	0.00534894
UNG	36.2663	37.9792	34.9245	25.8179	26.0011	26.7965	36.39	1.5311	26.2052	0.520237	0.72012	0.0118614
PPP1R13B	3.05517	3.23081	2.99902	2.12169	2.30975	2.2566	3.095	0.120919	2.22935	0.0969469	0.720306	0.00504522
JUN	6.32335	5.60087	5.38308	3.93309	4.67961	3.85385	5.7691	0.492192	4.15552	0.455604	0.720306	0.0632101
AP4S1	10.602	10.8487	9.656	7.48062	7.60732	7.32279	10.3689	0.629591	7.47024	0.142549	0.720447	0.00951844
RRP12	5.16402	5.1332	5.00085	4.10488	3.52839	3.38828	5.09936	0.0866899	3.67385	0.3798	0.720454	0.0161175
LOC100505687	6.03178	5.36157	5.30454	3.94131	4.09622	3.99343	5.56596	0.404416	4.01032	0.0788241	0.720508	0.028367
SNHG4	3.60881	4.71949	4.69147	3.40921	3.25352	2.71996	4.33992	0.633318	3.12756	0.361476	0.720649	0.148094
DDHD1	2.04709	2.15093	2.08696	1.58583	1.57092	1.37382	2.09499	0.052384	1.51019	0.118335	0.720857	0.0151257
HIST1H3J	1.33701	2.79093	1.81674	2.02237	1.24658	1.01657	1.98156	0.740841	1.42851	0.527002	0.7209	0.487607
FAM111B	34.4404	34.7019	32.2202	24.3512	24.4829	24.2419	33.7875	1.3636	24.3587	0.120673	0.720937	0.00588022
PPWD1	11.5191	11.3686	11.8681	8.56343	7.90049	8.59369	11.5853	0.256239	8.35254	0.391776	0.720962	0.00212869
TPM3	142.634	140.485	137.876	100.576	103.341	99.6216	140.332	2.3827	101.18	1.93175	0.721003	0.00144106
ZNF367	9.14269	9.22728	8.2016	6.70088	6.11691	6.34204	8.85719	0.569331	6.38661	0.294525	0.721065	0.0207311
EFS	2.88149	3.31041	3.40957	2.70393	1.88404	2.33577	3.20049	0.280676	2.30791	0.410654	0.721112	0.138335
PPP2R5C	51.4491	49.4548	46.6072	35.6354	34.991	35.7648	49.1704	2.43345	35.4637	0.41448	0.721242	0.0115228
FLJ20021	1.44759	1.51333	1.99571	0.806934	1.24825	1.52008	1.65221	0.29929	1.19175	0.359914	0.721309	0.0514516
ACIN1	39.2424	39.9435	39.7642	27.71	28.3415	29.758	39.65	0.364226	28.6032	1.04877	0.721391	0.00221456
SLC16A14	23.5297	24.8158	23.5321	16.7377	16.796	18.3219	23.9592	0.741838	17.2852	0.898282	0.721443	0.014524
NEK11	2.06646	1.66447	1.40155	1.27287	1.25359	1.1782	1.71083	0.33487	1.23489	0.0500296	0.721807	0.105071
SEMA3F	4.8511	4.94536	5.90732	4.00917	3.706	3.62002	5.23459	0.584502	3.7784	0.204427	0.721813	0.0775803
NASP	45.9702	45.7296	45.5587	32.7602	31.9055	34.4147	45.7528	0.206731	33.0268	1.27567	0.721853	0.00403306
OSBP2	2.65196	2.64679	2.89696	2.00364	2.04619	1.86717	2.7319	0.142967	1.97233	0.093526	0.721963	0.0305135
ZBTB2	18.2297	17.6969	16.8341	12.865	12.2915	12.9353	17.5869	0.704273	12.6973	0.353158	0.721973	0.0101159
GINS3	8.50763	8.80499	8.8438	6.41304	6.66813	5.80852	8.71881	0.183911	6.29656	0.441483	0.722182	0.0156627
RFC3	31.4165	35.4108	31.8058	23.033	24.6289	23.584	32.8777	2.20235	23.7486	0.810588	0.722333	0.00812107
HIST1H4C	847.825	849.611	845.032	622.227	603.624	610.7	847.489	2.30788	612.184	9.38983	0.72235	0.000629357
MGAT5	6.35007	7.35081	6.80333	4.68562	4.79778	5.3279	6.83474	0.501109	4.9371	0.343057	0.722354	0.0293069
FSIP1	1.53456	1.73808	1.50792	1.36408	1.18813	0.901198	1.59352	0.125899	1.15114	0.233648	0.722386	0.0839294
IMPA2	25.5185	25.1456	27.0351	18.8271	18.143	19.1717	25.8997	1.00078	18.7139	0.523604	0.722553	0.00237082
RFC5	26.2428	28.8048	27.6167	20.5327	19.808	19.3985	27.5548	1.28212	19.9131	0.574353	0.722672	0.0164247
ZNF629	6.95861	6.17305	6.98498	4.55882	4.49939	5.48029	6.70555	0.461344	4.84617	0.54997	0.72271	0.0211178
TUBB	396.74	377.313	395.899	282.151	278.034	285.394	389.984	10.9815	281.86	3.68864	0.722747	0.00178719
PTBP1	41.3704	37.8223	40.1488	30.7846	27.7559	27.7258	39.7805	1.80249	28.7554	1.75737	0.722852	0.00417792
ZNF594	4.82608	5.36849	5.02479	3.51699	3.39963	4.08529	5.07312	0.274416	3.6673	0.366712	0.722889	0.0429301
STBD1	10.1105	9.59698	11.5401	9.23127	7.30606	6.05275	10.4159	1.00691	7.53003	1.60105	0.722939	0.168459
SCARNA17	59.3059	65.0841	69.2265	42.7482	42.5786	54.6686	64.5388	4.98273	46.6651	6.93172	0.723055	0.0173684
MANBA	9.64369	9.85401	9.9459	6.58687	6.84969	7.86352	9.81453	0.154924	7.10003	0.674137	0.72342	0.0133174
HIST1H2AH	449.853	462.993	465.369	342.549	330.766	323.727	459.405	8.35714	332.347	9.51012	0.72343	0.00643761
RAB3IL1	1.20562	1.49018	1.44661	0.975777	0.94125	1.08079	1.3808	0.153269	0.999272	0.0726765	0.723689	0.054
TRMT5	8.671	8.40953	7.77294	6.23082	5.6858	6.0716	8.28449	0.461903	5.99607	0.28025	0.723771	0.0172748
TTC9C	11.4974	10.4432	11.383	8.13092	8.43512	7.55466	11.1079	0.578453	8.04023	0.447181	0.723832	0.0302808
STIM2	3.06221	2.95077	2.86276	1.88372	2.36598	2.17637	2.95858	0.0999541	2.14202	0.242958	0.724004	0.0468894
CTPS1	12.0548	11.9938	11.3094	8.37562	8.0746	9.1501	11.786	0.413873	8.53344	0.554847	0.724032	0.0275193
C2CD2L	2.46856	2.69818	3.11341	1.85389	2.0769	2.06433	2.76005	0.326847	1.99837	0.125284	0.724035	0.0338058
SPDL1	16.7539	17.3408	15.8904	11.9588	11.743	12.4893	16.6617	0.729583	12.0637	0.384049	0.724038	0.0189286
GPR19	1.99714	2.12092	1.91535	1.6865	1.42311	1.26025	2.01114	0.103497	1.45662	0.215092	0.724277	0.0455395
TAF9B	25.3282	26.0407	24.2268	18.579	18.8189	17.3652	25.1986	0.913872	18.2544	0.779327	0.724421	0.000421083
EFCAB11	24.9918	25.0169	23.1025	16.3126	18.79	17.8617	24.3704	1.09811	17.6548	1.2516	0.724435	0.022394
CNIH2	3.70335	3.59049	4.54774	3.59073	2.44979	2.53805	3.94719	0.523141	2.85952	0.634779	0.724445	0.185727
C1orf74	3.26043	3.48704	3.5128	3.04104	2.17117	2.22231	3.42009	0.138868	2.47817	0.488127	0.724593	0.121022
H2AFY2	26.3809	27.1189	28.4468	19.8376	20.092	19.4718	27.3155	1.04689	19.8005	0.311763	0.724879	0.00963888
WFS1	3.18824	2.74204	3.153	2.06292	2.29897	2.22274	3.02776	0.248067	2.19488	0.120466	0.724918	0.054526
NOLC1	36.3836	34.72	35.804	25.5269	25.3648	26.61	35.6359	0.844448	25.8339	0.676992	0.724941	0.0029045
PRPF39	14.567	18.3171	16.5065	11.6108	11.1582	13.0418	16.4635	1.87542	11.9369	0.983239	0.725053	0.0759675
HOXC5	1.37982	1.05158	1.06962	0.832065	0.822241	0.884545	1.16701	0.184522	0.846284	0.0334974	0.725175	0.1069
CKS1B	61.058	67.3075	67.0616	48.2595	45.1527	48.3158	65.1424	3.5393	47.2427	1.81018	0.725222	0.0225414
CDC42BPB	11.4306	12.5716	12.3872	8.71204	8.41181	9.26765	12.1298	0.612504	8.79717	0.434224	0.725252	0.0162046
RARG	4.89697	5.06851	5.78867	4.05778	3.72188	3.64729	5.25138	0.473143	3.80898	0.218668	0.72533	0.0626095
SLC10A3	4.73947	4.28882	4.27825	2.95157	3.31756	3.38303	4.43551	0.263287	3.21739	0.23252	0.72537	0.0508601
CDCA5	41.4499	42.7372	42.9241	28.675	32.0488	31.5082	42.3704	0.802635	30.744	1.81208	0.725601	0.00275442
CHAC1	1.65655	1.49941	1.63503	0.726741	1.60944	1.14046	1.597	0.0851948	1.15888	0.441638	0.725662	0.283364
LOC90784	4.70083	4.23132	3.64728	2.45274	3.35111	3.32959	4.19314	0.527812	3.04448	0.512575	0.726062	0.182965
MTFR2	7.81363	7.42796	8.02102	6.64986	5.49737	4.74396	7.7542	0.300963	5.6304	0.959888	0.726109	0.075167
KIAA1737	9.8672	10.4714	10.3518	7.51441	6.96659	7.80619	10.2301	0.319948	7.42906	0.426257	0.726194	0.0157931
LIFR	1.34864	1.36881	1.4601	1.12497	0.940203	0.969642	1.39252	0.0593914	1.01161	0.0992743	0.726458	0.0419969
PMF1-BGLAP	6.16213	7.33971	8.6777	4.82028	5.51269	5.78426	7.39318	1.25864	5.37241	0.497065	0.726671	0.0477722
LUC7L	15.8813	20.2825	19.5594	13.9464	13.6983	12.8513	18.5744	2.36015	13.4987	0.574196	0.726735	0.0838988
ZC3H8	15.6695	17.4562	14.6421	10.4137	10.9807	13.3223	15.9226	1.42402	11.5722	1.54189	0.72678	0.10762
IQCC	3.25694	3.17126	3.48785	2.45008	2.4688	2.28817	3.30535	0.163753	2.40235	0.0993248	0.726807	0.0269685
NLN	11.8506	11.8252	11.0645	8.54102	8.46041	8.24845	11.5801	0.446703	8.41663	0.151119	0.726818	0.00302688
E2F8	2.04293	1.86129	1.94855	1.47915	1.20895	1.56586	1.95092	0.0908433	1.41799	0.18615	0.726828	0.0214601
PPP4R2	33.322	30.7286	29.3298	22.3377	23.1058	22.4475	31.1268	2.02567	22.6303	0.41541	0.727037	0.0213625
IFI27L1	6.10127	4.3194	4.92267	3.23802	3.53072	4.38677	5.11445	0.906283	3.7185	0.596954	0.727059	0.198818
CBX4	7.02271	6.7528	6.49863	5.28076	4.885	4.57933	6.75805	0.262079	4.91503	0.351678	0.727286	0.000815861
ZNF410	34.9921	38.4785	36.915	26.6116	26.7871	26.894	36.7952	1.74628	26.7642	0.142582	0.727384	0.00895718
METRN	5.43572	5.49646	6.36404	4.51071	4.29466	3.77578	5.76541	0.51932	4.19372	0.37772	0.727393	0.0925368
PPP1R18	3.3226	4.04057	4.04068	2.71811	2.80467	2.77545	3.80128	0.414552	2.76608	0.0440347	0.727669	0.0407162
GTF2E1	12.972	13.7003	12.4212	10.0977	9.36432	8.98632	13.0312	0.641599	9.48278	0.56508	0.7277	0.0140926
KIAA0020	7.00829	7.87914	7.34468	5.13665	5.7559	5.2863	7.4107	0.439163	5.39295	0.323107	0.727724	0.00139413
RPL32P3	1.46384	1.76856	1.90708	1.09253	1.52574	1.12213	1.71316	0.226754	1.2468	0.242022	0.727778	0.104136
MPZL2	5.6789	5.7954	5.82234	3.97237	4.03454	4.58719	5.76555	0.0762376	4.19803	0.33845	0.728124	0.0111502
ARHGEF10	2.26028	2.34859	2.15557	1.62931	1.69898	1.59793	2.25481	0.096626	1.64207	0.0517199	0.728252	0.00209211
FUS	7.70371	6.03643	6.45624	4.72449	4.73861	5.24524	6.73213	0.867203	4.90278	0.296663	0.728266	0.0863391
POC5	5.11319	6.12847	5.58262	4.12911	4.67808	3.44729	5.60809	0.508119	4.08483	0.616589	0.728381	0.0449491
NUP35	16.688	14.9741	14.3531	11.6324	10.7068	11.1897	15.3384	1.20933	11.1763	0.462945	0.728648	0.0169429
RPUSD1	8.62081	8.75687	9.07689	6.18538	6.80744	6.28775	8.81819	0.234142	6.42686	0.333546	0.728818	0.0102021
MYL5	3.66327	3.9463	4.01812	3.83077	2.48066	2.16525	3.8759	0.187609	2.82556	0.884707	0.729008	0.231869
THAP4	25.5492	23.5232	25.5605	17.8692	17.874	18.6697	24.8776	1.17299	18.1376	0.46079	0.729074	0.00760298
MYO19	41.905	47.854	49.4487	35.0511	33.2721	33.1918	46.4026	3.97578	33.8383	1.05105	0.729234	0.0492317
GEMIN5	9.89963	10.0133	9.77942	7.35536	6.57192	7.72826	9.89745	0.116955	7.21851	0.590191	0.729331	0.0223046
ARHGEF37	6.27724	6.85522	6.65816	4.82714	4.53244	5.07734	6.59687	0.293824	4.81231	0.272753	0.729483	0.0224103
ATG4C	4.53102	4.09282	3.58083	2.98006	2.97503	2.95388	4.06822	0.475572	2.96966	0.0138925	0.729964	0.0542705
RRM1	52.6766	53.2034	49.8629	38.4845	37.5087	37.7004	51.9143	1.79598	37.8979	0.517002	0.730008	0.00528918
U2AF1L4	5.44251	7.05526	7.33606	4.23808	4.35488	5.88827	6.61128	1.02187	4.82708	0.920874	0.730128	0.0613286
LAMC1	7.18206	6.06274	6.02784	4.79578	4.53458	4.7424	6.42421	0.656546	4.69092	0.138	0.730194	0.0351695
TTL	13.9865	14.8694	14.3432	11.0567	10.0148	10.4723	14.3997	0.444153	10.5146	0.522236	0.730196	0.0198506
WDR91	1.32162	1.9814	1.95339	1.15249	1.40071	1.28587	1.75214	0.373101	1.27969	0.124225	0.73036	0.0915544
MLF1IP	73.9628	72.6483	65.2013	52.0368	51.4407	51.2407	70.6041	4.72493	51.5727	0.414148	0.730449	0.0174018
PYROXD2	1.14283	2.22198	2.14626	1.70089	1.15272	1.17226	1.83702	0.60238	1.34196	0.310999	0.730506	0.446893
TMEM159	19.3794	19.7443	18.3499	14.9684	12.9579	14.0721	19.1579	0.723115	13.9995	1.00722	0.730742	0.0240597
POLR1A	8.93385	7.72333	7.96952	5.4444	5.78925	6.77212	8.2089	0.639779	6.00192	0.688936	0.731148	0.0823017
TMEM237	9.84888	10.3847	9.64769	7.16362	7.53106	7.15783	9.96042	0.380956	7.28417	0.213833	0.731311	0.00153899
CENPW	41.5292	43.7858	45.2293	29.2758	31.3994	34.8176	43.5148	1.86488	31.8309	2.79599	0.731497	0.00296129
AMBRA1	7.02594	5.69501	5.51482	4.42441	4.49041	4.42623	6.07859	0.825361	4.44702	0.0375907	0.731587	0.0784693
DBF4B	1.81105	2.03553	2.70707	1.57808	1.61612	1.60106	2.18455	0.466228	1.59842	0.0191569	0.731693	0.157914
RFC4	42.2305	47.0378	41.0775	30.3166	30.7315	34.3465	43.4486	3.16135	31.7982	2.21662	0.731858	0.0520533
PVR	5.97798	6.49079	6.49657	4.30988	4.36668	5.20612	6.32178	0.297754	4.62756	0.501852	0.732003	0.0196422
ZNF107	9.36331	9.51761	8.72598	6.50096	6.97997	6.73332	9.2023	0.419658	6.73808	0.239541	0.732217	0.0104361
EIF4EBP1	41.9272	42.8929	42.2816	30.9891	31.3579	30.7197	42.3672	0.488512	31.0222	0.320388	0.732222	0.000321906
KLHL28	3.25949	3.5364	3.08242	2.40656	2.33719	2.49122	3.29277	0.228812	2.41166	0.0771414	0.73241	0.0376927
TTF2	11.3808	11.5725	11.5711	7.73074	8.25304	9.30485	11.5081	0.110276	8.42954	0.801761	0.732486	0.0178765
C14orf101	3.90731	4.29308	4.09991	2.72944	3.36006	2.92131	4.1001	0.192885	3.0036	0.323264	0.732568	0.0055111
BRF1	7.29101	8.55996	8.86603	6.65463	5.00607	6.4468	8.239	0.835125	6.03583	0.897835	0.732593	0.121954
TMEM79	11.2471	10.5246	10.7327	8.47026	7.95394	7.38859	10.8348	0.371914	7.9376	0.54102	0.732602	0.00631041
GSTCD	10.9937	11.438	10.4542	7.87007	8.37922	7.84339	10.962	0.492667	8.03089	0.301955	0.732614	0.00301183
HAT1	50.9157	49.5019	45.6739	35.2182	35.3961	36.417	48.6972	2.71198	35.6771	0.646917	0.732632	0.0214212
MAP1S	1.05854	1.25936	1.99872	1.05924	1.02952	1.0739	1.43887	0.49513	1.05422	0.0226119	0.73267	0.300869
SESN2	2.26064	2.7372	2.78197	1.90321	1.90488	1.89225	2.59327	0.288934	1.90011	0.00686085	0.732709	0.0544291
ZMIZ2	3.866	4.4408	5.18086	3.73639	2.97232	3.17451	4.49589	0.659159	3.29441	0.395894	0.73276	0.164151
NOL6	11.6926	11.5715	12.2546	7.95896	8.60557	9.4643	11.8396	0.364494	8.67628	0.755157	0.73282	0.00828017
LMNB2	24.9576	26.6293	27.6088	19.1647	19.03	19.8552	26.3986	1.34058	19.35	0.442698	0.732993	0.00788006
CAMK2D	33.1009	32.3444	32.0604	23.9476	23.9446	23.588	32.5019	0.537833	23.8267	0.206755	0.733087	0.00076438
ZNF787	9.67372	9.5137	11.3221	6.86492	7.45295	8.05392	10.1698	1.00109	7.45726	0.594512	0.733272	0.0164127
HIST1H4E	1044.58	1119.15	1133.49	803.355	802.593	812.002	1099.07	47.7342	805.983	5.22622	0.73333	0.00776094
ZNF532	2.33651	2.74781	2.6902	2.02226	2.02586	1.65429	2.59151	0.222704	1.9008	0.213494	0.733474	0.0805796
LOC100129148	1.65441	2.05964	2.50519	1.50181	1.98278	1.07853	2.07308	0.425549	1.52104	0.452432	0.73371	0.334546
GPX2	6.6724	7.96969	8.3216	4.9421	5.48807	6.42078	7.65456	0.868587	5.61698	0.747722	0.733808	0.0122285
SLMO2-ATP5E	11.2839	13.5604	11.5324	8.00384	11.4076	7.2855	12.1256	1.2488	8.89898	2.20202	0.733902	0.0334173
AHSA1	103.5	111.639	102.914	77.9823	77.992	77.4542	106.018	4.87703	77.8095	0.307737	0.73393	0.00916673
TMED8	5.07767	4.32591	6.41405	4.05203	3.79176	3.7671	5.27254	1.05762	3.8703	0.157868	0.734047	0.15917
PSMA3	117.936	117.173	118.067	89.2614	82.8581	87.2368	117.725	0.482798	86.4521	3.27298	0.734354	0.00274947
PXK	2.3887	1.79751	1.7459	1.17408	1.53812	1.64476	1.97737	0.357156	1.45232	0.246792	0.734471	0.270204
XRCC1	6.96117	6.52883	7.15502	4.92344	5.29126	4.94855	6.88167	0.320575	5.05442	0.205496	0.734475	0.0257198
BDH1	12.5853	12.8354	12.9579	9.95369	9.27824	8.95757	12.7929	0.189907	9.3965	0.508481	0.734511	0.013803
NAT1	8.2484	8.74273	7.58487	6.51493	5.8171	5.71934	8.192	0.580987	6.01712	0.433875	0.734512	0.0288029
TMEM51	3.68898	3.93209	3.80687	2.63044	3.20007	2.56366	3.80931	0.121573	2.79806	0.349751	0.73453	0.0211503
NGDN	55.7609	60.2136	61.9064	44.4653	41.7014	44.5442	59.2936	3.17436	43.5703	1.619	0.734823	0.0196746
CHORDC1	9.75945	9.16691	9.16827	7.09483	6.50919	7.04063	9.36488	0.341711	6.88155	0.32361	0.734825	0.00509021
PIK3C2B	2.22289	2.3159	2.63011	1.66507	1.5564	2.04715	2.38963	0.213388	1.75621	0.257756	0.734927	0.00988632
ECE1	6.77396	5.94281	6.28142	4.79309	4.40779	4.76228	6.33273	0.417944	4.65439	0.214114	0.734973	0.00803243
HIST2H2AA3	303.947	314.536	333.22	237.085	238.505	223.963	317.234	14.8219	233.184	8.01741	0.735054	0.0226817
ZW10	15.6086	16.7041	14.6862	11.7268	11.3156	11.5045	15.6663	1.01019	11.5156	0.205826	0.735058	0.023733
RFC1	21.2378	20.7195	20.4008	15.0669	15.7351	15.0382	20.786	0.422448	15.2801	0.394332	0.735112	0.00401498
HIRIP3	8.8487	8.67492	8.97722	6.79119	6.36618	6.32427	8.83361	0.151714	6.49388	0.258329	0.735133	0.00539698
GCLM	4.6003	5.04722	4.47101	3.48548	3.08071	3.81458	4.70618	0.302344	3.46026	0.367585	0.735259	0.0832283
TKT	74.0041	76.5743	76.9143	56.3931	56.2083	54.7044	75.8309	1.59116	55.7686	0.926245	0.735434	0.00440689
PGD	60.1984	57.0392	66.3968	45.3609	43.5139	46.2001	61.2115	4.76035	45.025	1.37425	0.735564	0.0155235
IL1R1	2.51231	2.53089	2.6469	2.07146	1.90835	1.67746	2.56337	0.0729361	1.88576	0.197969	0.735656	0.0485779
BRCA2	3.47617	3.38515	3.18328	2.77315	2.30748	2.31098	3.3482	0.1499	2.46387	0.26785	0.735879	0.0146737
UBE2M	17.6987	17.0002	16.846	11.7027	13.0919	13.1408	17.1816	0.454382	12.6451	0.816537	0.735968	0.0250684
CPPED1	1.89775	1.64176	1.51753	1.36313	1.24126	1.11773	1.68568	0.193878	1.24071	0.122701	0.736027	0.00999538
HIST2H2AA4	303.474	314.536	332.988	237.428	238.505	224.071	316.999	14.9104	233.335	8.04062	0.736073	0.0231337
SNHG1	36.83	61.0179	51.9772	38.5031	35.0261	36.7693	49.9417	12.2217	36.7662	1.7385	0.736182	0.243357
PCNA	240.085	242.849	235.332	178.368	174.35	176.206	239.422	3.8021	176.308	2.01094	0.73639	0.00195465
RFC2	48.7707	56.1281	54.4436	39.285	38.567	39.5244	53.1141	3.85467	39.1255	0.498239	0.73663	0.0276839
ABCD4	2.94574	3.33461	3.77424	2.73181	2.10214	2.57326	3.35153	0.414509	2.46907	0.32751	0.736699	0.118583
ATF5	4.92028	5.76184	6.65125	4.26806	4.26862	4.23283	5.77779	0.865595	4.2565	0.0205036	0.736701	0.0964258
IKZF3	9.51964	8.6081	8.51934	6.30998	6.13952	7.18358	8.88236	0.553682	6.54436	0.560103	0.736782	0.050254
SLC39A14	5.68112	5.57945	4.99694	3.93368	3.99164	4.05895	5.41917	0.369179	3.99476	0.0626931	0.737153	0.0288978
LOC440894	1.19465	1.31134	1.52432	1.18777	0.812381	0.971859	1.34344	0.167162	0.99067	0.1884	0.737415	0.179258
DAG1	15.8592	15.5715	15.0341	10.6738	10.5969	13	15.4883	0.4188	11.4236	1.36577	0.737563	0.0572886
ELMSAN1	4.75035	4.48015	4.25741	3.24562	3.47364	3.22955	4.49597	0.24685	3.31627	0.136523	0.737609	0.0184798
ZMYND19	25.3611	28.1348	26.0549	18.8328	20.0774	19.7714	26.5169	1.44342	19.5605	0.648541	0.737662	0.00630552
SMARCAL1	7.21286	6.11951	6.92628	4.88599	4.8459	5.21509	6.75288	0.566924	4.98233	0.202573	0.737807	0.028504
SLC9A3R1	101.545	106.221	112.37	79.5074	79.4003	77.3117	106.712	5.42918	78.7398	1.23793	0.737872	0.0179832
CAD	5.52167	5.85251	6.44693	4.62325	4.02423	4.50253	5.94037	0.468845	4.38334	0.316799	0.73789	0.0423443
NUP210	8.37421	8.57842	8.96944	6.36813	6.29312	6.46645	8.64069	0.302461	6.3759	0.0869258	0.737892	0.00400789
MXRA5	5.01632	4.41783	4.24077	3.17305	3.18293	3.73472	4.55831	0.406411	3.36357	0.321466	0.737898	0.0906663
PPP1R3F	2.59783	3.39948	3.99536	2.61119	2.54304	2.22099	3.33089	0.701285	2.45841	0.208413	0.738063	0.233015
RNASEH2C	10.0411	11.4836	12.595	8.87658	8.7166	7.59024	11.3732	1.28052	8.39447	0.701065	0.73809	0.115956
HNRNPD	22.188	18.3058	17.8806	15.1417	13.2468	14.7056	19.4581	2.37367	14.3647	0.992382	0.738236	0.0449315
MSX2	25.081	24.5	25.5586	18.8892	18.1165	18.4751	25.0465	0.530141	18.4936	0.386682	0.73837	0.00170583
LRRCC1	11.4269	11.1604	10.2335	7.60976	7.69507	8.93008	10.9403	0.626414	8.0783	0.738892	0.738401	0.0678183
TUBA1B	775.238	826.292	871.221	610.169	608.214	607.513	824.25	48.0241	608.632	1.37645	0.738407	0.0170275
TRIP10	2.7319	2.93597	3.12041	2.57447	1.97732	1.93911	2.92943	0.194338	2.16363	0.356308	0.738586	0.132773
VTI1B	44.8596	46.5475	44.9498	32.6588	33.7122	34.3455	45.4523	0.949543	33.5722	0.852025	0.738624	0.00310644
BOD1	30.6864	32.6179	31.2122	23.0067	25.0999	21.7155	31.5055	0.998595	23.274	1.70796	0.738729	0.00588623
FEN1	47.2982	51.0765	50.5	36.5205	36.1696	37.2884	49.6249	2.03549	36.6595	0.572205	0.738732	0.00843459
EME1	33.5187	38.4458	40.6137	28.9927	27.4897	26.6964	37.5261	3.63582	27.7263	1.16629	0.738854	0.0715323
GLRX	1.37604	1.56156	1.4386	0.762475	1.16557	1.30551	1.45873	0.0943845	1.07785	0.281944	0.738896	0.111246
HAUS6	3.89753	3.7994	3.21043	2.74499	2.75769	2.55756	3.63579	0.371623	2.68675	0.112059	0.738973	0.0245494
TPX2	67.0415	65.5146	65.2184	48.2218	47.4538	50.475	65.9248	0.978336	48.7169	1.57026	0.738976	0.00524863
RNU11	90.4285	98.806	124.436	95.0591	64.3587	72.3779	104.557	17.7181	77.2652	15.923	0.738978	0.244818
IGFLR1	1.96887	1.82569	1.49289	1.4134	1.41448	1.08019	1.76248	0.244204	1.30269	0.192691	0.739122	0.0106532
RANBP1	71.9943	73.9834	72.9099	54.2295	56.9593	50.6177	72.9625	0.995594	53.9355	3.18101	0.739222	0.00740542
NRCAM	33.9571	33.775	32.1543	24.4905	24.1689	25.1906	33.2955	0.992465	24.6167	0.522404	0.73934	0.00964358
S100PBP	6.78367	7.79558	7.45445	5.29277	5.43404	5.56666	7.34457	0.514826	5.43116	0.136968	0.73948	0.0168621
GTF3C4	21.7887	22.453	21.324	16.1941	16.4519	15.8553	21.8552	0.567433	16.1671	0.299215	0.739736	0.000796699
PDSS1	10.8197	10.8754	9.92908	7.08639	7.49472	8.81423	10.5414	0.53101	7.79845	0.903075	0.739793	0.0789998
TRNT1	17.6121	18.2513	16.5298	13.2742	12.6308	12.8556	17.4644	0.870202	12.9202	0.326528	0.739802	0.0154373
UBE2S	19.0227	18.4107	24.8035	15.9474	16.6189	13.4777	20.7456	3.52751	15.348	1.65416	0.739818	0.212512
CCNK	2.84132	2.02568	2.04467	1.73934	1.68	1.69455	2.30389	0.465525	1.70463	0.0309276	0.739892	0.139938
SPATA17	1.96263	2.36334	2.07788	1.53954	1.41548	1.78426	2.13462	0.206292	1.57976	0.187651	0.740067	0.1091
APOPT1	20.7384	21.8979	21.0896	14.5862	15.614	16.9752	21.242	0.594577	15.7251	1.19837	0.740286	0.0158197
TROAP	14.4086	15.9329	17.032	13.7805	11.8252	9.46532	15.7912	1.31743	11.6903	2.16075	0.740309	0.17721
ING2	19.5024	20.6716	19.0604	15.256	14.2108	14.3873	19.7448	0.832502	14.618	0.559499	0.740349	0.0170579
CENPK	9.0139	10.2338	8.57609	6.45196	6.7727	7.37545	9.2746	0.859053	6.8667	0.468867	0.740378	0.0670603
SARS	58.2687	63.1725	61.7285	46.6788	46.2835	42.6753	61.0566	2.52001	45.2125	2.20618	0.740502	0.0190212
TMEM182	1.82186	1.51686	1.20828	1.14783	1.03426	1.18516	1.51567	0.306792	1.12242	0.0785944	0.740543	0.178679
MOV10	6.65993	6.05801	6.91812	4.79596	4.57884	5.16713	6.54535	0.441354	4.84731	0.297488	0.740573	0.0044921
RCL1	2.55163	2.8374	2.8176	1.73912	1.87769	2.46101	2.73554	0.159581	2.02594	0.383099	0.740599	0.0596598
NEMF	23.0392	22.7406	20.3242	16.6067	16.3801	15.9754	22.0347	1.48881	16.3207	0.31981	0.740684	0.0139842
PRKCSH	28.0193	23.4994	32.8781	22.9858	17.4042	22.1257	28.1323	4.69037	20.8386	3.00518	0.740735	0.0533826
SNORA27	284.363	448.056	304.761	203.295	285.426	279.635	345.727	89.2048	256.119	45.8382	0.740813	0.153937
SAFB2	11.1112	9.29529	10.4847	7.44654	7.37805	8.06051	10.2971	0.922382	7.62837	0.375811	0.740829	0.0358077
IL17RB	8.89089	11.2242	11.1176	7.09704	9.00013	7.04251	10.4109	1.31744	7.71323	1.11482	0.74088	0.0611852
USP11	8.94613	9.78633	10.5786	7.77687	6.66193	7.28	9.77035	0.816352	7.2396	0.558567	0.740976	0.0656656
LMNB1	47.5131	47.8965	43.761	36.3875	32.7125	34.033	46.3902	2.28501	34.3777	1.86159	0.741055	0.0180529
HSPB11	38.3715	36.651	32.706	25.9998	24.0971	29.7414	35.9095	2.90462	26.6128	2.87164	0.741107	0.0990706
MT1X	5.24147	4.76213	6.41346	4.76234	4.41673	2.99363	5.47235	0.849531	4.05757	0.937461	0.741466	0.293903
ZNF726	2.80321	2.64268	2.93242	2.3071	1.71676	2.18874	2.79277	0.145152	2.07087	0.312323	0.74151	0.0285012
MAN2A1	9.19239	9.68049	8.63903	7.36142	6.50654	6.53926	9.17064	0.521071	6.80241	0.484396	0.741759	0.0287243
RNASEH2B	14.4293	13.2389	12.527	10.6893	10.0341	9.09623	13.3984	0.961128	9.93988	0.800704	0.74187	0.00200563
ZNF184	5.2125	4.92141	5.29271	3.62487	3.73051	4.08968	5.14221	0.195376	3.81502	0.243657	0.741903	0.00949719
ZNF711	1.85604	1.84397	1.57523	1.36182	1.32007	1.23233	1.75841	0.158756	1.30474	0.0660921	0.741998	0.0149207
MED30	12.1381	11.8728	12.429	8.7138	9.65382	8.67453	12.1466	0.278198	9.01405	0.554405	0.742103	0.0214777
DIAPH3	6.6739	6.8721	5.09703	4.86156	4.4204	4.5588	6.21434	0.972683	4.61359	0.225625	0.742409	0.104455
WARS	15.3617	16.361	15.1813	11.9102	11.1921	11.7215	15.6347	0.635457	11.6079	0.372277	0.742448	0.0195269
C4orf46	8.57097	8.21894	7.3856	5.77132	6.07094	6.10795	8.0585	0.608753	5.9834	0.184599	0.742496	0.0422955
IER5L	9.71741	9.31106	11.0721	7.71886	8.13437	6.50119	10.0335	0.922096	7.45147	0.848788	0.742658	0.127474
POLD1	6.03198	7.80015	8.10269	5.6729	5.7234	4.89474	7.31161	1.11847	5.43035	0.464536	0.742702	0.151079
C1orf112	15.9175	17.5718	16.5835	12.7251	12.6817	11.7859	16.6909	0.832366	12.3976	0.530163	0.742773	0.0160819
RCC1	28.3835	28.4393	28.086	22.3596	20.3295	20.3807	28.3029	0.18993	21.0233	1.15758	0.742795	0.00760891
KATNB1	3.16263	3.70243	3.85101	3.03947	2.58131	2.34053	3.57202	0.362245	2.65377	0.355059	0.742932	0.156302
CPSF2	36.932	34.0474	31.8809	25.268	25.6128	25.5397	34.2868	2.53404	25.4735	0.181683	0.742954	0.0294995
KIAA1731	7.93924	8.41389	7.53988	5.79938	5.84752	6.10795	7.96434	0.437545	5.91828	0.16601	0.743098	0.0251611
PRCP	10.7301	10.6431	9.71723	7.72065	7.76551	7.62084	10.3635	0.561354	7.70233	0.0740539	0.743219	0.0112707
IWS1	23.5398	23.3187	22.6164	17.1222	17.1826	17.3354	23.1583	0.482144	17.2134	0.109886	0.743293	0.00328841
MUCL1	418.174	423.862	424.436	333.522	297.205	310.829	422.157	3.46159	313.852	18.3463	0.743448	0.0128807
FAM188B	2.15525	2.99196	2.97648	1.72736	2.14392	2.1683	2.7079	0.478669	2.01319	0.247839	0.743453	0.0352014
TMTC3	14.3996	14.073	12.6266	10.666	9.92083	9.96852	13.6997	0.943599	10.1851	0.417139	0.743454	0.0156548
WDR85	9.32718	13.1788	12.8728	8.66468	8.62912	9.0093	11.7929	2.14087	8.7677	0.209986	0.743471	0.127481
PAK2	14.8343	13.4039	13.9152	10.4121	10.1108	10.8319	14.0511	0.724824	10.4516	0.362169	0.743826	0.0130805
EPM2A	1.12535	1.15267	1.22738	0.864153	0.851409	0.891873	1.16847	0.0528174	0.869145	0.0206887	0.743834	0.00510724
USP1	35.78	34.5845	30.0858	24.4107	25.5699	24.7457	33.4834	3.00254	24.9088	0.596556	0.743913	0.0394013
GABPB1	16.0865	16.1914	16.2973	12.4215	12.0551	11.6595	16.1917	0.1054	12.0454	0.381093	0.743921	0.00455715
MAK16	16.7209	16.9102	15.5714	11.8415	12.7587	12.017	16.4008	0.724519	12.2057	0.486856	0.744214	0.00823725
KLC1	38.1724	40.6476	37.9206	28.361	30.086	28.4619	38.9135	1.50701	28.9696	0.968117	0.744462	0.0010678
SHOC2	15.205	13.8463	13.8073	10.9111	10.2581	10.7407	14.2862	0.795943	10.6366	0.33871	0.744539	0.00936161
DCK	16.5955	16.8122	15.4056	11.4532	12.7433	12.1601	16.2711	0.757336	12.1189	0.646038	0.744809	0.0170447
WWC3	11.1681	11.2114	11.3979	8.02129	8.0776	9.06247	11.2591	0.12211	8.38712	0.585548	0.744917	0.0086156
CDKN1A	5.86892	4.90936	5.52395	3.68636	4.30938	4.14888	5.43408	0.486052	4.04821	0.323481	0.744967	0.0936644
FAM179B	2.69863	2.85131	2.7603	2.20042	2.15996	1.83253	2.77008	0.0768084	2.0643	0.201738	0.745214	0.0296055
UBAP2L	46.6218	40.282	44.0465	32.6153	31.5263	33.4477	43.6501	3.18843	32.5298	0.963551	0.745239	0.0185974
RAD51C	105.204	103.912	94.9111	73.0833	76.5919	76.8999	101.342	5.60698	75.525	2.1202	0.745246	0.0247839
ORC2	16.9089	17.0711	15.9233	12.5633	12.1306	12.5096	16.6344	0.621176	12.4012	0.235851	0.745512	0.0108373
MTMR2	5.64701	5.64303	5.52072	4.32974	3.94618	4.25682	5.60359	0.0717922	4.17758	0.203688	0.745519	0.0090119
PCNXL4	6.64082	6.80596	7.05734	5.16464	5.49755	4.62448	6.83471	0.209743	5.09556	0.440616	0.745541	0.0382406
GPATCH2L	7.20259	6.85933	7.38298	5.48645	5.0823	5.42359	7.1483	0.266013	5.33078	0.217473	0.745741	0.00161284
SART1	9.24817	8.73646	9.22295	6.51974	6.24751	7.52394	9.06919	0.288431	6.76373	0.672285	0.745792	0.0177159
HIST2H4A	388.645	407.535	448.132	325.398	310.33	292.302	414.771	30.3964	309.343	16.57	0.745818	0.0599325
LYPD6	3.75755	3.86688	3.72823	2.89817	2.57013	2.99941	3.78422	0.0730714	2.82257	0.224403	0.745879	0.0304439
KIF18A	15.9556	14.2152	13.6823	11.5482	10.2742	10.8899	14.6177	1.1889	10.9041	0.637119	0.745952	0.0162911
ARNTL	1.38757	1.76346	1.8223	1.17031	1.30396	1.23565	1.65778	0.235848	1.23664	0.0668305	0.745963	0.0602658
TIPIN	14.1579	14.1025	12.8594	9.83056	10.0378	10.8085	13.7066	0.734219	10.2256	0.515314	0.746036	0.0401188
UNKL	2.3929	2.79939	2.95733	1.9765	1.70016	2.40333	2.71654	0.291193	2.02666	0.354259	0.746046	0.0804672
EXD2	8.55678	9.95475	9.05774	7.01982	6.91405	6.64473	9.18976	0.708273	6.85953	0.193396	0.746433	0.0332804
RPL9	6.12864	6.04827	5.87929	4.76996	4.59173	4.11707	6.01873	0.127272	4.49292	0.337474	0.746489	0.0062845
ACSF2	51.9741	57.5301	57.9409	43.0852	40.7473	41.1666	55.815	3.33268	41.6664	1.2465	0.746508	0.0328563
HTATIP2	11.2375	13.5959	11.4437	9.49118	8.36674	9.22471	12.0924	1.30617	9.02754	0.587578	0.746549	0.106756
EED	7.73549	8.90429	8.09967	6.08203	6.3659	6.02317	8.24648	0.598071	6.15703	0.183262	0.746625	0.0146298
SPAG5	38.2	42.1507	42.8297	31.0684	29.7647	31.1478	41.0601	2.50011	30.6603	0.776628	0.746717	0.0241664
WDR75	28.3417	30.6534	28.441	21.8345	21.3159	22.1454	29.1454	1.30694	21.7653	0.419061	0.746783	0.0172006
SLIRP	210.853	217.312	193.396	156.584	150.891	156.737	207.187	12.3723	154.737	3.3319	0.746849	0.0260764
HIST2H4B	388.042	407.043	447.887	325.672	310.811	291.958	414.324	30.5797	309.48	16.8963	0.746952	0.0618051
BRI3BP	26.0538	26.7599	25.2864	18.0861	20.4229	19.8331	26.0334	0.736962	19.4474	1.21522	0.747017	0.0122739
ABCB6	7.18317	7.56609	7.39794	5.88612	5.10062	5.56234	7.3824	0.191932	5.51636	0.394763	0.747231	0.0312137
CASP2	10.2951	9.64495	10.4265	7.10212	7.45038	8.14262	10.1222	0.418486	7.56504	0.529642	0.747372	0.0152046
HS6ST1	6.84631	7.49323	7.92395	5.32144	5.77276	5.54527	7.42116	0.542423	5.54649	0.225662	0.747388	0.0184537
INF2	3.56499	4.61278	5.75726	3.53558	3.41954	3.4607	4.64501	1.09649	3.47194	0.0588309	0.747456	0.214975
WDR74	28.1716	29.2806	29.9304	23.0353	19.3494	22.9312	29.1275	0.889335	21.772	2.09865	0.74747	0.0341643
TMEM2	6.51829	6.82848	7.62606	4.73147	5.2927	5.65496	6.99094	0.571476	5.22638	0.465304	0.747592	0.00507267
CEP57L1	9.83328	10.0158	9.60034	8.09417	7.01563	6.90705	9.81647	0.208239	7.33895	0.656289	0.747616	0.02269
PPP3CA	18.3521	17.3207	16.4354	13.8291	12.2483	12.8853	17.3694	0.959278	12.9876	0.795346	0.747727	0.0101604
SNW1	46.6915	44.1857	41.1511	34.2968	33.0613	31.3653	44.0094	2.7744	32.9078	1.47177	0.747744	0.00457165
MMS22L	4.72053	4.42649	4.40265	3.44235	3.36991	3.3214	4.51656	0.177048	3.37789	0.0608683	0.74789	0.00377048
WDYHV1	11.0864	12.1082	13.3498	9.17639	8.74278	9.41393	12.1815	1.13348	9.11103	0.340315	0.747942	0.0364864
USP37	11.2403	10.4762	10.0705	8.27733	8.21593	7.28511	10.5957	0.59398	7.92612	0.555982	0.748053	0.00618701
HYOU1	22.1613	22.3583	22.0715	15.1403	17.4341	17.2402	22.197	0.146701	16.6049	1.27205	0.748067	0.0159538
TEAD4	7.92195	8.46037	9.65189	6.72524	5.97872	6.7734	8.67807	0.885279	6.49245	0.445557	0.748145	0.0499236
MARS	53.1495	52.9612	54.447	38.8823	40.1457	41.0938	53.5192	0.808967	40.0406	1.10949	0.748153	0.000986864
ISG20L2	8.70909	8.1069	9.58617	6.26609	6.55074	6.93817	8.80072	0.74388	6.585	0.337347	0.748234	0.0221101
ADA	2.91973	2.99067	2.98244	2.45662	1.92973	2.26945	2.96428	0.0388003	2.2186	0.2671	0.748445	0.0500235
RAP2B	7.65493	7.28221	7.51967	5.56481	5.55663	5.68739	7.4856	0.188681	5.60294	0.0732472	0.748496	0.00328714
C2orf49	13.8063	13.3135	12.1538	9.78307	10.3592	9.25513	13.0912	0.848382	9.79913	0.55221	0.748528	0.0121314
POMT2	2.06113	1.61561	1.83552	1.11925	1.40249	1.60475	1.83742	0.222766	1.3755	0.243873	0.748602	0.194189
RNF168	10.3991	10.1802	10.2122	7.39705	7.92846	7.72564	10.2638	0.118232	7.68372	0.268174	0.748621	0.00729537
NCAPG	23.0059	23.4219	21.8781	17.2812	16.7871	17.0986	22.7686	0.798781	17.0556	0.249837	0.749085	0.00867541
TIGD5	6.07939	5.33207	6.80297	4.5122	4.84965	4.28352	6.07148	0.735482	4.54846	0.284801	0.749152	0.122459
DCLRE1A	6.17379	5.94728	5.06137	4.04723	4.44304	4.38346	5.72748	0.587881	4.29124	0.213411	0.749238	0.0757686
NUP37	21.2685	22.2855	20.9665	17.6061	15.0204	15.7184	21.5068	0.691044	16.115	1.33769	0.749295	0.0354088
WWC2	3.4789	3.7676	3.41638	2.50773	2.62149	2.86224	3.55429	0.187355	2.66382	0.181006	0.749465	0.0367509
WRN	5.79517	5.37784	5.71466	4.09358	4.29071	4.27584	5.62922	0.221395	4.22004	0.109773	0.749667	0.0155829
PKP4	25.5503	24.7095	25.1197	17.7747	18.9059	19.8442	25.1265	0.420441	18.8416	1.03625	0.74987	0.0143385
HIST1H2BJ	293.354	319.96	323.383	234.375	236.211	231.845	312.232	16.4385	234.144	2.19217	0.749902	0.0154359
STMN1	199.269	189.608	184.467	146.625	136.607	146.721	191.115	7.51514	143.318	5.81181	0.749904	0.0108795
IMP4	46.9826	52.6688	53.1602	37.8762	38.4333	38.2897	50.9372	3.43359	38.1997	0.289241	0.749938	0.0199124
TOB2	9.18962	8.48104	9.05047	6.36609	7.11502	6.56247	8.90704	0.375433	6.68119	0.388324	0.750102	0.0370352
C16orf72	17.849	19.6227	19.4677	13.2177	13.8583	15.6421	18.9798	0.982363	14.2394	1.25632	0.750238	0.0137818
NIN	8.7911	8.76825	8.43217	6.22253	6.56935	6.70872	8.66384	0.200957	6.5002	0.250363	0.750268	0.0125406
MRPL4	26.8642	24.2332	27.6128	19.1486	20.0399	19.8861	26.2367	1.77502	19.6915	0.476441	0.750533	0.0307967
TAF15	18.5976	15.6379	18.2862	13.5974	12.5336	13.2954	17.5072	1.62636	13.1421	0.548211	0.750669	0.0202264
SPC25	11.2899	9.63853	10.4292	7.87036	7.77728	7.89415	10.4525	0.825932	7.84726	0.0617636	0.750752	0.0287093
PTCD2	3.68661	5.04374	5.20899	3.38414	3.68024	3.40678	4.64645	0.835339	3.49039	0.164807	0.751195	0.12179
PDE5A	2.4239	2.18524	2.12234	1.74597	1.56526	1.74557	2.24383	0.159088	1.6856	0.104218	0.751217	0.0262435
LARP1	24.8284	24.2179	24.0146	17.6385	17.3666	19.88	24.3536	0.423539	18.295	1.37934	0.751224	0.0245385
PNN	62.668	78.3462	76.0416	54.8907	54.1182	54.0975	72.3519	8.46532	54.3688	0.452097	0.751449	0.0730122
PPFIBP1	5.26294	5.37076	5.18434	3.82967	4.0125	4.04571	5.27268	0.0935909	3.96263	0.116335	0.751539	0.0045229
SSFA2	13.0441	13.9547	13.1055	9.84844	9.91485	10.3795	13.3681	0.508937	10.0476	0.289348	0.75161	0.0131367
WDR89	11.2025	11.8559	9.457	8.31962	8.1435	7.97789	10.8385	1.24019	8.147	0.170892	0.751675	0.05394
FUCA2	8.65779	9.44113	8.32979	7.13996	6.43548	6.29224	8.80957	0.571005	6.62256	0.453769	0.751746	0.0375132
ZNF736	8.04454	8.83462	9.41222	6.80217	6.66769	6.29622	8.76379	0.686585	6.58869	0.262062	0.751808	0.0566354
UBE2O	2.87614	3.52914	3.27592	2.49709	2.13902	2.64383	3.22707	0.32923	2.42665	0.259673	0.751967	0.118882
STK11IP	1.92713	1.67164	1.99236	1.39248	1.42286	1.38903	1.86371	0.169505	1.40146	0.0186159	0.751971	0.050976
AKIRIN2	5.78714	5.85458	6.26147	4.15983	4.57606	4.72687	5.96773	0.256611	4.48759	0.293691	0.751975	0.00492914
RRN3	34.7674	36.8621	33.2441	25.5363	26.5435	26.7938	34.9579	1.8165	26.2912	0.665634	0.752083	0.0172076
ZNF189	8.11646	7.74544	6.85373	5.41241	5.69929	5.97334	7.57188	0.649011	5.69501	0.280489	0.752127	0.0720908
NIPSNAP1	61.646	65.2751	59.6031	44.7884	47.4564	48.06	62.1747	2.87273	46.7683	1.74097	0.752207	0.0156687
HPRT1	6.88947	6.35845	5.65606	5.01818	4.17501	5.0274	6.30133	0.618686	4.7402	0.489488	0.752254	0.0813889
OVOL1	3.48233	3.10208	3.60395	2.57296	2.41892	2.67287	3.39612	0.261806	2.55492	0.127933	0.752305	0.00876345
MCM8	16.8238	17.2368	16.4527	11.7772	13.3964	12.8355	16.8378	0.392237	12.6697	0.822234	0.752457	0.0111562
IQCG	8.70785	8.0304	7.3898	5.53141	6.93405	5.69014	8.04268	0.659111	6.05187	0.768104	0.752469	0.0843181
DNAJB5	1.38204	1.6703	1.2503	1.02789	1.05892	1.15081	1.43421	0.214806	1.07921	0.0639218	0.752473	0.138227
SSBP3	2.7082	1.5933	1.92731	1.79576	1.4578	1.43446	2.07627	0.572182	1.56267	0.202196	0.752635	0.149426
ARL6IP6	9.32213	11.1616	9.63216	7.5139	8.05395	7.1024	10.0386	0.984797	7.55675	0.47722	0.752767	0.0221761
MRPS2	30.2129	30.8201	32.8621	22.9253	25.791	21.9671	31.2984	1.38785	23.5611	1.98966	0.752791	0.0454453
HIST1H1C	745.841	767.139	736.334	571.631	545.058	577.065	749.771	15.7741	564.585	17.1275	0.753009	0.0103039
COQ2	6.12035	5.69438	6.12353	4.07827	4.52577	4.90432	5.97942	0.246857	4.50279	0.413504	0.753047	0.0348467
PAGR1	14.2345	13.7917	15.1039	10.6485	10.9324	10.8994	14.3767	0.667557	10.8268	0.155263	0.753077	0.0117804
PALMD	3.54203	3.57819	3.92403	2.73119	2.65397	2.93393	3.68142	0.210886	2.77303	0.144594	0.753251	0.00330472
GTF2E2	19.1783	18.6545	18.092	15.1589	13.4483	13.519	18.6416	0.543265	14.0421	0.967852	0.753265	0.00551056
NCK2	12.3368	12.0418	11.5147	8.98947	9.25184	8.79729	11.9644	0.416475	9.01287	0.228176	0.753305	0.00451435
TSPAN3	3.04001	3.43461	3.11697	2.44862	2.3619	2.41569	3.1972	0.209176	2.40874	0.0437761	0.75339	0.0324594
IFITM3	8.54482	6.49832	8.38645	5.47737	6.06023	6.11538	7.80986	1.13859	5.88433	0.353512	0.753448	0.13187
ARL13B	2.90076	3.0456	2.78534	2.31303	2.14331	2.12289	2.91057	0.130407	2.19308	0.104383	0.753488	0.0170428
ERLIN1	8.41714	8.69342	8.9513	5.90832	6.80742	6.92166	8.68729	0.267133	6.5458	0.555021	0.753492	0.00764221
API5	36.8688	34.8184	32.8823	25.4974	25.9478	27.354	34.8565	1.99352	26.2664	0.968437	0.753558	0.0367001
SLC7A1	4.29618	3.91379	4.52291	3.45656	2.72556	3.41318	4.24429	0.307857	3.19843	0.410094	0.753584	0.0100379
SLC25A28	6.57416	9.54866	8.38915	6.83768	5.85511	5.78005	8.17066	1.49924	6.15761	0.59015	0.753625	0.230278
KLHL7	14.7567	14.4325	13.9329	10.0919	11.4533	10.9531	14.374	0.415	10.8328	0.688631	0.753634	0.0242531
LOC728739	2.14029	1.66319	1.99324	1.38581	1.59019	1.39262	1.93224	0.244329	1.45621	0.116083	0.753637	0.147451
FAM72B	3.2607	2.93787	2.84558	2.6001	1.90687	2.3095	3.01472	0.217968	2.27216	0.34812	0.753688	0.0378072
CDK1	103.305	110.833	96.4701	78.8852	75.3182	79.9444	103.536	7.18424	78.0493	2.42374	0.753837	0.0436618
MAP3K7	13.3559	12.9592	11.8033	9.36499	9.71888	9.65437	12.7061	0.806644	9.57941	0.188477	0.75392	0.0280269
POLD3	15.4587	16.7173	14.6823	11.1865	12.3593	11.7878	15.6194	1.02698	11.7779	0.586463	0.754052	0.0148964
TRAF5	8.52171	10.2386	9.10924	7.23593	6.73931	7.04005	9.28985	0.872578	7.0051	0.250148	0.754059	0.0718775
NTMT1	26.9607	30.3978	30.732	22.0132	20.8279	23.586	29.3635	2.08758	22.1424	1.38358	0.754078	0.0325157
RHOC	53.5634	52.3561	56.5206	42.0178	40.3496	40.1255	54.1467	2.14265	40.831	1.03392	0.75408	0.0132037
PSD3	3.3945	3.59167	3.36756	2.6182	2.56685	2.62341	3.45124	0.122357	2.60282	0.0312597	0.754169	0.0107505
CMC4	6.87375	5.69492	5.81692	5.37971	3.90005	4.58701	6.12853	0.648256	4.62226	0.740459	0.754219	0.0115369
CACNB3	7.3573	8.19735	9.17823	6.55578	6.35568	5.74307	8.24429	0.911372	6.21818	0.423444	0.75424	0.118093
WLS	20.8415	22.2987	20.9673	17.9227	15.7334	14.702	21.3692	0.807453	16.1194	1.64467	0.754328	0.0461557
TRAIP	3.46637	4.84884	5.28194	3.44271	3.15672	3.65854	4.53238	0.948252	3.41932	0.251726	0.754421	0.177895
RAP1GDS1	13.6037	14.964	13.8937	11.1527	10.7241	10.1574	14.1538	0.71648	10.6781	0.499244	0.754431	0.022684
VTI1A	2.80723	3.03119	2.67237	2.1439	1.98114	2.29584	2.83693	0.181244	2.14029	0.157381	0.75444	0.0702931
ZNF878	1.22789	1.50033	1.21411	1.15064	0.878879	0.946393	1.31411	0.161418	0.991971	0.141497	0.754861	0.180744
GLS	16.6302	17.0717	16.2841	12.715	12.8896	12.1363	16.662	0.394762	12.5803	0.394301	0.755029	0.000421611
CEP164	2.29154	2.1209	2.04803	1.68509	1.70806	1.48519	2.15349	0.124983	1.62611	0.122582	0.755106	0.0121372
NUP160	14.5229	14.8634	15.1163	11.3051	10.9017	11.4028	14.8342	0.297776	11.2032	0.265637	0.755228	0.00360725
GBAP1	3.1821	3.45916	3.53598	2.62474	2.74632	2.31709	3.39241	0.186143	2.56272	0.221235	0.755426	0.0533419
MYLK-AS1	1.41489	1.34616	1.05664	1.06817	0.943989	0.871979	1.27256	0.190127	0.961379	0.0992449	0.755467	0.0412709
FAM110B	2.43423	2.82375	2.90481	2.17122	1.83867	2.15754	2.72093	0.251576	2.05581	0.188173	0.755554	0.0886684
NUDT5	50.7071	54.3735	52.1053	41.5269	37.5467	39.6976	52.3953	1.85032	39.5904	1.99226	0.75561	0.0286751
RNPS1	17.2706	19.7039	19.2577	13.8683	14.2829	14.3392	18.7441	1.29542	14.1635	0.257167	0.755624	0.0170969
CDCA7L	16.3231	16.775	15.7754	12.2975	11.8084	12.8248	16.2912	0.500565	12.3102	0.50832	0.755639	0.0207392
HERC6	4.27133	3.91724	4.22303	3.30985	2.86727	3.20187	4.1372	0.192016	3.12633	0.230757	0.755663	0.000663825
IGFBP5	224.835	195.692	206.284	156.656	149.412	167.753	208.937	14.7515	157.94	9.23771	0.755923	0.0289932
CENPQ	12.2321	13.5046	12.2773	10.2769	9.37473	9.08453	12.6713	0.721984	9.57872	0.621808	0.755936	0.0390545
PAM16	22.344	17.685	20.7845	14.8112	14.6418	16.5183	20.2712	2.37154	15.3238	1.03796	0.755939	0.0661659
PHF5A	36.8309	38.7628	37.3335	31.1492	27.3485	26.8698	37.6424	1.00231	28.4558	2.34477	0.755952	0.0353186
SYNE2	17.6556	16.3731	16.492	13.539	12.1926	12.4613	16.8402	0.708626	12.731	0.712558	0.755985	0.00011152
SRRM2	6.28961	5.46525	6.37473	4.64899	3.80308	5.25507	6.0432	0.502323	4.56905	0.729289	0.756065	0.0141675
ZFYVE26	4.1236	4.46018	4.30794	3.30871	3.10975	3.32899	4.29724	0.168545	3.24915	0.121149	0.756102	0.0220911
SENP3	19.2948	22.0134	21.4326	16.1413	15.8676	15.4312	20.9136	1.43168	15.8134	0.358143	0.756128	0.0346065
PABPN1	14.1345	14.7689	14.883	11.4423	12.7811	8.88917	14.5955	0.403265	11.0375	1.97729	0.75623	0.102297
FCF1	17.2058	15.9924	14.8113	12.0088	11.5977	12.7013	16.0032	1.19729	12.1026	0.557747	0.756263	0.0518733
SKA1	12.8913	11.9738	10.8897	8.75306	9.17209	9.11681	11.9183	1.00195	9.01399	0.227653	0.756317	0.0513438
SYCE2	1.09314	1.63367	1.78081	1.23731	1.24042	0.932223	1.50254	0.362103	1.13665	0.177047	0.756486	0.330316
C3orf37	25.9895	24.1599	25.9643	19.0369	18.7561	19.7927	25.3712	1.04912	19.1952	0.536131	0.756575	0.00520005
LGALS3	70.3159	68.6473	65.8593	51.4972	52.7871	50.755	68.2742	2.25161	51.6798	1.02828	0.756945	0.00463215
DFFA	13.6048	13.2529	11.7501	9.21428	9.33789	10.6738	12.8693	0.985068	9.74199	0.809334	0.756997	0.0942389
SLC16A9	4.18019	4.20994	3.76151	3.0343	3.27168	2.89293	4.05055	0.250755	3.0663	0.191392	0.75701	0.00708489
THRA	44.6639	48.8448	53.711	37.8642	37.7212	35.8645	49.0732	4.52787	37.15	1.11554	0.757031	0.0655892
PTPN14	1.09801	1.1145	1.03997	0.773227	0.838472	0.850679	1.08416	0.0391478	0.820793	0.0416428	0.757077	0.021893
PHF13	3.59849	3.51624	3.30407	2.45893	3.04628	2.38296	3.47293	0.151912	2.62939	0.36303	0.757109	0.0505195
TTC13	8.06067	7.79308	7.59978	6.04138	5.75574	5.96655	7.81784	0.231441	5.92122	0.148116	0.757399	0.0047943
BTD	2.46999	3.26291	3.422	1.95102	2.30545	2.67946	3.05163	0.50996	2.31198	0.364264	0.757619	0.0280638
MARVELD2	13.4331	12.4846	13.1548	9.12861	9.81934	10.6564	13.0242	0.487557	9.86812	0.765062	0.757677	0.0317566
CMTM8	8.56642	8.05914	7.82752	5.79983	6.08291	6.64882	8.15103	0.377923	6.17719	0.432275	0.757842	0.0499266
BCS1L	10.7278	13.3591	13.7195	10.225	9.90903	8.5173	12.6021	1.63319	9.55044	0.908569	0.757843	0.155976
METTL22	5.33283	7.55199	8.15761	5.11862	5.39322	5.43525	7.01414	1.48721	5.3157	0.171962	0.757854	0.154901
ASF1B	21.6895	23.4482	24.5258	16.6301	16.9749	19.201	23.2212	1.43171	17.602	1.39546	0.758015	0.00590937
KLF5	12.0116	11.1247	10.7107	8.85403	8.29197	8.52897	11.2823	0.664621	8.55832	0.282177	0.75856	0.0109115
PLOD3	3.31379	4.13916	4.61503	3.22259	2.29774	3.635	4.02266	0.658396	3.05178	0.684798	0.758646	0.194614
SEPT11	68.8917	72.3773	69.5536	53.7795	52.3735	53.7998	70.2742	1.85116	53.3176	0.817678	0.758708	0.00809353
SLC2A1	14.1707	14.5515	15.3241	11.4087	10.042	11.9715	14.6821	0.587686	11.1407	0.992269	0.758797	0.0203624
ADCY9	1.32537	1.152	1.1167	0.888353	0.892139	0.94671	1.19802	0.111689	0.909067	0.0326544	0.758806	0.0664389
TC2N	50.7224	48.15	44.3647	35.4098	36.7724	36.5231	47.7457	3.19807	36.2351	0.725519	0.758919	0.0333893
TCERG1	20.6064	20.5108	19.0581	15.3197	14.6466	15.7071	20.0584	0.867632	15.2245	0.536626	0.759006	0.0238377
YARS	24.3637	24.2372	26.1166	19.492	18.5198	18.7008	24.9058	1.05046	18.9042	0.517032	0.759027	0.0151822
DNAL1	1.80483	1.83168	1.4477	1.42535	1.24427	1.1895	1.69474	0.214361	1.28637	0.123433	0.75904	0.0511922
TCF19	8.1557	8.9241	8.45297	5.80716	6.68035	6.89619	8.51092	0.387464	6.46123	0.576633	0.759169	0.0143602
MIDN	2.89712	3.18735	3.07415	2.32317	2.15309	2.47757	3.05287	0.14628	2.31794	0.162303	0.759266	0.0391279
ATP11C	4.17933	4.23985	4.0302	2.93822	3.12091	3.39399	4.14979	0.107901	3.15104	0.229374	0.759325	0.0325294
POLR1B	16.8587	17.3987	16.7386	12.8222	12.895	13.0072	16.9987	0.351605	12.9081	0.0931966	0.759362	0.00300057
TUBE1	3.94282	4.54921	3.50461	2.76417	3.21407	3.13409	3.99888	0.524552	3.03744	0.240017	0.759574	0.0845674
PCYOX1L	2.55443	2.63031	2.94045	2.20436	2.0012	1.96698	2.7084	0.204514	2.05751	0.128319	0.759679	0.0688902
NOP2	24.5887	26.5408	26.7722	19.2199	20.1055	19.8552	25.9672	1.19944	19.7269	0.456535	0.759683	0.00533026
CNKSR3	2.196	2.37191	2.17902	1.61375	1.79777	1.71401	2.24898	0.106801	1.70851	0.0921332	0.759683	0.00485617
MRPL11	34.0843	32.4629	31.7622	25.8947	24.5191	24.2752	32.7698	1.19108	24.8963	0.873169	0.759734	0.000682844
NOC3L	14.7377	14.6756	13.7254	11.692	10.3418	10.7487	14.3796	0.567375	10.9275	0.692631	0.759932	0.0159533
CHCHD10	19.8728	19.9233	19.8821	16.0487	13.8498	15.4642	19.8927	0.0268768	15.1209	1.13894	0.760122	0.0193182
ACOT7	7.2306	7.85043	8.59623	5.80142	5.84028	6.35767	7.89242	0.683783	5.99979	0.310542	0.760196	0.0158206
CCDC34	12.6515	13.5811	11.1734	9.35051	9.96233	9.12567	12.4687	1.21422	9.4795	0.432989	0.760266	0.024787
NMD3	58.492	54.6937	51.9767	42.1433	41.0642	42.3903	55.0541	3.27257	41.8659	0.705219	0.76045	0.0214774
AARS	75.236	75.6069	83.6464	58.0685	59.3198	60.9623	78.1631	4.7523	59.4502	1.4513	0.760592	0.0112507
HMX1	2.58954	2.13126	2.10857	1.86692	1.71922	1.60839	2.27646	0.271375	1.73151	0.129702	0.760616	0.0275715
PPM1G	47.4818	45.3679	43.4917	34.6788	34.856	34.171	45.4471	1.99623	34.5686	0.355548	0.760633	0.00870795
USP40	14.6582	16.7338	15.7601	11.5891	11.8534	12.4234	15.7174	1.03846	11.9553	0.426382	0.760643	0.0217805
SENP1	9.39316	9.47181	8.36942	6.63646	6.46499	7.61477	9.07813	0.615019	6.90541	0.62028	0.760664	0.0928556
WDR20	12.964	13.2844	12.2574	9.47211	9.92648	9.89293	12.8353	0.525463	9.76384	0.253202	0.760704	0.0131397
MKL2	5.74348	5.23298	5.35954	4.33651	3.64788	4.44263	5.44533	0.265844	4.14234	0.43149	0.760714	0.0227089
ASB9	3.82207	3.34005	3.91765	3.17554	2.53405	2.72105	3.69326	0.309597	2.81021	0.329909	0.760904	0.0325755
XXYLT1	7.9488	8.89152	7.95593	6.45842	5.62672	6.78442	8.26542	0.542233	6.28985	0.596974	0.760984	0.0936317
ZMYM3	4.65706	5.40403	5.76156	3.80361	3.86874	4.36897	5.27422	0.563577	4.01377	0.309328	0.761018	0.0260771
NUP93	25.6505	25.2843	25.8468	19.2682	19.7565	19.4102	25.5939	0.285494	19.4783	0.251172	0.761053	0.00230784
FBXO45	10.3587	11.3752	10.6414	8.04693	7.82408	8.77165	10.7918	0.524667	8.21422	0.495441	0.761156	0.0360679
ERP27	4.41791	3.84186	3.28567	3.00405	2.82476	2.95909	3.84848	0.566149	2.9293	0.0932835	0.761158	0.101566
STRN3	22.6055	22.8129	20.2157	17.6419	16.4154	15.9014	21.878	1.44335	16.6529	0.894226	0.76117	0.0135902
CCNT1	17.0906	17.0755	16.4029	13.1549	13.1315	12.2067	16.8563	0.392757	12.831	0.540815	0.7612	0.000450687
CMBL	20.3193	20.1267	18.6933	14.9343	14.9018	15.1837	19.7131	0.888407	15.0066	0.154232	0.76125	0.0158782
PRIM2	14.3939	14.5857	14.3961	11.7187	10.5064	10.8028	14.4586	0.110106	11.0093	0.631981	0.761438	0.0139476
GSDMD	4.16867	4.08679	4.05551	3.07691	3.00764	3.28953	4.10366	0.0584351	3.12469	0.146894	0.761441	0.0116405
FOPNL	34.5544	35.4991	31.9239	25.2103	24.9445	27.5073	33.9925	1.85266	25.8874	1.40918	0.761562	0.0496719
GTPBP3	6.1956	6.45221	6.20859	4.37482	4.77261	5.21346	6.28547	0.14455	4.78696	0.419504	0.761592	0.0277504
TXNDC16	9.37053	8.9454	8.32102	7.08627	6.24278	6.9617	8.87898	0.527898	6.76358	0.455309	0.761752	0.0334406
MBOAT7	10.7389	8.85812	9.832	7.89092	7.48953	7.0397	9.80967	0.940589	7.47338	0.42584	0.761838	0.040357
CCNA2	36.9061	38.1907	33.4968	27.0037	27.0023	28.7307	36.1979	2.42577	27.5789	0.997488	0.761893	0.0481044
LRP2	7.91208	7.61375	7.36634	5.25557	6.0263	6.16124	7.63072	0.273266	5.81437	0.488616	0.761968	0.0527016
ZNF646	2.87617	3.23561	3.42729	2.27572	2.40002	2.59314	3.17969	0.279783	2.42296	0.159949	0.762011	0.0104954
NEDD1	17.9648	16.5447	14.7754	12.5044	12.3093	12.7445	16.4283	1.59788	12.5194	0.217987	0.762063	0.0600196
RPA1	17.6027	16.9857	17.7568	13.6372	12.6793	13.5779	17.4484	0.40805	13.2981	0.536745	0.762141	0.000573644
CHMP3	49.3167	49.9307	50.0498	37.4525	38.1823	38.1659	49.7657	0.393407	37.9336	0.416697	0.762243	1.27608e-05
CEP170B	3.2955	4.16721	4.55216	3.58352	2.79777	2.77775	4.00496	0.64385	3.05301	0.459541	0.762309	0.270383
ANGEL1	7.09442	7.84202	8.01679	5.6852	6.11713	5.70484	7.65108	0.489935	5.83572	0.243903	0.762732	0.0205748
MST4	14.2906	14.6448	13.9591	10.8786	10.94	10.8996	14.2982	0.342913	10.9061	0.0312066	0.76276	0.00301077
HDGFRP2	10.2626	10.5325	10.2337	7.76051	7.55885	8.35091	10.3429	0.164804	7.89009	0.411622	0.762848	0.0161816
RCOR1	9.63926	9.57639	9.14854	7.64544	6.92726	7.06623	9.45473	0.267025	7.21298	0.380915	0.762896	0.00828157
BIRC5	26.8748	28.122	25.6168	20.2891	20.5049	20.7223	26.8712	1.2526	20.5054	0.2166	0.763101	0.0151887
BRCA1	10.8431	10.621	10.3903	7.88571	8.07186	8.35412	10.6181	0.226414	8.1039	0.235843	0.763213	0.0110496
SHQ1	6.39768	6.24494	5.37899	4.39313	4.366	4.9957	6.0072	0.549383	4.58494	0.355984	0.763241	0.111986
ZNF425	3.53428	3.73772	3.90518	3.0305	2.37419	3.12658	3.72573	0.185741	2.84376	0.409484	0.763276	0.0736145
FANCI	22.7391	25.3443	25.1782	19.9931	17.3493	18.579	24.4205	1.45853	18.6405	1.32297	0.763311	0.0664755
CCDC137	15.79	18.3711	18.9135	13.1104	13.6281	13.7763	17.6915	1.66896	13.5049	0.349619	0.763356	0.0315707
DHX37	5.99152	6.4006	6.42579	4.68866	4.46588	5.21414	6.27264	0.24378	4.78956	0.384199	0.763564	0.0227028
RANGAP1	52.008	55.0828	57.1906	40.7602	41.4474	43.2404	54.7605	2.60629	41.816	1.28053	0.763617	0.0043162
ACO1	3.16897	3.4069	3.3726	2.4633	2.80722	2.32781	3.31616	0.128616	2.53278	0.247141	0.763769	0.0281304
STYX	11.2117	11.5414	10.1702	8.06916	8.23631	8.84969	10.9744	0.71573	8.38505	0.410975	0.764053	0.0553927
LRFN4	6.43338	8.86107	9.78824	6.16793	6.87024	6.12669	8.3609	1.73246	6.38829	0.417893	0.764067	0.181877
DLST	25.9966	30.4796	30.843	22.8156	21.8318	22.0721	29.1064	2.69929	22.2398	0.5129	0.764087	0.0650934
PLS3	14.2131	15.0346	13.1692	10.569	10.305	11.5417	14.139	0.934907	10.8052	0.651315	0.764217	0.0669451
LRRC47	17.9165	17.9075	18.1024	13.3348	13.2695	14.6085	17.9755	0.11002	13.7376	0.754928	0.764242	0.0076311
C14orf169	12.0163	11.5415	11.4227	7.97279	9.58624	9.17705	11.6602	0.314088	8.91203	0.838739	0.764314	0.0521017
LOC150776	4.11958	5.84278	6.6108	4.95302	3.74079	3.97397	5.52439	1.27576	4.22259	0.643223	0.764355	0.350882
RIOK2	7.69923	7.99279	7.55429	5.83434	5.84502	6.09098	7.74877	0.223408	5.92345	0.145186	0.764437	0.0116289
DAB2IP	4.04669	4.45469	4.95844	3.32144	3.16963	3.80297	4.48661	0.456712	3.43135	0.330665	0.764798	0.0247559
TERF2	4.93524	4.71076	4.5546	3.35066	3.72838	3.78251	4.73353	0.191339	3.62052	0.235265	0.764866	0.0446692
PARPBP	7.28035	7.80485	7.99459	6.06322	5.78053	5.81043	7.69326	0.369964	5.88473	0.155301	0.764919	0.0263087
NAALADL2	5.35887	4.6598	3.98219	3.59119	3.68638	3.43517	4.66695	0.688368	3.57091	0.126827	0.765149	0.0920263
ZC3HC1	9.63095	8.89397	9.58662	7.35461	6.98278	7.18602	9.37051	0.413293	7.17447	0.186184	0.765643	0.00444332
CEP57	22.5297	22.2214	19.8607	15.9647	16.4911	17.0222	21.5373	1.46011	16.4927	0.528752	0.765773	0.0466185
TCF3	15.1053	17.142	17.2554	13.4419	12.1724	12.2982	16.5009	1.20995	12.6375	0.699465	0.765867	0.0723771
BRIP1	7.80507	7.85294	7.46296	6.03043	5.81812	5.86071	7.70699	0.212687	5.90309	0.11232	0.765939	0.00482255
FOXN3	14.6178	13.4897	13.2611	10.4643	10.2934	10.9283	13.7895	0.72635	10.562	0.328532	0.765943	0.0255302
SMC6	9.34258	9.20871	9.16135	7.08059	6.78468	7.36142	9.23755	0.0939933	7.07556	0.288403	0.765957	0.00739626
NIP7	16.8461	17.9581	16.1917	12.7089	13.69	12.6668	16.9986	0.893024	13.0219	0.578974	0.766056	0.0033012
SNORA50	76.1646	71.5005	58.8393	63.002	38.1034	57.1025	68.8348	8.96499	52.736	13.011	0.766124	0.224137
DICER1	13.681	14.7161	14.8241	11.0335	11.0251	11.0613	14.4071	0.631107	11.04	0.0189466	0.766288	0.0112632
CTBP2	12.7528	13.0124	12.886	9.89719	9.81987	9.90808	12.8837	0.129815	9.87505	0.0480936	0.766474	0.00106943
CIZ1	27.6111	28.8484	33.3298	25.0173	20.667	23.1411	29.9298	3.0088	22.9418	2.18199	0.766521	0.0914566
TSR1	11.3775	10.8209	10.1339	8.45759	7.99298	8.33409	10.7774	0.622938	8.26155	0.240649	0.76656	0.0197619
RAI14	9.84828	10.3036	9.2591	7.95947	7.29772	7.29287	9.80366	0.523678	7.51669	0.383469	0.766722	0.0239133
RHOBTB3	22.3657	21.7293	20.9319	16.345	16.1786	17.3346	21.6756	0.718405	16.6194	0.624944	0.766732	0.0208626
COX16	27.7623	26.5843	25.1121	19.4977	20.7217	20.7122	26.4862	1.32782	20.3105	0.70395	0.766834	0.0317032
HIST1H1E	498.739	513.378	523.638	397.84	381.905	398.525	511.918	12.5135	392.757	9.40406	0.767225	0.00605409
LUZP1	3.95605	3.88195	3.69053	2.78647	2.88473	3.17385	3.84284	0.137012	2.94835	0.201374	0.767231	0.0445329
SHMT1	12.9144	14.3387	14.79	10.5956	10.8256	10.8401	14.0144	0.97896	10.7538	0.137168	0.767339	0.0216304
SOCS2	1.50701	1.77168	1.69073	1.3672	1.31463	1.1314	1.65647	0.13562	1.27108	0.123786	0.767339	0.0926958
KCTD9	6.62571	6.44739	6.53733	4.68038	4.94893	5.4202	6.53681	0.0891611	5.0165	0.37451	0.767424	0.023897
CCDC170	3.95725	4.05571	3.51151	3.18229	2.92691	2.73543	3.84149	0.289981	2.94821	0.22419	0.767465	0.0169386
CREB3	8.55735	8.87656	10.6888	6.38913	7.12672	8.0679	9.37424	1.14958	7.19458	0.84144	0.767485	0.0130555
OLA1	30.903	27.8361	26.3997	21.6417	21.6489	22.0573	28.3796	2.30032	21.7826	0.237896	0.767545	0.044184
NT5C3	30.8479	29.9202	26.2943	22.7285	22.0159	22.082	29.0208	2.40635	22.2755	0.393728	0.767569	0.0335699
HSD3B7	9.7459	9.18295	10.4503	8.07594	6.45517	8.02035	9.79305	0.634989	7.51715	0.920124	0.767601	0.0186151
WDR90	0.912517	2.23952	2.31889	1.54426	1.33836	1.31687	1.82364	0.790055	1.39983	0.125541	0.767601	0.506798
CDK4	74.2431	76.7781	76.7157	58.33	58.8252	57.6571	75.9123	1.44591	58.2708	0.586298	0.767606	0.00271604
ALYREF	95.1913	97.8645	98.8877	76.5202	72.729	74.8543	97.3145	1.90859	74.7012	1.90023	0.767626	0.00770588
TMEM63C	2.7299	2.72389	2.44579	2.1177	1.87297	2.0733	2.63319	0.162324	2.02132	0.130382	0.767632	0.0473591
XPO6	16.9125	16.8907	16.9743	13.2683	12.2248	13.4855	16.9258	0.0433656	12.9929	0.673972	0.767635	0.00869747
C11orf24	15.0976	13.8235	15.2523	10.7629	10.7855	12.3611	14.7245	0.784085	11.3032	0.916267	0.767645	0.0175018
ME1	11.9778	12.4864	11.2892	9.33933	8.70623	9.40132	11.9178	0.600851	9.14896	0.384666	0.767672	0.0372828
RNF149	16.2722	16.1982	15.1072	11.4306	12.5913	12.5079	15.8592	0.652301	12.1766	0.647399	0.767794	0.0296303
ANAPC1	18.5221	20.7036	19.5494	14.7808	15.5094	14.837	19.5917	1.09136	15.0424	0.405409	0.767795	0.00870596
GEMIN6	18.6347	16.6245	16.4798	14.1218	13.3761	12.2272	17.2463	1.20454	13.2417	0.954424	0.767798	0.00914032
INO80B	2.0157	2.74388	3.60068	2.14821	2.48613	1.78558	2.78675	0.793359	2.13997	0.350348	0.767909	0.390533
PHF23	19.1385	18.6546	19.2699	13.3367	15.9142	14.575	19.021	0.324042	14.6086	1.28908	0.768027	0.0387644
EFNA4	12.7736	13.2676	13.4171	9.47777	10.5675	10.2676	13.1528	0.336769	10.1043	0.562921	0.768225	0.0034391
PLEKHG3	6.35399	6.80394	7.42046	5.02043	5.408	5.38127	6.85946	0.535399	5.2699	0.21646	0.768267	0.0195428
TRMT61A	7.92687	8.5634	9.07798	6.61314	6.69489	6.33571	8.52275	0.576631	6.54791	0.188264	0.768286	0.0415846
ATP5S	5.07797	5.06086	4.40675	3.5708	4.122	3.48317	4.84853	0.382685	3.72532	0.346315	0.768341	0.0280085
HTRA2	7.16437	7.33895	7.56301	6.32472	5.10338	5.52664	7.35544	0.199831	5.65158	0.620182	0.768353	0.0596569
TRRAP	4.99317	4.44401	5.0125	3.43139	3.44984	4.22261	4.81656	0.322782	3.70128	0.451579	0.768449	0.0402924
HNRNPH1	212.748	217.823	212.185	158.809	162.943	172.251	214.252	3.10536	164.668	6.88496	0.76857	0.00936644
ABCC2	19.4203	22.5363	22.1879	16.3211	15.9732	17.0291	21.3815	1.70736	16.4411	0.538087	0.768942	0.0390437
LRIG3	7.3553	7.63968	6.63434	4.98579	6.09374	5.55366	7.20977	0.518228	5.5444	0.554033	0.769011	0.047572
ZNF436	12.9042	11.8386	11.6118	8.8877	9.29639	9.77899	12.1182	0.690077	9.32103	0.446155	0.769176	0.0490113
EPHA2	1.40183	1.4068	2.02729	1.50131	1.10949	1.10974	1.61197	0.359683	1.24018	0.226145	0.769355	0.335867
PQBP1	36.2057	38.082	44.5936	30.8598	27.3618	33.252	39.6271	4.40224	30.4912	2.96235	0.769453	0.0407735
ZNF833P	1.48864	1.67887	1.86482	1.24315	1.2853	1.34384	1.67744	0.188094	1.29076	0.0505668	0.769483	0.0398614
LGMN	9.84766	8.95566	8.55177	6.9663	7.77663	6.30653	9.11836	0.663089	7.01649	0.736334	0.76949	0.0515474
HIST1H2AC	355.681	364.197	392.655	292.172	280.923	283.135	370.844	19.3626	285.41	5.95959	0.769622	0.0234765
STOX1	2.10028	2.45974	2.43546	1.82779	1.7922	1.76428	2.33183	0.200892	1.79476	0.0318321	0.769678	0.0556589
GALC	3.12927	3.58595	2.7466	2.921	2.29752	2.06439	3.15394	0.420218	2.42764	0.44288	0.769716	0.145789
RMI1	6.2197	6.45012	5.72357	4.04518	4.98803	5.12541	6.13113	0.371285	4.71954	0.588039	0.769767	0.0903399
SAFB	18.7195	15.5206	16.9838	11.8571	13.1601	14.4154	17.0746	1.60138	13.1442	1.27922	0.769809	0.115667
ZNF649	10.8234	10.6523	10.1534	8.18522	7.79898	8.36501	10.543	0.348108	8.1164	0.289222	0.769836	0.01748
AKIRIN1	16.9745	16.1049	14.359	12.4667	12.5937	11.4613	15.8128	1.33199	12.1739	0.620388	0.769876	0.0162195
DGKH	2.54188	2.27423	2.4454	1.87305	1.87986	1.83757	2.4205	0.135551	1.86349	0.022707	0.769878	0.0215935
SLC23A2	2.8121	2.61218	2.85325	2.06602	2.0898	2.21768	2.75918	0.128955	2.1245	0.0815675	0.769976	0.010195
ANKS1A	2.69641	3.10547	2.89613	2.29483	1.99924	2.4046	2.89934	0.204549	2.23289	0.209658	0.770138	0.0949264
HLA-DRB1	1.59845	1.30252	1.35608	0.964541	1.22755	1.08648	1.41902	0.157685	1.09286	0.13162	0.770151	0.184724
SGOL2	11.4724	10.1052	10.2195	7.59348	7.81823	9.0787	10.599	0.758514	8.16347	0.800539	0.770209	0.0918497
KYNU	10.5056	10.3136	9.49786	7.88367	7.20943	8.26085	10.1057	0.535076	7.78465	0.532658	0.770324	0.0535071
SERPINA1	4.61304	4.51868	4.69024	3.56393	3.29517	3.78851	4.60732	0.0859229	3.5492	0.246999	0.77034	0.00763646
ALG10	4.75655	4.87131	4.70239	4.04534	3.47142	3.52253	4.77675	0.0862527	3.67976	0.317628	0.770349	0.0326037
UST	4.04603	4.15256	4.47301	3.10915	3.48223	3.17164	4.22387	0.222242	3.25434	0.199817	0.770465	0.033793
RASL11B	2.34513	1.99505	1.94136	1.41442	2.00548	1.42047	2.09385	0.219267	1.61346	0.339516	0.770571	0.219902
ZNF616	6.77057	5.97218	5.36399	4.88141	4.26952	4.80255	6.03558	0.70543	4.65116	0.332854	0.770624	0.0793142
POLD2	84.5245	87.4299	93.6584	67.3133	67.383	70.0598	88.5376	4.66661	68.252	1.56596	0.770882	0.0081949
SOS2	10.135	9.69841	9.62532	7.66933	7.261	7.77989	9.81958	0.275598	7.57007	0.273314	0.770916	0.00798307
POLR3D	8.9006	8.9046	8.87471	7.4717	6.54151	6.56124	8.8933	0.016226	6.85815	0.531441	0.771159	0.0215192
DDX21	91.5716	88.9299	83.3685	67.8433	66.8624	68.795	87.9567	4.18725	67.8336	0.966337	0.771216	0.0190246
PRR14	2.13402	2.42461	2.24866	1.81697	1.4378	1.99579	2.2691	0.146369	1.75019	0.284927	0.771314	0.157573
NFIA	6.54365	6.42195	6.2848	4.95149	4.73458	5.16535	6.4168	0.129502	4.95047	0.215387	0.771486	0.0140404
KIF1A	23.7572	22.3809	24.001	18.7116	16.585	18.8422	23.3797	0.873533	18.0463	1.26718	0.771878	0.00191174
XRCC4	4.77783	4.26533	4.10868	3.33795	3.72484	3.09231	4.38395	0.34999	3.38503	0.318883	0.772143	0.0614623
EZH2	27.9568	28.6393	27.6267	22.2318	22.3138	20.4923	28.0743	0.516419	21.6793	1.02879	0.772213	0.00405245
HIST1H2BC	440.554	453.463	456.264	362.961	339.25	340.557	450.094	8.37946	347.589	13.3283	0.77226	0.0144633
MBIP	24.7717	22.5875	21.1804	18.1385	16.9807	17.8124	22.8465	1.80961	17.6439	0.597016	0.772278	0.0326595
GCLC	19.4441	19.232	18.2237	14.0575	14.9932	14.897	18.9666	0.652052	14.6492	0.514709	0.77237	0.0185253
KDM1A	46.0784	47.8292	45.6402	37.2322	35.6287	34.9317	46.5159	1.15823	35.9309	1.17964	0.772442	0.00829782
STARD7	72.3787	73.2885	68.5748	53.8575	55.3438	56.3179	71.414	2.50055	55.1731	1.23905	0.772581	0.0148133
USP21	5.96495	6.51547	8.86066	5.30438	5.26729	5.91775	7.11369	1.53775	5.49647	0.365307	0.772661	0.141871
TMEM67	2.22143	2.46802	2.19035	1.7249	1.71996	1.87165	2.29327	0.152137	1.77217	0.0861876	0.772771	0.0526588
CCDC51	11.6541	12.7282	11.5429	9.8535	9.27077	8.63871	11.9751	0.654598	9.25433	0.607562	0.7728	0.0305776
WDR34	58.1162	66.9768	69.0921	52.1397	50.7002	47.2324	64.7284	5.82316	50.0241	2.52254	0.772831	0.0871977
CLASP1	7.39293	6.94988	6.62494	4.772	5.41778	6.01731	6.98925	0.385506	5.40236	0.622798	0.772953	0.112247
SLC48A1	7.3385	7.76918	8.4105	6.20671	5.94368	6.03038	7.83939	0.539438	6.06026	0.134036	0.773052	0.0388132
DECR2	8.81488	10.319	11.2798	7.55171	7.65956	8.30252	10.1379	1.2424	7.83793	0.405944	0.773132	0.0486054
SCLY	3.06973	2.72143	3.01857	2.41451	2.14041	2.2563	2.93658	0.18807	2.27041	0.137593	0.773147	0.00617866
IRF3	17.581	18.9259	19.1556	15.2516	12.9986	14.7991	18.5542	0.850577	14.3498	1.19182	0.773399	0.0562277
MCM4	43.4163	43.2586	43.1833	34.0524	32.805	33.5929	43.2861	0.118904	33.4834	0.630864	0.773538	0.001145
VAT1	5.36323	5.22213	4.99365	4.26455	3.66157	4.12607	5.193	0.186504	4.0174	0.315838	0.773617	0.0287382
PTGFRN	7.96694	7.71913	7.20449	5.497	5.55109	6.6608	7.63019	0.388929	5.90296	0.656863	0.773633	0.101922
TRAF3IP2	7.00806	6.52119	7.09838	5.28962	5.26063	5.4087	6.87588	0.31047	5.31965	0.0784699	0.773669	0.00893137
ZNF768	18.1807	18.9468	19.4722	14.7662	15.3351	13.6893	18.8666	0.649478	14.5969	0.835865	0.77369	0.0301572
C1orf109	9.48955	10.3338	8.65983	6.98784	7.6944	7.35529	9.49439	0.836996	7.34584	0.353375	0.773703	0.0367864
MED6	18.2892	20.8848	20.2377	15.934	15.538	14.5062	19.8039	1.35108	15.3261	0.737116	0.773891	0.0523702
C20orf96	1.21639	1.03062	1.38679	1.14468	0.838665	0.82897	1.21127	0.17814	0.937438	0.179542	0.773932	0.201899
RCC2	48.3185	45.9297	45.859	35.9889	34.4103	38.0446	46.7024	1.40003	36.1479	1.82236	0.774006	0.0169023
EHD4	10.0932	9.99722	10.1728	7.7354	7.64074	8.04788	10.0877	0.0879172	7.80801	0.21306	0.77401	0.00115093
AMOTL2	5.08251	5.33219	4.92114	3.94521	4.11732	3.81301	5.11195	0.2071	3.95851	0.152591	0.774365	0.000761694
POLE	10.52	11.5024	12.5471	8.97019	8.72171	9.07898	11.5232	1.01371	8.92363	0.18313	0.774407	0.0435713
KIF21A	10.2016	11.2813	10.4613	8.24413	8.65258	7.8451	10.6481	0.56356	8.24727	0.403749	0.774532	0.00841939
POC1B	16.0698	16.329	15.9694	12.3582	12.4844	12.6227	16.1227	0.185552	12.4884	0.132296	0.774585	0.00167298
PPP1R26	6.76237	8.20721	8.34787	5.82283	5.96623	6.27416	7.77248	0.877606	6.02107	0.230609	0.774665	0.0503973
PHF17	6.17198	5.78098	5.8599	4.59803	4.60626	4.59495	5.93762	0.206762	4.59975	0.00584716	0.774679	0.00806467
PFAS	4.16188	4.15743	4.18067	2.98657	3.29509	3.4058	4.16666	0.0123353	3.22915	0.217254	0.774998	0.0163983
DNAJA1	169.634	168.574	162.12	128.617	127.801	131.343	166.776	4.0669	129.254	1.85484	0.775014	0.00798601
ISY1	7.04629	7.05171	7.29657	5.67957	5.16788	5.7352	7.13152	0.14296	5.52755	0.312723	0.775087	0.00872236
ERICH1	3.34113	3.23334	3.90652	2.44158	2.47244	3.21106	3.49366	0.361584	2.70836	0.435624	0.775221	0.00581866
KIAA1161	2.569	2.93042	3.64603	2.35468	2.21354	2.52212	3.04848	0.548136	2.36345	0.154477	0.775286	0.121224
POLE3	25.0512	27.0772	26.0195	20.8057	19.9523	19.8487	26.0493	1.01333	20.2022	0.525178	0.775538	0.0203378
VDR	10.5518	10.5929	10.986	8.54457	8.21945	8.15484	10.7102	0.239703	8.30629	0.208873	0.775547	0.0096869
TBP	4.24908	3.90391	4.78806	3.00613	3.60024	3.43071	4.31368	0.445601	3.34569	0.306043	0.7756	0.101184
ATP8B2	3.70543	4.91011	4.66021	3.46304	3.64129	3.1927	4.42525	0.635782	3.43234	0.225865	0.775627	0.12035
SBDSP1	73.9097	67.5821	65.3641	50.6947	53.1354	56.6154	68.952	4.43444	53.4818	2.97551	0.775639	0.0666537
PSPH	19.7621	23.2366	21.815	15.9796	18.2744	16.0477	21.6046	1.74678	16.7672	1.30569	0.776097	0.0139007
TOP3A	7.86582	7.74064	8.23046	6.23137	5.88892	6.38214	7.94564	0.254479	6.16748	0.252741	0.776209	0.00162933
USP28	8.84005	8.2105	7.78445	6.72223	5.93257	6.6243	8.27833	0.531059	6.42637	0.430435	0.776287	0.0337233
IRX4	11.1297	10.9701	12.6084	8.50652	9.46546	8.97603	11.5694	0.903332	8.98267	0.479504	0.776416	0.0520648
EVPL	2.05168	2.57474	2.98518	2.04274	1.67632	2.19237	2.5372	0.467881	1.97048	0.265506	0.776634	0.180806
SEL1L	34.9441	35.031	32.7518	25.6365	25.8406	28.3175	34.2423	1.29154	26.5982	1.49245	0.776764	0.0413817
TRIP11	15.2065	14.7026	14.1006	11.553	11.1973	11.4352	14.6699	0.553675	11.3952	0.181198	0.776772	0.00871113
SLC25A19	4.28694	6.81744	6.52078	4.38182	5.06862	4.24269	5.87505	1.38332	4.56438	0.442194	0.776908	0.209971
H2AFZ	362.252	391.824	362.913	300.025	280.459	287.341	372.33	16.8858	289.275	9.92534	0.776932	0.0298104
TARS	163.207	155.031	142.413	118.951	118.775	120.343	153.55	10.4758	119.356	0.858998	0.777311	0.0341572
SLFN5	23.1246	21.8374	21.6077	16.8401	17.4623	17.446	22.1899	0.817581	17.2495	0.354616	0.777357	0.0181524
ITM2C	3.41798	3.5365	3.6246	2.56566	3.03227	2.62659	3.52636	0.103683	2.74151	0.253645	0.777432	0.0331114
C1orf116	2.05844	1.49222	1.91187	1.06874	1.46504	1.71313	1.82084	0.29388	1.41564	0.325023	0.777462	0.304989
ANP32C	2.07116	2.60439	2.10935	1.40753	1.65787	2.20978	2.26163	0.29745	1.75839	0.410463	0.777488	0.248809
LPCAT1	61.6527	58.6576	57.5473	47.1226	45.366	45.8737	59.2859	2.12359	46.1208	0.903987	0.777939	0.00392306
ZNF408	3.83285	4.40383	4.09517	3.38923	2.96253	3.24222	4.11062	0.285803	3.19799	0.216761	0.777984	0.0876303
CHMP4A	32.3013	32.3767	35.6239	25.9877	25.3459	26.7163	33.434	1.89691	26.0166	0.685658	0.77815	0.0106969
NUP155	34.9113	36.7883	36.0688	27.3152	28.0517	28.4936	35.9228	0.946979	27.9535	0.595306	0.778155	0.0023101
FXR2	13.171	13.1485	14.1195	10.5318	10.8607	10.0771	13.4797	0.554226	10.4899	0.393479	0.778199	0.0306676
CNNM4	3.53792	3.33615	3.72964	2.72087	2.57083	2.96041	3.53457	0.196766	2.7507	0.196496	0.778229	0.000449788
MAD1L1	9.63317	8.53	8.22631	6.67229	6.56912	7.29631	8.79649	0.740323	6.84591	0.393457	0.778254	0.0796922
MEPCE	18.706	18.3513	21.1196	14.6892	14.7391	15.85	19.3923	1.50636	15.0928	0.656258	0.778287	0.0131982
PSMG1	39.9325	36.7618	34.6697	28.0883	27.428	31.1602	37.1213	2.64976	28.8922	1.99173	0.778317	0.0794169
CENPJ	6.59983	7.44274	7.31502	5.62046	5.75891	5.24798	7.1192	0.454295	5.54245	0.264247	0.778522	0.038468
CMTM7	2.05177	2.66134	2.01905	1.86981	1.56122	1.81095	2.24405	0.361751	1.74733	0.163838	0.778648	0.241522
MAPK3	14.8181	15.3752	16.199	12.0552	11.9358	12.1342	15.4641	0.694729	12.0417	0.0998832	0.77869	0.0118514
ABCF2	26.6335	28.5589	26.8025	21.8979	21.3627	20.5881	27.3316	1.0662	21.2829	0.658536	0.778691	0.0136914
GCAT	11.7746	10.884	10.7544	8.14556	8.78701	9.08703	11.1377	0.555394	8.6732	0.480943	0.778727	0.0536999
SURF6	18.88	18.991	19.2421	13.3979	15.2034	15.876	19.0377	0.185512	14.8258	1.28148	0.778758	0.0227679
EXOSC2	34.7997	36.9317	38.8529	28.7063	27.5835	29.8478	36.8614	2.02751	28.7125	1.13216	0.778932	0.0156778
HAUS7	6.35977	6.12038	6.62449	5.63692	4.75883	4.48806	6.36821	0.252161	4.96127	0.600588	0.779068	0.0750106
BAG3	1.80678	1.82743	2.30154	1.58159	1.35531	1.68754	1.97858	0.279879	1.54148	0.169708	0.779083	0.0613873
MNAT1	28.9229	28.1572	24.6458	20.5913	21.476	21.6067	27.242	2.28071	21.2247	0.552391	0.779117	0.061362
U2AF1	41.5559	38.6109	40.3948	30.5886	30.1452	33.2067	40.1872	1.48344	31.3135	1.65448	0.779191	0.0152858
MPC1	13.6452	14.7112	13.9272	12.1153	8.85285	11.9789	14.0945	0.552349	10.9824	1.84546	0.779192	0.152518
METTL3	23.5557	30.6144	30.5389	22.3433	22.7698	20.9087	28.2363	4.05372	22.0073	0.974993	0.779395	0.135486
HIST1H3A	116.531	116.307	122.13	95.1518	90.7349	90.7958	118.323	3.29915	92.2275	2.5327	0.779458	0.0120084
FAM72D	3.3905	2.85027	2.77226	2.32906	2.19317	2.50402	3.00434	0.336688	2.34208	0.155834	0.779566	0.101654
KPNB1	79.2126	80.7608	76.2605	59.8606	60.7483	63.556	78.7446	2.28636	61.3883	1.92904	0.779587	0.0176033
KCTD17	1.74388	1.6698	1.79373	1.53635	1.32436	1.19894	1.7358	0.0623585	1.35322	0.170546	0.779591	0.0776559
CKS2	135.823	137.422	123.897	99.6845	108.358	101.573	132.381	7.39044	103.205	4.56129	0.779609	0.0181789
KANSL2	28.1504	29.935	28.519	22.0975	22.7614	22.6712	28.8681	0.942136	22.51	0.3601	0.779754	0.0041732
GSTO2	3.1291	4.32091	3.32538	2.08868	3.65681	2.6578	3.5918	0.639012	2.8011	0.793825	0.779859	0.0240417
RNF40	12.4088	13.1567	14.0542	10.2574	10.3372	10.3066	13.2066	0.823833	10.3004	0.0402597	0.779945	0.0244358
MSANTD4	5.36006	5.0143	4.47294	3.76485	3.84032	3.97523	4.9491	0.44714	3.86013	0.10658	0.779967	0.0764213
SAV1	6.26254	5.78357	5.89427	4.62077	4.45576	4.91814	5.98013	0.250762	4.66489	0.234326	0.780065	0.0207062
APLP2	121.842	123.149	118.091	93.0369	92.0284	98.2135	121.027	2.62557	94.4263	3.31838	0.780206	0.0162004
MEST	49.5167	53.5039	49.1401	39.3123	39.9249	39.4887	50.7202	2.41807	39.5753	0.315348	0.780267	0.0119136
FOXRED1	9.94832	12.224	13.0233	9.46479	9.14424	8.85626	11.7319	1.59547	9.1551	0.30441	0.780361	0.142391
DCAF15	5.45538	7.00546	7.18064	5.73729	4.57538	5.01677	6.54716	0.949558	5.10981	0.586516	0.780463	0.237747
RCN1	25.7754	25.1415	22.0742	18.6341	18.9596	19.4043	24.3304	1.97944	18.9993	0.386634	0.78089	0.0592738
ACYP1	4.64317	5.02247	5.92457	4.01248	3.48258	4.67962	5.19674	0.658235	4.05823	0.59983	0.780918	0.0511243
ECI1	21.7205	24.3545	24.2749	18.663	18.3191	17.9569	23.45	1.49829	18.313	0.35309	0.780939	0.0388337
DOCK5	1.93474	2.15428	2.34715	1.60795	1.69646	1.72221	2.14539	0.206349	1.67554	0.0599339	0.780996	0.0321048
SDCCAG3	20.4416	23.8874	21.2618	15.5605	16.8852	18.7927	21.8636	1.8	17.0795	1.62483	0.781183	0.0674304
TFRC	201.688	213.052	194.957	159.468	159.827	156.996	203.232	9.14582	158.764	1.54133	0.781193	0.0102966
PAK1	7.89744	8.55073	7.75429	5.78857	6.70822	6.41304	8.06749	0.424578	6.30328	0.469548	0.781319	0.0158824
MEMO1	8.72082	8.29088	8.00471	6.70585	7.1689	5.6711	8.3388	0.360452	6.51528	0.766869	0.781321	0.0373451
TIMM21	24.7048	24.5988	26.4904	18.1239	20.0686	21.0344	25.2647	1.06284	19.7423	1.48243	0.781419	0.0113319
RQCD1	21.645	24.7561	23.9062	18.66	18.2019	18.0788	23.4358	1.60802	18.3136	0.306269	0.781437	0.04235
PTPRK	31.2723	32.0691	30.7195	24.6383	24.4286	24.4464	31.3536	0.678466	24.5044	0.116273	0.78155	0.00354928
TUBG1	15.3272	16.0673	16.4346	13.1533	11.6121	12.6194	15.943	0.564061	12.4616	0.782624	0.781633	0.0360343
ANKFY1	6.93058	6.0041	6.37566	5.20602	4.64891	5.24049	6.43678	0.466254	5.03181	0.332046	0.781727	0.0146507
SGMS2	2.44459	2.85172	2.6654	1.80631	2.26197	2.15641	2.6539	0.203808	2.0749	0.238516	0.781828	0.00421438
TTC9	2.9963	2.49608	2.71038	2.14506	2.15848	2.10986	2.73425	0.250963	2.1378	0.0251099	0.781859	0.0566129
YEATS2	9.02443	9.41366	9.66828	7.2659	7.23418	7.47653	9.36879	0.324262	7.32554	0.131722	0.781909	0.00482237
SNAR-A1	14.2795	40.9537	13.0236	32.0091	16.4044	4.95753	22.7523	15.7754	17.7903	13.5789	0.781915	0.725754
UBXN11	1.81132	1.63909	2.14778	1.35798	1.46357	1.5559	1.86606	0.258726	1.45915	0.099034	0.78194	0.0798167
EPDR1	5.51345	4.98606	6.21404	4.58627	4.50735	3.97874	5.57118	0.616022	4.35745	0.330341	0.782141	0.147806
ZNF823	14.7802	14.0031	13.684	11.2102	10.7723	11.2363	14.1558	0.563821	11.0729	0.260683	0.782221	0.0114215
BCAS2	32.2916	34.6466	30.8396	24.2338	27.1133	25.1388	32.5926	1.92127	25.4953	1.47248	0.782242	0.00998273
ACTN4	48.7557	44.9222	45.2902	33.7014	35.2771	39.7306	46.3227	2.11506	36.2364	3.12697	0.782259	0.0669452
ZMPSTE24	45.1221	44.7891	40.5591	35.5509	32.0741	34.4432	43.4901	2.54378	34.0227	1.77613	0.78231	0.0382111
GPSM1	1.37902	2.21792	2.39098	1.70383	1.24771	1.73304	1.99597	0.541259	1.56153	0.272165	0.782338	0.381398
RNF213	6.89895	6.17012	6.54395	5.2511	4.46808	5.62841	6.53767	0.364456	5.11586	0.591868	0.78252	0.030376
FAM177A1	26.8475	27.2924	24.035	20.5878	20.0642	20.5371	26.0583	1.76629	20.3964	0.28878	0.782721	0.0368207
AGTPBP1	5.15604	4.547	4.41899	3.83603	3.64649	3.57149	4.70734	0.393819	3.68467	0.13634	0.782749	0.0206963
BRMS1L	8.57246	9.15914	8.1823	6.81105	6.61848	6.85627	8.63797	0.491704	6.76193	0.126275	0.782815	0.0340445
POP1	11.2538	12.1801	11.2444	8.80725	8.52911	9.81293	11.5594	0.537534	9.04976	0.675395	0.78289	0.0595592
XRCC5	163.729	164.039	158.086	125.762	127.978	126.749	161.951	3.35106	126.83	1.1102	0.783134	0.00313362
POLR1E	7.27742	8.01638	7.49587	5.53367	5.93394	6.38163	7.59656	0.37963	5.94975	0.424201	0.783216	0.0284124
OPA1	44.8983	47.4554	42.9586	35.6506	35.6097	34.7244	45.1041	2.25545	35.3282	0.523335	0.78326	0.0118876
APOBEC3B	11.0238	11.8253	12.8815	10.0332	8.78458	9.17453	11.9102	0.931756	9.33077	0.638804	0.783427	0.0874422
HLA-C	65.4178	72.4886	78.3876	57.6553	55.6523	56.1476	72.098	6.49372	56.4851	1.04327	0.783448	0.0660227
MNX1	4.67825	5.65408	6.40439	4.40845	4.5153	4.18913	5.57891	0.865522	4.37096	0.166285	0.78348	0.164911
GMNN	27.2606	27.6152	25.7205	19.3824	22.1612	21.6219	26.8654	1.00727	21.0552	1.47354	0.783727	0.0343485
FLII	32.5184	35.3399	36.2991	26.5899	26.7454	28.2966	34.7191	1.96531	27.2106	0.943683	0.783736	0.0113904
DCTPP1	31.3665	34.2818	36.0513	26.1384	27.246	26.3218	33.8999	2.36564	26.5687	0.593655	0.783742	0.0303805
SLC25A5	175.321	176.968	173.758	142.106	137.41	132.803	175.349	1.60518	137.44	4.65157	0.783806	0.00392346
SNAR-A2	14.2795	40.9537	13.0236	29.667	16.4044	7.43629	22.7523	15.7754	17.8359	11.1843	0.783917	0.71141
ST14	19.7908	20.4991	22.7456	16.06	15.6832	17.6725	21.0118	1.54269	16.4719	1.05668	0.783934	0.00810886
NOP58	66.8506	69.1293	60.1578	51.5376	52.5089	49.7681	65.3792	4.66322	51.2715	1.38964	0.784217	0.0176036
CCP110	2.76976	2.59635	2.64857	1.90726	2.26627	2.11182	2.67156	0.0889616	2.09512	0.180087	0.78423	0.0652788
SLC6A8	7.36468	7.82235	9.6627	7.05539	5.94433	6.48907	8.28324	1.21636	6.49626	0.555565	0.784266	0.163615
SEC14L2	3.13504	3.33063	2.915	2.23473	2.72336	2.39977	3.12689	0.207935	2.45262	0.248565	0.784364	0.028392
U2AF2	42.0263	43.7949	45.2465	33.4067	35.3167	34.0913	43.6892	1.6127	34.2716	0.967676	0.78444	0.00842101
CCNB2	48.6217	51.385	44.4965	40.0136	36.1951	37.1584	48.1677	3.46662	37.789	1.98583	0.78453	0.0508171
HIST2H2BA	2.94113	1.72764	2.22137	2.47223	1.87314	1.06069	2.29671	0.610243	1.80202	0.708452	0.784608	0.320105
AASDHPPT	27.2735	28.7533	24.7235	21.6482	20.2765	21.4354	26.9168	2.03845	21.12	0.738229	0.784642	0.0609288
FSTL4	1.35675	1.19824	1.15923	0.959653	0.818859	1.13592	1.23807	0.104611	0.971477	0.158861	0.784669	0.159967
DCAF7	11.2127	10.6749	11.0013	8.04582	8.15478	9.60633	10.963	0.270941	8.60231	0.871212	0.78467	0.0448783
JMJD6	8.07269	8.46283	9.01252	6.48253	6.59878	6.96934	8.51601	0.472167	6.68355	0.254235	0.784821	0.00512768
CNIH	41.3804	43.8181	40.3379	34.0477	32.8313	31.6799	41.8455	1.7861	32.853	1.18405	0.785102	0.0138143
DAXX	19.5804	17.9708	18.7269	15.1854	14.1588	14.8431	18.7594	0.805291	14.7291	0.522708	0.78516	0.00206752
ADNP2	12.0581	13.1231	12.5973	10.1395	9.75232	9.77175	12.5928	0.532514	9.88786	0.218146	0.785197	0.0236484
ZNF713	5.06901	5.1546	4.68274	4.40231	3.5764	3.72612	4.96878	0.25139	3.90161	0.440033	0.785224	0.0580088
TSN	38.1431	37.4729	34.9795	29.0005	28.438	29.4147	36.8652	1.66706	28.9511	0.490223	0.785323	0.0213422
TMEM206	5.80754	6.75162	5.39365	4.79564	4.86145	4.44301	5.98427	0.696021	4.70003	0.225008	0.785398	0.0515629
ZNF296	1.13342	1.04377	1.4045	1.11476	1.02702	0.671756	1.1939	0.187815	0.937845	0.234579	0.785533	0.395103
KIF2C	23.3539	24.0549	24.8272	18.6142	19.1208	19.0148	24.0787	0.736937	18.9166	0.267195	0.785617	0.00406125
CCT5	277.924	274.179	267.143	215.265	211.536	216.891	273.082	5.47358	214.564	2.74546	0.785713	0.00495128
SLC27A2	8.92183	8.34693	7.53334	5.99729	6.29582	7.19686	8.26737	0.697656	6.49666	0.624495	0.785819	0.1452
ARG2	3.70469	3.33186	3.40934	2.96756	2.56794	2.67346	3.48196	0.196739	2.73632	0.207093	0.785855	0.000150401
PPP2R5E	10.4084	10.5958	10.8889	8.86917	7.8117	8.38694	10.631	0.24218	8.35594	0.529416	0.785995	0.0263558
TNK1	3.71773	3.80091	4.39648	3.23552	2.79457	3.33616	3.97171	0.370208	3.12208	0.288064	0.786081	0.0440033
CGRRF1	8.09103	7.68439	7.2661	6.15084	5.11155	6.85224	7.68051	0.412479	6.03821	0.875794	0.786173	0.124451
ZNF620	2.41253	2.51468	2.42023	1.90989	1.94536	1.92116	2.44915	0.056884	1.92547	0.0181235	0.78618	0.00189765
MARS2	7.67304	8.96909	7.78946	5.89896	6.74935	6.56074	8.14386	0.717034	6.40302	0.446596	0.786238	0.0260434
PUS3	5.46648	6.4961	5.79124	4.15142	5.28371	4.52455	5.91794	0.526373	4.65323	0.577008	0.786292	0.000549347
SGK196	9.85206	10.2028	11.444	7.45792	8.67157	8.64046	10.4996	0.836448	8.25665	0.691895	0.786376	0.0268296
GYLTL1B	1.18588	1.16699	1.219	0.804512	0.927126	1.07722	1.19062	0.0263274	0.936286	0.136585	0.786383	0.0672989
ENDOD1	7.0418	7.80027	6.96141	5.59832	5.82167	5.72696	7.26783	0.462858	5.71565	0.112104	0.786432	0.0197773
CENPH	16.2163	15.7158	14.4169	12.2942	12.0111	12.1531	15.4497	0.928752	12.1528	0.14155	0.786606	0.0240154
PPAN	19.6695	22.5101	23.1176	17.6095	17.0966	16.6676	21.7657	1.84063	17.1246	0.471572	0.786767	0.0727064
MMP17	3.93522	4.8922	5.48005	3.71508	4.03188	3.51095	4.76916	0.779731	3.75264	0.262488	0.786855	0.18491
FAF1	28.9151	30.648	29.3694	24.3202	22.4347	23.2256	29.6442	0.898531	23.3268	0.946818	0.786895	0.0264408
NECAB3	1.38606	2.69821	2.77932	2.08731	1.78684	1.52694	2.28786	0.782037	1.80036	0.28043	0.786919	0.503378
CEP55	26.1139	24.8234	23.1441	18.2139	18.6636	21.4211	24.6938	1.48914	19.4329	1.73648	0.786953	0.103547
SNORA53	58.7453	36.5234	29.2116	17.6839	27.6681	52.6139	41.4934	15.3813	32.6553	17.9911	0.786999	0.681642
RNF219	11.1167	11.6293	10.7355	8.91601	8.72349	8.71245	11.1605	0.448507	8.78398	0.114472	0.78706	0.0126233
NMRAL1	35.4247	33.39	33.4966	26.3162	27.3286	26.9257	34.1038	1.1452	26.8568	0.509701	0.787503	0.0164912
B4GALT3	14.4317	15.0403	14.9961	11.0864	11.8628	12.0736	14.8227	0.339336	11.6743	0.519903	0.787594	0.00152063
FMNL2	1.9172	1.91958	1.97212	1.42913	1.50659	1.63942	1.9363	0.0310438	1.52505	0.106353	0.787609	0.0116904
LTBP1	4.08554	3.63919	4.22175	2.80412	3.05933	3.54657	3.98216	0.304729	3.13667	0.377219	0.787681	0.0613702
PHF12	3.95907	4.54719	4.4634	3.61424	3.22735	3.37536	4.32322	0.318134	3.40565	0.195215	0.787758	0.0891929
IQCK	2.40662	2.08743	2.03117	1.77868	1.72973	1.63291	2.17507	0.202489	1.71377	0.0741835	0.787915	0.0316947
TTC21B	8.24561	7.99543	8.09841	6.47218	6.25917	6.44655	8.11315	0.12574	6.39263	0.116291	0.787935	0.000436704
RIPK2	9.29265	8.93793	8.19463	7.34504	6.59254	6.88631	8.8084	0.560352	6.9413	0.379252	0.788031	0.0251897
MKI67	5.88615	5.16024	5.55317	3.83165	4.04183	5.20857	5.53319	0.363367	4.36068	0.741773	0.788096	0.141091
AVPI1	1.65476	1.8596	2.32338	1.49752	1.4177	1.68561	1.94591	0.342565	1.53361	0.137553	0.788118	0.0979511
HIST2H2AB	149.501	140.608	164.283	114.49	122.775	120.851	151.464	11.9589	119.372	4.336	0.788121	0.0509208
NUPL2	8.94751	9.70618	9.27755	7.18289	7.27612	7.55499	9.31041	0.380401	7.338	0.193614	0.78815	0.0132294
NUP62	15.083	14.7812	16.3619	11.7991	12.0004	12.6359	15.4087	0.839174	12.1451	0.436772	0.7882	0.00692712
TMEM5	9.70951	9.44328	9.59907	6.84854	7.6804	8.13413	9.58395	0.133757	7.55436	0.651997	0.78823	0.041068
MDC1	2.76337	2.62743	3.12891	2.32277	1.97464	2.41848	2.8399	0.259352	2.23863	0.233577	0.788277	0.0181134
ZNF174	3.59104	4.30826	4.23935	2.48371	3.53091	3.55669	4.04622	0.395697	3.19044	0.612179	0.788499	0.0218811
ZNF57	5.70351	5.61813	5.92664	5.05068	4.46067	4.08985	5.74943	0.159298	4.53373	0.484564	0.788554	0.0712136
CEP78	9.25118	8.45405	7.91646	6.50768	6.69583	7.00079	8.54056	0.671553	6.73477	0.24885	0.788562	0.0759362
LOC652276	1.07191	1.19128	1.10398	0.853543	0.657517	1.14424	1.12239	0.0617778	0.8851	0.244891	0.788585	0.289062
UNC93B1	6.85849	8.23503	8.51578	6.2631	6.26989	6.0862	7.86977	0.88697	6.2064	0.104149	0.788638	0.0943132
UBTD2	12.4885	12.6523	12.88	11.0731	9.4234	9.48965	12.6736	0.196617	9.99538	0.933918	0.788678	0.0515972
PSME2	89.6354	89.1341	89.3073	77.1792	67.4214	66.8312	89.3589	0.254607	70.4773	5.81154	0.788699	0.027877
NUP85	16.0765	16.226	18.1264	13.4354	12.6635	13.6747	16.8096	1.1428	13.2579	0.52846	0.788706	0.020979
ATAD3A	11.724	12.8763	13.871	9.72179	9.87208	10.7493	12.8238	1.07446	10.1144	0.554959	0.788722	0.0167571
IRS1	3.90064	3.77706	3.95435	3.06117	3.00428	3.10902	3.87735	0.0909107	3.05816	0.052435	0.788723	0.000805803
SCLT1	3.9787	3.49684	3.64428	3.1378	2.87935	2.75435	3.70661	0.246902	2.92383	0.195557	0.788817	0.0112794
EPC2	6.55145	7.06195	6.49914	5.38731	5.29459	5.18326	6.70418	0.31094	5.28839	0.102166	0.788819	0.0159812
C1orf226	1.88845	2.41394	2.43288	2.03551	1.72918	1.5489	2.24509	0.309004	1.7712	0.246011	0.78892	0.272208
ARL6	1.82533	2.6694	2.05351	1.97166	1.32133	1.87327	2.18275	0.436624	1.72209	0.350535	0.788954	0.416713
KCTD1	12.9789	11.8581	12.8812	9.83293	9.05214	10.873	12.5727	0.620816	9.91936	0.913501	0.788958	0.0157683
DDX31	14.5357	14.8941	14.8009	11.4073	11.2567	12.2328	14.7436	0.185952	11.6323	0.5255	0.788972	0.0097075
CREBBP	1.49531	1.49042	1.43915	1.24464	0.930446	1.31636	1.47496	0.0311086	1.16382	0.205261	0.789049	0.138677
DCBLD1	1.97029	2.45445	2.95697	1.53784	2.13715	2.1499	2.46057	0.493368	1.94163	0.349751	0.789098	0.0724605
LIAS	3.67412	4.14481	3.71135	2.81754	3.4841	2.79918	3.84343	0.261669	3.03361	0.390247	0.789297	0.00875214
LOC643837	5.33552	5.01262	5.07416	4.35186	3.65023	4.17331	5.14077	0.171445	4.05847	0.364641	0.789467	0.0167982
C19orf48	51.535	60.3	59.6121	43.9966	45.4338	45.9219	57.149	4.87405	45.1174	1.00088	0.78947	0.0338614
NCAPD2	27.6553	24.9349	27.3891	20.8444	20.0254	22.2815	26.6598	1.4997	21.0504	1.14207	0.789596	0.0113781
UBN1	7.64222	8.62989	8.17899	6.28332	6.39214	6.63143	8.15037	0.494457	6.43563	0.178083	0.789612	0.0234176
UBE2D2	33.5414	35.6254	32.7539	26.1456	27.2627	27.0728	33.9736	1.48373	26.827	0.597728	0.789644	0.0118243
WDR12	21.2931	21.6765	20.6377	17.0318	16.9844	16.2136	21.2024	0.525302	16.7433	0.459317	0.789686	0.000792308
MED12	1.87128	1.33064	1.59748	1.31332	1.10303	1.37368	1.5998	0.270327	1.26334	0.142078	0.789688	0.093426
RNF144A	2.38887	2.2487	2.28771	1.87597	1.62364	1.96936	2.30843	0.072345	1.82299	0.178846	0.789711	0.0324193
CORO7	1.49837	1.82942	2.08182	1.52706	1.32667	1.4189	1.8032	0.292607	1.42421	0.1003	0.789822	0.211481
TOMM40	29.2474	31.8057	33.0111	25.0012	26.0165	23.2771	31.3547	1.92195	24.7649	1.3849	0.789831	0.056337
PTENP1	6.53662	6.38201	6.36331	5.10084	5.03272	5.09878	6.42731	0.095123	5.07745	0.0387481	0.78998	0.00133857
N4BP1	5.28429	5.16455	5.25548	3.83023	4.18333	4.39305	5.23477	0.0624979	4.13554	0.284438	0.790013	0.0259735
CTU1	1.6231	1.5668	2.08518	0.94626	1.7062	1.51556	1.75836	0.284431	1.38934	0.395381	0.790134	0.286293
CMSS1	28.9552	26.2603	24.1573	21.1039	22.3808	19.2324	26.4576	2.40503	20.9057	1.58353	0.790159	0.042909
ALDH16A1	6.20602	6.59607	7.15892	5.08535	5.05323	5.63484	6.65367	0.479054	5.25781	0.326915	0.790212	0.0095922
MSH6	44.4305	44.4033	41.7295	35.0429	34.3049	33.8301	43.5211	1.55163	34.3926	0.611141	0.790252	0.00499957
CDCA8	13.957	15.898	14.7136	11.6827	11.1139	12.4274	14.8562	0.978326	11.7413	0.65871	0.790332	0.0648866
CHEK2	13.0405	13.776	14.1045	10.7551	10.8896	10.6965	13.6403	0.544819	10.7804	0.0990049	0.790333	0.0126183
UTP15	9.72754	10.9501	10.0284	8.37086	7.61619	8.28502	10.2353	0.637011	8.09069	0.413164	0.790466	0.0711887
PRKD2	3.17439	3.44374	3.38176	2.75843	2.80022	2.34763	3.3333	0.141063	2.63543	0.250114	0.790637	0.0608589
DPY19L1	11.5928	12.089	11.2163	8.78235	9.2044	9.60605	11.6327	0.437716	9.1976	0.411892	0.790668	0.0275781
SIK2	4.11872	4.1849	3.6791	2.83935	2.97221	3.66487	3.99424	0.274918	3.15881	0.443267	0.790841	0.179162
FKBP4	97.7293	100.844	99.3988	79.4007	79.0488	77.2523	99.324	1.5587	78.5673	1.15231	0.79102	0.00342736
HSPA9	194.59	201.894	190.036	157.05	152.633	154.393	195.507	5.98191	154.692	2.22363	0.791236	0.0107118
ANP32AP1	12.5876	14.6498	14.1321	10.4095	11.4283	10.8984	13.7898	1.07286	10.9121	0.509537	0.791312	0.0144596
IVNS1ABP	19.917	20.9283	20.2219	16.1548	16.9288	15.2402	20.3557	0.518763	16.1079	0.845275	0.791322	0.00763427
RIF1	23.9723	22.7208	21.7178	19.3234	18.0003	16.8192	22.8036	1.12953	18.0476	1.25277	0.791437	0.000243546
PSEN1	15.1555	14.9653	14.992	12.4931	11.4875	11.7267	15.0376	0.102973	11.9024	0.525328	0.791512	0.00601293
SKIV2L2	27.9067	27.5286	25.4648	20.7659	21.3591	21.9099	26.9667	1.31435	21.345	0.572131	0.791531	0.0344173
CLUH	9.7522	11.3465	11.975	9.10495	8.08864	8.98596	11.0246	1.14584	8.72652	0.555612	0.791552	0.109233
RBMXL1	9.79448	9.22617	9.54607	7.61162	6.85661	8.14487	9.52224	0.284903	7.5377	0.647303	0.791589	0.0216164
MORC2	7.08582	5.76071	5.69585	4.38247	4.80125	5.49469	6.18079	0.784447	4.8928	0.561734	0.791614	0.224212
NUP107	26.5555	29.3261	27.1601	22.1122	21.087	22.541	27.6806	1.45678	21.9134	0.747108	0.791653	0.043057
RNF217	1.88172	1.45646	1.30329	1.40897	1.2831	0.982665	1.54716	0.299691	1.22491	0.219028	0.791718	0.0650024
HNRNPAB	128.098	120.863	114.163	94.1519	94.7907	98.5583	121.041	6.96921	95.8336	2.38115	0.791743	0.0416568
SMC4	74.4239	71.0941	65.9714	57.2484	53.6163	56.6022	70.4965	4.25782	55.8223	1.93758	0.791845	0.031187
PFKP	35.2284	34.4434	35.3455	27.4379	27.8597	27.8666	35.0058	0.490531	27.7214	0.245542	0.79191	0.00245642
SDHD	47.0826	45.1482	41.4465	32.9209	36.9629	35.9843	44.5591	2.86386	35.2894	2.10871	0.791968	0.0689655
RHNO1	24.1294	26.0806	23.4252	17.6077	19.5269	21.1854	24.5451	1.37563	19.44	1.79043	0.792013	0.0705262
QTRTD1	15.593	15.0476	14.8647	11.7021	12.0746	12.2645	15.1684	0.378888	12.0137	0.286098	0.792022	0.0144589
PRPF40A	39.4982	39.3507	34.4878	29.9559	29.0601	30.7678	37.7789	2.85113	29.9279	0.854193	0.792186	0.0633908
RFX1	1.95487	2.57839	2.55998	2.24934	1.68129	1.69024	2.36441	0.354794	1.87362	0.325411	0.792426	0.337807
FANCA	3.26015	3.96343	4.94973	3.41555	3.1542	3.07744	4.05777	0.848732	3.21573	0.177254	0.792487	0.287027
MRPL17	28.3265	27.2174	28.5578	21.5066	22.3427	22.8049	28.0339	0.716505	22.2181	0.658062	0.792543	0.00922241
MAT2B	22.9822	22.8599	22.9137	19.0155	17.1677	18.3115	22.9186	0.0612971	18.1649	0.932582	0.792583	0.0110477
WEE1	31.4617	35.2381	30.5461	25.5593	26.1408	25.3781	32.4153	2.48711	25.6927	0.398474	0.792611	0.0307152
TINCR	6.88195	7.364	7.42479	5.47856	5.75818	5.9411	7.22358	0.297417	5.72595	0.232949	0.792674	0.0015406
SNORA81	151.786	96.2771	78.1177	44.0864	108.218	106.268	108.727	38.3797	86.1908	36.4765	0.792727	0.651349
RPL36A-HNRNPH2	12.0434	6.62466	5.03192	6.40273	5.52646	6.85858	7.89999	3.6756	6.26259	0.677027	0.792734	0.529667
PLCD3	1.58473	1.95733	2.22542	1.42364	1.31356	1.83529	1.92249	0.321763	1.52416	0.275008	0.792806	0.103756
MLH3	6.79017	7.44528	7.04312	5.92361	5.48183	5.46451	7.09286	0.330375	5.62332	0.260206	0.792814	0.0446295
RPP14	5.50786	5.97454	5.36401	4.61573	3.91146	4.82972	5.61547	0.319173	4.4523	0.480449	0.792864	0.127979
NDC80	38.3743	38.1861	35.1532	29.363	29.8023	29.4087	37.2379	1.80782	29.5247	0.241521	0.792867	0.0164244
FANCC	4.77075	5.09199	3.97717	3.72854	3.70182	3.54442	4.6133	0.573845	3.65826	0.0994894	0.792981	0.0761557
INCENP	13.6017	13.4607	14.5344	10.4343	10.3085	12.2454	13.8656	0.583473	10.9961	1.08378	0.793047	0.0100801
RPF2	32.4534	30.6976	28.7482	23.0698	24.8043	25.0114	30.6331	1.85344	24.2952	1.06624	0.793103	0.0612548
ANKRD13B	1.52569	1.97269	2.0292	1.72752	1.3356	1.32223	1.84253	0.27584	1.46178	0.230232	0.793358	0.322125
IQCB1	11.519	12.5509	12.1224	9.41418	9.83752	9.46457	12.0641	0.518414	9.57209	0.231246	0.793436	0.00602174
RAD54L2	2.56231	2.84039	2.53216	1.88444	2.11701	2.29524	2.64495	0.169923	2.0989	0.205998	0.793548	0.0720858
DBF4	17.4994	17.5419	14.9789	12.5321	12.8632	14.3062	16.6734	1.46763	13.2338	0.943337	0.793709	0.131164
EXOSC4	13.5595	17.8636	19.1631	14.7959	12.9324	12.4229	16.8621	2.93298	13.3837	1.24922	0.793718	0.28639
SETD3	31.099	31.3009	29.9159	24.4897	24.7953	24.0019	30.7719	0.748188	24.429	0.400172	0.793872	0.00116365
TPM1	78.718	83.2078	77.8082	65.1397	63.4914	61.6895	79.9113	2.89084	63.4402	1.72567	0.793882	0.0114863
KIAA0101	25.78	27.7603	23.1696	20.4089	20.1962	20.2979	25.57	2.30255	20.301	0.106384	0.793939	0.060266
HAUS5	3.03536	3.75434	4.10259	3.04323	2.88879	2.71613	3.63076	0.544241	2.88272	0.163635	0.79397	0.207296
ZFP69	1.86184	2.35569	2.00223	1.77962	1.32378	1.83507	2.07325	0.25447	1.64616	0.28056	0.793997	0.294526
DIAPH1	13.6585	12.1096	13.7964	11.1951	9.80254	10.4183	13.1882	0.936608	10.472	0.69783	0.794044	0.0147879
PIP5K1A	12.1084	12.3728	12.8824	9.02835	10.4624	10.1803	12.4545	0.39342	9.89035	0.759722	0.794116	0.0175875
C1GALT1	4.10899	4.44181	4.10157	3.2355	3.31436	3.49777	4.21746	0.194331	3.34921	0.134563	0.79413	0.0290083
TAMM41	6.40185	6.65237	6.62839	4.91105	5.74894	4.97175	6.56087	0.138236	5.21058	0.46722	0.79419	0.0274626
PALB2	8.82896	9.36558	8.14789	6.72031	6.88608	7.31497	8.78081	0.610271	6.97379	0.306879	0.794208	0.0684325
TIGD3	1.86673	1.75279	1.805	1.44253	1.4966	1.36921	1.80817	0.0570362	1.43611	0.0639369	0.794234	0.0234745
FBRS	1.93289	2.07002	2.84566	1.6525	1.59244	2.19457	2.28286	0.492201	1.81317	0.331664	0.794255	0.0482492
PCNT	4.72668	4.95695	4.60265	3.55135	3.55633	4.23931	4.76209	0.179785	3.78233	0.395764	0.794258	0.0896784
SELRC1	10.8178	11.0551	10.3446	7.59167	9.01908	8.97906	10.7392	0.361718	8.52994	0.812809	0.794283	0.0556314
TMEM177	9.00816	9.23979	11.0044	7.46462	7.69158	8.07929	9.75078	1.09182	7.74516	0.310819	0.794312	0.0487367
KAT8	12.9512	15.4112	16.9166	11.6958	11.9836	12.2863	15.093	2.00176	11.9886	0.295281	0.794313	0.0880371
EIF5B	22.8748	19.5106	20.0368	16.5318	15.7409	17.3111	20.8074	1.80965	16.5279	0.785107	0.79433	0.0576828
PEX14	3.65248	3.32242	3.88626	3.38238	2.26393	2.9813	3.62039	0.283287	2.87587	0.56663	0.794354	0.0909498
NOL9	7.001	7.32885	6.71771	5.2207	5.40669	6.09718	7.01585	0.305841	5.57486	0.461805	0.794608	0.0730041
STEAP3	2.51598	2.52244	2.16665	2.00159	1.94198	1.78205	2.40169	0.203576	1.90854	0.113526	0.794665	0.0133369
PDCD11	13.7455	14.6387	14.3027	10.5945	11.6459	11.688	14.229	0.451142	11.3095	0.619537	0.79482	0.00295644
SOWAHB	4.65217	4.26466	4.864	3.518	3.9141	3.52125	4.59361	0.303931	3.65112	0.227756	0.794825	0.089171
RBM25	30.2988	29.5267	29.5181	23.133	23.2729	24.6152	29.7812	0.448275	23.6737	0.818358	0.794921	0.0113859
PSTPIP2	4.52142	4.53678	4.97815	3.74592	3.25244	4.15952	4.67878	0.259373	3.71929	0.454126	0.794927	0.0276357
INPP4A	3.61813	3.52415	3.62796	3.05797	2.71486	2.78988	3.59008	0.0573082	2.85424	0.180381	0.795034	0.0140752
NACC1	9.97398	9.84253	10.7852	7.82109	8.14216	8.36737	10.2006	0.510553	8.11021	0.274538	0.795074	0.00989176
GTF2A1	15.6402	14.4491	13.9668	11.7938	11.4027	11.8314	14.6854	0.861356	11.676	0.237401	0.795075	0.0259307
HSPA8	930.746	927.242	901.897	729.407	724.354	740.577	919.962	15.7423	731.446	8.30148	0.795083	0.00516817
RNF138	20.1158	19.0322	16.2179	14.1807	13.9373	15.9079	18.4553	2.01197	14.6753	1.07438	0.795181	0.163637
PRMT3	12.6838	11.5359	12.0131	9.8619	9.05336	9.89693	12.0776	0.576662	9.60406	0.477245	0.795196	0.00671858
RHOU	8.29718	8.82521	7.21423	6.24137	6.62353	6.4891	8.11221	0.821265	6.45133	0.193859	0.795262	0.0715225
SLC25A51	8.4316	8.87524	7.33615	6.35907	6.31566	6.92312	8.21433	0.792215	6.53262	0.338882	0.795271	0.122449
INIP	10.8859	10.6451	11.2441	8.63391	8.76699	8.6656	10.925	0.301411	8.68883	0.0695156	0.795314	0.00808807
CWF19L2	7.42518	6.76713	6.81474	5.70826	5.49451	5.50483	7.00235	0.366954	5.5692	0.12054	0.795333	0.00971444
DDX20	13.2178	13.7199	11.9637	10.5051	10.6256	9.80941	12.9671	0.904536	10.3134	0.440581	0.795347	0.0104142
PRPF38B	14.0743	14.9852	15.0324	11.7488	12.1908	11.1304	14.6973	0.54005	11.69	0.53264	0.795384	0.0233126
APEX2	11.0979	11.0295	12.2665	8.99611	8.99135	9.37261	11.4646	0.695279	9.12002	0.218759	0.795492	0.0135039
FAM185A	5.09968	5.06497	6.08563	4.54738	4.24619	4.13384	5.41676	0.579518	4.30914	0.213835	0.795519	0.122968
CCDC84	3.40874	2.84187	2.74863	1.9551	2.59627	2.60814	2.99975	0.357254	2.3865	0.373653	0.795568	0.282765
NQO2	13.6891	14.64	14.7579	12.7818	11.0837	10.4132	14.3623	0.58601	11.4262	1.22089	0.795569	0.10584
PKD2	2.62406	2.47715	2.38012	1.97961	1.98266	1.99105	2.49378	0.122817	1.98444	0.00592408	0.795757	0.0205134
BCL2	7.49179	6.8406	7.13286	5.3115	5.50455	6.26536	7.15508	0.326163	5.6938	0.504306	0.79577	0.0626688
NOP56	98.7532	103.396	101.567	79.6146	79.2933	82.7908	101.239	2.33874	80.5662	1.93322	0.795804	0.00683807
ZUFSP	13.3238	12.5574	12.0567	10.0812	9.36069	10.75	12.646	0.638176	10.064	0.694815	0.795824	0.0559445
PLEKHH3	4.06778	4.02088	4.44294	3.51137	3.34573	3.11755	4.1772	0.231329	3.32488	0.197736	0.79596	0.0704295
SEPT2	106.447	111.125	105.432	86.5833	85.3888	85.1368	107.668	3.03656	85.703	0.772733	0.795993	0.00732031
CIRH1A	14.0278	11.5616	12.4229	10.2377	10.405	9.61484	12.6708	1.25164	10.0858	0.416393	0.795993	0.0781417
UNC13B	34.4358	38.3552	36.1269	28.4937	28.6511	29.5596	36.306	1.96583	28.9015	0.575368	0.796053	0.0238277
KIAA1967	20.9661	22.7064	23.106	16.3414	18.5381	18.2903	22.2595	1.1378	17.7233	1.20313	0.796211	0.00178764
PWP2	11.9607	13.8078	13.3752	10.4458	9.80373	10.923	13.0479	0.966069	10.3908	0.561655	0.796361	0.0671879
C1orf35	11.3564	12.5744	14.0121	10.5035	10.5222	9.1922	12.6476	1.32936	10.0726	0.762535	0.796405	0.159686
DHFR	22.1965	22.9479	21.4011	17.8867	17.4348	17.692	22.1818	0.773504	17.6712	0.226669	0.79665	0.0135449
FBXL19	3.74586	4.39732	4.71864	3.38628	3.37004	3.49015	4.28727	0.495639	3.41549	0.0651653	0.796658	0.080001
SNX5	45.9955	46.1006	43.2601	36.7694	35.0999	35.9867	45.1187	1.61048	35.952	0.835291	0.796831	0.0135095
GRIK3	3.47583	3.72473	3.93248	2.85588	2.7385	3.27702	3.71101	0.228634	2.95713	0.283179	0.796853	0.0231063
ZNF267	10.947	9.61591	9.11797	8.28709	7.5596	7.80587	9.89363	0.945612	7.88419	0.370014	0.796896	0.0356282
STUB1	21.3928	23.3558	23.3826	18.762	18.2614	17.2712	22.7104	1.14115	18.0982	0.758681	0.796912	0.0467027
GEMIN4	7.81835	8.75436	8.74233	6.50375	6.55313	7.11815	8.43835	0.536967	6.72501	0.341363	0.796958	0.0222292
C11orf73	13.5729	15.0495	12.5816	10.76	11.4735	10.6056	13.7347	1.24188	10.9464	0.462992	0.796988	0.0263776
TTLL5	5.31841	5.34309	5.80835	4.36794	4.56554	4.20071	5.48995	0.276018	4.37806	0.182626	0.797469	0.0480203
DKC1	42.5599	46.9194	45.3958	33.6549	37.1826	36.7224	44.9584	2.21242	35.8533	1.91772	0.797478	0.00125504
CCSAP	6.76616	6.4551	5.47969	4.94865	4.62169	5.34473	6.23365	0.671216	4.97169	0.36207	0.797557	0.154483
CDC25B	10.8077	10.9511	12.6397	9.69808	8.88392	8.85283	11.4662	1.01884	9.14494	0.479283	0.797559	0.0974872
MTF2	11.8095	12.654	12.293	9.62809	9.94742	9.74433	12.2522	0.423728	9.77328	0.161621	0.797678	0.0039153
MED17	9.89419	9.40676	9.14262	7.76926	7.00732	7.91396	9.48119	0.381273	7.56351	0.487081	0.797739	0.0323418
DCPS	8.04634	8.10375	8.64254	6.124	7.02591	6.62895	8.26421	0.328898	6.59295	0.452031	0.797772	0.0303297
GPATCH1	5.88463	5.30649	5.29959	4.46987	4.42044	4.26714	5.4969	0.335799	4.38582	0.105707	0.79787	0.019534
SART3	15.04	14.9533	15.2634	11.8306	11.9357	12.3432	15.0856	0.159993	12.0365	0.270759	0.797882	0.000775413
DLAT	13.1318	13.262	13.1063	10.1251	10.5591	10.835	13.1667	0.0835113	10.5064	0.357872	0.797952	0.00637073
NDUFAF4	13.9264	14.6993	13.5104	12.4	9.9537	11.2802	14.0454	0.603312	11.2113	1.2246	0.798221	0.101155
HIST1H2AK	99.9736	118.944	121.02	92.4688	86.676	92.2144	113.313	11.5984	90.4531	3.27351	0.798262	0.0981151
CACNA1D	1.36386	1.30628	1.34128	0.948894	0.989942	1.26397	1.33714	0.0290124	1.0676	0.171294	0.798422	0.114949
CCL2	1.80196	2.48192	1.85954	1.74135	1.25027	1.91361	2.04781	0.377054	1.63508	0.344203	0.798453	0.420842
TCEA1	43.9163	45.6889	40.0194	33.7854	33.9374	35.7784	43.2082	2.90032	34.5004	1.10939	0.798469	0.0623194
MCPH1	7.96106	8.36167	7.74347	5.94426	6.6203	6.65375	8.02207	0.313583	6.4061	0.400318	0.79856	0.0277353
FAM53C	11.243	11.296	11.7204	9.01363	9.1544	9.19203	11.4198	0.261673	9.12002	0.0940379	0.798615	0.00258126
TMEM170A	6.57291	8.0409	7.72567	5.77242	6.4327	5.63733	7.44649	0.772789	5.94748	0.425604	0.798696	0.0574722
EIF1B	6.27865	5.58885	7.70455	5.83415	4.9637	4.83681	6.52402	1.07898	5.21155	0.542904	0.798826	0.234223
TNPO1	23.6926	24.7031	22.854	19.5119	19.1237	18.2892	23.7499	0.925881	18.9749	0.624778	0.798948	0.00754833
EPS8	9.53519	10.6969	9.76564	8.14601	8.20696	7.61538	9.99924	0.615078	7.98945	0.325384	0.799005	0.0252309
RRN3P2	2.4981	2.87597	2.76853	1.9627	2.37846	2.16535	2.7142	0.194706	2.16884	0.207902	0.79907	0.00319665
CLUAP1	5.49326	5.20407	5.16032	3.98863	4.47632	4.2071	5.28588	0.180921	4.22402	0.244285	0.799113	0.0441208
ZCCHC7	7.08925	6.61861	5.79467	5.31221	5.12739	5.14523	6.50084	0.655276	5.19494	0.101947	0.799118	0.0610769
LRRC42	12.4912	10.5975	11.4238	9.13081	9.44444	9.00579	11.5042	0.949405	9.19368	0.225982	0.799161	0.0687896
E2F4	13.1403	14.9876	15.3712	12.002	11.3335	11.4284	14.4997	1.1928	11.588	0.361689	0.799187	0.0821895
LOC100294145	7.91473	7.55904	7.64254	6.32834	6.08525	6.06191	7.70544	0.186	6.1585	0.147548	0.799241	0.000559649
C17orf89	22.0973	22.2212	29.2476	21.1611	19.5113	18.1261	24.522	4.09293	19.5995	1.51942	0.799261	0.257641
TMEM194A	17.1227	18.4587	16.906	14.0079	14.0327	13.914	17.4958	0.840905	13.9849	0.0626125	0.799327	0.0166587
UPF3B	6.20707	5.90693	5.30099	4.45924	4.70044	4.76069	5.805	0.46156	4.64012	0.15952	0.799333	0.0793219
RNF31	7.39749	9.63012	10.8762	7.64344	7.61465	7.04907	9.30127	1.76252	7.43572	0.335158	0.799431	0.254168
BTBD7	7.29237	8.25214	7.50516	5.73788	5.58852	7.10151	7.68322	0.504053	6.14264	0.83376	0.799487	0.142097
KANK2	6.0034	5.71667	6.48762	5.12684	4.08445	5.34558	6.06923	0.389668	4.85229	0.673903	0.79949	0.0315229
LZTS2	13.7093	14.8574	15.5842	11.8567	11.36	12.0816	14.717	0.945306	11.7661	0.369233	0.799492	0.0329296
TNFRSF18	1.3526	1.63494	1.32929	0.920995	1.30064	1.22978	1.43894	0.170138	1.15047	0.201866	0.799525	0.0996122
IL4R	1.26047	1.7635	1.26152	1.1026	1.35506	0.968934	1.4285	0.290122	1.1422	0.196085	0.79958	0.0584059
C16orf13	25.3712	28.4625	34.3241	22.51	23.8531	24.1277	29.3859	4.54732	23.4969	0.865667	0.799598	0.116869
ZNF280C	1.9105	1.99434	1.94582	1.51088	1.46408	1.70328	1.95022	0.0420928	1.55941	0.126771	0.799609	0.0424333
NHEJ1	1.40959	1.37378	1.23603	1.20979	1.10117	0.903003	1.3398	0.0916338	1.07132	0.155556	0.799613	0.0199652
XPO1	81.7154	82.0861	73.5893	63.5203	62.4359	63.8861	79.1303	4.8022	63.2808	0.75419	0.799704	0.0362295
EIF4A3	43.5639	41.3285	45.4868	36.4341	33.9536	33.8923	43.4597	2.08111	34.76	1.45014	0.799821	0.0266417
MRPS30	48.7234	46.5867	41.6809	36.7064	36.9155	35.9466	45.6637	3.61084	36.5228	0.509867	0.799823	0.037936
NFIB	3.50327	3.05897	3.06189	2.64683	2.3	2.75121	3.20804	0.255678	2.56601	0.236212	0.799869	0.0621875
NSMAF	14.0641	14.8594	13.2679	11.4631	10.9753	11.3104	14.0638	0.79575	11.2496	0.249519	0.799898	0.0381869
PARP1	115.147	109.144	106.988	87.6011	87.7491	89.6446	110.426	4.22796	88.3316	1.1395	0.799914	0.0175466
TEX9	5.60568	5.67847	4.62585	4.31199	4.62763	3.78949	5.30333	0.587846	4.24304	0.423303	0.80007	0.0151708
STK17A	6.02536	5.72397	5.0872	4.12053	4.57884	4.77103	5.61218	0.478967	4.49013	0.334199	0.80007	0.134296
NUMBL	1.63097	1.31127	1.76488	1.41904	1.17554	1.17185	1.56904	0.23306	1.25548	0.141662	0.800156	0.156955
CCDC7	3.18837	3.45125	2.71459	2.50354	2.47377	2.5076	3.11807	0.373328	2.49497	0.0184716	0.800165	0.10904
GATA2	7.03358	7.8429	7.26455	6.22261	5.41567	6.08112	7.38034	0.4169	5.90647	0.43089	0.800297	0.0945834
TPRN	5.99438	6.97175	8.31556	5.60197	5.01174	6.41915	7.0939	1.1654	5.67762	0.706748	0.800353	0.109712
TTK	34.3878	33.1649	29.1867	25.9399	25.1888	26.2991	32.2465	2.71947	25.8093	0.56656	0.800375	0.0686797
PPIG	40.1164	38.8971	35.5808	31.4602	29.9724	30.2875	38.1981	2.3472	30.5734	0.784013	0.80039	0.0226818
BLVRB	117.824	124.166	127.725	101.774	97.453	96.838	123.238	5.01526	98.6883	2.6899	0.800793	0.0308859
QSOX2	4.12877	5.12772	4.67582	3.53766	3.56271	4.05749	4.6441	0.50023	3.71929	0.29316	0.800862	0.10188
FKRP	1.8846	1.6888	1.82731	1.30361	1.57863	1.44348	1.80024	0.100668	1.44191	0.137517	0.800954	0.11964
FTH1	419.966	391.097	451.35	361.073	326.627	323.6	420.804	30.1352	337.1	20.8163	0.801085	0.0630796
RAD18	8.19761	8.45565	8.22109	6.82172	6.20211	6.90702	8.29145	0.142685	6.64362	0.384727	0.801261	0.0322642
MSL3P1	9.47968	9.02385	8.78138	7.49977	7.47707	6.88676	9.09497	0.354541	7.28787	0.347554	0.801307	0.0053307
LOC285074	6.07533	7.5147	7.02873	5.67691	5.68521	5.16355	6.87292	0.732225	5.50856	0.298813	0.801487	0.105835
RPP25	5.16986	6.45615	5.97209	4.6766	4.40435	5.02667	5.86603	0.64967	4.70254	0.31197	0.801656	0.128497
CASP8AP2	13.7173	13.9003	12.6406	10.8546	10.4413	10.9785	13.4194	0.680639	10.7581	0.281292	0.801685	0.037236
LINC00152	2.21323	1.9318	1.00236	2.43041	1.37597	0.320436	1.7158	0.633675	1.37561	1.05499	0.80173	0.349755
PPIL4	11.814	10.6208	8.65589	7.46301	8.61943	8.84776	10.3636	1.59469	8.31007	0.742403	0.801854	0.257935
HYAL2	6.50896	8.68141	8.39961	6.71532	6.40855	5.79279	7.86333	1.18135	6.30555	0.46981	0.801894	0.221243
FOXN3-AS1	1.99513	2.04294	1.74996	1.18095	1.62922	1.83172	1.92934	0.157179	1.5473	0.33303	0.801981	0.278317
ANO10	7.59499	7.93408	8.02229	6.68475	6.19612	6.0073	7.85045	0.225591	6.29606	0.349607	0.801999	0.0426836
CDCP1	7.99322	7.6049	6.82183	5.50429	5.24903	7.22778	7.47332	0.596678	5.9937	1.07634	0.802013	0.257392
TOPBP1	31.83	32.5003	31.1753	26.3842	25.1649	25.0488	31.8352	0.662515	25.5326	0.73976	0.802025	0.00759833
PKP1	2.22905	2.16476	2.59087	1.88214	1.64786	2.07283	2.32823	0.229716	1.86761	0.212857	0.80216	0.0148956
DEPDC1	17.8185	18.3044	16.7489	13.9137	13.9026	14.6051	17.6239	0.795793	14.1405	0.402423	0.802345	0.0365637
ISCA2	17.1359	17.577	16.8281	13.0416	16.291	12.0228	17.1803	0.376422	13.7851	2.22913	0.802379	0.0872326
FAM104A	8.70612	9.50547	9.10477	6.91068	6.99644	8.01232	9.10545	0.399675	7.30648	0.612778	0.802429	0.0479838
DYNC1LI1	4.37283	4.69958	4.90164	3.75227	3.89061	3.5709	4.65802	0.266844	3.73793	0.160337	0.802472	0.0493795
DDX10	11.0216	10.647	9.87831	8.83755	8.4116	8.07022	10.5156	0.582855	8.43979	0.384441	0.802594	0.00418398
LARS2	10.2127	11.2525	11.3592	8.28643	8.64319	9.4162	10.9415	0.633381	8.78194	0.577524	0.802629	0.0106766
HARS2	30.0759	32.2308	32.1096	25.1521	26.6853	23.9493	31.4721	1.21066	25.2622	1.37132	0.802687	0.0245623
MCTP2	3.03202	2.7839	2.22291	2.45544	1.74596	2.25136	2.67961	0.414514	2.15092	0.365249	0.802699	0.228983
CDV3	106.028	103.199	96.3225	83.3085	80.6586	81.3268	101.85	4.99143	81.7646	1.37814	0.802796	0.0156822
XPO5	20.3273	22.0491	21.0372	17.2056	16.7149	16.9907	21.1379	0.865303	16.9704	0.245979	0.802844	0.0228879
BMS1	14.6585	14.1699	14.7864	12.1386	11.6867	11.1916	14.5383	0.325361	11.6723	0.473664	0.802867	0.0157991
AIDA	5.75435	6.07971	5.90821	4.99645	4.32119	4.92785	5.91409	0.16276	4.7485	0.371645	0.802912	0.0615412
TMEM97	26.9381	28.1273	27.44	22.3096	22.372	21.5664	27.5018	0.597004	22.0827	0.448187	0.802954	0.00531844
ITFG3	8.47187	8.29116	9.59938	7.76494	6.44094	6.96417	8.78747	0.708916	7.05668	0.666831	0.803039	0.0906283
WDR4	4.3679	5.33261	5.60498	4.01495	3.78695	4.49015	5.10183	0.650028	4.09735	0.358769	0.803114	0.102342
MXD1	2.44919	2.57858	2.33409	1.94815	1.97996	1.98461	2.45395	0.122315	1.97091	0.0198445	0.803156	0.021782
ACTN1	23.9606	21.0992	24.1895	18.3024	17.9692	19.3506	23.0831	1.72192	18.5407	0.72088	0.803217	0.0258432
PRKAR1B	14.0172	16.4887	16.747	13.4756	11.7536	12.7358	15.751	1.50703	12.655	0.863839	0.803443	0.13917
TOR1A	29.8804	32.381	30.9118	27.7169	24.6658	22.4787	31.0577	1.25667	24.9538	2.63095	0.803465	0.0911633
SLC6A6	3.04939	2.76244	3.45452	2.89711	2.3665	2.18228	3.08878	0.347718	2.48196	0.371139	0.803541	0.216284
WDR5	19.7641	21.918	21.5696	16.9054	15.8005	18.1259	21.0839	1.15618	16.9439	1.16318	0.803643	0.0539951
TUBA1C	269.261	271.507	293.053	226.485	221.621	222.202	277.94	13.136	223.436	2.65644	0.803899	0.0230809
ABHD11	45.1346	49.095	51.2722	39.424	38.0159	39.5293	48.5006	3.11167	38.9897	0.845006	0.803902	0.0380347
SGOL1	9.3468	8.02621	7.9681	7.63499	5.94243	6.7949	8.44704	0.779759	6.79077	0.846288	0.803924	0.0245358
ARHGAP5	20.1322	19.1548	18.3561	15.5676	15.6607	15.1142	19.2144	0.889547	15.4475	0.292376	0.803956	0.0113883
ICT1	51.14	52.9628	49.0795	41.7147	41.2716	40.1836	51.0608	1.94286	41.0566	0.787861	0.804074	0.00726307
DDAH2	38.1466	38.8325	39.5816	31.4444	32.0232	30.2568	38.8536	0.717732	31.2415	0.900516	0.804082	0.0124365
ELOVL7	2.00836	2.24836	1.83677	1.60806	1.53407	1.75801	2.03116	0.20674	1.63338	0.114097	0.80416	0.162424
DNTTIP2	31.6047	29.6541	28.5878	24.1508	24.8709	23.2384	29.9489	1.5299	24.0867	0.818135	0.804261	0.0186727
TTC4	8.8981	8.47927	9.55144	7.28108	6.84481	7.53331	8.97627	0.540343	7.21973	0.348325	0.804313	0.0055071
L3MBTL2	13.1243	13.3787	14.7749	11.0538	10.4971	11.6546	13.7593	0.888686	11.0685	0.57889	0.804438	0.0136564
BAG4	9.92842	9.77484	9.25372	7.63848	7.36824	8.2896	9.65233	0.353641	7.76544	0.473619	0.804515	0.0551808
CHURC1-FNTB	3.46146	4.0491	3.96105	2.77325	3.70116	2.75525	3.82387	0.316929	3.07655	0.541	0.804565	0.0956604
GMPS	50.9175	50.05	48.3291	40.8719	40.8603	38.4073	49.7655	1.31744	40.0465	1.4196	0.804704	0.000754237
GTF2H4	5.26028	5.16164	5.34965	4.20793	3.94536	4.53894	5.25719	0.0940431	4.23074	0.297447	0.804754	0.0129147
PTGES2	57.5023	58.3529	61.5514	48.8203	47.0019	46.9479	59.1355	2.13499	47.59	1.06578	0.804762	0.0212919
FAM208B	16.6172	17.3037	17.0919	13.4825	13.9275	13.646	17.0043	0.35154	13.6853	0.225092	0.804818	0.000806111
ERCC4	3.57013	3.4142	3.3822	2.77671	2.71452	2.85208	3.45551	0.100545	2.7811	0.0688852	0.804832	0.0128031
PRMT5	47.8625	46.8542	47.2629	37.8911	38.2679	38.1113	47.3265	0.507153	38.0901	0.189292	0.804836	0.00188973
REV1	7.01026	8.44978	7.28216	5.88261	6.37839	6.0428	7.58073	0.764797	6.10127	0.253008	0.804839	0.038189
THAP2	1.93371	1.98538	1.72073	1.38269	1.65915	1.49732	1.87994	0.140279	1.51305	0.1389	0.804841	0.0630163
C9orf129	1.58526	1.3585	1.94047	1.49476	1.09161	1.34592	1.62808	0.293338	1.31076	0.203861	0.805099	0.164685
POLR2I	19.4906	14.8684	16.5216	16.5314	12.6779	11.7581	16.9602	2.34211	13.6558	2.53245	0.805167	0.0493456
TYMS	30.0002	28.0984	29.4361	22.4317	21.7384	26.31	29.1782	0.976771	23.4934	2.46378	0.805168	0.0503403
RNF113A	6.61717	8.3983	8.1589	6.88443	6.29422	5.48122	7.72479	0.966667	6.21996	0.704547	0.805194	0.236972
NUF2	35.1945	35.1966	30.5572	27.4191	25.3373	28.5354	33.6494	2.67795	27.0973	1.62316	0.805282	0.107675
RPS6KA1	10.4614	11.9165	13.5782	9.78551	9.23209	9.94544	11.9854	1.55954	9.65435	0.374326	0.805511	0.116002
KTN1	60.2621	61.1751	55.6899	46.8668	47.8079	48.0124	59.0424	2.93899	47.5624	0.610995	0.805563	0.0263493
TRIM14	2.81024	2.99773	2.98625	2.60051	2.22116	2.26265	2.93141	0.10509	2.36144	0.208077	0.805565	0.0875742
LOC440354	4.23538	4.6845	4.30078	3.6916	3.46363	3.49488	4.40689	0.242634	3.55004	0.123589	0.805566	0.0490581
SLCO4A1	3.91756	3.53998	3.33165	3.02164	2.77568	2.89423	3.5964	0.297001	2.89718	0.123007	0.805579	0.0359616
SURF2	13.3395	15.3411	16.8242	13.1545	11.6725	11.833	15.1683	1.74877	12.22	0.81327	0.805629	0.175987
GORASP2	26.9087	27.5437	27.8993	21.8987	22.5212	21.9382	27.4506	0.501824	22.1194	0.348558	0.805789	0.00347235
CWC27	12.4362	12.2709	10.8111	9.75593	10.0685	8.79925	11.8394	0.894361	9.54123	0.661303	0.805888	0.0074006
TTI1	11.3641	10.6993	10.2944	9.08574	8.13224	8.86901	10.7859	0.540087	8.69566	0.499827	0.806204	0.0258462
STX2	1.025	1.27848	1.08908	1.07542	0.936552	0.723142	1.13085	0.131802	0.911705	0.177449	0.806209	0.245909
TESK1	1.96668	2.01423	2.5111	1.76548	1.74424	1.72558	2.164	0.301533	1.7451	0.0199639	0.806422	0.151037
AEBP2	3.57408	3.85907	3.22031	2.64184	2.7924	3.15753	3.55115	0.319997	2.86392	0.265181	0.806477	0.160581
GPR143	5.80922	7.06728	6.27617	4.73884	4.9685	5.7413	6.38422	0.635952	5.14955	0.525181	0.806605	0.114821
LSM2	31.6978	34.1987	38.6509	30.6996	28.1029	25.5525	34.8491	3.52189	28.1183	2.57358	0.806859	0.194985
TCEA2	2.42737	2.25484	3.98965	2.48089	2.27012	2.24652	2.89062	0.955689	2.33251	0.129041	0.806924	0.44572
NDUFAF2	19.4325	16.5011	13.4678	12.9767	14.3941	12.4928	16.4671	2.9825	13.2879	0.988106	0.806933	0.197348
HAUS2	9.23194	9.54757	9.46949	7.74104	7.47761	7.57775	9.41633	0.164392	7.5988	0.132971	0.806981	0.00875895
TFDP1	23.6578	25.2804	25.4923	19.5772	19.5697	20.9188	24.8102	1.00359	20.0219	0.776747	0.807004	0.0100087
CCDC66	4.13293	3.78542	3.28264	2.85999	3.23528	2.94515	3.73366	0.427501	3.01347	0.196753	0.807109	0.125983
EIF2B2	13.9011	14.5608	14.4832	11.2204	10.6802	12.7665	14.315	0.36057	11.5557	1.08281	0.807242	0.0477935
PSMC6	30.5995	31.6879	28.3517	24.227	25.2944	23.6469	30.213	1.70135	24.3894	0.835675	0.807249	0.00910231
LONP1	26.9155	28.9206	29.7605	23.5342	22.7231	22.8428	28.5322	1.46173	23.0334	0.437844	0.807276	0.0364127
AP3M2	8.73161	10.3859	9.71377	7.68696	6.89738	8.69076	9.61043	0.831973	7.75837	0.89882	0.807286	0.151929
CBX1	44.8041	45.2047	43.8111	35.3726	35.4893	37.1765	44.6066	0.717478	36.0128	1.00948	0.807342	0.0128335
TLE1	4.90963	4.54025	4.87941	3.67486	3.51188	4.38218	4.77643	0.205095	3.85631	0.462653	0.807362	0.0525496
C12orf75	2.33177	2.91309	2.42111	2.05749	1.68192	2.45068	2.55532	0.313039	2.06336	0.384414	0.807476	0.324641
PANK2	23.5636	22.3545	19.1112	17.5236	17.5594	17.4294	21.6764	2.30235	17.5041	0.0671507	0.807519	0.0844511
RABGGTB	55.2692	54.8214	50.3141	41.8895	43.1852	44.4731	53.4682	2.74072	43.1826	1.2918	0.807631	0.0457359
SET	397.976	398.297	367.953	316.132	313.759	310.447	388.075	17.4272	313.446	2.8554	0.807694	0.0130114
NCAPD3	10.6475	11.2838	11.7989	9.21482	8.99488	9.03654	11.2434	0.576762	9.08208	0.116828	0.80777	0.0309171
SLC22A5	6.2194	6.21546	5.94572	5.28938	4.73212	4.82636	6.12686	0.156884	4.94929	0.298275	0.807801	0.0184846
TMEM223	4.9843	5.76211	8.11983	5.9904	4.71831	4.53392	6.28875	1.63276	5.08088	0.793048	0.807932	0.459112
SLC2A4RG	28.2322	33.7258	35.1825	26.2034	26.0375	26.2457	32.3802	3.66534	26.1622	0.110045	0.80797	0.099672
MYO1B	41.2666	41.123	36.7635	32.117	31.4223	32.7339	39.7177	2.55942	32.0911	0.656184	0.807979	0.0517356
DCUN1D4	10.1625	9.8151	9.41152	7.79309	8.02834	7.92636	9.79637	0.37584	7.91593	0.117971	0.808047	0.0185198
ESPL1	3.05495	3.76401	4.33354	3.05684	2.87696	3.07931	3.7175	0.640563	3.00437	0.110911	0.808169	0.19596
CWF19L1	14.1932	15.8741	14.8842	13.249	11.6656	11.4151	14.9838	0.844868	12.1099	0.994409	0.808198	0.10069
SH3BP5	9.50817	9.05928	8.7448	7.06852	7.75179	7.25523	9.10408	0.383652	7.35851	0.35315	0.808265	0.038135
BAZ1A	40.5107	41.2736	38.3758	32.9587	32.1595	32.0081	40.0534	1.50206	32.3754	0.510765	0.808307	0.0105601
ADRA2C	3.04696	3.16061	3.18079	2.47385	2.63072	2.48444	3.12945	0.0721503	2.52967	0.0876719	0.808342	0.0068423
USP13	3.89325	4.00587	3.90399	3.12469	3.24236	3.17441	3.93437	0.0621532	3.18049	0.0590699	0.808385	0.00026345
SNAPC2	3.74722	4.42194	4.63049	4.07942	3.10928	3.15906	4.26655	0.461683	3.44925	0.546308	0.808441	0.292071
NSD1	16.3468	15.6176	14.653	11.726	12.4292	13.5354	15.5391	0.849622	12.5635	0.912149	0.808509	0.0996348
TRAF2	10.4312	9.73384	10.1137	8.32601	7.6635	8.49321	10.0929	0.349144	8.16091	0.438804	0.808578	0.00646349
THOP1	11.9698	13.8349	15.402	11.4383	11.3763	10.5061	13.7356	1.71825	11.1069	0.521231	0.808623	0.172828
MBD4	19.3343	20.1862	19.5186	16.0727	16.14	15.5302	19.6797	0.448217	15.9143	0.334338	0.808666	0.00446498
C22orf46	3.23441	2.96963	3.04835	2.30568	2.46566	2.71214	3.08413	0.135968	2.49449	0.204758	0.808816	0.0789784
GRHPR	32.874	33.5309	32.7666	26.261	26.8941	27.0612	33.0572	0.413765	26.7388	0.422109	0.808864	0.00234604
MVB12A	4.63011	4.56829	5.01854	3.94442	3.76473	3.7917	4.73898	0.244071	3.83362	0.0969014	0.808954	0.0313905
GPRIN1	6.08365	6.14382	6.37814	5.09424	5.05996	4.89902	6.20187	0.155591	5.01774	0.104233	0.809069	0.0156692
VIPAS39	9.58477	9.30053	8.37043	7.78145	7.03029	7.2414	9.08524	0.635151	7.35105	0.387398	0.809119	0.0346019
ZBTB7B	12.4618	12.9264	14.6293	10.906	10.6409	10.8331	13.3392	1.14118	10.7933	0.136951	0.809146	0.061065
MAGOH	27.861	26.7291	26.5214	20.471	19.6538	25.5076	27.0372	0.720979	21.8775	3.17023	0.809163	0.130743
TMX1	16.264	16.8573	15.168	13.7028	12.2734	13.0993	16.0964	0.857025	13.0252	0.717578	0.809196	0.0574295
KIAA0317	12.012	12.091	11.3081	9.304	9.54411	9.80753	11.8037	0.431016	9.55188	0.251855	0.809228	0.0271085
WDR83	8.30175	9.75535	8.415	7.17616	7.11942	7.12779	8.82403	0.808529	7.14112	0.0306299	0.809281	0.0722752
ZMYM1	11.5391	10.8751	10.5839	8.86105	8.82662	9.01711	10.9994	0.489575	8.90159	0.101511	0.809282	0.0227241
RFT1	3.55157	3.15392	3.21524	2.6079	2.72896	2.69289	3.30691	0.214089	2.67658	0.0621555	0.809391	0.0582532
TOP3B	3.17935	3.85933	4.09125	3.06944	3.15441	2.78491	3.70998	0.473941	3.00292	0.193523	0.809417	0.177232
CCHCR1	5.18544	6.78752	6.81945	4.81973	5.05957	5.33211	6.26414	0.934315	5.07047	0.256364	0.809444	0.104616
FAM86EP	1.262	1.65713	1.69489	1.15114	1.23699	1.34698	1.53801	0.239773	1.24504	0.0981677	0.809513	0.0883906
FLAD1	28.8467	32.3007	33.1038	24.503	25.1792	26.6163	31.4171	2.26193	25.4328	1.07924	0.809523	0.0191589
LOC407835	3.09559	3.50839	3.36094	2.86174	2.78725	2.42055	3.32164	0.209187	2.68985	0.236173	0.809795	0.0940614
CRABP2	43.2471	45.47	47.699	36.5833	36.4333	37.4532	45.472	2.22595	36.8233	0.55067	0.8098	0.0144767
CCBL2	18.6379	18.2953	18.2495	15.8154	14.2935	14.5831	18.3942	0.21226	14.8973	0.808147	0.809892	0.00991558
LIMK1	4.73622	5.96409	6.23222	4.67723	4.58853	4.44803	5.64418	0.797661	4.57126	0.115571	0.809908	0.175412
PPM1L	3.78069	4.16203	3.47278	3.06878	3.09663	3.08167	3.80517	0.345276	3.08236	0.0139378	0.810046	0.0655254
DUT	34.0502	34.7985	32.5513	27.5214	25.283	29.3381	33.8	1.1443	27.3808	2.0312	0.810084	0.071843
SUV39H1	5.35554	6.00809	6.19584	4.94301	4.53555	4.74669	5.85316	0.441055	4.74175	0.203775	0.810118	0.0862843
ZNF569	4.93198	5.01745	4.44031	3.62197	3.72454	4.31134	4.79658	0.311484	3.88595	0.371951	0.81015	0.145162
REPS1	7.7739	8.44625	8.25391	6.63504	6.36845	6.82815	8.15802	0.34628	6.61055	0.230827	0.810313	0.0307475
TP53I13	7.52906	8.42966	8.87588	6.1492	7.42885	6.54661	8.2782	0.686066	6.70822	0.654954	0.810348	0.0578876
SAAL1	12.1232	12.8438	13.5873	10.0501	10.361	10.8315	12.8514	0.73208	10.4142	0.393407	0.810353	0.00656084
ATXN7	1.87528	1.96615	2.05205	1.30284	1.78977	1.68334	1.96449	0.0883966	1.59198	0.255998	0.810379	0.082707
ATAD5	6.80424	6.9671	6.45477	5.45412	5.21721	5.72011	6.74204	0.261768	5.46381	0.25159	0.81041	0.0494369
PARD6A	3.38826	3.32949	3.22622	2.48582	3.17633	2.3973	3.31466	0.0820321	2.68648	0.426522	0.810486	0.11893
SRR	2.75734	2.35255	1.99834	1.95971	1.9437	1.85791	2.36941	0.379781	1.92044	0.054741	0.810514	0.142856
RPA2	25.4907	24.0053	23.7762	19.7427	20.7953	18.8508	24.4241	0.930807	19.7963	0.973356	0.810523	0.0251188
THOC1	27.9647	28.6278	28.663	23.2129	23.1728	22.7246	28.4185	0.393396	23.0368	0.271087	0.810626	0.00407252
RRP1	10.983	13.16	11.7738	9.37738	10.486	9.253	11.9723	1.10199	9.70546	0.678822	0.810662	0.0209716
LRRFIP2	8.75344	8.5049	8.32097	7.02391	7.00467	6.70802	8.52644	0.217038	6.9122	0.177087	0.810679	0.00167741
RTTN	3.02984	3.0694	3.01837	2.65738	2.39785	2.33651	3.0392	0.0267725	2.46391	0.170331	0.81071	0.0297234
FBXO4	13.3651	12.7338	12.3853	10.321	10.2875	10.5923	12.8281	0.496655	10.4003	0.167147	0.810743	0.0214349
RAVER1	2.80116	2.90808	3.65392	3.06964	1.87753	2.6461	3.12105	0.464562	2.53109	0.604319	0.810973	0.303077
LMLN	1.16696	1.11581	1.0133	0.879579	0.891013	0.902586	1.09869	0.0782475	0.891059	0.0115036	0.81102	0.0568058
RPA3	25.9718	28.3568	24.2616	21.7935	21.6826	20.2625	26.1967	2.05685	21.2462	0.853712	0.811025	0.0290953
SPIN4	3.94133	4.24046	4.09049	3.29144	3.17526	3.48653	4.09076	0.149565	3.31774	0.157293	0.811033	0.0341757
NDUFB10	80.9352	80.949	83.6064	67.5053	68.5687	63.0286	81.8302	1.53825	66.3675	2.94008	0.81104	0.0266385
IPO4	16.1151	16.7287	19.9958	15.1994	13.8892	13.767	17.6132	2.08608	14.2852	0.794075	0.811051	0.165381
ATG14	5.71736	5.56716	5.47093	4.56817	4.57335	4.44813	5.58515	0.124196	4.52988	0.0708478	0.811058	0.00203709
TRAPPC13	13.8378	15.4021	13.557	10.9471	11.9909	11.7767	14.2656	0.994173	11.5716	0.551307	0.81115	0.030424
PIK3R2	6.01916	6.59188	7.24188	5.4519	4.9531	5.69924	6.61764	0.611767	5.36808	0.380067	0.811177	0.0675204
MTERFD2	15.1184	16.51	14.4905	13.1784	10.7182	13.5142	15.373	1.03354	12.4703	1.5266	0.811182	0.187206
CCDC111	9.58675	9.8004	9.0777	8.08212	8.17456	6.83424	9.48828	0.371276	7.69697	0.748577	0.811208	0.0159212
THOC5	15.3096	15.5647	14.9434	12.3104	12.4942	12.3679	15.2726	0.312301	12.3908	0.0940216	0.811313	0.00286185
CINP	20.2858	19.5071	18.5627	16.3364	16.8501	14.1703	19.4519	0.862877	15.7856	1.42228	0.811521	0.0195721
GGCT	346.714	344.409	311.055	279.254	263.592	270.481	334.059	19.9556	271.109	7.84986	0.811559	0.0335704
PSRC1	6.53124	7.61119	7.09256	6.00441	5.41025	5.81914	7.07833	0.540116	5.7446	0.304013	0.811576	0.110404
CASP8	16.9821	18.5035	15.1615	13.5743	14.1063	13.4315	16.8824	1.67323	13.704	0.355615	0.811737	0.0550792
SCML2	3.15753	3.36817	3.37916	2.8146	2.59201	2.63597	3.30162	0.124907	2.68086	0.117889	0.811983	0.0468091
ACD	3.50039	3.51129	4.63646	3.1	3.22002	3.13834	3.88271	0.652787	3.15279	0.0613003	0.812006	0.198723
TAF3	2.14696	1.77865	2.00289	1.73951	1.70383	1.37104	1.97617	0.185604	1.60479	0.203221	0.812074	0.148644
ILF2	229.659	237.529	232.713	190.579	191.747	186.172	233.3	3.96774	189.499	2.94014	0.812255	0.0029165
HENMT1	14.4584	14.0598	13.6124	12.0773	10.9907	11.1563	14.0435	0.423235	11.4081	0.585429	0.812338	0.00676753
ZFP90	7.33313	7.43382	6.78825	5.80553	5.615	6.08985	7.18507	0.347321	5.83679	0.238964	0.812351	0.0567463
SCARNA9L	52.6305	41.3395	44.2073	40.9976	38.343	32.9365	46.0591	5.86886	37.4257	4.10809	0.812558	0.0922001
HIVEP3	2.00735	1.67945	2.031	1.42688	1.70948	1.50988	1.90593	0.196496	1.54875	0.145254	0.812592	0.207499
CDC123	56.3865	55.524	53.5993	44.3033	42.9683	47.2318	55.1699	1.42693	44.8345	2.18082	0.812661	0.0350855
SRSF1	102.811	112.031	105.366	86.5901	85.3663	88.2744	106.736	4.76023	86.7436	1.46011	0.812693	0.02688
LOC441461	1.98459	1.5709	1.32342	1.14535	1.58716	1.23339	1.6263	0.334049	1.32197	0.233845	0.812866	0.375599
THUMPD1	28.0106	27.8444	25.5508	22.7055	21.1954	22.2738	27.1353	1.3747	22.0582	0.777787	0.812899	0.0353029
BZW1	139.596	140.76	125.366	111.499	107.629	110.686	135.241	8.57149	109.938	2.04055	0.812906	0.0442422
POLA1	27.2271	26.02	24.6834	20.9904	21.1563	21.2059	25.9768	1.2724	21.1175	0.112859	0.812937	0.0258318
RBBP8	34.0322	33.6712	30.2647	26.704	26.7082	26.2347	32.656	2.07881	26.549	0.272171	0.812988	0.0279954
OXA1L	64.8493	72.5028	74.2736	58.3896	55.4717	58.2269	70.5419	5.00881	57.3627	1.6397	0.813173	0.059656
TRMT11	9.39238	10.637	9.5957	8.1957	8.08026	7.81658	9.87503	0.667673	8.03085	0.19433	0.813248	0.0427314
PRPF38A	10.6868	10.3152	10.7907	8.97756	7.93035	8.9503	10.5976	0.249994	8.6194	0.596893	0.813338	0.0107569
FBXO46	3.19934	3.77004	4.56351	3.00588	3.22194	3.15367	3.8443	0.68511	3.12716	0.110442	0.813455	0.185477
FAM206A	5.45554	5.65269	4.14827	3.99211	3.95566	4.46481	5.0855	0.817629	4.13753	0.284021	0.813593	0.274482
ABHD15	2.06469	2.50405	2.75396	2.08588	2.20186	1.6707	2.4409	0.348947	1.98615	0.279272	0.813694	0.299749
STAT1	24.1862	23.6354	22.981	17.8438	20.4197	19.3489	23.6009	0.603342	19.2041	1.29404	0.813705	0.0462813
RPPH1	45192.6	45198.4	46486.3	38309.2	37279.4	35791.5	45625.8	745.249	37126.7	1265.78	0.813722	0.0174555
HOOK2	8.4304	9.2856	10.5358	8.3011	7.09402	7.59909	9.41727	1.05886	7.66474	0.606212	0.813902	0.172131
UPF1	5.54015	5.61787	6.02479	5.38308	4.1181	4.484	5.7276	0.260288	4.66173	0.650948	0.813905	0.143684
ST7L	5.608	4.54991	4.85303	4.02908	4.05407	4.13604	5.00365	0.544888	4.07306	0.0559524	0.814019	0.106326
HOXC10	9.76047	8.18333	9.60062	7.59402	6.60445	8.22513	9.18147	0.868105	7.47453	0.81692	0.814089	0.0187591
CNDP2	12.2307	11.2581	12.9476	9.72677	8.91294	11.0258	12.1455	0.847969	9.8885	1.06567	0.814172	0.00587344
WBP11	29.6401	24.8774	25.8379	21.9481	20.5546	22.9221	26.7851	2.51868	21.8083	1.18993	0.814193	0.0723759
ZNF431	4.34024	4.72252	4.29301	3.51205	3.86256	3.50077	4.45192	0.23553	3.62513	0.205701	0.814283	0.000559296
WDR53	8.79042	10.1974	9.0846	7.86401	7.7248	7.27014	9.35747	0.742121	7.61965	0.310585	0.814285	0.0604874
HDGF	124.974	129.768	126.1	107.953	99.7227	102.439	126.947	2.50681	103.372	4.19365	0.814287	0.0245051
CKAP5	45.8204	46.3785	44.7982	36.5999	37.0765	37.8898	45.6657	0.801428	37.1887	0.652233	0.814369	0.00845898
OSBPL9	22.1754	24.2062	21.8438	18.5135	18.1213	18.9299	22.7418	1.279	18.5216	0.40436	0.814428	0.0477689
AIMP2	53.1633	55.3799	50.8687	43.6611	42.7614	43.4094	53.1373	2.25571	43.2773	0.464169	0.814443	0.022371
ADK	22.4749	20.1243	19.0442	16.8134	15.1049	18.2895	20.5478	1.75412	16.7359	1.59371	0.814488	0.131695
CEBPZ	30.8788	30.1764	29.0734	24.5507	24.6124	24.2511	30.0429	0.910077	24.4714	0.193264	0.814549	0.00603257
ZNF48	4.7673	5.76129	6.53766	4.23266	4.54151	5.12934	5.68875	0.887406	4.6345	0.455516	0.814679	0.0579405
CCDC88C	5.34343	5.79793	5.90061	4.79305	4.40807	4.68449	5.68066	0.296525	4.62854	0.198496	0.814789	0.0543516
VCL	16.6059	16.1938	15.9652	12.9932	13.3393	13.4051	16.255	0.3247	13.2459	0.221275	0.814881	0.0106832
SAMD13	3.049	3.22444	2.17381	2.24844	2.26242	2.37359	2.81575	0.562814	2.29482	0.0685769	0.814993	0.288081
FAM86DP	1.55612	1.9619	1.47614	1.46173	1.28376	1.3252	1.66472	0.260454	1.3569	0.0931227	0.81509	0.239549
SNHG3	18.6584	23.2546	22.798	17.7787	18.7121	16.269	21.5703	2.53212	17.5866	1.23283	0.815314	0.137739
ZNF74	4.27236	4.61547	4.90114	3.76857	4.22416	3.2502	4.59632	0.314827	3.74764	0.487317	0.815357	0.169467
RBM28	17.5549	18.6731	17.5831	13.6973	14.5341	15.6444	17.937	0.637608	14.6253	0.976746	0.815367	0.0409195
HSPBP1	7.0272	5.95778	6.73492	5.06001	5.61721	5.40205	6.5733	0.552726	5.35976	0.280997	0.815383	0.12438
PCYT1A	17.638	16.91	16.3266	14.9619	12.1326	14.3892	16.9582	0.657027	13.8279	1.49584	0.815411	0.0665669
GARS	82.292	76.8016	76.8984	66.6311	63.5829	62.276	78.664	3.14231	64.1633	2.23482	0.815663	0.00237292
CDK5RAP1	12.7769	12.9384	12.3137	10.923	9.5496	10.5471	12.6763	0.324265	10.3399	0.709758	0.815685	0.0472603
TM2D2	7.73756	6.84866	6.54709	5.51837	6.25127	5.47026	7.04444	0.618911	5.74663	0.43769	0.815769	0.114304
ZC3HAV1L	4.58657	4.09539	4.6146	3.79069	3.50005	3.55656	4.43219	0.292011	3.61577	0.154101	0.815797	0.0258839
PIK3R1	13.0655	12.3732	11.9097	10.1349	10.0862	10.2491	12.4495	0.581662	10.1567	0.0836159	0.815837	0.0246301
CIT	6.44853	6.26081	5.79067	4.87387	4.86998	5.34922	6.16667	0.338883	5.03102	0.275573	0.815841	0.0837626
CENPI	6.36876	5.98772	5.67309	4.47916	5.30596	4.92601	6.00986	0.348363	4.90371	0.413851	0.815945	0.106075
SNORA5A	63.7239	110.732	75.3119	80.4464	59.5423	63.8097	83.2559	24.4902	67.9328	11.0451	0.815951	0.51803
SF3A3	28.7396	29.8768	26.6242	23.8793	22.7588	22.9216	28.4135	1.65063	23.1866	0.605422	0.81604	0.0348946
ZC2HC1A	7.52609	9.27051	7.52496	6.3988	6.95332	6.49555	8.10719	1.00747	6.61589	0.2962	0.816053	0.069141
RERG	8.91566	8.10887	8.32865	6.6106	6.65256	7.42676	8.45106	0.417092	6.89664	0.459577	0.816068	0.06251
HIST2H2BE	52.1464	48.0518	52.7363	40.4539	40.5735	43.7903	50.9782	2.55141	41.6059	1.89269	0.816151	0.0169259
DNAJC9	39.7971	42.4391	41.3736	34.6195	33.309	32.9572	41.2033	1.32921	33.6286	0.876015	0.816163	0.0248211
MLLT1	4.81171	5.15371	5.35022	4.3368	4.02107	4.14221	5.10521	0.272511	4.16669	0.159283	0.816164	0.0563866
[truncated: 8,846 more rows]

## Sheet: Diff expressed mRNAs
Gene_ID	BT474_P1	BT474_P2	BT474_P3	BT474_R1	BT474_R2	BT474_R3	Mean_FPKM_Parental	STDEV_FPKM_Parental	Mean_FPKM_Resistant	STDEV_FPKM_Resistant	Fold_Change	p_value
PPP1R1B	0.893329	0.60652	0.545609	5.68973	6.35485	5.86987	0.681819	0.185687	5.97148	0.344006	8.75816	0.00269854
CST1	14.9633	13.7518	13.6185	106.185	89.7662	90.2361	14.1112	0.740944	95.3958	9.3467	6.76029	0.00372006
CEACAM6	8.09668	7.1954	6.91614	44.7901	43.3174	47.4662	7.40274	0.616977	45.1912	2.10329	6.10466	0.00135147
TSPAN8	0.725279	0.866886	0.590697	4.85838	3.19622	3.29735	0.727621	0.138109	3.78398	0.931828	5.20049	0.0308128
CST4	10.7542	8.89274	12.4275	60.0131	47.2155	58.5631	10.6915	1.76821	55.2639	7.00772	5.16897	0.005282
C1orf64	0.462689	0.804648	0.753767	3.18426	3.96542	3.26196	0.673701	0.184504	3.47055	0.43033	5.15146	0.00468475
NDRG1	6.54146	6.37916	7.66159	35.5364	37.8775	30.4961	6.86074	0.698291	34.6367	3.77206	5.04853	0.00848019
IL8	1.77352	0.889053	0.814656	5.51349	5.39519	5.21704	1.15908	0.533422	5.37524	0.149229	4.63752	0.00322394
SCGB2A2	70.3284	60.7006	59.3283	276.782	265.069	258.047	63.4524	5.99416	266.633	9.46487	4.20209	0.000129296
SCGB1D2	9.18885	5.97973	6.34856	32.6804	28.135	29.4237	7.17238	1.75602	30.0797	2.34263	4.19382	0.000296859
TCEA3	0.295674	0.32116	0.361156	1.4046	1.24428	1.23155	0.325997	0.0330078	1.29348	0.0964459	3.96776	0.00554469
HSD17B11	0.533077	0.757095	0.601017	2.41144	2.46556	2.60809	0.630396	0.114862	2.49503	0.101583	3.95788	0.00214379
HMGCS2	6.8654	7.69473	6.79213	28.4759	27.6021	28.4167	7.11742	0.501306	28.1649	0.488297	3.95718	0.000732787
RGS16	0.525326	0.385892	0.478047	2.20825	1.53623	1.71934	0.463088	0.0709104	1.82127	0.347413	3.93289	0.0143507
GUCY1A2	1.32187	1.26323	1.28345	5.43985	4.8811	3.91485	1.28952	0.029787	4.74527	0.771521	3.67988	0.0155984
BHLHE40	0.683787	0.676157	0.616372	2.69473	2.33047	2.10717	0.658772	0.0369171	2.37746	0.296585	3.60892	0.007889
STARD4	0.433849	0.489252	0.624983	2.11326	1.89985	1.51589	0.516028	0.0983401	1.843	0.302715	3.57151	0.029096
CXCL1	0.975978	0.568109	0.567776	2.90278	2.23447	2.21848	0.703954	0.235579	2.45191	0.390547	3.48305	0.00261362
RAB31	1.22614	1.57957	1.13235	4.3197	4.69675	4.65347	1.31269	0.235837	4.55664	0.206334	3.47123	0.00182445
ABCG1	1.24921	1.17397	1.09831	4.11596	4.42512	3.66976	1.17383	0.0754501	4.07028	0.379746	3.46752	0.00458361
PTPRN2	0.6535	0.82412	0.730001	2.81061	2.2435	2.37202	0.735874	0.0854615	2.47538	0.297347	3.36386	0.0154102
RNU12	63.5903	72.4571	73.3088	263.316	198.872	239.355	69.7854	5.38199	233.848	32.5731	3.35095	0.0162701
S100A7	0.762965	1.24702	0.207394	2.7712	2.23455	2.3221	0.739126	0.520223	2.44262	0.287909	3.30474	0.0417222
SCGN	2.37127	2.5903	3.3196	9.37084	8.94789	8.80833	2.76039	0.496518	9.04235	0.292911	3.27575	0.00482134
CRYM	1.63844	1.24774	1.60286	4.00545	5.78075	4.84113	1.49635	0.216033	4.87578	0.888157	3.25845	0.0329648
FAM109B	0.420245	0.333487	0.500097	1.28666	1.34783	1.35819	0.417943	0.0833289	1.33089	0.0386558	3.18439	0.00307628
SDCBP2	1.02093	1.01223	0.967848	3.31602	3.12465	2.81471	1.00034	0.0284697	3.08513	0.252981	3.08409	0.00387334
PRKAG2-AS1	0.558538	0.364358	0.455016	1.51783	1.07333	1.65202	0.459304	0.097161	1.41439	0.302894	3.07943	0.0210776
CEACAM5	0.50997	0.476169	0.581273	1.73418	1.42328	1.66733	0.522471	0.0536555	1.60826	0.16365	3.07819	0.00538366
BPIFB1	1.38988	1.75307	2.08099	5.36148	5.49905	5.16902	1.74131	0.345705	5.34318	0.165774	3.06848	0.0053713
COL5A2	1.45558	1.58573	1.55609	4.65745	4.67161	4.70331	1.53247	0.0682151	4.67746	0.0234824	3.05224	0.000113456
CYP2B7P1	1.3017	1.16397	1.05982	3.31278	3.33621	3.94106	1.17516	0.121328	3.53002	0.356167	3.00385	0.0126383
ARMCX3	1.18193	0.926596	1.10458	2.90522	3.24193	3.50278	1.07104	0.130931	3.21664	0.299581	3.0033	0.00966769
FAM65C	1.12365	1.31233	1.61477	4.14939	4.08273	3.80719	1.35025	0.247746	4.0131	0.181414	2.97212	0.00846029
SCD	23.3119	22.1548	21.792	66.3513	61.8022	65.3249	22.4196	0.793788	64.4928	2.38597	2.87663	0.000841496
GPC3	0.488492	0.389022	0.47729	1.14894	1.09675	1.63846	0.451601	0.054484	1.29472	0.298832	2.86695	0.0340207
SYTL5	2.83218	2.81897	2.93329	8.3368	7.90532	8.36145	2.86148	0.0625391	8.20119	0.256527	2.86607	0.000579417
FMO5	0.410024	0.308381	0.491946	1.21288	1.07175	1.1359	0.40345	0.0919589	1.14018	0.0706621	2.82606	0.00417736
YPEL2	6.84619	7.89025	7.8875	21.237	21.1992	21.0519	7.54131	0.601996	21.1627	0.0977992	2.80624	0.000806088
SPRY4	1.80479	1.51645	1.64851	4.87455	4.25613	4.71341	1.65658	0.144339	4.6147	0.32081	2.78567	0.00136061
CST2	1.95995	2.10165	1.48027	6.29789	4.62524	4.43377	1.84729	0.325649	5.11897	1.02546	2.77107	0.0268697
CGNL1	1.60843	1.4173	1.47916	4.44403	3.81477	4.15246	1.50163	0.0975261	4.13709	0.314912	2.75506	0.00234636
FAIM2	0.55095	0.373832	0.423624	1.30787	1.08632	1.28551	0.449469	0.0913436	1.22657	0.121971	2.72893	0.00323285
ERO1LB	0.659368	0.68081	0.536805	1.76289	1.66705	1.6921	0.625661	0.0776948	1.70735	0.0497059	2.72887	0.00213056
TSPAN12	3.38747	3.39295	3.50705	9.25835	8.65226	9.91422	3.42916	0.0675132	9.27494	0.631144	2.70473	0.00320216
LMO3	1.76774	1.7547	1.79569	4.82333	4.4843	5.00879	1.77271	0.0209421	4.77214	0.265966	2.692	0.00224544
INSIG1	9.6492	10.1584	9.39063	25.9898	23.7089	26.0363	9.73274	0.390643	25.245	1.3305	2.59382	0.00400637
ESD	1.29496	1.40699	1.05464	3.67065	3.38608	2.55608	1.2522	0.180025	3.20427	0.579101	2.55892	0.0163525
CAPN8	0.61507	0.923349	0.97217	2.22569	1.69698	2.46528	0.836863	0.193623	2.12932	0.393112	2.5444	0.0386164
CEACAM7	2.24267	2.27422	1.9603	5.31048	5.50034	5.61766	2.15906	0.172855	5.47616	0.155011	2.53636	0.00280853
SNPH	1.29158	1.44943	1.72494	3.76644	3.48026	3.83806	1.48865	0.219326	3.69492	0.189319	2.48206	0.00379929
COL17A1	0.437608	0.475065	0.49248	1.10569	1.23366	1.13949	0.468384	0.0280394	1.15961	0.0663158	2.47577	0.00244299
ANO1	8.4282	8.16324	8.3036	20.227	19.6828	21.5406	8.29835	0.132558	20.4835	0.955085	2.46838	0.00190133
ABTB1	0.591539	0.50404	0.598351	1.36261	1.42634	1.34367	0.564643	0.0525944	1.37754	0.0433101	2.43966	0.00458022
BCAS1	36.0928	38.105	37.9136	89.1952	91.669	92.1221	37.3705	1.11062	90.9954	1.57542	2.43496	3.57759e-05
TIMP1	1.49044	0.607501	0.986412	2.36191	2.5741	2.5422	1.02812	0.442945	2.49274	0.114416	2.42456	0.0444149
SCGB2A1	0.784217	0.853733	0.319618	1.77851	1.72427	1.11731	0.652523	0.290392	1.54003	0.367089	2.36012	0.00415465
CYP4F8	0.603787	1.04919	1.14716	2.33069	2.2428	1.92009	0.933379	0.289608	2.16453	0.216202	2.31902	0.0467688
ABCC11	6.06084	6.42613	5.94963	13.9869	14.0481	14.0757	6.14553	0.249285	14.0369	0.0454471	2.28408	0.000344708
PNMT	4.91524	4.76101	5.45314	12.0637	12.3697	9.85269	5.04313	0.363356	11.4287	1.37341	2.26619	0.0237426
TNFSF10	4.48883	4.15742	3.19891	8.96437	9.5291	8.31691	3.94839	0.669884	8.93679	0.606565	2.2634	0.00284588
S100P	25.6888	26.317	27.3711	61.8437	57.7295	58.9141	26.459	0.850088	59.4958	2.11788	2.24861	0.0022209
PARP8	1.24439	1.46056	1.29514	3.05137	3.08091	2.83961	1.33336	0.11304	2.99063	0.131619	2.24292	0.00220758
NFKBIZ	1.39062	1.73046	1.47914	3.19652	3.50063	3.59568	1.53341	0.176299	3.43094	0.208505	2.23746	0.00334284
CALML5	14.4621	13.4748	15.8678	32.2532	35.1417	30.5446	14.6016	1.20258	32.6465	2.32365	2.23582	0.0123226
RNF152	4.82562	4.61491	3.68598	9.85246	9.42602	9.99184	4.3755	0.606367	9.75677	0.294797	2.22986	0.00743049
EGFR	1.11112	1.04344	0.976298	2.53426	2.22573	2.16608	1.04362	0.0674112	2.30869	0.197613	2.2122	0.00388325
ITGB6	4.51955	5.93876	5.3665	11.768	11.8028	11.3688	5.27494	0.714022	11.6465	0.241153	2.2079	0.00474008
KCND2	0.623782	0.485804	0.419513	1.05459	1.13116	1.18517	0.5097	0.10421	1.12364	0.065614	2.20451	0.0245123
GNB4	4.58238	4.65257	4.26347	9.52856	10.3311	9.76688	4.49947	0.207376	9.87551	0.412151	2.19482	0.00168251
PIP	11.2999	11.6032	13.7791	26.2702	25.485	27.9696	12.2274	1.35234	26.5749	1.27002	2.17339	0.000509205
SLC5A8	1.81846	1.86471	1.79125	3.60408	4.03288	4.23087	1.82481	0.037139	3.95594	0.3204	2.16787	0.00783042
SLC44A5	0.603383	0.697473	0.485712	1.29543	1.33078	1.24468	0.595523	0.106099	1.2903	0.0432789	2.16666	0.00271877
CTSF	1.28797	1.46046	1.40345	3.10149	2.73339	3.11905	1.38396	0.0878811	2.98464	0.217769	2.1566	0.0106217
GALNT12	1.09042	1.03601	1.02098	2.26848	2.64503	1.8571	1.04914	0.0365337	2.25687	0.394093	2.15117	0.0326122
MUC1	0.887423	0.573304	0.971409	1.75774	1.62092	1.82554	0.810712	0.209846	1.73473	0.104232	2.13977	0.0044682
DKK1	5.637	6.26144	6.20704	13.5037	13.0778	12.0775	6.03516	0.345888	12.8863	0.732124	2.13521	0.00700692
TGFBI	0.849218	0.9221	0.604995	1.89629	1.85143	1.32576	0.792104	0.166088	1.69116	0.31724	2.13502	0.0110741
RAP1GAP	4.14036	4.67483	4.88447	10.2658	9.62141	9.35161	4.56655	0.38369	9.74627	0.469712	2.13427	0.00892697
DRAM1	2.82103	2.86018	2.68518	5.61863	5.6976	6.52282	2.7888	0.0918449	5.94635	0.500797	2.13223	0.0114124
RPS15AP10	0.66085	0.461771	0.999705	1.28238	1.5123	1.71768	0.707442	0.271977	1.50412	0.217765	2.12614	0.025587
B4GALNT2	18.453	19.627	17.7215	38.6221	40.751	39.1909	18.6005	0.961275	39.5213	1.10224	2.12475	0.000345318
IPW	0.792464	0.772549	0.68467	1.47719	1.75111	1.53289	0.749894	0.0573569	1.58706	0.144773	2.11638	0.0101528
RGS7	1.10855	1.03657	0.752159	2.01943	2.07403	2.02799	0.96576	0.188452	2.04048	0.0293658	2.11283	0.00976499
RNF39	0.815771	0.674005	1.01114	2.03551	1.52531	1.718	0.833639	0.169276	1.75961	0.257632	2.11075	0.02613
GBP2	8.06279	8.16287	7.24155	15.4772	16.6101	16.8749	7.8224	0.505517	16.3207	0.742422	2.08641	0.00564216
ST3GAL5	5.25833	6.69391	5.97762	12.1004	11.9722	13.0564	5.97662	0.717791	12.3763	0.592433	2.07079	0.00770055
TNFSF15	1.58552	1.84413	1.70542	3.27566	3.84445	3.4986	1.71169	0.129419	3.53957	0.2866	2.06788	0.0024805
PP14571	0.869865	1.00629	1.50896	2.39505	2.30446	2.27644	1.12837	0.336584	2.32532	0.0619946	2.06077	0.0334281
TCTA	4.36468	3.92433	3.79848	8.84005	7.48067	8.58875	4.02916	0.297301	8.30316	0.723292	2.06076	0.0074176
SDR16C5	3.79349	3.90702	3.55534	8.00955	7.53189	7.58896	3.75195	0.179482	7.71013	0.260868	2.05497	0.00194413
KMO	3.67506	4.10154	3.81028	8.18724	8.13778	7.47732	3.86229	0.217946	7.93411	0.396367	2.05425	0.0035897
FFAR2	1.03879	1.79291	1.41979	2.85284	3.12318	2.73862	1.41716	0.377067	2.90488	0.197491	2.04978	0.0118208
ST8SIA6	2.41329	2.22066	2.45081	4.98457	4.89993	4.61286	2.36159	0.123479	4.83245	0.194825	2.04627	0.00403976
SEMA3E	2.06437	1.93764	1.80655	3.87839	4.05706	3.94633	1.93619	0.128916	3.96059	0.0901849	2.04556	0.00269758
YPEL1	1.02076	1.09897	1.10805	2.09242	2.22408	2.27879	1.07593	0.047991	2.19843	0.0957961	2.04329	0.000649969
FAM5C	0.618418	0.629517	0.839177	1.34011	1.25012	1.66756	0.695704	0.124375	1.41926	0.219688	2.04004	0.00680352
DHFRL1	1.24797	1.28413	1.27383	2.61102	2.46486	2.68534	1.26864	0.0186296	2.58707	0.112174	2.03924	0.0028276
MGAT4A	7.41232	8.35994	6.60421	16.1505	14.3737	14.6888	7.45882	0.878788	15.071	0.948057	2.02056	0.0114381
MTSS1	2.61964	2.56374	2.6217	5.1764	5.12512	5.41307	2.60169	0.0328847	5.2382	0.1536	2.01338	0.000861721
GPR115	0.701355	0.888428	0.628125	1.73386	1.34987	1.35363	0.739303	0.134236	1.47912	0.220619	2.0007	0.0463169
GHR	7.15488	7.66126	6.94021	3.60661	3.72928	3.53532	7.25212	0.370229	3.62374	0.0981077	0.49968	0.00187516
WASF1	1.50224	1.2174	1.29831	0.632738	0.579501	0.794043	1.33932	0.146781	0.668761	0.111715	0.49933	0.024393
L2HGDH	5.41283	5.34383	5.13305	2.36183	2.47891	3.08521	5.29657	0.145754	2.64198	0.388284	0.49881	0.0132038
CCNE1	6.28873	5.26106	5.49403	2.73803	2.74147	3.01313	5.68127	0.538815	2.83088	0.157845	0.498282	0.0147719
HIST1H2BE	351.476	341.219	365.97	172.241	179.422	175.701	352.888	12.4358	175.788	3.59129	0.498141	0.002183
CDH2	2.05124	1.91916	1.73787	0.935055	0.922898	0.984376	1.90276	0.157328	0.947443	0.0325574	0.497932	0.0122424
IGFBP2	26.5606	28.9882	30.6738	13.8853	14.6064	14.2544	28.7409	2.06772	14.2487	0.360584	0.495764	0.00553048
LOC653712	1.66457	2.1732	2.19544	0.938972	0.726562	1.3131	2.01107	0.300284	0.992878	0.296961	0.493706	0.0432625
GCNT2	1.75352	1.87576	1.84202	0.813289	1.06624	0.817761	1.82377	0.0631312	0.899097	0.144768	0.492989	0.00453413
SLC16A6	3.62406	4.14171	3.7067	2.02416	1.82569	1.80241	3.82416	0.278096	1.88409	0.121864	0.49268	0.0112466
AMTN	1.34722	1.32687	1.50882	0.8386	0.74198	0.478636	1.3943	0.0996949	0.686405	0.186306	0.492293	0.0489427
ISYNA1	2.52559	2.99374	3.84075	1.19998	1.40197	1.99345	3.12003	0.666613	1.5318	0.41236	0.490957	0.00887296
NRARP	3.70825	4.24344	4.06438	2.06414	1.87561	1.9433	4.00536	0.272433	1.96102	0.0955055	0.489599	0.0106242
TNC	6.89807	5.85615	6.5683	2.9828	2.95272	3.50493	6.44084	0.532526	3.14682	0.3105	0.488572	0.00896672
ABAT	9.03173	9.03327	9.25307	4.33623	4.34172	4.62829	9.10602	0.127348	4.43541	0.167059	0.487086	2.41296e-05
CHAC2	5.77061	5.72121	5.29017	2.91108	2.88082	2.36494	5.594	0.264278	2.71895	0.306952	0.486047	7.98408e-05
THSD7B	1.66569	1.74798	1.68754	0.758701	0.841212	0.868272	1.7004	0.0426264	0.822728	0.0570761	0.483843	0.00110531
VWDE	1.94024	2.31695	2.05345	1.10536	0.975245	0.968986	2.10355	0.193287	1.01653	0.0769924	0.483246	0.0176394
RASSF2	3.16593	3.289	2.91907	1.33649	1.72426	1.46683	3.12467	0.188385	1.50919	0.197326	0.482993	0.00475563
ALDH1A1	13.1269	13.4866	12.6549	6.6272	6.09098	6.22581	13.0895	0.417112	6.31466	0.278934	0.482423	0.0021017
CHRNA5	1.98579	2.09001	2.07867	0.971281	0.958795	1.03515	2.05149	0.0571797	0.988409	0.0409578	0.4818	0.00108719
SYNE1	1.04531	1.20669	1.14818	0.514681	0.536063	0.585424	1.13339	0.0816998	0.545389	0.0362819	0.4812	0.00514486
ARHGEF39	1.90856	2.29943	2.38627	1.23291	0.921517	1.01698	2.19809	0.254469	1.05714	0.159533	0.480934	0.0391575
ELOVL6	3.8686	4.01981	3.86651	1.90839	1.84483	1.89457	3.91831	0.0879107	1.8826	0.0334289	0.480462	0.00117081
AJUBA	7.07193	8.29699	8.36705	3.70416	3.93177	3.70742	7.91199	0.728356	3.78112	0.13048	0.477897	0.00883623
WDHD1	15.947	15.7464	15.1077	7.64766	7.41539	7.29647	15.6004	0.438293	7.45317	0.178618	0.477756	0.000426103
ORC1	7.97798	9.42241	9.06792	4.56419	4.27399	3.79986	8.82277	0.752774	4.21268	0.385836	0.477478	0.0164744
SLC7A2	10.6843	11.7276	11.7104	5.71213	5.09757	5.48052	11.3741	0.597446	5.43007	0.31037	0.477407	0.00698692
TEX19	1.26555	1.61067	1.57793	0.679813	0.634131	0.808491	1.48472	0.190509	0.707478	0.0904123	0.476507	0.0204484
ZNF827	1.65681	1.46741	1.73224	0.772834	0.727346	0.811686	1.61882	0.136441	0.770622	0.0422135	0.476039	0.00419169
ARRDC3	19.5879	19.4002	17.8318	8.69863	9.06449	9.15685	18.94	0.964278	8.97332	0.242332	0.473777	0.00442665
FAM126A	4.9056	5.02143	4.5751	2.42443	2.41347	2.00656	4.83404	0.231609	2.28149	0.238157	0.471962	0.00021534
PKN3	1.15616	1.23161	1.36755	0.552425	0.664784	0.544832	1.25177	0.107128	0.587347	0.0671698	0.469212	0.0141408
AKAP5	1.94001	1.76303	1.41692	0.791928	0.729148	0.868173	1.70665	0.266063	0.796416	0.0696211	0.466654	0.0384095
PHYH	18.0335	16.834	17.9949	8.64115	7.92459	8.09233	17.6208	0.681662	8.21936	0.374788	0.466458	0.000928906
LOC541471	3.23215	3.08065	2.86421	1.25635	2.14973	0.841834	3.059	0.184923	1.41597	0.668399	0.462886	0.0439515
FAM129A	2.41531	2.49254	2.36716	1.04984	1.19735	1.1177	2.425	0.0632496	1.12163	0.0738335	0.462527	0.000669377
LONRF3	2.15703	2.40868	2.19066	1.29131	1.05106	0.78178	2.25212	0.136621	1.04138	0.254903	0.462401	0.0198441
MID1	6.15206	6.32423	6.71588	3.10162	2.73026	3.04222	6.39739	0.288942	2.95803	0.199481	0.462381	0.00322574
FERMT2	4.4096	4.18175	3.87807	1.97909	1.86122	1.90708	4.15647	0.266665	1.9158	0.0594165	0.460919	0.00380059
AMOT	2.24254	1.76038	1.59931	0.813465	0.777545	0.983807	1.86741	0.334706	0.858272	0.11019	0.459606	0.0502718
IFI30	65.6184	74.3569	71.1289	31.6402	32.0718	33.1684	70.3681	4.41865	32.2935	0.787846	0.458922	0.00394544
CA12	19.9368	20.9462	19.2261	8.41635	9.58781	9.56213	20.0364	0.864362	9.18876	0.669053	0.458604	0.00298172
GPT2	4.21214	4.43745	4.47935	1.87963	2.01745	2.11815	4.37631	0.143713	2.00508	0.11974	0.458166	0.000117903
NGFRAP1	61.255	61.1475	64.5512	27.2267	29.8901	28.1906	62.3179	1.93484	28.4358	1.34852	0.456302	0.00188973
GGT6	3.68238	3.17869	2.82694	1.72482	1.2951	1.39211	3.22934	0.429963	1.47068	0.225376	0.455411	0.00851383
THBS1	18.3294	18.4791	18.5517	8.04989	8.11459	8.97266	18.4534	0.113356	8.37905	0.515101	0.454065	0.000609692
PLEKHF1	2.7141	3.23779	3.76797	1.36873	1.71206	1.31399	3.23995	0.526938	1.46493	0.215767	0.452144	0.0354583
ADSSL1	3.78797	3.90532	3.46115	1.23541	1.8361	1.95115	3.71815	0.23017	1.67422	0.38435	0.450283	0.0210369
GDPD3	3.60055	3.24	4.1238	1.22229	1.83306	1.87575	3.65478	0.444389	1.6437	0.365575	0.449739	0.022152
LGALS3BP	7.28919	6.32704	7.41882	3.02471	3.47183	2.96162	7.01168	0.596451	3.15272	0.278152	0.449638	0.0166945
CYFIP2	6.24548	6.61297	6.63085	2.77713	2.91596	3.0396	6.49643	0.217516	2.9109	0.131308	0.448076	0.000339377
USP51	1.38895	1.49895	1.50772	0.672904	0.59678	0.694471	1.46521	0.0661856	0.654718	0.0513217	0.446844	0.00436881
SECTM1	3.42476	3.56634	3.35431	1.49664	1.45922	1.6533	3.44847	0.107985	1.53639	0.102964	0.445527	0.0037555
TARP	9.66027	10.3217	8.00042	4.48324	4.09719	3.78366	9.32746	1.19589	4.12136	0.350416	0.441853	0.0121758
PEG3	1.11163	1.18571	1.20413	0.386086	0.52044	0.639458	1.16716	0.0489615	0.515328	0.126763	0.441524	0.00514226
SAMHD1	1.43653	1.45911	1.41482	0.544854	0.81756	0.526095	1.43682	0.0221464	0.629503	0.163132	0.438122	0.0103775
ARHGEF19	2.58091	3.16755	3.19679	1.34972	1.1967	1.36094	2.98175	0.347445	1.30245	0.0917567	0.436808	0.0178501
ATL1	2.10315	2.29142	2.05948	0.745518	0.95721	1.09695	2.15135	0.123254	0.933226	0.176939	0.433786	0.0108581
CLCA2	25.5671	23.782	23.6685	11.0684	10.2817	10.2446	24.3392	1.06491	10.5316	0.465281	0.4327	0.0006282
HIST3H2BB	49.7917	40.882	48.7206	22.0507	19.2102	18.8454	46.4648	4.86439	20.0354	1.75478	0.431196	0.00853376
CRIP1	285.453	294.281	305.516	128.926	125.638	126.987	295.083	10.0555	127.184	1.6528	0.431009	0.00143283
C14orf80	7.39958	9.13762	8.85397	3.72943	3.50428	3.6813	8.46372	0.932424	3.63834	0.118564	0.429874	0.0147554
CDH3	3.75007	4.55247	4.03143	1.58007	1.74308	1.90591	4.11132	0.407122	1.74302	0.16292	0.423956	0.00858933
VEPH1	4.04839	4.38033	3.79926	1.59721	2.00707	1.5543	4.07599	0.291517	1.71953	0.249942	0.421867	0.000650263
MAT1A	2.0551	1.93184	1.79647	0.723906	0.659247	1.05602	1.9278	0.129362	0.813058	0.212881	0.421753	0.0272588
LPHN2	2.36515	2.50924	2.69776	1.01792	1.01448	1.14846	2.52405	0.166799	1.06029	0.0763797	0.420074	0.00169589
PCDH11X	1.72462	1.75544	1.86532	0.690204	0.665705	0.857653	1.78179	0.0739594	0.737854	0.10447	0.414108	0.000535385
BASP1	42.749	43.253	43.1494	18.9039	17.6919	16.7438	43.0505	0.266167	17.7799	1.08273	0.413001	0.000887388
CORO1A	2.68117	2.20128	2.29842	0.998476	1.08889	0.867776	2.39362	0.253715	0.985047	0.111167	0.41153	0.0134459
SHISA2	34.8894	37.0314	31.8302	13.8418	15.0255	13.827	34.5837	2.61404	14.2314	0.687722	0.411507	0.00349671
NPR3	24.8541	25.5339	22.5801	10.0356	10.1051	9.79719	24.3227	1.54694	9.9793	0.161492	0.410287	0.00309553
KIAA1804	1.08029	1.12557	1.09176	0.449141	0.418308	0.479186	1.09921	0.0235406	0.448878	0.0304398	0.408366	0.00197818
RAB32	4.85531	5.03717	4.66818	2.13633	2.35061	1.45609	4.85355	0.184501	1.98101	0.467049	0.408157	0.00348537
ARHGDIG	3.78175	4.45282	4.25385	1.46758	1.87522	1.74047	4.16281	0.344674	1.69442	0.207684	0.407039	0.00103061
SLC22A17	1.02892	1.30347	1.63681	0.426545	0.628786	0.547609	1.32307	0.304418	0.534313	0.101774	0.403845	0.0350424
NRP1	6.2576	5.20956	5.5491	2.33555	2.06521	2.40569	5.67209	0.534735	2.26882	0.179782	0.399997	0.00575904
ODC1	29.3729	29.7234	29.2533	12.1923	11.427	11.5315	29.4499	0.244318	11.7169	0.414982	0.39786	0.000329872
LCN2	2.44833	3.93469	2.68821	0.86775	1.36387	1.3319	3.02374	0.797968	1.18784	0.277667	0.392838	0.0389093
TRIM16L	21.073	24.023	22.309	8.6691	8.68433	8.9747	22.4683	1.48144	8.77604	0.17221	0.390596	0.00397544
CYP1B1	7.15128	6.25354	5.9135	2.42669	2.59183	2.43993	6.43944	0.639487	2.48615	0.0917607	0.386082	0.00956603
HMOX1	1.76907	1.41448	1.7607	0.489117	0.787804	0.614048	1.64808	0.20235	0.630323	0.150007	0.382458	0.0362702
MATN2	7.37371	8.80254	8.6909	2.92243	3.14917	3.30236	8.28905	0.794671	3.12465	0.191148	0.376962	0.0049489
ADAMTS1	2.9993	3.34096	2.91237	1.05951	1.27797	1.13484	3.08421	0.22656	1.15744	0.11097	0.375279	0.0018355
LDHB	73.0963	78.3333	71.9879	29.0548	26.9325	27.0338	74.4725	3.38917	27.6737	1.19714	0.371596	0.00244021
AGR3	22.8276	21.638	19.7173	7.52523	7.70254	8.49908	21.3943	1.56941	7.90895	0.5187	0.369676	0.0078292
HLA-B	9.65513	9.60677	7.95351	3.16739	3.23134	3.56181	9.0718	0.968772	3.32018	0.211687	0.365989	0.0137203
GATSL3	3.05198	2.84515	3.46369	0.913265	1.34843	1.09193	3.12027	0.314874	1.11787	0.21874	0.358262	0.0166473
NME1-NME2	1.20229	2.30248	3.24716	2.81e-09	1.1614	1.23915	2.25064	1.02342	0.800183	0.694069	0.355535	0.0351448
JDP2	2.64132	2.34826	2.96921	0.96475	1.02674	0.82489	2.65293	0.310638	0.938793	0.103398	0.35387	0.0187783
SEMA5A	8.50642	8.02872	7.89931	2.97202	2.66735	2.84209	8.14482	0.319773	2.82715	0.152883	0.347111	0.000687209
PLXDC2	1.75935	1.87127	1.85516	0.808743	0.485672	0.589471	1.82859	0.0605051	0.627962	0.164939	0.343413	0.0114721
KRT16	1.21834	1.41312	1.41463	0.510342	0.614935	0.256272	1.3487	0.112895	0.460516	0.18445	0.341453	0.0231621
MESP1	1.75509	2.17397	2.17268	0.953209	0.787543	0.319151	2.03391	0.241469	0.686634	0.328853	0.337593	0.0473904
NOSTRIN	2.30293	1.77147	1.77623	0.60441	0.535693	0.803501	1.95021	0.305474	0.647868	0.139093	0.332204	0.0255232
KLK12	10.3786	11.9583	11.7065	4.03492	3.60344	3.55465	11.3478	0.848742	3.731	0.264328	0.328786	0.00697008
ROBO1	1.68039	1.79886	1.3902	0.457224	0.648545	0.478335	1.62315	0.210257	0.528035	0.104897	0.325315	0.00728851
TP63	1.17323	1.07986	1.22491	0.375444	0.254315	0.475803	1.15933	0.0735168	0.368521	0.110906	0.317873	0.000797042
ASS1	16.1023	17.1023	16.1127	5.26442	5.23094	5.15262	16.4391	0.574372	5.21599	0.0573791	0.317292	0.000842884
GPX8	5.27733	5.76147	4.86941	1.73234	1.81836	1.46443	5.30274	0.446572	1.67171	0.18459	0.315254	0.00196491
SLC7A11	1.51518	1.5645	1.66069	0.474497	0.48617	0.528452	1.58012	0.0740024	0.496373	0.0283877	0.314136	0.000600449
KITLG	15.5581	14.6117	13.2781	4.60671	4.28523	4.52135	14.4826	1.14547	4.4711	0.166527	0.308721	0.00422492
DUSP2	2.11934	2.47706	2.32603	0.625301	0.701723	0.785003	2.30748	0.17958	0.704009	0.0798755	0.305099	0.00293084
CALCR	2.22903	2.24704	2.03144	0.668632	0.685113	0.629438	2.16917	0.119617	0.661061	0.0285992	0.304753	0.00123534
ZNF462	1.8535	1.75701	1.99317	0.498893	0.643119	0.538125	1.86789	0.118736	0.560046	0.0745699	0.299827	0.00593657
CBLN2	1.36067	1.46349	1.12874	0.348314	0.514686	0.320631	1.31763	0.171475	0.394544	0.104963	0.299434	0.00424663
RAB38	8.6779	8.41348	7.70519	2.20175	2.47015	2.70277	8.26552	0.502951	2.45822	0.250723	0.297407	0.00545883
APLP1	1.35074	1.21674	1.19976	0.333007	0.393586	0.383187	1.25575	0.0827036	0.369927	0.0323934	0.294587	0.00550285
KLK11	10.2912	10.4411	10.1696	3.11791	2.89821	2.89694	10.3006	0.135996	2.97102	0.127212	0.288431	0.000226912
DPYSL3	2.49143	2.56734	2.84067	0.691582	0.875124	0.676348	2.63315	0.183685	0.747685	0.110628	0.283951	0.00569121
SLITRK6	27.892	30.0731	26.4156	7.35347	7.76688	8.1209	28.1269	1.84003	7.74708	0.384098	0.275433	0.00322823
B3GNT5	6.44441	5.74716	5.37638	1.45702	1.63292	1.66808	5.85598	0.542267	1.58601	0.113081	0.270835	0.00771997
CLEC7A	6.53405	5.60603	6.11563	1.27937	1.57664	2.0373	6.08524	0.464756	1.6311	0.381889	0.268043	0.00798912
CDHR3	1.4382	1.6153	1.6797	0.440169	0.425943	0.389248	1.57773	0.125056	0.418453	0.0262737	0.265224	0.00542603
GPC6	2.00043	1.83158	1.78894	0.447651	0.534867	0.470136	1.87365	0.111846	0.484218	0.0452812	0.258436	0.00345836
GNAI1	1.06668	1.29688	1.33886	0.311547	0.392073	0.237365	1.23414	0.146536	0.313662	0.0773757	0.254154	0.0116643
TUBB3	28.5568	28.6095	31.0514	6.85889	6.64579	7.5257	29.4059	1.42529	7.01013	0.459037	0.238392	0.000647477
ANXA1	36.5956	37.1454	32.4123	8.49772	8.98099	7.50996	35.3844	2.58858	8.32956	0.749794	0.235402	0.00157928
CBS	5.619	6.43083	6.80172	1.38497	1.45942	1.59092	6.28385	0.604904	1.47844	0.104284	0.235276	0.00372049
FABP5	1.66748	1.30959	1.5598	0.335728	0.39552	0.140551	1.51229	0.183614	0.2906	0.133341	0.192159	0.0158911
ZNF114	1.92196	1.97534	2.01204	0.248378	0.495321	0.389741	1.96978	0.0452967	0.377813	0.123903	0.191805	0.0013201
VIM	4.85102	4.65057	4.60096	0.835891	1.02578	0.807167	4.70085	0.132395	0.889613	0.118796	0.189245	0.000878198
LGALS1	1.59907	1.16021	1.7377	0.322253	0.284201	0.202427	1.49899	0.301472	0.269627	0.061228	0.179872	0.0234834
SDC2	21.0277	23.1341	22.1029	3.8939	3.60517	3.6658	22.0882	1.05328	3.72162	0.152245	0.168489	0.00141782
AKR1B10	9.86854	11.5607	10.0418	1.50548	1.64746	2.11236	10.4903	0.930992	1.7551	0.317436	0.167306	0.00471822
DPYSL5	3.27699	3.09734	3.24917	0.549146	0.546137	0.496916	3.20783	0.0966958	0.530733	0.029325	0.165449	0.000559355
ASCL1	1.3292	1.57457	1.82014	0.32791	0.145338	0.274415	1.57464	0.24547	0.249221	0.0938573	0.158272	0.0152389
STON2	2.50397	2.58516	2.81881	0.347217	0.448528	0.417232	2.63598	0.163457	0.404326	0.051874	0.153387	0.00145302
SERPINI1	2.563	3.06723	2.50356	0.377165	0.334148	0.507168	2.71126	0.309705	0.40616	0.0900807	0.149805	0.00905628
NLGN4X	1.1997	1.12574	1.14814	0.178872	0.0972354	0.202786	1.15786	0.037926	0.159631	0.0553434	0.137867	0.000705601
CYP1A1	18.7259	21.6726	22.3212	2.10106	2.71339	2.60486	20.9066	1.91616	2.4731	0.326737	0.118293	0.0025376
UGT1A6	47.4973	48.1937	48.1374	1.94871	2.18346	2.04674	47.9428	0.38684	2.05964	0.117905	0.0429603	1.35485e-05
