# Supplementary material for: Transcriptome-wide identification of mRNAs and lincRNAs associated with trastuzumab-resistance in HER2-positive breast cancer
Source: Oncotarget. 2016 Jul 16;7(33):53230–44. doi: 10.18632/oncotarget.10637 (PMC5288181; doi:10.18632/oncotarget.10637)
Supplement: Supplementary file 5 [file oncotarget-07-53230-s005.xlsx]

## Sheet: FPKM
Gene_ID	lincRNA_ID	BT474_P1	BT474_P2	BT474_P3	BT474_R1	BT474_R2	BT474_R3
XLOC_000001	linc-OR4F16-10	0	0	0.117658	0	0	0
XLOC_000002	linc-OR4F16-9	1.16664	2.17274	2.92826	1.14264	2.88591	2.20626
XLOC_000003	linc-SAMD11-9	0.151883	0.061511	0.0824274	0.0915438	0.0406177	0.057446
XLOC_000004	linc-SAMD11-8	0.747461	0.314806	0	0.223541	0.286606	0.42406
XLOC_000005	linc-SAMD11-7	0	0	0.118145	0	0.232873	0
XLOC_000007	linc-SAMD11-5	0	0	0	0	0	0
XLOC_000008	linc-SAMD11-4	0	0	0	0	0	0
XLOC_000010	linc-SAMD11-2	1.92835	1.27604	1.25582	0.871698	1.23766	0.875219
XLOC_000011	linc-SAMD11-1	0.297359	0.369522	0.571345	0.448832	0.218915	0.488681
XLOC_000015	linc-SCNN1D	0.802747	0.952283	1.15184	0.36288	0.971467	1.47999
XLOC_000017	linc-TMEM88B-1	0	0	0	0	0	0
XLOC_000019	linc-MIB2	0	0.168789	0.0494223	0.174328	0.300829	0
XLOC_000021	linc-PLCH2	0	0	0	0	0.358536	0
XLOC_000022	linc-TNFRSF14	0	0.0281676	0.0214097	0	0.0281334	0
XLOC_000026	linc-ACTRT2-2	0	0	0	0	0	0
XLOC_000027	linc-ACTRT2-1	0	0	0	0	0.131839	0.186462
XLOC_000031	linc-AJAP1-5	0	0	0	0	0	0
XLOC_000032	linc-AJAP1-4	0	0	0	0	0	0
XLOC_000033	linc-AJAP1-3	0	0	0	0	0	0
XLOC_000034	linc-AJAP1-2	0	0	0	0	0	0
XLOC_000035	linc-AJAP1-1	0	0	0	0	0	0
XLOC_000036	linc-KCNAB2-2	0	0	0	0	0	0
XLOC_000037	linc-KCNAB2-1	0	0	0	0	0	0
XLOC_000041	linc-CAMTA1	0	0	0	0	0	0
XLOC_000042	linc-SLC45A1-2	0.0198639	0.0106184	0	0.0179587	0.0318729	0
XLOC_000043	linc-SLC45A1-1	0	0	0	0	0	0
XLOC_000044	linc-CA6	0.290263	0	0.23629	0.78727	0.232873	0.329354
XLOC_000048	linc-PEX14	0	0.117484	0.124378	0.0690671	0	0
XLOC_000051	linc-PTCHD2-2	0	0	0	0	0	0
XLOC_000052	linc-PTCHD2-1	0	0	0	0	0	0
XLOC_000053	linc-FBXO44	0.130951	0.0338322	0	0	0	0
XLOC_000054	linc-CLCN6	0	0	0	0	0	0
XLOC_000055	linc-AADACL4	0	0	0	0	0	0
XLOC_000056	linc-PRDM2	0	0	0	0	0	0
XLOC_000057	linc-KAZ	0	0	0	0	0.129426	0
XLOC_000061	linc-C1orf144-2	0	0	0	0	0.187771	0
XLOC_000062	linc-C1orf144-1	0.417972	0	0.340252	0	0.335331	0
XLOC_000063	linc-CROCC-3	0	0	0	0	0	0
XLOC_000068	linc-PADI1-1	0	0	0	0	0	0
XLOC_000070	linc-ACTL8	0	0	0	0	0	0
XLOC_000071	linc-KLHDC7A	0	0	0	0	0	0
XLOC_000076	linc-C1orf151-2	0.624273	0.711366	0.63524	0.874816	0.601011	0.566677
XLOC_000077	linc-C1orf151-1	0	0	0	0	0	0
XLOC_000082	linc-VWA5B1-2	0	0	0	0	0	0
XLOC_000083	linc-VWA5B1-1	0	0	0	0	0	0
XLOC_000085	linc-NBPF3-2	0	0	0	0	0	0
XLOC_000086	linc-NBPF3-1	0	0	0	0	0	0
XLOC_000087	linc-LDLRAD2-2	0	0	0	0	0	0
XLOC_000090	linc-ZBTB40	0	0	0	0	0	0
XLOC_000091	linc-EPHB2	0	0	0	0	0	0
XLOC_000094	linc-RPL11-1	0	0	0	0	0	0
XLOC_000095	linc-GRHL3-4	0	0	0	0	0	0
XLOC_000098	linc-GRHL3-1	0	0	0	0	0	0
XLOC_000099	linc-RHD-2	0	0	0	0	0	0
XLOC_000100	linc-RHD-1	0	0	0	0	0	0
XLOC_000101	linc-MAN1C1	0	0.486989	1.50399	0.236031	1.48224	0
XLOC_000102	linc-PDIK1L-2	0	0	0	0	0	0
XLOC_000104	linc-NUDC	0	0	0	0	0	0
XLOC_000105	linc-WDTC1	0	0.00833758	0	0.00702753	0	0
XLOC_000107	linc-FAM76A-2	0	0	0.761183	0	0	0
XLOC_000110	linc-EPB41	0	0.0239942	0.037256	0.0827531	0.0734344	0.103859
XLOC_000111	linc-PTPRU-2	0	0	0	0	0	0
XLOC_000114	linc-ZCCHC17-9	0	0	0	0	0	0
XLOC_000115	linc-ZCCHC17-8	0	0	0	0	0	0
XLOC_000116	linc-ZCCHC17-7	0	0	0	0	0	0
XLOC_000117	linc-ZCCHC17-6	0	0	0	0	0	0
XLOC_000118	linc-ZCCHC17-5	0	0	0	0	0	0
XLOC_000119	linc-ZCCHC17-4	0	0	0	0	0	0
XLOC_000122	linc-ZCCHC17-1	0	0	0	0	0	0
XLOC_000123	linc-TINAGL1	0.027742	0.0884509	0.0225835	0.20898	0.0668034	0.0944344
XLOC_000129	linc-TSSK3-2	0	0	0	0	0	0
XLOC_000133	linc-ADC	0	0	0	0	0	0
XLOC_000136	linc-GJB5	0	0	0	0	0	0
XLOC_000138	linc-EIF2C4-2	0	0	0	0	0	0
XLOC_000141	linc-ZC3H12A-4	0	0.0793568	0	0.148934	0	0
XLOC_000144	linc-ZC3H12A-1	0	0	0	0	0	0
XLOC_000147	linc-AKIRIN1-4	0	0	0	0	0	0
XLOC_000148	linc-AKIRIN1-3	0	0	0	0	0	0
XLOC_000149	linc-AKIRIN1-2	0	0	0	0	0	0
XLOC_000150	linc-AKIRIN1-1	0	0	0	0	0	0
XLOC_000152	linc-MACF1-2	1.82907	0	0	1.65364	1.46743	0
XLOC_000153	linc-MACF1-1	0.274071	0.53828	0.669325	0.123892	0.659645	0.310981
XLOC_000155	linc-MFSD2A	0	0	0	0	0	0
XLOC_000160	linc-GUCA2B	8.2987	3.1622	7.20597	12.5046	15.9789	13.1829
XLOC_000162	linc-FAM183A	0	0	0	0	0	0
XLOC_000166	linc-UROD	0.209701	0.105321	0.085354	0.0947941	0	0
XLOC_000167	linc-HPDL	1.30036	0	0	0.587818	0	0
XLOC_000169	linc-RAD54L	0	0	0	0	0	0
XLOC_000170	linc-DMBX1	0	0	0	0	0	0
XLOC_000173	linc-CYP4B1-1	1.02519	1.27827	0.625921	1.85373	1.64498	1.74489
XLOC_000175	linc-CMPK1-3	0.242425	0.119491	0.054212	0	0.209881	0.30071
XLOC_000179	linc-SLC5A9-4	0	0	0	0	0	0
XLOC_000180	linc-SLC5A9-3	0	0	0.0716578	0.119375	0.211865	0.0499404
XLOC_000181	linc-SLC5A9-2	0	0	0	0	0	0
XLOC_000182	linc-SLC5A9-1	0	0	0	0	0	0
XLOC_000184	linc-CDKN2C-5	0	0	0	0	0	0
XLOC_000185	linc-CDKN2C-4	0	0	0	0	0	0
XLOC_000186	linc-CDKN2C-3	0	0	0	0	0	0
XLOC_000190	linc-C1orf185	0	0	0	0	0	0
XLOC_000191	linc-RNF11	0	0	0	0	0	0
XLOC_000194	linc-CPT2-1	0	0	0	0	0	0
XLOC_000197	linc-DMRTB1-2	0	0.0341358	0	0	0	0
XLOC_000198	linc-DMRTB1-1	0	0	0	0	0	0
XLOC_000199	linc-C1orf83-2	0	0	0	0	0	0
XLOC_000201	linc-ACOT11-2	0	0	0	0	0	0
XLOC_000202	linc-ACOT11-1	0	0	0	0	0	0
XLOC_000205	linc-BSND	0	0	0	0	0	0
XLOC_000206	linc-PRKAA2-9	0	0	0	0	0	0
XLOC_000207	linc-PRKAA2-8	0	0	0	0	0	0
XLOC_000208	linc-PRKAA2-7	0	0	0	0	0	0
XLOC_000209	linc-PRKAA2-6	0	0	0	0	0	0
XLOC_000210	linc-PRKAA2-5	0	0	0	0	0	0
XLOC_000211	linc-PRKAA2-4	0	0	0	0	0	0
XLOC_000212	linc-PRKAA2-3	0	0	0	0	0	0
XLOC_000213	linc-PRKAA2-2	0	0	0	0	0	0
XLOC_000214	linc-PRKAA2-1	0.212091	0.098972	0.392813	1.02555	0.193563	0.60482
XLOC_000218	linc-FGGY-4	0.135972	0	0.655974	0.728524	0	0.308568
XLOC_000220	linc-FGGY-2	0	0	0	0	0	0
XLOC_000221	linc-FGGY-1	0	0	0	0	0	0
XLOC_000222	linc-HOOK1	0	0	2.48882	0	0.180536	0
XLOC_000223	linc-NFIA-4	0	0	0	0	0	0
XLOC_000224	linc-NFIA-3	0	0	0	0	0	0
XLOC_000225	linc-NFIA-2	0	0	0	0	0	0
XLOC_000226	linc-NFIA-1	0	0	0	0	0	0
XLOC_000227	linc-INADL	0	0	0	0	0	0
XLOC_000228	linc-ATG4C	0.138316	0.178195	0	0.187574	0.166452	0.0784716
XLOC_000229	linc-FOXD3-5	0	0	0	0.272583	0.241888	0
XLOC_000230	linc-FOXD3-4	0	0	0	0	0	0
XLOC_000231	linc-FOXD3-3	0	0	0	0	0	0
XLOC_000232	linc-FOXD3-2	0	0	0	0	0	0
XLOC_000233	linc-FOXD3-1	0	0	0	0	0	0
XLOC_000235	linc-UBE2U	0	0	0	0	0	0
XLOC_000236	linc-GADD45A	0	0	0	0	0	0
XLOC_000238	linc-LRRC7-5	0	0	0	0	0	0
XLOC_000243	linc-LRRC7-1	0	0	0	0	0	0
XLOC_000246	linc-FPGT-12	0	0	0	0	0	0
XLOC_000247	linc-FPGT-11	0	0	0	0	0	0
XLOC_000253	linc-FPGT-5	0	0	0	0	0	0
XLOC_000254	linc-FPGT-4	0	0	0	0	0	0
XLOC_000255	linc-FPGT-3	0	0	0	0	0	0
XLOC_000256	linc-FPGT-2	0	0	0	0	0	0
XLOC_000259	linc-LHX8	0	0	0	0	0	0
XLOC_000262	linc-AK5-2	0	0	0	0	0	0
XLOC_000263	linc-AK5-1	1.76711	0.250119	0	0	0	0
XLOC_000264	linc-PTGFR	0	0	0	0	0	0
XLOC_000266	linc-LPHN2-2	0	0	0	0	0	0
XLOC_000267	linc-LPHN2-3	0	0	0	0	0	0
XLOC_000268	linc-LPHN2-1	0	0	0	0	0	0
XLOC_000269	linc-PRKACB-4	0	0	0	0	0	0
XLOC_000271	linc-PRKACB-2	0	0	0	0	0	0
XLOC_000274	linc-WDR63	0	0	0	0	0	0
XLOC_000276	linc-CYR61-1	0	0	0	0	0	0
XLOC_000277	linc-CLCA2-3	0	0	0	0	0	0
XLOC_000278	linc-CLCA2-2	0	0	0	0	0	0
XLOC_000280	linc-PKN2-2	0	0	0	0	0	0
XLOC_000281	linc-PKN2-1	0	0	0	0	0	0
XLOC_000282	linc-GBP6-5	0	0	0.314237	0	0.309693	0
XLOC_000283	linc-GBP6-4	0	0.0517297	0	0.185972	0	0
XLOC_000290	linc-LRRC8D-3	0	0	0	0	0	0
XLOC_000291	linc-LRRC8D-2	0	0	0	0	0	0
XLOC_000292	linc-LRRC8D-1	0	0	0	0	0	0
XLOC_000293	linc-CDC7	0	0	0	0	0	0
XLOC_000294	linc-DR1	0.00769157	0.0124495	0	0.00695386	0	0
XLOC_000299	linc-ABCD3-3	0	0	0	0	0	0
XLOC_000301	linc-ABCD3-1	0	0	0	0	0.423641	0
XLOC_000302	linc-SLC44A3-2	0	0	0	0.164817	0	0
XLOC_000303	linc-SLC44A3-1	0	0	0	0	0	0
XLOC_000304	linc-TMEM56-3	0.371933	0.144135	0.265792	0.111916	0.279773	0.42632
XLOC_000306	linc-TMEM56-1	0	0	0	0	0	0
XLOC_000307	linc-PTBP2-7	0	0	0	0	0	0
XLOC_000308	linc-PTBP2-6	0	0	0	0	0	0
XLOC_000309	linc-PTBP2-5	0	0	0	0	0	0
XLOC_000311	linc-PTBP2-3	0	0	0	0	0	0
XLOC_000312	linc-PTBP2-2	0	0	0	0	0	0
XLOC_000313	linc-PTBP2-1	0	0	0	0	0	0
XLOC_000316	linc-VCAM1	0	0	0	0	0	0
XLOC_000318	linc-S1PR1	0	0	0	0	0	0
XLOC_000319	linc-RNPC3-7	0	0	0	0	0	0
XLOC_000321	linc-RNPC3-5	0	0	0	0	0	0
XLOC_000322	linc-RNPC3-4	0	0	0	0	0	0
XLOC_000324	linc-RNPC3-2	0	0	0	0	0	0
XLOC_000325	linc-RNPC3-1	0	0	0	0	0	0
XLOC_000326	linc-PRMT6-5	0	0	0	0	0	0
XLOC_000327	linc-PRMT6-4	0	0	0	0	0	0
XLOC_000329	linc-PRMT6-2	0	0	0	0	0	0
XLOC_000332	linc-NBPF6-2	0	0	0	0	0	0
XLOC_000336	linc-SARS	0	0	0	0	0	0
XLOC_000337	linc-AMPD2	0.367471	0.0873774	0.598283	1.16279	0.737038	0.20848
XLOC_000339	linc-CSF1	0	0	0	0	0	0
XLOC_000340	linc-UBL4B	0.156162	0.562851	0.231248	0.0470615	0	0.54772
XLOC_000341	linc-RBM15	0	0	0	0	0	0
XLOC_000346	linc-CTTNBP2NL	0	0	0	0	0	0
XLOC_000348	linc-LRIG2	0	0	0	0	0	0
XLOC_000350	linc-MAGI3	2.61652	1.72365	1.96614	2.36556	1.69549	1.9412
XLOC_000352	linc-SYCP1-4	0	0	0	0	0	0
XLOC_000357	linc-VANGL1-2	0	0	0	0	0	0
XLOC_000358	linc-VANGL1-1	0	0	0	0	0	0
XLOC_000360	linc-SLC22A15-2	0	0	0	0	0	0
XLOC_000361	linc-SLC22A15-1	0	0	0	0	0	0
XLOC_000362	linc-ATP1A1	0	0	0	0	0	0
XLOC_000363	linc-MAN1A2-2	0	0.712021	1.91243	3.18592	2.82716	2.66566
XLOC_000364	linc-MAN1A2-1	0	0	0	0	0	0
XLOC_000367	linc-HAO2-3	0	0	0	0	0	0
XLOC_000369	linc-HAO2-2	0	0	0	0.162701	0	0
XLOC_000370	linc-HAO2-1	0	0	0	0	0	0
XLOC_000371	linc-FAM72B-3	0	0	0	0	0	0
XLOC_000373	linc-FAM72B-1	0	0	0	0	0	0
XLOC_000375	linc-NBPF9-9	0	0	0	0	0	0
XLOC_000376	linc-NBPF9-8	0	0	0	0	0	0
XLOC_000377	linc-NBPF9-7	0	0	0.300718	0.333977	2.15453	0
XLOC_000379	linc-NBPF9-5	0	0	0	0	0	0
XLOC_000380	linc-NBPF9-4	0	0	0	0	0	0
XLOC_000382	linc-NBPF9-2	0	0	0	0	0	0
XLOC_000385	linc-CHD1L-1	4.45213	2.77538	2.44982	5.10928	2.25294	2.3864
XLOC_000386	linc-GJA8-2	0	0	0	0	0	0
XLOC_000387	linc-GJA8-1	0	0	0	0	0	0
XLOC_000388	linc-NBPF15-3	0	0.342343	1.01673	0.282286	0.501006	0.354271
XLOC_000389	linc-NBPF15-2	0	0	0	0	0	0
XLOC_000390	linc-NBPF15-1	3.47108	5.67946	11.0806	5.57429	8.12066	4.77642
XLOC_000391	linc-PPIAL4A-6	0	0	0	0	0	0
XLOC_000392	linc-PPIAL4A-5	0	0	0	0	0	0
XLOC_000393	linc-PPIAL4A-4	0	0.083479	0.0665406	0	0.131157	0.278244
XLOC_000397	linc-FCGR1A-3	0.623051	0.925761	1.35253	1.05148	1.19967	0.70696
XLOC_000398	linc-FCGR1A-2	9.44674	1.34618	3.57568	6.81802	4.13699	5.44496
XLOC_000401	linc-CA14	0	0	0	0	0	0
XLOC_000403	linc-ADAMTSL4	0.793408	0.908556	0.752667	0.575315	0.955454	0.449496
XLOC_000411	linc-LCE2D	0	0	0	0	0	0
XLOC_000412	linc-LELP1	0	0	0	0	0	0
XLOC_000421	linc-ROBLD3	0	0	0	0	0.301438	0
XLOC_000423	linc-TTC24-2	0	0	0	0	0.0104685	0.0148057
XLOC_000424	linc-TTC24-1	0	0	0	0	0	0
XLOC_000428	linc-CD1D-2	0	0	0	0	0	0
XLOC_000429	linc-CD1D-1	0	0	0	0	0	0
XLOC_000430	linc-APCS	0	0	0	0	0	0
XLOC_000440	linc-SDHC	0	0	0	0	0	0
XLOC_000441	linc-FCGR2A	2.64244	3.16733	2.65301	3.70294	4.41662	4.29757
XLOC_000443	linc-NOS1AP	0.293915	0	0	0	0	0
XLOC_000446	linc-NUF2-1	0	0	0	0	0	0
XLOC_000447	linc-PBX1	0	0	0	0	0	0
XLOC_000451	linc-POGK-1	0	0	0	0	0	0
XLOC_000454	linc-XCL1	0	0	0	0	0	0
XLOC_000455	linc-ATP1B1-3	0	0	0	0	0	0
XLOC_000456	linc-ATP1B1-2	0	0	0	0	0	0
XLOC_000457	linc-ATP1B1-1	0	0	0	0	0	0
XLOC_000461	linc-PRRX1	0	0	0	0	0	0
XLOC_000462	linc-METTL13-2	0	0	0	0	0	0
XLOC_000467	linc-ZBTB37	2.85421	2.1977	1.78729	4.46617	4.22746	4.8579
XLOC_000468	linc-GPR52	0	0	0.468011	0	0	0
XLOC_000470	linc-PAPPA2-2	0	0	0	0	0	0
XLOC_000471	linc-PAPPA2-1	0.627031	0.436362	0.549991	0.173861	0.425304	0
XLOC_000473	linc-RASAL2-1	0	0	0	0	0	0
XLOC_000474	linc-RALGPS2-2	0	0	0	0	0	0
XLOC_000475	linc-RALGPS2-1	0	0	0	0	0	0
XLOC_000476	linc-QSOX1	0	0	0	0	0	0
XLOC_000477	linc-XPR1	0	0.0285925	0	0	0	0.0809455
XLOC_000478	linc-KIAA1614-2	0	0.0229656	0	0.0790865	0.0350904	0
XLOC_000480	linc-CACNA1E-2	0	0	0	0	0	0
XLOC_000482	linc-RGSL1-3	0	0	0	0	0	0
XLOC_000483	linc-RGSL1-2	0	0	0	0	0	0
XLOC_000485	linc-RGSL1-1	0	0	0	0.121052	0	0.151926
XLOC_000486	linc-NPL	0	0	0	0	0	0
XLOC_000490	linc-C1orf21-2	0.118701	0.177106	0.193258	0.107316	0.0952317	0.134687
XLOC_000491	linc-C1orf21-1	0	0	0	0	0	0
XLOC_000492	linc-RNF2-2	0	0	0	0	0	0
XLOC_000493	linc-RNF2-1	0	0	0	0	0	0
XLOC_000494	linc-HMCN1-2	0	0	0	0	0	0
XLOC_000495	linc-HMCN1-1	0	0	0	0	0	0
XLOC_000497	linc-RGS18-11	0	0	0	0	0	0
XLOC_000498	linc-RGS18-10	0	0	0	0	0	0
XLOC_000500	linc-RGS18-8	0	0	0	0	0	0
XLOC_000502	linc-RGS18-6	0	0	0	0	0	0
XLOC_000503	linc-RGS18-5	0	0	0	0	0	0
XLOC_000505	linc-RGS18-3	0.559984	0.667999	0.274894	0.817105	0.755973	1.33769
XLOC_000506	linc-RGS18-2	0	0	0	0	0	0
XLOC_000507	linc-RGS18-1	0	0	0	0	0	0
XLOC_000508	linc-CFH-4	0	0	0	0	0	0
XLOC_000509	linc-CFH-3	0	0	0	0	0	0
XLOC_000510	linc-CFH-2	0	0	0	0	0	0
XLOC_000511	linc-CFH-1	0	0	0	0	0	0
XLOC_000513	linc-NR5A2-2	0	0	0	0	0	0
XLOC_000514	linc-NR5A2-1	0	0	0	0	0	0
XLOC_000515	linc-CAMSAP1L1-2	0	0	0	0	0	0
XLOC_000516	linc-CAMSAP1L1-1	0	0	0	0	0	0
XLOC_000523	linc-NAV1-1	0	0	0	0.178766	0	0
XLOC_000527	linc-TMEM183B-1	0.216006	0.321492	0.408063	0.151065	0.591615	0.490196
XLOC_000529	linc-PRELP	1.02839	0.947955	0.826106	1.59712	1.5528	1.18777
XLOC_000533	linc-CDK18-1	0	0	0	0	0	0
XLOC_000535	linc-FAM72A-3	0	0	0	0	0	0
XLOC_000538	linc-AVPR1B	0	0	0	0	0	0
XLOC_000539	linc-CD55	0	0	0	0	0	0
XLOC_000540	linc-CR2-2	0	0	0	0	0	0
XLOC_000541	linc-CR2-1	0	0	0	0	0	0
XLOC_000542	linc-LOC642587-7	0	0	0	0	0	0
XLOC_000543	linc-LOC642587-6	0	0	0	0	0.0376515	0.106502
XLOC_000544	linc-LOC642587-5	0	0	0	0	0	0
XLOC_000545	linc-LOC642587-4	0	0	0	0	0	0
XLOC_000546	linc-LOC642587-3	0	0	0	0	0	0
XLOC_000547	linc-LOC642587-2	0	0	0	0	0	0
XLOC_000549	linc-DTL-3	0	0	0	0	0	0
XLOC_000550	linc-DTL-2	0	0.0844649	0	0	0	0
XLOC_000551	linc-DTL-1	0	0	0	0	0	0
XLOC_000553	linc-PPP2R5A	0	0	0	0	0	0
XLOC_000554	linc-ATF3-2	0	0	0	0	0	0
XLOC_000555	linc-ATF3-1	0	0.0632107	0	0	0.0883489	0
XLOC_000556	linc-TATDN3	0	0	0	0	0	0
XLOC_000557	linc-PROX1-2	0	0	0	0	0	0
XLOC_000558	linc-PROX1-1	0	0	0	0	0	0
XLOC_000561	linc-RRP15-4	0	0	0	0	0	0
XLOC_000562	linc-RRP15-3	0	0	0	0	0	0
XLOC_000563	linc-RRP15-2	0	0	0	0	0	0
XLOC_000564	linc-RRP15-1	0	0	0	0	0	0
XLOC_000565	linc-LYPLAL1	0	0	0	0	0	0
XLOC_000566	linc-IARS2-3	6.07646	2.13091	2.47456	2.40333	3.78073	4.30507
XLOC_000567	linc-IARS2-2	0	0	0.11844	0	0.0583634	0
XLOC_000569	linc-MARK1-3	0	0	0	0	0	0
XLOC_000570	linc-MARK1-2	0	0	0	0	0	0
XLOC_000571	linc-MARK1-1	0	0	0	0	0	0
XLOC_000572	linc-HLX	0	0	0	0	0	0
XLOC_000575	linc-MIA3-2	0	0	0	0	0	0
XLOC_000576	linc-MIA3-1	0.389099	0.904798	0.7304	0.593158	1.64245	0.50682
XLOC_000578	linc-C1orf65-2	0	0	0	0	0	0
XLOC_000579	linc-C1orf65-3	0	0	0	0.159026	0	0
XLOC_000580	linc-C1orf65-1	0	0	0	0	0	0
XLOC_000584	linc-DNAH14	0	0	0	0	0	0
XLOC_000585	linc-SRP9-3	0	0	0	0	0	0
XLOC_000587	linc-SRP9-1	0	0	0	0	0	0
XLOC_000592	linc-MIXL1-1	0	0	0	0	0	0
XLOC_000595	linc-PRSS38	0	0	0	0	0	0
XLOC_000600	linc-RHOU	0.199988	0.330552	0.162801	0	0	0
XLOC_000601	linc-URB2-3	0	0	0	0	0	0.65747
XLOC_000604	linc-GALNT2	0	0	0	0	0	0
XLOC_000605	linc-COG2-2	0	0	0	0	0	0
XLOC_000606	linc-COG2-1	0	0	0	0	0	0
XLOC_000609	linc-C1orf124-2	0	0	0	0.0574252	0	0
XLOC_000610	linc-C1orf124-1	0	0	0	0	0	0
XLOC_000614	linc-KIAA1383-4	0	0	0	0	0	0
XLOC_000615	linc-KIAA1383-3	0	0	0	0	0	0
XLOC_000616	linc-KIAA1383-2	0	0	0	0	0	0
XLOC_000617	linc-KIAA1383-1	0	0	0	0	0	0
XLOC_000618	linc-C1orf57-2	0	0	0	0	0	0
XLOC_000619	linc-C1orf57-1	0	0	0	0	0	0
XLOC_000620	linc-SLC35F3	0	0	0	0	0	0
XLOC_000622	linc-GGPS1-6	0	0	0	0	0	0
XLOC_000623	linc-GGPS1-5	0.0682642	0	0.0277854	0.0617169	0	0
XLOC_000624	linc-GGPS1-4	0.195107	0	0.128708	0.0881972	0.183601	0.190959
XLOC_000625	linc-GGPS1-3	0	0	0.0245883	0	0	0
XLOC_000626	linc-GGPS1-2	1.04316	0.82467	0.730302	0.6979	0.753216	0.781207
XLOC_000627	linc-GGPS1-1	0	0.144904	0	0.607899	0	0.381472
XLOC_000628	linc-GPR137B-3	0	0	0	0	0	0
XLOC_000630	linc-GPR137B-1	0	0	0	0	0	0
XLOC_000633	linc-RYR2-2	0.3789	0.148154	0.607263	0.39847	0.867163	0.822703
XLOC_000635	linc-CHRM3	0	0	0	0	0	0
XLOC_000638	linc-SDCCAG8	0.516372	0.350761	0.420355	0.233423	0	0
XLOC_000639	linc-ZNF238	0	0	0	0	0	0
XLOC_000640	linc-C1orf100	0	0	0	0	0	0
XLOC_000641	linc-KIF26B	0	0.0535503	0	0	0.0856573	0.121146
XLOC_000642	linc-SCCPDH	0.197582	0	0	0	0	0
XLOC_000643	linc-VN1R5-3	0.718144	0.770962	0.427009	0.461836	0.256987	0.331245
XLOC_000647	linc-NLRP3-2	6.73632	7.18969	7.11259	6.42181	5.17465	7.22592
XLOC_000648	linc-NLRP3-3	1.20309	1.02552	1.01315	0.712632	0.898652	0.470731
XLOC_000649	linc-NLRP3-1	0.446162	0.58916	0.21792	0.080674	0.0715895	0.2025
XLOC_000650	linc-TRIM58	0	0	0	0	0	0
XLOC_000651	linc-OR2G6	0	0	0	0	0	0
XLOC_000653	linc-PGBD2	0	0	0	0	0	0
XLOC_000658	linc-ZNF692-6	2.21813	1.81925	1.28977	0.859452	4.06758	0.898878
XLOC_000659	linc-ZNF692-5	0.668901	1.98449	2.81415	2.54266	1.64114	1.163
XLOC_000663	linc-ZNF692-2	0.148936	0.158184	0.424346	0.168314	0.029872	0.0422484
XLOC_000664	linc-OR4F16-8	1.13847	0.282104	0.926778	5.1464	0.913375	5.16719
XLOC_000667	linc-OR4F16-5	0.144444	0.037135	0	0.195885	0.115885	0.0819486
XLOC_000668	linc-OR4F16-4	0	0.443163	0.394216	0.218908	0.388515	0
XLOC_000669	linc-OR4F16-3	0	0	0	0	0	0
XLOC_000670	linc-OR4F16-2	0.516431	0.919881	1.53035	0.923604	1.62602	1.29012
XLOC_000671	linc-HES4-1	0	0	0	0	0	0
XLOC_000675	linc-KIAA1751-1	0	0	0	0	0	0
XLOC_000676	linc-KIAA1751-2	0	0.062529	0.102903	0.114284	0	0
XLOC_000677	linc-C1orf86	0.685397	0	0.55795	0	0	0
XLOC_000678	linc-HES5-2	0	0	0	0	0	0
XLOC_000679	linc-HES5-1	0	0	0.042048	0	0	0
XLOC_000680	linc-MMEL1-1	0	0	0	0	0	0
XLOC_000681	linc-MMEL1-2	0	0	0	0	0	0
XLOC_000682	linc-MMEL1-3	0.212735	0.0495188	0	0	0	0
XLOC_000683	linc-MEGF6	0	0.113665	0.0927041	0.311024	0.182727	0
XLOC_000684	linc-C1orf174-2	0	0	0	0	0	0
XLOC_000685	linc-C1orf174-3	0	0	0	0	0	0
XLOC_000686	linc-C1orf174-4	0	0	0	0	0	0
XLOC_000688	linc-C1orf174-1	0.221637	0	0.0902123	0	0	0
XLOC_000691	linc-DNAJC11-4	0	0	0.569161	0.316055	0.280465	0
XLOC_000695	linc-TNFRSF9	0.0525118	0.0419032	0.106869	0.0712129	0.168517	0.379017
XLOC_000696	linc-ERRFI1	0	0	0	0	0	0
XLOC_000697	linc-GPR157-3	0.1991	0.0941322	0.197006	0.109398	0	0.205949
XLOC_000698	linc-GPR157-2	0	0	0	0	0	0
XLOC_000699	linc-GPR157-1	0	0	0	0	0	0
XLOC_000701	linc-MTOR-1	0	0	0	0	0	0
XLOC_000702	linc-MTOR-2	0	0	0	0	0	0
XLOC_000704	linc-MAD2L2	0	0	0	0	0	0
XLOC_000707	linc-LRRC38-9	0	0	0	0	0	0
XLOC_000708	linc-LRRC38-8	0	0	0	0	0	0
XLOC_000709	linc-LRRC38-7	0	0	0	0.800238	0	0
XLOC_000710	linc-LRRC38-2	0	0	0	0	0	0
XLOC_000711	linc-LRRC38-3	0.341507	0.16384	0.139002	0	0	0
XLOC_000712	linc-LRRC38-1	0	0	0	0	0	0
XLOC_000721	linc-AGMAT-3	0	0	0	0	0	0
XLOC_000723	linc-RCC2-1	0	0	0	0	0	0
XLOC_000724	linc-RCC2-2	0	0	0	0	0	0
XLOC_000730	linc-PLA2G2C-1	0	0	0	0	0	0
XLOC_000731	linc-PLA2G2C-2	0	0	0	0	0	0
XLOC_000732	linc-HSPG2	0	0	0	0	0	0
XLOC_000733	linc-WNT4	0	0	0	0	0	0
XLOC_000734	linc-HTR1D	0.781127	1.18449	1.27176	1.52106	2.02467	1.43176
XLOC_000735	linc-E2F2-1	0	0.386364	0	0	0	0
XLOC_000736	linc-E2F2-2	0	0.504409	0	0	1.55862	0
XLOC_000737	linc-E2F2-3	0	0.134225	0.248647	0	0.245051	0.346578
XLOC_000738	linc-ID3-1	0.0462798	0	0.0376742	0	0	0.105025
XLOC_000741	linc-IL28RA-1	0	0	0	0	0	0
XLOC_000743	linc-C1orf201-1	0	0.247359	0.110261	0	0	0.195167
XLOC_000744	linc-C1orf201-2	0	0	0	0	0.547308	0
XLOC_000745	linc-RUNX3	0	0	0	0	0	0
XLOC_000746	linc-C1orf63	1.40437	0.863416	0.46209	1.24743	1.62849	1.14678
XLOC_000751	linc-PAFAH2-2	0	0	0	0	0	0
XLOC_000754	linc-SLC9A1-1	0	0	0	0	0	0
XLOC_000755	linc-FGR	0	0	0	0	0	0
XLOC_000757	linc-DNAJC8-2	3.32474	4.99332	4.52556	3.7878	4.67819	4.33595
XLOC_000762	linc-TAF12-2	0	0	0	0	0	0
XLOC_000764	linc-MECR-4	0	0	0	0	0	0
XLOC_000765	linc-MECR-3	0	0	0	0	0	0
XLOC_000766	linc-MECR-2	0	0	0	0	0	0
XLOC_000767	linc-MECR-1	0	0	0	0.216662	0	0
XLOC_000768	linc-MECR-5	0	0	0	0	0	0
XLOC_000769	linc-LAPTM5	0	0	0	0	0	0
XLOC_000771	linc-FABP3-2	4.82916	4.58685	4.9718	6.03533	5.24175	3.70674
XLOC_000772	linc-SPOCD1	0.0686319	0.0544361	0.0558701	0.0620493	0.0825931	0
XLOC_000776	linc-MARCKSL1	0	0.289082	0	0.134119	0	0.168326
XLOC_000777	linc-SYNC-1	0	0	0	0	0	0
XLOC_000778	linc-SYNC-2	0	0	0	0	0	0
XLOC_000780	linc-AK2-1	0	0	0	1.19756	0	0
XLOC_000781	linc-CSMD2	0	0	0	0	0	0
XLOC_000782	linc-ZMYM6	0	0	0.0390117	0	0	0.0543767
XLOC_000783	linc-PSMB2	0	0	0	0	0	0
XLOC_000787	linc-GRIK3-2	1.81409	2.35573	1.45126	2.05732	2.51004	1.78015
XLOC_000788	linc-POU3F1-2	0	0	0	0	0	0
XLOC_000789	linc-POU3F1-1	0	0	0	0	0	0
XLOC_000794	linc-PPT1-1	0	0.401989	1.14062	0	1.12412	0
XLOC_000796	linc-COL9A2-2	0	0	0	0	0.0259433	0.0366919
XLOC_000801	linc-CITED4	0	0	0	0	0	0
XLOC_000808	linc-C1orf210	0.682153	1.38885	1.39818	1.00363	3.0867	0.712518
XLOC_000811	linc-HYI-1	0	0	0	0	0	0
XLOC_000812	linc-HYI-2	0.258044	0.233784	0.840614	1.40054	1.24284	1.46468
XLOC_000814	linc-SLC6A9	0	0	0	0	0	0
XLOC_000816	linc-ZSWIM5	0	0	0	0	0	0
XLOC_000818	linc-LRRC41-2	0	0	0	0	0	0
XLOC_000819	linc-CYP4A11-1	0	0	0.0778961	0.0865114	0.0767696	0
XLOC_000820	linc-CYP4A11-2	0.470449	0.37463	0	0.850654	0	0
XLOC_000822	linc-STIL-2	0.168592	0.0859306	0	0	0.0676289	1.37113
XLOC_000824	linc-STIL-4	0	0	0	0	0	0
XLOC_000826	linc-LOC388630-1	0	0	0	0	0	0
XLOC_000828	linc-LOC388630-3	0	0	0	0	0.437239	0
XLOC_000829	linc-AGBL4-4	0	0	0	0	0	0
XLOC_000830	linc-AGBL4-3	0	0	0	0	0	0
XLOC_000831	linc-AGBL4-2	0	0	0	0	0	0
XLOC_000832	linc-AGBL4-1	0	0	0	0	0	0
XLOC_000833	linc-FAF1-1	0	0	0	0	0	0
XLOC_000835	linc-LRP8-3	0	0	0	0	0	0
XLOC_000836	linc-LRP8-2	0	0	0	0	0	0
XLOC_000837	linc-LRP8-1	0	0	0	0	0	0
XLOC_000839	linc-YIPF1	0.160952	0.15547	0.131023	0.145514	0	0
XLOC_000840	linc-SSBP3-1	0	0	0	0	0	0
XLOC_000841	linc-SSBP3-2	0	0	0	0	0	0
XLOC_000842	linc-USP24-3	0	0	0	0	0	0
XLOC_000843	linc-USP24-4	0	0	0	0	0	0
XLOC_000844	linc-USP24-1	0	0	0	0.33611	0	0
XLOC_000845	linc-USP24-2	0	0	0	0	0	0
XLOC_000846	linc-PPAP2B	0	0	0	0	0	0
XLOC_000847	linc-C1orf168	0	0	0	0	0	0
XLOC_000849	linc-JUN-5	0	0	0	0	0	0
XLOC_000850	linc-JUN-2	0	0	0	0	0	0
XLOC_000851	linc-JUN-1	0	0	0	0	0	0
XLOC_000852	linc-JUN-3	0	0	0	0	0.194931	0
XLOC_000854	linc-CYP2J2	0	0	0	0	0	0
XLOC_000855	linc-C1orf87-1	0	0	0	0	0	0
XLOC_000856	linc-C1orf87-2	0	0	0	0	0	0
XLOC_000857	linc-DOCK7-1	0	0	0	0	0	0
XLOC_000863	linc-JAK1-4	0.710794	0.50346	1.15725	1.92786	0.570256	2.41956
XLOC_000865	linc-DEPDC1-1	0	0	0	0	0	0
XLOC_000866	linc-DEPDC1-2	0	0	0	0	0	0
XLOC_000868	linc-ANKRD13C-1	0	0	0	0	0	0
XLOC_000869	linc-ANKRD13C-2	0	0	0	0	0	0
XLOC_000872	linc-SLC44A5	0	0	0	0	0	0
XLOC_000873	linc-ASB17	0	0	0	0	0	0
XLOC_000876	linc-FUBP1	0	0	0	0	0	0
XLOC_000877	linc-ELTD1-3	0	0	0	0	0	0
XLOC_000879	linc-ELTD1-1	0	0	0	0	0	0
XLOC_000880	linc-ELTD1-6	0	0	0	0	0	0
XLOC_000881	linc-ELTD1-7	0	0	0	0	0	0
XLOC_000882	linc-ELTD1-4	0	0.0907113	0.312238	0.346771	0.307722	0
XLOC_000883	linc-ELTD1-5	0	0	0	0	0	0
XLOC_000884	linc-ELTD1-10	0	0	0	0	0	0
XLOC_000885	linc-ELTD1-11	0	0	0	0	0	0
XLOC_000888	linc-TTLL7-1	0	0	0	0	0	0
XLOC_000889	linc-TTLL7-2	0.0648093	0.201026	0.105517	0.17578	0.155986	0.147075
XLOC_000892	linc-TTLL7-7	0	0.0879834	0.0429167	0	0	0
XLOC_000893	linc-TTLL7-6	0	0	0	0	0	0
XLOC_000894	linc-TTLL7-3	0	0	0	0	0	0
XLOC_000895	linc-CTBS	0	0.117886	0	0.202147	0	0
XLOC_000897	linc-ODF2L	0.130725	0.0915309	0.212835	0.236375	0.139838	0.148331
XLOC_000899	linc-SEP15-7	0	0	0	0	0	0
XLOC_000901	linc-SEP15-3	0	0	0	0	0	0
XLOC_000902	linc-SEP15-2	0	0	0	0.110691	0	0
XLOC_000903	linc-SEP15-1	0	0	0	0	0	0
XLOC_000904	linc-SEP15-6	0	0	0	0	0	0
XLOC_000905	linc-SEP15-5	0	0.302036	0.752662	0	0	0
XLOC_000907	linc-GBP5-1	0	0	0	2.39676	0	0
XLOC_000909	linc-GBP5-2	0	0	0	0	0	0
XLOC_000910	linc-GBP5-3	0	0	0	0	0	0
XLOC_000911	linc-GBP5-4	0	0	0	0	0	0
XLOC_000912	linc-GBP5-5	0	0	0	0	0	0
XLOC_000913	linc-GBP5-6	0	0	0	0	0	0
XLOC_000914	linc-GBP5-7	0	0	0	0	0	0
XLOC_000915	linc-BARHL2	0.642724	0.438434	0.678552	0.47962	0.113022	0.413267
XLOC_000916	linc-HFM1-1	0	0	0	0	0.0814393	0
XLOC_000917	linc-HFM1-2	0	0	0	0	0	0
XLOC_000918	linc-TMED5	6.2802	4.03952	5.60897	6.25562	4.74406	5.63976
XLOC_000920	linc-ARHGAP29-1	0	0	0	0	0	0
XLOC_000921	linc-F3-2	0	0	0	0	0	0
XLOC_000922	linc-F3-4	0	0	0	0	0	0.0972864
XLOC_000927	linc-ALG14-1	0	0	0	0	0	0
XLOC_000928	linc-ALG14-3	0	0	0	0	0	0
XLOC_000929	linc-ALG14-2	0	0	0	0	0	0
XLOC_000930	linc-ALG14-4	0	0	0	0	0	0
XLOC_000932	linc-DPYD-1	0	0	0	0	0	0
XLOC_000933	linc-DPYD-2	0	0	0	0	0	0
XLOC_000934	linc-LPPR5-1	0	0	0	0	0	0
XLOC_000935	linc-LPPR5-2	0	0	0	0	0	0
XLOC_000939	linc-DBT-3	1.18699	1.28918	2.11127	1.0132	0.767778	1.11842
XLOC_000940	linc-DBT-2	0	0	0	0	0	0
XLOC_000942	linc-DPH5	0	0	0	0	0	0
XLOC_000943	linc-OLFM3-2	0	0	0	0	0	0
XLOC_000944	linc-OLFM3-1	0	0	0	0	0	0
XLOC_000945	linc-COL11A1	0	0	0	0.352429	0	0
XLOC_000947	linc-AMY1A-3	0	0	0	0	0	0
XLOC_000948	linc-AMY1A-2	0	0	0	0	0	0
XLOC_000950	linc-AMY1A-4	0	0	0	0	0	0
XLOC_000951	linc-TAF13	0	0	0.241286	0.267972	0	0
XLOC_000955	linc-EPS8L3	0	0.131451	0	0	0.477613	0
XLOC_000956	linc-ALX3-1	0	0	0	0	0	0
XLOC_000957	linc-ALX3-2	1.1901	0.369069	0	0.0529719	0.0470069	0.0332412
XLOC_000959	linc-HBXIP	0	0	0	0	0	0
XLOC_000964	linc-KCND3-2	0	0	0	0	0	0
XLOC_000966	linc-PPM1J	0	0	0	0	0	0
XLOC_000967	linc-SLC16A1-1	0	0	0	0.0282702	0	0
XLOC_000971	linc-TSPAN2	0	0	0	0	0	0
XLOC_000972	linc-NHLH2-5	0.0325774	0.0344971	0	0.0294528	0.0261362	0.0369648
XLOC_000973	linc-NHLH2-6	0	0	0	0	0	0
XLOC_000974	linc-NHLH2-3	0	0	0	0	0	0.127354
XLOC_000977	linc-NHLH2-2	0	0	0	0	0	0
XLOC_000978	linc-IGSF3	0	0	0	0	0	0
XLOC_000980	linc-VTCN1-2	0	0	0	0	0.233828	0
XLOC_000982	linc-TBX15	0	0	0	0	0	0
XLOC_000983	linc-WARS2-1	0	0	0	0	0	0
XLOC_000984	linc-WARS2-3	0	0	0	0	0	0
XLOC_000986	linc-NOTCH2-3	0	0	0	0	0	0
XLOC_000991	linc-FCGR1B-6	0	0	0	0	0	0
XLOC_000992	linc-FCGR1B-7	1.29961	1.66523	1.87077	8.94163	7.48211	6.95265
XLOC_000993	linc-FCGR1B-8	0	0	0	0	0	0
XLOC_000995	linc-FCGR1B-10	0	0	0	0	0	0
XLOC_000997	linc-FCGR1B-12	0	0	0	0	0	0
XLOC_000999	linc-FCGR1B-4	0	0	0	0	0	0
XLOC_001001	linc-NBPF11	0.136768	0.0877776	0.222674	0	0.109726	0.419152
XLOC_001002	linc-PRKAB2-2	0	0	0	0	0	0
XLOC_001006	linc-ACP6	0	0	0	0	0	0
XLOC_001007	linc-GJA5	0	0	0	0	0	0
XLOC_001009	linc-PPIAL4F-1	0	0	0	0	0	0
XLOC_001011	linc-HIST2H2BF-2	0	0	0	0	0	0
XLOC_001013	linc-OTUD7B-1	1.06607	0	0.433918	0.963819	0.855286	0
XLOC_001020	linc-APH1A-5	0	0	0	0	0	0
XLOC_001023	linc-MCL1	2.12933	2.38867	2.60009	2.3529	2.3094	2.95301
XLOC_001025	linc-SEMA6C	0.0464947	0.0974519	0.113548	0.0420353	0.111905	0.105513
XLOC_001030	linc-LCE1C-2	0	0	0	0	0	0
XLOC_001035	linc-C1orf43-2	0	0	0	0	0	0
XLOC_001036	linc-ADAR	0	0	0	0	0	0
XLOC_001043	linc-ARHGEF2	0.326799	0.850115	0	1.47728	1.31092	0.741622
XLOC_001045	linc-MEF2D	0	0	0	0	0	0
XLOC_001046	linc-GPATCH4	0	0	0	0	0	0
XLOC_001047	linc-NES	0	0	0	0	0.0143981	0
XLOC_001048	linc-CRABP2	0	0.131193	0.0708364	0	0	0.31532
XLOC_001050	linc-ARHGEF11	0	0	0	0	0	0
XLOC_001051	linc-ETV3-2	0	0	0	0	0	0
XLOC_001052	linc-ETV3-1	0	0	0	0	0	0
XLOC_001053	linc-CD5L-2	0	0	0	0	0	0
XLOC_001054	linc-CD5L-1	0	0	0	0	0	0
XLOC_001061	linc-CRP	0	0	0	0	0	0
XLOC_001062	linc-SLAMF9	0	0	0	0	0	0
XLOC_001064	linc-ITLN1	0	0.091806	0	0	0	0
XLOC_001065	linc-NR1I3	0	0	0	0	0	0
XLOC_001066	linc-C1orf192	0	0	0	0	0	0
XLOC_001067	linc-FCGR3A	0	0	0	0	0	0
XLOC_001068	linc-FCGR3B-2	0	0	0	0	0	0
XLOC_001070	linc-FCGR3B-3	0	0	0	0.111863	0	0
XLOC_001072	linc-SH2D1B	0	0.270881	0	0	0.63365	0
XLOC_001074	linc-RGS5-1	0	0	0	0	0	0
XLOC_001075	linc-RGS5-2	0	0	0	0	0	0
XLOC_001077	linc-FAM78B-2	0	0	0	0	0	0
XLOC_001079	linc-TADA1	0	0	0	0	0	0
XLOC_001080	linc-GPA33	0	0	0.0797296	0	0	0
XLOC_001081	linc-CD247	0.199406	0.0686412	0.378764	0.240375	0	0
XLOC_001083	linc-GPR161-2	0	0	0	0	0	0
XLOC_001084	linc-GPR161-1	0	0	0	0	0	0
XLOC_001085	linc-DPT-1	0	0	0	0	0	0
XLOC_001087	linc-KIFAP3-2	0	0	0	0	0	0
XLOC_001093	linc-TNFSF18	0	0	0	0	0	0
XLOC_001095	linc-RC3H1-3	0.900628	0.39709	1.46632	1.35708	0.722556	1.36256
XLOC_001097	linc-RC3H1-2	1.55051	1.52648	1.2622	2.14392	2.12202	2.17328
XLOC_001098	linc-KIAA0040	0	0	0	0	0	0
XLOC_001099	linc-TNR-2	0	0	0	0	0	0.179738
XLOC_001102	linc-ASTN1-2	0.120125	0.119368	0.293365	0.108604	0.385497	0
XLOC_001107	linc-NPHS2-2	0	0	0	0	0	0
XLOC_001108	linc-TOR1AIP2-1	0	0	0	0	0	0
XLOC_001110	linc-TOR1AIP2-3	0	0	0	0	0	0
XLOC_001114	linc-STX6-1	0	0	0	0	0	0
XLOC_001115	linc-ZNF648-2	0	0	0	0	0	0
XLOC_001117	linc-RGS8-1	0	0	0	0	0	0
XLOC_001118	linc-RGS8-3	0.0518053	0	0.0843446	0	0.16625	0.117564
XLOC_001120	linc-C1orf14	0	0	0	0	0	0
XLOC_001121	linc-NMNAT2-2	0	0	0	0	0	0
XLOC_001124	linc-GLT25D2-2	0	0	0	0	0	0
XLOC_001125	linc-GLT25D2-1	0	0	0	0	0	0
XLOC_001126	linc-IVNS1ABP	0	0	0	0	0	0
XLOC_001128	linc-PTGS2-1	0	0	0	0	0	0
XLOC_001129	linc-PTGS2-2	0	0	0	0	0	0
XLOC_001130	linc-PTGS2-4	0	0	0	0	0	0
XLOC_001131	linc-FAM5C-1	0	0	0	0	0	0
XLOC_001132	linc-FAM5C-3	0	0	0	0	0	0
XLOC_001133	linc-FAM5C-2	0	0	0	0	0	0
XLOC_001134	linc-FAM5C-4	0	0.257306	0	0.117898	0.172825	0.173117
XLOC_001136	linc-B3GALT2-2	0	0	0	0	0	0
XLOC_001137	linc-B3GALT2-1	0	0	0	0	0	0
XLOC_001138	linc-B3GALT2-3	0	0	0	0	0	0
XLOC_001146	linc-ATP6V1G3-4	0	0	0	0	0	0
XLOC_001147	linc-ATP6V1G3-1	0.0963468	0	0	0	0	0.109322
XLOC_001148	linc-ATP6V1G3-2	1.83243	1.31024	1.65744	1.4726	1.52457	1.23212
XLOC_001149	linc-ATP6V1G3-3	0	0	0	0	0	0
XLOC_001151	linc-CACNA1S	0	0	0	0	0	0
XLOC_001153	linc-TNNI1	0.040881	0.0430221	0	0.0369601	0	0.0463867
XLOC_001160	linc-FMOD-3	0	0.0396511	0.0630132	0.419894	0.124204	0
XLOC_001162	linc-FMOD-2	0	0	0	0	0	0
XLOC_001164	linc-FMOD-1	0	0	0	0	0	0
XLOC_001166	linc-DSTYK	0	0	0	0	0	0
XLOC_001170	linc-SLC26A9-1	0	0	0	0	0	0
XLOC_001171	linc-C1orf186	0	0	0	0	0	0
XLOC_001173	linc-IL10	0	0	0	0.36288	0	0
XLOC_001174	linc-FAIM3	0	0	0	0	0	0
XLOC_001178	linc-YOD1-5	0	0	0	0	0	0
XLOC_001181	linc-YOD1-2	0.601423	0.680978	0.775185	0.770297	0.723765	0.909893
XLOC_001182	linc-YOD1-3	0	0	0	0	0	0
XLOC_001183	linc-PLXNA2-4	0	0	0	0	0	0
XLOC_001186	linc-PLXNA2-3	0	0	0	0	0	0
XLOC_001188	linc-IRF6	0	0.173007	0	0	0	0
XLOC_001189	linc-KCNH1	0	1.39282	0.669455	0.743497	1.31955	0.933125
XLOC_001190	linc-NEK2	0	0	0	0	0	0
XLOC_001191	linc-INTS7	0	0	0	0	0	0
XLOC_001192	linc-TMEM206-5	0	0	0.151961	0	0	0
XLOC_001193	linc-TMEM206-4	0	0	0.393293	0.436791	0	0
XLOC_001194	linc-TMEM206-3	0	0	0	0	0	0
XLOC_001195	linc-TMEM206-2	0	0	0	0	0	0
XLOC_001197	linc-C1orf227-1	0.874877	1.03145	0.712709	1.06048	1.19016	0.489203
XLOC_001198	linc-C1orf227-2	0	0	0	0	0	0
XLOC_001199	linc-ANGEL2-2	0	0.0688686	0	0	0	0
XLOC_001200	linc-ANGEL2-1	0.0151619	0.0286335	0	0.0274153	0.0364922	0.0258057
XLOC_001204	linc-GPATCH2-4	0	0	0	0	0	0
XLOC_001205	linc-GPATCH2-3	0	0	0	0	0	0
XLOC_001207	linc-GPATCH2-1	0	0	0	0	0	0
XLOC_001208	linc-GPATCH2-9	0	0	0	0	0	0
XLOC_001209	linc-GPATCH2-8	0	0	0	0	0	0
XLOC_001210	linc-RAB3GAP2-1	0	0	0	0	0	0
XLOC_001211	linc-RAB3GAP2-2	0	0	0	0	0	0
XLOC_001212	linc-RAB3GAP2-3	0	0	0	0	0	0
XLOC_001214	linc-DUSP10-1	0	0	0	0	0	0
XLOC_001215	linc-DUSP10-2	0	0	0	0	0	0
XLOC_001216	linc-DUSP10-3	0	0	0	0	0	0
XLOC_001217	linc-TAF1A	0	0	0	0	0	0
XLOC_001219	linc-AIDA	0	0	0	0	0	0
XLOC_001220	linc-SUSD4	0	0.0244099	0	0	0	0
XLOC_001223	linc-TP53BP2-1	0.855867	1.08682	0.842306	1.0625	1.19907	0.608769
XLOC_001224	linc-TP53BP2-4	0	0.0774187	0	0	0	0
XLOC_001225	linc-TP53BP2-3	0	0	0	0	0	0
XLOC_001227	linc-WDR26-3	0	0	0	0	0.132788	0
XLOC_001228	linc-WDR26-2	0.429584	0.778939	0.466279	0.258921	0.570177	1.24599
XLOC_001229	linc-WDR26-1	0	0	0	0	0	0
XLOC_001230	linc-LBR	0	0	0	0	0.127373	0
XLOC_001231	linc-ENAH	0	0	0	0	0	0
XLOC_001241	linc-HIST3H3	0	0	0	0	0	0
XLOC_001242	linc-HIST3H2A-2	0	0	0	0	0	0
XLOC_001243	linc-HIST3H2A-1	0.182302	0.173559	0.445211	0.329634	0.146257	0.206853
XLOC_001244	linc-HIST3H2A-4	0	0	0	0	0	0
XLOC_001246	linc-TAF5L-3	0	0	0	0	0	0
XLOC_001249	linc-PGBD5-2	0	0	0	0	0	0
XLOC_001253	linc-AGT-2	0	0	0.573331	0	0.56504	0
XLOC_001254	linc-C1orf198	0	0	0	0	0	0
XLOC_001257	linc-EGLN1-2	11.3622	10.5421	8.18034	10.8036	9.75857	8.70982
XLOC_001258	linc-EGLN1-1	0	0	0	0	0	0
XLOC_001259	linc-SIPA1L2	0	0	0	0	0	0
XLOC_001262	linc-IRF2BP2-5	0	0	0	0	0	0
XLOC_001263	linc-IRF2BP2-4	0	0	0	0	0	0
XLOC_001264	linc-IRF2BP2-2	0	0	0	0	0	0
XLOC_001265	linc-IRF2BP2-1	4.02143	2.18145	4.42309	4.16703	8.90832	4.33828
XLOC_001266	linc-IRF2BP2-3	0	0	0	0	0	0
XLOC_001272	linc-ZP4-1	0.0533214	0	0	0	0	0
XLOC_001273	linc-ZP4-2	0	0	0	0	0	0
XLOC_001274	linc-ZP4-4	0	0	0	0	0	0
XLOC_001275	linc-ZP4-5	0	0	0	0	0	0
XLOC_001277	linc-GREM2-1	0	0	0	0	0	0
XLOC_001278	linc-GREM2-2	0	0	0	0	0	0
XLOC_001280	linc-PLD5-5	0	0	0	0	0	0
XLOC_001281	linc-PLD5-4	0	0	0	0	0	0
XLOC_001282	linc-PLD5-3	0	0	0	0	0	0
XLOC_001285	linc-AKT3-3	0	0	0	0	0	0
XLOC_001286	linc-AKT3-2	0	0	0	0.0566044	0	0.0710413
XLOC_001287	linc-AKT3-1	0	0	0	0	0	0
XLOC_001288	linc-AKT3-4	0	0.0159804	0	0	0	0
XLOC_001289	linc-ADSS	0	0	0	0	0	0
XLOC_001293	linc-TFB2M	0	0	0	0	0	0
XLOC_001300	linc-ACP1	0	0	0	0	0	0
XLOC_001302	linc-SNTG2-10	0	0.0555848	0	0	0	0
XLOC_001303	linc-SNTG2-9	0	0	0	0	0	0
XLOC_001304	linc-SNTG2-8	0	0	0	0	0	0
XLOC_001305	linc-SNTG2-7	0	0	0	0	0	0
XLOC_001306	linc-SNTG2-6	0	0	0	0	0	0
XLOC_001307	linc-SNTG2-5	0.314677	0	0	0.284496	0	0
XLOC_001308	linc-SNTG2-4	0	0	0	0	0	0
XLOC_001309	linc-SNTG2-3	0	0	0	0	0.347618	0
XLOC_001310	linc-TMEM18-BP	0	0	0	0	0	0
XLOC_001313	linc-TTC15-9	0	0	0	0	0	0
XLOC_001314	linc-TTC15-8	0	0	0	0	0	0
XLOC_001315	linc-TTC15-7	0	0	0	0	0	0
XLOC_001317	linc-TTC15-5	0.10225	0.0514493	0	0	0	0
XLOC_001320	linc-TTC15-2	0	0	0	0	0	0
XLOC_001321	linc-TTC15-1	0	0	0	0	0	0
XLOC_001323	linc-RPS7-1	10.9662	6.62876	7.62274	7.44694	6.71324	8.98046
XLOC_001325	linc-SOX11-1	0	0	0	0	0	0
XLOC_001326	linc-RSAD2-3	0	0	0	0	0	0.0519296
XLOC_001327	linc-RSAD2-2	3.19288	2.66643	3.89162	2.43046	2.06509	2.67732
XLOC_001329	linc-ID2-5	0	0	0	0	0	0
XLOC_001331	linc-ID2-3	0	0	0	0	0	0
XLOC_001332	linc-ID2-2	0	0	0	0	0	0
XLOC_001333	linc-ID2-1	0	0	0	0	0	0
XLOC_001334	linc-ASAP2-4	0.341095	0.146568	0	0	0.273654	0
XLOC_001335	linc-ASAP2-3	1.03333	0.147699	0	0.622811	0.552678	1.17249
XLOC_001337	linc-ASAP2-1	0	0	0	0	0	0
XLOC_001338	linc-TAF1B-3	0	0	0	0	0	0
XLOC_001339	linc-TAF1B-2	0	0	0	0	0.0910675	0
XLOC_001340	linc-TAF1B-1	0	0	0	0	0	0
XLOC_001341	linc-KLF11	0	0	0	0	0	0
XLOC_001342	linc-ATP6V1C2-4	0	0	0.0363274	0.040345	0.0358018	0
XLOC_001343	linc-ATP6V1C2-3	0	0	0	0	0	0
XLOC_001345	linc-ATP6V1C2-1	0	0	0	0	0	0
XLOC_001349	linc-GREB1-4	0	0.0567457	0.0925537	0	0.18243	0
XLOC_001351	linc-GREB1-2	0	0	0	0	0	0
XLOC_001352	linc-GREB1-1	0	0	0	0	0	0
XLOC_001353	linc-TRIB2-3	0	0	0	0	0	0
XLOC_001354	linc-TRIB2-2	0	0	0	0	0	0
XLOC_001355	linc-TRIB2-1	0	0	0	0	0	0
XLOC_001356	linc-FAM84A-5	0	0	0	0	0	0
XLOC_001357	linc-FAM84A-4	0	0	0	0	0	0
XLOC_001358	linc-FAM84A-3	0	0	0	0	0	0
XLOC_001359	linc-FAM84A-2	0	0	0	0	0	0
XLOC_001360	linc-FAM84A-1	0	0	0	0	0	0
XLOC_001361	linc-DDX1	0	0	0	0	0	0
XLOC_001362	linc-MYCN-3	0	0	0	0	0	0
XLOC_001363	linc-MYCN-2	0	0	0	0	0	0
XLOC_001364	linc-MYCN-1	0	0	0	0	0	0
XLOC_001365	linc-VSNL1-8	0	0.0406685	0	0.0718878	0.191393	0.0902228
XLOC_001366	linc-VSNL1-7	0	0	0	0	0	0
XLOC_001367	linc-VSNL1-6	0	0	0	0	0	0
XLOC_001368	linc-VSNL1-5	0	0	0	0	0	0
XLOC_001369	linc-VSNL1-4	0	0	0	0	0	0
XLOC_001370	linc-VSNL1-3	0	0	0	0	0	0
XLOC_001371	linc-VSNL1-2	0	0	0	0	0	0
XLOC_001372	linc-VSNL1-1	0	0	0	0	0	0
XLOC_001373	linc-RHOB-9	0	0	0	0	0	0
XLOC_001374	linc-RHOB-7	0	0	0.578624	0	0	0
XLOC_001375	linc-RHOB-8	0	0	0	0	0	0
XLOC_001376	linc-RHOB-6	0	0	0	0	0	0
XLOC_001377	linc-RHOB-5	0	0	0	0	0	0
XLOC_001378	linc-RHOB-4	0	0	0	0	0	0
XLOC_001379	linc-RHOB-3	0	0	0	0	0	0
XLOC_001384	linc-KLHL29-11	0	0	0	0	0	0
XLOC_001386	linc-KLHL29-9	0	0	0	0	0	0
XLOC_001387	linc-KLHL29-8	0	0	0	0	0	0
XLOC_001391	linc-KLHL29-4	0	0	0	0	0	0
XLOC_001392	linc-KLHL29-3	0	0	0	0	0	0
XLOC_001393	linc-KLHL29-2	0	0	0	0	0	0
XLOC_001394	linc-KLHL29-1	0	0	0	0	0	0
XLOC_001397	linc-NCOA1-1	0	0	0	0	0	0
XLOC_001398	linc-EFR3B	4.68184	4.38747	3.79162	8.63614	9.0798	6.26837
XLOC_001399	linc-RAB10-2	0	0	0	0	0	0
XLOC_001401	linc-EPT1	0.0914817	0.048512	0.074471	0	0.073394	0.173003
XLOC_001406	linc-MRPL33	1.57627	0.689343	0.40353	1.73748	0.142029	0.120519
XLOC_001407	linc-FOSL2	0	0.38781	0	0	0.39558	0
XLOC_001410	linc-YPEL5-1	0	0	0	0	0	0
XLOC_001411	linc-LCLAT1-2	0	0	0	0	0	0
XLOC_001412	linc-LCLAT1-1	0	0	0	0	0	0
XLOC_001413	linc-EHD3-2	0.0520404	0.111487	0.127091	0.015683	0.125253	0.0787319
XLOC_001414	linc-EHD3-1	0	0	0	0	0	0
XLOC_001415	linc-SPAST-2	0.0508457	0.0531143	0.0413912	0.091938	0.0407926	0.0576934
XLOC_001417	linc-BIRC6	4.03329	4.16769	3.65642	6.2777	6.21428	6.39667
XLOC_001418	linc-LTBP1	0	0.0687385	0	0	0	0
XLOC_001422	linc-CRIM1-6	0	0	0	0	0	0
XLOC_001425	linc-CRIM1-1	0	0	0	0	0	0
XLOC_001426	linc-CRIM1-2	0	0	0	0	0	0
XLOC_001428	linc-QPCT	0	0	0	0	0	0
XLOC_001429	linc-FAM82A1-4	0	0	0	0	0	0
XLOC_001430	linc-FAM82A1-3	0	0	0	0	0	0
XLOC_001431	linc-FAM82A1-2	0	0	0	0	0	0
XLOC_001432	linc-FAM82A1-1	0	0	0	0	0	0
XLOC_001435	linc-GALM-2	0	0	0	0	0	0
XLOC_001436	linc-GALM-1	0	0	0	0	0	0
XLOC_001441	linc-PKDCC-2	0	0	0	0	0	0
XLOC_001443	linc-EML4	0	0	0	0	0	0
XLOC_001446	linc-PLEKHH2-5	0.0813556	0	0.0662279	0.0735532	0.06527	0
XLOC_001447	linc-PLEKHH2-4	0	0	0	0	0	0
XLOC_001448	linc-PLEKHH2-3	0	0	0	0	0	0
XLOC_001449	linc-PLEKHH2-2	0	0	0	0	0	0
XLOC_001451	linc-PRKCE-4	0	0	0	0	0	0
XLOC_001452	linc-PRKCE-3	0	0	0	0	0.166135	0.234966
XLOC_001453	linc-PRKCE-2	0.241216	0.179615	0.38439	0.653872	0.676942	1.20333
XLOC_001454	linc-PRKCE-1	0	0	0	0	0	0
XLOC_001455	linc-LOC388946	0	0	0	0	0	0
XLOC_001457	linc-SOCS5	0.0780023	0.0399389	0.0634976	0.141049	0.312923	0.394701
XLOC_001458	linc-TTC7A-2	0	0.0457173	0.171953	0	0.0722706	0
XLOC_001459	linc-TTC7A-3	0	0.0431595	0	0	0	0
XLOC_001460	linc-TTC7A-1	0	0	0	0	0	0
XLOC_001462	linc-EPCAM	0.744707	0.095011	0	0.18286	0	0
XLOC_001464	linc-FOXN2-2	0.321046	0.390826	0.471307	1.17225	0.117213	0.34748
XLOC_001465	linc-FOXN2-1	0	0	0	0	0	0
XLOC_001466	linc-CHAC2-5	0	0.205069	0	0	0	0
XLOC_001468	linc-CHAC2-3	0	0	0	0	0	0
XLOC_001469	linc-CHAC2-2	0	0	0	0	0	0
XLOC_001470	linc-CHAC2-1	0	0	0	0	0	0
XLOC_001473	linc-SPTBN1-3	0	0	0	0	0	0
XLOC_001474	linc-SPTBN1-2	0	0	0	0	0	0
XLOC_001475	linc-SPTBN1-1	0	0	0	0	0	0
XLOC_001476	linc-EML6-3	0	0	0	0	0	0
XLOC_001477	linc-EML6-2	0	0	0	0	0	0
XLOC_001478	linc-EML6-1	0	0	0	0	0	0
XLOC_001482	linc-VRK2-3	0	0	0	0	0	0
XLOC_001483	linc-VRK2-2	0	0	0	0	0	0
XLOC_001484	linc-VRK2-1	0	0	0	0	0	0
XLOC_001485	linc-PAPOLG-4	0	0	0	0	0	0
XLOC_001486	linc-PAPOLG-2	0.129923	0	0	0	0	0
XLOC_001488	linc-PAPOLG-1	0	0	0	0	0	0
XLOC_001489	linc-PEX13	0.268185	0.185393	0.283812	0.38794	0.236675	0.426023
XLOC_001493	linc-EHBP1	0	0	0	0	0	0
XLOC_001496	linc-HSPC159	0	0	0	0	0	0
XLOC_001497	linc-AFTPH	0	0	0	0	0	0
XLOC_001498	linc-SLC1A4-2	0	0.0620863	0	0.0540904	0.0479991	0
XLOC_001499	linc-SLC1A4-1	0	0	0	0	0	0
XLOC_001500	linc-CEP68	0	0	0	0.0871052	0	0.218645
XLOC_001501	linc-MEIS1-7	0	0	0	0	0	0
XLOC_001504	linc-MEIS1-4	0	0	0	0	0	0
XLOC_001505	linc-MEIS1-3	0	0	0	0	0	0
XLOC_001506	linc-MEIS1-2	0	0	0	0	0	0
XLOC_001507	linc-MEIS1-1	0	0	0	0	0	0
XLOC_001508	linc-ETAA1-6	0	0	0	0	0	0
XLOC_001511	linc-ETAA1-4	0	0	0	0	0	0
XLOC_001512	linc-ETAA1-2	0	0	0	0	0	0
XLOC_001513	linc-ETAA1-1	0	0	0	0	0	0
XLOC_001514	linc-PNO1-2	0	0	0	0	0	0
XLOC_001515	linc-PNO1-1	0	0	0	0	0	0
XLOC_001516	linc-PLEK	0	0	0	0	0	0
XLOC_001517	linc-GKN1	0	0	0	0	0	0
XLOC_001523	linc-VAX2-3	0	0	0	0	0	0
XLOC_001525	linc-VAX2-1	0	0.17863	0	0	0	0
XLOC_001526	linc-SPR-1	0	0	0	0	0	0
XLOC_001527	linc-SPR-2	0	0	0	0.0670926	0.0595375	0.0842045
XLOC_001531	linc-TET3	2.79377	3.64218	4.54856	2.16499	2.56159	4.52861
XLOC_001532	linc-MTHFD2	0	0.0414316	0.823133	0.0708749	0.0780986	0.109967
XLOC_001537	linc-POLE4	0	0.13058	0.0539966	0.0218451	0.0707438	0.0137083
XLOC_001539	linc-MRPL19-2	0	0	0	0	0	0
XLOC_001540	linc-MRPL19-1	0	0	0	0	0	0
XLOC_001541	linc-REG3G-4	0	0	0	0	0	0
XLOC_001542	linc-REG3G-3	0	0	0	0	0	0
XLOC_001543	linc-REG3G-2	0	0	0	0	0	0
XLOC_001544	linc-REG3G-1	0	0	0	0	0	0
XLOC_001545	linc-DNAH6-5	0	0	0	0	0	0
XLOC_001546	linc-DNAH6-4	0	0	0	0	0	0
XLOC_001547	linc-DNAH6-3	0	0	0	0	0	0
XLOC_001548	linc-DNAH6-2	0	0	0	0	0	0
XLOC_001549	linc-DNAH6-1	0	0	0	0	0	0
XLOC_001550	linc-KCMF1	0	0	0	0	0	0
XLOC_001556	linc-ATOH8	0	0	0	0	0	0
XLOC_001558	linc-PTCD3-2	0.30567	0.305567	0.297991	0.625186	0.713415	1.30629
XLOC_001560	linc-PLGLB2	0.679296	1.21935	4.6082	2.45657	4.35989	5.39546
XLOC_001561	linc-C2orf51	0	0	0	0	0	0
XLOC_001562	linc-RPIA	0.315869	0.457772	0.462841	0.856719	0.760246	0.716816
XLOC_001564	linc-TEKT4-7	0	0	0	0	0	0
XLOC_001570	linc-TEKT4-1	0	0	0	0	0	0
XLOC_001574	linc-PROM2-1	0	0	0	0	0	0
XLOC_001575	linc-LOC285033-5	1.39486	0.833542	0.756994	1.47126	1.18124	2.462
XLOC_001576	linc-LOC285033-4	0	0	0	0	0	0
XLOC_001583	linc-COX5B-3	0.960264	0.943766	1.47926	1.15894	1.20168	0.951434
XLOC_001584	linc-COX5B-2	0	0	0	0	0	0
XLOC_001587	linc-C2orf15	0	0	0	0	0	0
XLOC_001588	linc-NMS-2	0	0	0	0	0	0
XLOC_001589	linc-NMS-1	0	0	0	0	0	0
XLOC_001591	linc-NPAS2-1	0	0	0	0	0	0
XLOC_001592	linc-C2orf29	0.247942	0.197149	0.100919	0.308222	0.223784	0.386834
XLOC_001593	linc-MAP4K4	0	0	0	0	0	0
XLOC_001595	linc-IL1R2-1	0	0	0	0	0	0
XLOC_001596	linc-IL1R1	0	0	0	0	0	0
XLOC_001598	linc-POU3F3-9	0	0	0	0	0	0
XLOC_001599	linc-POU3F3-8	0	0	0	0	0	0
XLOC_001600	linc-POU3F3-7	0	0	0	0	0	0
XLOC_001602	linc-POU3F3-5	0	0	0	0.111665	0	0
XLOC_001603	linc-POU3F3-4	0	0	0	0	0	0
XLOC_001605	linc-POU3F3-2	0	0	0	0	0	0
XLOC_001607	linc-GPR45-3	0.256904	0.174422	0.0697112	0.232264	0.137406	0.194335
XLOC_001608	linc-GPR45-2	0	0	0	0	0.309672	0
XLOC_001609	linc-GPR45-1	0.349584	0.214702	0	0	0	0
XLOC_001612	linc-RGPD4-8	0.289345	0.353298	0	0.653984	0.348204	0
XLOC_001613	linc-RGPD4-7	0	0	0	0	0	0
XLOC_001614	linc-RGPD4-6	0	0	0	0	0	0
XLOC_001616	linc-RGPD4-4	0	0	0	0	0	0
XLOC_001618	linc-RGPD4-3	0	0	0	0	0	0
XLOC_001619	linc-RGPD4-2	0	0	0	0	0	0
XLOC_001620	linc-RGPD4-1	0	0	0	0	0	0
XLOC_001621	linc-SH3RF3	0	0	0	0	0	0
XLOC_001624	linc-MERTK-3	0	0	0	0	0	0
XLOC_001625	linc-MERTK-2	0	0	0	0	0	0
XLOC_001626	linc-MERTK-1	0	0	0	0	0	0
XLOC_001627	linc-SLC20A1	0	0.0909282	0	0	0.308566	0
XLOC_001628	linc-IL1F7	0	0	0	0	0	0
XLOC_001630	linc-IL1F9	0	0	0	0	0	0
XLOC_001631	linc-RABL2A-2	0	0	0	0	0	0
XLOC_001632	linc-RABL2A-1	0	0	0	0	0	0.0301548
XLOC_001633	linc-ACTR3	0	0	0	0	0	0
XLOC_001634	linc-DPP10	0	0	0.0606681	0	0.0597907	0
XLOC_001635	linc-DDX18	0	0	0	0	0	0
XLOC_001636	linc-INSIG2-2	0.759525	0.789356	0.804269	0.411889	1.08238	0.806957
XLOC_001637	linc-INSIG2-1	0	0	0	0	0	0
XLOC_001638	linc-MARCO	0	0	0	0	0	0
XLOC_001640	linc-INHBB	0	0	0	0	0	0
XLOC_001641	linc-GLI2-3	0	0	0	0	0.0690603	0
XLOC_001642	linc-GLI2-2	0.0952988	0	0	0.0861585	0	0.138676
XLOC_001643	linc-GLI2-1	0	0	0	0	0	0
XLOC_001644	linc-TSN-3	0	0	0	0	0	0
XLOC_001645	linc-TSN-2	0	0	0	0	0	0
XLOC_001646	linc-TSN-1	2.17179	1.76428	1.61041	2.18696	1.75125	2.24295
XLOC_001648	linc-CNTNAP5-8	0	0	0	0	0	0
XLOC_001649	linc-CNTNAP5-7	0	0	0	0	0	0
XLOC_001650	linc-CNTNAP5-6	0	0	0	0	0	0
XLOC_001651	linc-CNTNAP5-5	0	0	0	0	0	0
XLOC_001652	linc-CNTNAP5-4	0	0	0	0	0	0
XLOC_001653	linc-CNTNAP5-3	0	0	0	0	0	0
XLOC_001654	linc-CNTNAP5-2	0	0	0	0	0	0
XLOC_001655	linc-CNTNAP5-1	0	0	0	0	0	0
XLOC_001656	linc-GYPC-3	0	0	0	0	0	0
XLOC_001657	linc-GYPC-2	0.309125	0	0	0.279477	0	0
XLOC_001659	linc-PROC-4	0	0	0	0	0	0
XLOC_001663	linc-MYO7B	0	0	0	0	0	0
XLOC_001664	linc-UGGT1	0	0	0	0	0	0
XLOC_001666	linc-RAB6C-5	0	0	0	0	0.0645247	0
XLOC_001667	linc-RAB6C-4	0	0	0	0	0	0
XLOC_001668	linc-RAB6C-3	0	0	0	0	0	0
XLOC_001669	linc-RAB6C-2	0	0	0	0	0	0
XLOC_001671	linc-GPR148-2	0.337283	0.353026	0.382899	0.435619	0.447311	0.47643
XLOC_001674	linc-TUBA3D-2	0	0	0	0	0	0
XLOC_001676	linc-C2orf27A-2	6.76276	5.13169	6.47239	7.27086	6.4521	6.01439
XLOC_001678	linc-GPR39-3	0	0	0	0	0	0
XLOC_001679	linc-GPR39-2	0	0	0	0	0	0
XLOC_001680	linc-GPR39-1	0	0	0	0	0	0
XLOC_001682	linc-THSD7B-4	0	0	0	0.184491	0	0
XLOC_001683	linc-THSD7B-3	0	0	0	0	0	0
XLOC_001684	linc-THSD7B-2	0	0	0	0	0	0
XLOC_001686	linc-SPOPL-2	0	0	0	0	0	0
XLOC_001687	linc-SPOPL-1	0	0	0	0	0	0
XLOC_001688	linc-KYNU-5	0	0	0.122579	0	0	0
XLOC_001690	linc-KYNU-3	0	0	0	0	0	0
XLOC_001691	linc-KYNU-2	0	0	0	0	0	0
XLOC_001692	linc-KYNU-1	0	0	0	0	0	0
XLOC_001693	linc-ACVR2A-7	0	0	0	0	0	0
XLOC_001698	linc-ACVR2A-3	0	0	0	0	0	0
XLOC_001699	linc-ACVR2A-2	0	0	0	0	0	0
XLOC_001700	linc-ACVR2A-1	0	0	0	0	0	0
XLOC_001701	linc-LYPD6	0	0	0	0	0	0
XLOC_001703	linc-TNFAIP6-6	0	0	0	0	0	0.342105
XLOC_001704	linc-TNFAIP6-5	0	0	0	0	0	0
XLOC_001707	linc-TNFAIP6-2	0	0	0	0	0	0
XLOC_001708	linc-TNFAIP6-1	0	0	0	0	0	0
XLOC_001710	linc-FMNL2-1	0	0	0	0	0.135999	0
XLOC_001711	linc-GALNT13-3	0	0	0	0	0	0
XLOC_001712	linc-GALNT13-2	0	0	0	0	0	0
XLOC_001713	linc-GALNT13-1	0	0	0	0	0	0
XLOC_001714	linc-KCNJ3	0	0	0	0	0	0
XLOC_001715	linc-GPD2-3	0	0	0	0	0	0
XLOC_001716	linc-GPD2-2	0	0	0	0	0	0
XLOC_001718	linc-GALNT5-2	0	0	0	0	0	0
XLOC_001719	linc-GALNT5-1	0	0	0	0	0	0
XLOC_001720	linc-UPP2	0	0.643297	0	0.916037	0.812884	2.29934
XLOC_001726	linc-TANK-2	0	0	0	0	0	0
XLOC_001728	linc-PSMD14	0.685722	0.627793	0.595824	0.539079	0.572375	0.822609
XLOC_001731	linc-GCA-2	0	0	0	0	0	0
XLOC_001732	linc-GCA-1	0	0	0	0	0.627394	0
XLOC_001733	linc-SCN2A-3	0	0	0	0	0	0
XLOC_001734	linc-SCN2A-2	0	0	0	0	0	0
XLOC_001738	linc-XIRP2-4	0.496675	0.55366	0.40432	0.449038	0.996181	0.704455
XLOC_001740	linc-XIRP2-2	0	0	0	0	0	0
XLOC_001741	linc-XIRP2-1	0	0	0	0	0	0
XLOC_001742	linc-B3GALT1	0	0	0	0	0	0
XLOC_001743	linc-LASS6	0	0	0	0	0	0
XLOC_001744	linc-BBS5	0	0	0	0	0	0
XLOC_001745	linc-MYO3B-2	0	0	0	0	0	0
XLOC_001746	linc-MYO3B-1	0	0	0	0	0	0
XLOC_001747	linc-GAD1-2	0	0	0	0	0	0
XLOC_001748	linc-GAD1-1	0.702947	0.160867	0.25247	0.292588	0.616181	0.178527
XLOC_001749	linc-DCAF17-3	0	0	0.305862	0	0	0.426327
XLOC_001751	linc-DCAF17-1	0	0	0	0	0	0
XLOC_001752	linc-CYBRD1-2	0	0	0	0	0	0
XLOC_001755	linc-ITGA6-3	0	0.0481908	0	0	0	0
XLOC_001756	linc-ITGA6-2	0	0	0	0	0	0
XLOC_001757	linc-ITGA6-1	0	0.245401	0	0.619649	0	0.777691
XLOC_001759	linc-SP9-1	0	0	0	0	0	0
XLOC_001762	linc-HOXD13-1	0	0	0	0	0	0
XLOC_001763	linc-HOXD1	0	0	0	0	0	0
XLOC_001765	linc-HNRNPA3-4	0.144673	0.234933	0.353314	0.17978	2.03579	0
XLOC_001767	linc-HNRNPA3-2	0	0	0	0	0	0
XLOC_001768	linc-HNRNPA3-1	0	0	0	0	0	0
XLOC_001769	linc-RBM45-2	0.0838922	0	0	0	0	0
XLOC_001771	linc-UBE2E3-4	0	0	0	0	0	0
XLOC_001772	linc-UBE2E3-3	0	0	0	0	0	0
XLOC_001773	linc-UBE2E3-2	0	0.134225	0	0	0	0
XLOC_001775	linc-ITGA4-2	0	0.190085	0	0	0	0
XLOC_001776	linc-ITGA4-1	0	0	0	0	0	0
XLOC_001777	linc-SSFA2	0	0	0	0	0	0
XLOC_001778	linc-NUP35	0	0	0	0	0	0
XLOC_001779	linc-ZNF804A	0	0	0	0	0	0
XLOC_001780	linc-FSIP2	0	0	0	0	0	0
XLOC_001781	linc-ZC3H15	0	0	0	0	0	0
XLOC_001784	linc-ASNSD1	0	0	0	0	0	0
XLOC_001787	linc-OBFC2A	0	0	0	0	0	0
XLOC_001788	linc-SLC39A10-10	0.163666	0.246503	0.177644	0.123307	0.153191	0.371416
XLOC_001789	linc-SLC39A10-9	0	0	0	0	0	0
XLOC_001792	linc-SLC39A10-6	0	0	0	0	0	0
XLOC_001795	linc-SLC39A10-3	0	0	0	0	0	0
XLOC_001796	linc-SLC39A10-2	0	0	0	0	0	0
XLOC_001797	linc-SLC39A10-1	0	0	0	0	0	0
XLOC_001804	linc-C2orf69-1	0	0	0	0	0	0
XLOC_001808	linc-CASP10-2	8.74253	3.87893	5.8481	4.90139	6.20424	4.72089
XLOC_001809	linc-CASP10-1	0.252996	0.282822	0.308938	0.388383	0.182601	0.258384
XLOC_001813	linc-BMPR2	0.432441	0.370627	0.234687	0.260643	0.231293	0.24534
XLOC_001814	linc-PARD3B-2	0	0	0	0	0	0
XLOC_001815	linc-PARD3B-1	0	0	0	0	0	0
XLOC_001816	linc-EEF1B2-2	0	0	0	0	0	0
XLOC_001821	linc-LOC200726	0	0	0	0	0	0
XLOC_001822	linc-CPO-2	0.324887	0.391879	0.925665	0.293727	0.260651	0.184321
XLOC_001823	linc-CPO-1	1.40555	0.433574	0.293333	1.46824	0.085527	0.78696
XLOC_001824	linc-CREB1-3	0.206468	0	0	0	0	0
XLOC_001825	linc-CREB1-2	0	0	0	0	0	0
XLOC_001826	linc-CREB1-1	0	0	0	0	0	0
XLOC_001833	linc-SPAG16-3	0	0	0	0	0	0
XLOC_001834	linc-SPAG16-2	0	0	0	0	0	0
XLOC_001835	linc-SPAG16-1	0	0	0	0	0	0
XLOC_001836	linc-ATIC-3	0	0.203076	0	0	0	0
XLOC_001839	linc-ATIC-1	0	0	0	0	0	0
XLOC_001846	linc-TMEM169-8	0	0	0	0	0	0
XLOC_001847	linc-TMEM169-7	0	0	0	0	0	0
XLOC_001848	linc-TMEM169-6	0	0	0	0	0	0
XLOC_001849	linc-TMEM169-4	0	0	0	0	0	0
XLOC_001850	linc-TMEM169-5	0	0	0	0	0	0
XLOC_001851	linc-TMEM169-3	0	0	0	0	0	0
XLOC_001852	linc-TMEM169-2	0	0	0	0	0	0
XLOC_001853	linc-TMEM169-1	0	0	0	0	0	0
XLOC_001854	linc-SMARCAL1-2	2.08591	1.75094	2.35839	2.16523	2.51023	2.10385
XLOC_001855	linc-SMARCAL1-1	0	0	0	0	0	0
XLOC_001856	linc-IGFBP2-3	67.8501	42.3481	58.8362	35.5633	31.669	31.5984
XLOC_001857	linc-IGFBP2-2	7.01947	4.15187	6.6767	2.80769	3.73728	2.08111
XLOC_001861	linc-RUFY4-5	0	0	0	0	0	0
XLOC_001862	linc-RUFY4-4	0	0	0	0	0	0
XLOC_001863	linc-RUFY4-3	0	0.211128	0.186174	0	0	0
XLOC_001864	linc-RUFY4-2	0	0	0	0	0	0
XLOC_001865	linc-RUFY4-1	0.357172	0	0.145379	0	0	0
XLOC_001866	linc-FAM134A	0	0	0	0	0	0
XLOC_001868	linc-CCDC140-11	0	0	0	0	0	0
XLOC_001869	linc-CCDC140-10	0	0	0	0	0	0
XLOC_001870	linc-CCDC140-9	0	0	0	0	0	0
XLOC_001871	linc-CCDC140-8	0	0	0	0	0	0
XLOC_001872	linc-CCDC140-7	0	0	0	0	0	0
XLOC_001873	linc-CCDC140-6	0	0	0	0	0	0
XLOC_001874	linc-CCDC140-5	0	0	0	0	0	0
XLOC_001875	linc-CCDC140-4	0	0	0	0	0	0
XLOC_001876	linc-CCDC140-3	0	0	0	0	0	0
XLOC_001877	linc-CCDC140-2	0	0	0	0	0	0
XLOC_001878	linc-CCDC140-1	0	0	0	0	0	0
XLOC_001880	linc-ACSL3	0	0	0	0	0.339333	0
XLOC_001881	linc-MRPL44	0	0	0	0	0	0
XLOC_001882	linc-KIAA1486-4	0	0	0	0	0	0
XLOC_001887	linc-KIAA1486-1	0	0	0	0	0	0
XLOC_001891	linc-FBXO36-3	0	0	0	0	0	0
XLOC_001892	linc-FBXO36-2	0	0	0	0	0	0
XLOC_001894	linc-SP140-3	0	0.106749	0.172133	0.209465	0	0.525864
XLOC_001897	linc-SPATA3	0	0	0	0	0	0
XLOC_001901	linc-SH3BP4-3	0	0	0	0	0	0
XLOC_001903	linc-SH3BP4-1	0	0	0	0	0	0
XLOC_001904	linc-AGAP1-2	0	0	0	0	0	0
XLOC_001905	linc-AGAP1-1	0	0	0	0	0	0
XLOC_001906	linc-COPS8	0	0.0528803	0.0857388	0	0	0
XLOC_001907	linc-MLPH-5	0	0.0439583	0	0	0.0692957	0
XLOC_001908	linc-MLPH-4	0	0	0	0	0	0
XLOC_001909	linc-MLPH-3	0	0	0	0	0	0
XLOC_001910	linc-MLPH-2	0	0	0.956051	0	0	0
XLOC_001912	linc-LRRFIP1	0	0	0	0	0	0
XLOC_001913	linc-UBE2F	0	0	0	0	0	0
XLOC_001916	linc-TWIST2-2	0	0	0	0	0	0.415247
XLOC_001919	linc-GPC1-1	0	0	0	0	0	0
XLOC_001920	linc-AQP12A	0	0.077298	0.262045	0.145513	0.241888	0.342105
XLOC_001922	linc-C2orf85	0	0	0	0	0	0
XLOC_001924	-	0	0	0	0	0	0
XLOC_001926	linc-FAM150B-3	0	0	0	0	0	0
XLOC_001927	linc-FAM150B-4	0	0	0	0	0	0
XLOC_001928	linc-FAM150B-1	0	0.224458	0	0.214457	0.190308	0
XLOC_001929	linc-FAM150B-2	0	0	0	0	0	0
XLOC_001930	linc-TMEM18-4	0	0	0	0	0	0
XLOC_001931	linc-TMEM18-3	0	0	0	0	0	0
XLOC_001932	linc-TMEM18-6	0	0	0	0	0	0
XLOC_001933	linc-TMEM18-5	0	0.152393	0.291822	0	0.287606	0
XLOC_001934	linc-TMEM18-8	0	0	0	0	0	0
XLOC_001935	linc-TMEM18-7	0	0	0	0	0	0
XLOC_001936	linc-TMEM18-10	0	0	0	0	0	0
XLOC_001937	linc-TMEM18-9	0	0	0	0	0	0
XLOC_001938	linc-TMEM18-2	0	0	0	0	0	0
XLOC_001942	linc-TMEM18-13	2.55501	3.10922	3.19987	5.28624	6.03125	5.12919
XLOC_001943	linc-MYT1L-4	0	0	0	0	0	0
XLOC_001944	linc-MYT1L-5	0.210815	0.0984596	0	0.381191	0.169133	0.478413
XLOC_001945	linc-MYT1L-6	0	0	0	0	0	0
XLOC_001946	linc-MYT1L-7	0	0	0	0	0	0
XLOC_001947	linc-MYT1L-8	0	0	0	0	0	0
XLOC_001948	linc-MYT1L-2	0	0	0	0	0	0
XLOC_001950	linc-MYT1L-1	0	0	0	0	0	0
XLOC_001952	linc-ADI1	1.14981	1.81287	1.09861	2.13068	0.41945	2.00486
XLOC_001953	linc-RNASEH1-3	0.48203	0.588286	0.282036	0.704991	0.42761	0.376026
XLOC_001954	linc-RNASEH1-7	0	0	0	0	0	0
XLOC_001955	linc-RNASEH1-6	0	0	0	0	0	0
XLOC_001956	linc-RNASEH1-5	0	0	0	0	0	0
XLOC_001957	linc-RNASEH1-4	0	0	0	0	0	0
XLOC_001958	linc-RNASEH1-2	0	0	0	0	0	0
XLOC_001959	linc-RNASEH1-1	0	0	0	0	0	0
XLOC_001960	linc-RNASEH1-10	0	0	0	0	0	0
XLOC_001961	linc-RNASEH1-11	0	0	0	0	0	0
XLOC_001962	linc-RNASEH1-8	0	0	0	0	0	0
XLOC_001963	linc-RNASEH1-9	0	0	0	0	0	0
XLOC_001964	linc-RNASEH1-13	0	0	0	0	0	0
XLOC_001966	linc-RNASEH1-12	0	0	0	0	0	0
XLOC_001969	linc-CMPK2-11	0	0	0	0	0	0
XLOC_001970	linc-CMPK2-6	0	0	0	0	0	0
XLOC_001971	linc-CMPK2-5	0	0.072824	0	0	0	0
XLOC_001973	linc-CMPK2-7	0	0	0	0	0	0
XLOC_001974	linc-CMPK2-2	0	0.199445	0.0268189	0	0.0264311	0
XLOC_001975	linc-CMPK2-1	0	0.0434561	0	0	0.205356	0.290438
XLOC_001979	linc-MBOAT2-1	0	0	0	0	0	0
XLOC_001980	linc-MBOAT2-2	0.0701921	0	0	0	0.097415	0.0796457
XLOC_001982	linc-YWHAQ-3	0	0	0	0	0	0
XLOC_001983	linc-YWHAQ-4	0	0	0	0	0	0
XLOC_001984	linc-YWHAQ-1	0	0	0	0	0	0
XLOC_001987	linc-PDIA6	0	0	0	0	0	0
XLOC_001988	linc-ROCK2-1	0	0	0	0	0	0
XLOC_001989	linc-ROCK2-2	0	0	0	0	0	0
XLOC_001990	linc-NTSR2-4	0	0	0	0	0	0
XLOC_001991	linc-NTSR2-3	0	0	0	0	0	0
XLOC_001992	linc-NTSR2-2	0	0	0	0	0	0
XLOC_001993	linc-NTSR2-1	0	0	0	0	0	0
XLOC_001994	linc-NBAS-6	0	0	0	0	0	0
XLOC_001995	linc-NBAS-5	0	0	0	0	0	0
XLOC_001996	linc-NBAS-4	0	0	0	0	0	0
XLOC_001998	linc-NBAS-2	0	0	0	0	0	0
XLOC_001999	linc-NBAS-1	0	0	0	0	0	0.124561
XLOC_002000	linc-NBAS-7	0	0	0	0	0	0
XLOC_002001	linc-NBAS-8	0	0	0	0	0	0
XLOC_002002	linc-NBAS-9	0	0	0	0	0	0
XLOC_002003	linc-SMC6	0	0	0	0	0	0
XLOC_002005	linc-OSR1-1	0	0	0	0	0	0
XLOC_002006	linc-OSR1-2	0	0	0	0	0	0
XLOC_002007	linc-LAPTM4A-2	0	0	0	0	0	0
XLOC_002008	linc-LAPTM4A-1	0	0.064986	0.107356	0	0	0
XLOC_002009	linc-PUM2-3	0	0	0	0	0	0
XLOC_002010	linc-PUM2-2	0	0	0.0512965	0	0	0
XLOC_002012	linc-APOB-4	0	0	0	0	0	0
XLOC_002013	linc-APOB-3	0	0	0	0	0	0
XLOC_002015	linc-APOB-7	0	0	0	0	0	0
XLOC_002018	linc-APOB-2	0	0	0.179159	0	0	0
XLOC_002019	linc-APOB-1	0	0	0	0	0	0
XLOC_002020	linc-APOB-10	0	0	0	0	0	0
XLOC_002021	linc-APOB-11	0	0	0	0	0	0
XLOC_002022	linc-APOB-9	0	0	0	0	0	0
XLOC_002024	linc-APOB-12	0	0	0	0	0	0
XLOC_002026	linc-DTNB	1.15965	0.352882	0	0	0.930363	0
XLOC_002027	linc-CIB4	0	0	0	0	0	0
XLOC_002030	linc-SUPT7L	0.249013	0	0	0	0	0
XLOC_002032	linc-RBKS-5	0	0	0	0	0	0
XLOC_002033	linc-RBKS-4	0	0	0	0	0	0
XLOC_002035	linc-RBKS-1	0.275688	0	0.112212	0	0.11059	0
XLOC_002037	linc-C2orf71	0	0	0	0	0	0
XLOC_002040	linc-ALK-1	0	0	0	0	0	0
XLOC_002041	linc-ALK-2	0	0	0	0	0	0
XLOC_002042	linc-SRD5A2-2	0	0.910482	0	0	0	0
XLOC_002043	linc-SRD5A2-3	0	0	0	0	1.07756	0
XLOC_002044	linc-SRD5A2-1	0	0	0	0	0	0
XLOC_002048	linc-FAM98A-3	0.349895	0.415003	0.56436	0.316358	0.834267	0.778798
XLOC_002049	linc-CDC42EP3	0	0	0	0	0	0
XLOC_002054	linc-ATL2-1	0.157817	0.207824	0.160589	0.285361	0.158267	0.223839
XLOC_002055	linc-SRSF7	0	0	0	0	0	0
XLOC_002058	linc-SLC8A1-5	0	0	0	0	0	0
XLOC_002059	linc-SLC8A1-4	0	0	0	0	0	0
XLOC_002060	linc-SLC8A1-2	0	0	0	0	0	0
XLOC_002063	linc-COX7A2L-2	0	0	0	0	0	0
XLOC_002064	linc-COX7A2L-1	0	0	0	0	0	0
XLOC_002066	linc-HAAO-3	0	0	0	0	0	0
XLOC_002067	linc-HAAO-4	0	0	0	0	0	0
XLOC_002069	linc-HAAO-2	0	0	0	0	0	0
XLOC_002070	linc-HAAO-6	0	0	0	0	0	0
XLOC_002071	linc-HAAO-5	0	0	0	0	0	0
XLOC_002073	linc-LRPPRC-1	0	0	0	0	0	0
XLOC_002075	linc-PREPL-1	0	0	0	0.0511655	0.131988	0.322673
XLOC_002076	linc-PREPL-2	0	0	0	0	0	0
XLOC_002077	linc-SIX2-3	0	0	0	0	0	0
XLOC_002078	linc-SIX2-2	0	0.206508	0.169165	0.988528	0.0637204	0.156716
XLOC_002079	linc-SIX2-1	0	0	0	0	0	0
XLOC_002080	linc-SRBD1-1	0.215747	0.309182	0.263445	0.292582	0.17309	0.73441
XLOC_002081	linc-SRBD1-2	0	0.187279	0.102718	0.114078	0.101232	0
XLOC_002085	linc-SRBD1-5	0	0.143816	0	0	0.090336	0
XLOC_002087	linc-PIGF-2	0	0	0	0	0	0
XLOC_002089	linc-PIGF-4	0	0	0	0	0	0
XLOC_002094	linc-NRXN1-5	0	0	0	0	0	0
XLOC_002095	linc-NRXN1-4	0	0	0	0	0	0
XLOC_002096	linc-NRXN1-3	0	0	0	0	0	0
XLOC_002098	linc-RTN4	0	0.203076	0	0	0.42146	0
XLOC_002099	linc-SMEK2	0.096832	0.0170935	0.0788265	0.116726	0	0.109873
XLOC_002100	linc-EFEMP1-2	0	0	0	0	0	0
XLOC_002102	linc-EFEMP1-4	0	0	0	0	0	0
XLOC_002105	linc-FANCL-1	0	0	0	0	0	0
XLOC_002106	linc-FANCL-4	0	0	0	0	0	0
XLOC_002108	linc-FANCL-6	0	0	0	0	0	0
XLOC_002109	linc-FANCL-5	0	0	0	0	0	0
XLOC_002111	linc-PUS10	4.69949	4.45554	3.78584	4.92197	4.74067	4.58162
XLOC_002113	linc-XPO1-2	0.0389067	0	0.0316722	0.105525	0.0936424	0.176586
XLOC_002116	linc-CCT4	0	0	0	0	0	0
XLOC_002117	linc-TMEM17	0	0	0	0	0	0
XLOC_002120	linc-C2orf86-3	0	0	0	0	0	0
XLOC_002122	linc-VPS54	0.201135	0	0	0.363688	0.484101	0.228223
XLOC_002123	linc-PELI1-6	0	0.0121014	0.018468	0	0.0182009	0
XLOC_002124	linc-PELI1-5	0.143195	0.0700094	0	0	0	0
XLOC_002125	linc-PELI1-4	0	0	0	0	0	0
XLOC_002128	linc-PELI1-1	0.0626094	0.162097	0.101935	0.226418	0.150691	0.0710413
XLOC_002129	linc-SERTAD2-5	0	0	0	0	0	0
XLOC_002130	linc-SERTAD2-1	0.0258301	0	0	0	0	0
XLOC_002131	linc-SERTAD2-2	0	0	0.371729	0.137614	0.366353	0.172712
XLOC_002132	linc-SERTAD2-3	0	0.133116	0.0710127	0	0	0.0989815
XLOC_002133	linc-SERTAD2-4	1.08539	1.43593	2.47961	2.63556	1.21692	5.88147
XLOC_002134	linc-SPRED2-2	0	0	0	0	0	0
XLOC_002135	linc-SPRED2-3	0	0	0	0	0	0
XLOC_002136	linc-SPRED2-4	0	0	0	0	0	0
XLOC_002137	linc-SPRED2-5	0	0	0	0	0	0
XLOC_002138	linc-SPRED2-1	0	0	0	0	0	0
XLOC_002140	linc-SPRED2-9	0	0	0	0	0	0
XLOC_002141	linc-SPRED2-8	0	0	0	0	0	0
XLOC_002142	linc-SPRED2-11	0	0	0	0	0	0
XLOC_002145	linc-SPRED2-6	0	0	0	0	0	0
XLOC_002147	linc-FBXO48	0	0	0	0	0	0
XLOC_002148	linc-BMP10	0	0	0.0834807	0	0	0
XLOC_002151	linc-ASPRV1-2	0	0	0	0	0	0
XLOC_002152	linc-ASPRV1-1	0.629367	0	0	0	0	0.178528
XLOC_002153	linc-CD207-1	0	0	0	0	0	0
XLOC_002158	linc-EXOC6B-1	0	0	0	0	0	0
XLOC_002160	linc-RAB11FIP5	0	0	0	0	0	0
XLOC_002161	linc-EGR4-3	0	0	0	0	0	0
XLOC_002168	linc-DCTN1	0.382512	0.180991	0.155693	0	0.153441	0
XLOC_002169	linc-C2orf65-3	0	0	0	0	0	0
XLOC_002170	linc-C2orf65-1	0	0	0	0	0	0
XLOC_002172	linc-LRRTM4-1	0	0	0	0	0	0
XLOC_002173	linc-LRRTM4-2	0	0	0	0	0	0
XLOC_002174	linc-LRRTM4-3	0	0	0	0	0	0
XLOC_002175	linc-LRRTM4-4	0	0	0	0	0	0
XLOC_002176	linc-LRRTM4-5	0	0	0	0	0	0
XLOC_002177	linc-LRRTM4-6	0	0	0	0	0	0
XLOC_002178	linc-LRRTM4-7	0	0	0	0	0	0
XLOC_002180	linc-LRRTM1-3	0	0	0	0	0	0
XLOC_002181	linc-LRRTM1-2	0	0	0	0	0	0
XLOC_002182	linc-LRRTM1-5	0	0	0	0	0	0
XLOC_002183	linc-LRRTM1-4	0	0	0	0	0	0
XLOC_002184	linc-LRRTM1-7	0	0	0	0	0	0
XLOC_002185	linc-LRRTM1-6	0	0	0	0	0	0
XLOC_002186	linc-SUCLG1	0	0	0	0	0	0
XLOC_002191	linc-SFTPB	0	0	0	0.294085	0	0
XLOC_002192	linc-ST3GAL5-2	0	0	0	0	0	0
XLOC_002193	linc-ST3GAL5-3	0	0	0	0	0	0
XLOC_002194	linc-ST3GAL5-1	0	0	0	0	0	0
XLOC_002196	linc-RGPD1	0	0	0	0	0	0
XLOC_002197	linc-FABP1	0	0	0	0	0	0
XLOC_002198	linc-EIF2AK3-1	0.965434	0.51799	0.82133	0.724391	0.492497	1.58972
XLOC_002204	linc-EIF2AK3-7	0	0	0	0	0	0
XLOC_002206	linc-TRIM43B-3	0	0	0	0	0	0
XLOC_002209	linc-TRIM43B-2	3.11528	0.963758	1.49368	2.44586	1.24966	0.78472
XLOC_002211	linc-SNRNP200-1	0	0	0	0	0	0
XLOC_002214	linc-FAHD2B-2	0	0	0	0	0	0
XLOC_002215	linc-FAHD2B-1	0	0	0	0	0	0
XLOC_002216	linc-FAHD2B-4	0	0	0	0	0	0
XLOC_002217	linc-FAHD2B-3	0	0	0	0	0.165159	0
XLOC_002219	linc-FAHD2B-5	1.49961	1.31761	1.73476	2.1407	2.65949	2.14934
XLOC_002220	linc-FAHD2B-7	1.19064	1.07352	0.666355	1.48011	1.85075	1.26655
XLOC_002221	linc-MGAT4A	0	0	0.0801953	0.0482072	0	0
XLOC_002223	linc-CHST10-1	0	0	0	0	0	0
XLOC_002224	linc-CHST10-2	0	0	0	0	0	0
XLOC_002227	linc-TBC1D8-1	0.102797	0.0905973	0.0557881	0.154896	0.109963	0.0777607
XLOC_002229	linc-RFX8	0	0	0	0	0	0
XLOC_002231	linc-MFSD9-3	0	0	0	0	0	0
XLOC_002232	linc-MFSD9-2	0	0	0	0	0	0
XLOC_002233	linc-MFSD9-1	0	0	0	0	0	0
XLOC_002234	linc-MFSD9-8	0	0	0	0	0	0
XLOC_002235	linc-MFSD9-7	0	0	0	0	0	0
XLOC_002236	linc-MFSD9-6	0	0	0	0	0	0
XLOC_002237	linc-MFSD9-5	0	0	0	0	0	0
XLOC_002238	linc-MFSD9-10	0	0	0	0	0	0
XLOC_002239	linc-MFSD9-9	0	0	0	0	0	0
XLOC_002240	linc-MFSD9-14	0	0	0	0	0.0296349	0
XLOC_002241	linc-MFSD9-15	0.178549	0.170449	0.290759	0	0.266187	0
XLOC_002243	linc-MFSD9-13	0	0	0	0	0	0
XLOC_002244	linc-MFSD9-11	0	0	0	0	0	0
XLOC_002245	linc-TGFBRAP1	1.42229	2.49214	1.74272	1.78007	1.50959	1.76566
XLOC_002247	linc-FHL2-2	0	0	0	0	0	0
XLOC_002248	linc-FHL2-3	0	0	0	0	0	0
XLOC_002249	linc-RGPD3	0	0	0	0	0	0
XLOC_002250	linc-ST6GAL2-2	0	0	0	0	0	0
XLOC_002251	linc-ST6GAL2-1	0	0	0	0	0	0
XLOC_002252	linc-ST6GAL2-4	0	0	0	0	0	0
XLOC_002253	linc-ST6GAL2-3	0	0	0	0	0	0
XLOC_002254	linc-ST6GAL2-6	0	0	0	0	0	0
XLOC_002255	linc-ST6GAL2-5	0	0	0	0	0	0
XLOC_002256	linc-ST6GAL2-8	0	0	0	0	0	0
XLOC_002258	linc-ST6GAL2-9	0	0	0	0	0	0
XLOC_002262	linc-EDAR	0	0	0	0	0	0
XLOC_002263	linc-NPHP1-3	5.63822	5.50322	6.45864	5.50352	6.32519	4.52842
XLOC_002264	linc-NPHP1-1	0	0.470097	0.524755	0	0	0
XLOC_002266	linc-BUB1-4	0	0	0	0	0	0
XLOC_002275	linc-RGPD8-2	0.394349	0.940781	2.5709	3.03173	1.36186	1.03118
XLOC_002277	linc-IL1A	0	0	0	0	0	0
XLOC_002282	linc-PAX8-3	6.95863	7.48953	6.40587	9.672	9.46984	9.44542
XLOC_002283	linc-SLC35F5-1	0	0.118071	0	0	0.0952317	0
XLOC_002286	linc-SLC35F5-2	0	0	0	0	0	0
XLOC_002287	linc-SLC35F5-3	0	0	0	0	0	0
XLOC_002288	linc-SLC35F5-6	0	0	0	0	0	0
XLOC_002289	linc-SLC35F5-7	0	0	0	0	0	0
XLOC_002291	linc-CCDC93-1	0	0	0	0	0	0
XLOC_002292	linc-CCDC93-3	0	0	0	0	0	0
XLOC_002293	linc-C1QL2	0.197728	0.0931543	0.303127	0.178764	0	1.09756
XLOC_002296	linc-SCTR-6	0	0	0	0	0	0
XLOC_002297	linc-SCTR-5	0	0	0	0	0	0
XLOC_002298	linc-SCTR-2	0	0	0	0	0	0
XLOC_002299	linc-SCTR-1	0	0	0	0	0	0
XLOC_002300	linc-SCTR-7	0	0	0	0	0	0
XLOC_002301	linc-MKI67IP-3	0	0	0	0	0	0
XLOC_002302	linc-MKI67IP-2	0	0	0	0	0	0
XLOC_002303	linc-MKI67IP-1	0	0	0	0	0	0
XLOC_002304	linc-MKI67IP-5	0	0	0	0	0	0
XLOC_002305	linc-MKI67IP-4	0	0	0	0	0	0
XLOC_002306	linc-MKI67IP-7	0	0	0	0	0	0
XLOC_002307	linc-MKI67IP-6	0	0	0	0	0	0
XLOC_002308	linc-MKI67IP-8	0	0	0	0	0	0
XLOC_002309	linc-MAP3K2-2	0	0	0	0	0	0
XLOC_002310	linc-MAP3K2-1	1.21647	0.267509	0.495135	1.37474	0.975949	0.690148
XLOC_002313	linc-LIMS2	0	0	0	0	0	0
XLOC_002314	linc-HS6ST1-1	0	0	0	0	0	0
XLOC_002315	linc-HS6ST1-2	0	0	0	0	0	0
XLOC_002317	linc-HS6ST1-4	0	0	0	0	0	0
XLOC_002318	linc-HS6ST1-5	0	0	0	0	0	0
XLOC_002319	linc-HS6ST1-6	0	0	0	0.181844	0.161367	0
XLOC_002320	linc-HS6ST1-7	0	0	0	0	0	0
XLOC_002322	linc-CFC1B	0.0268596	0	0	0	0	0
XLOC_002323	linc-LOC150786	1.66503	1.85122	1.25812	1.70493	0.980467	0.783587
XLOC_002326	linc-C2orf27B-4	0	0	0	0	0	0
XLOC_002329	linc-C2orf27B-5	0	0	0	0	0	0
XLOC_002331	linc-NCKAP5	0	0	0	0	0	0
XLOC_002334	linc-DARS	0	0	0	0	0	0
XLOC_002335	linc-CXCR4-3	0	0	0	0	0	0
XLOC_002336	linc-CXCR4-1	0.830871	0.561105	0.676374	0.75118	1.33318	0.942768
XLOC_002338	linc-NXPH2-1	0	0	0	0	0	0
XLOC_002339	linc-NXPH2-2	0	0	0	0	0	0
XLOC_002340	linc-NXPH2-3	0	0	0	0	0	0
XLOC_002342	linc-LRP1B-2	0	0	0	0	0	0
XLOC_002344	linc-ZEB2-7	0	0	0	0	0	0
XLOC_002345	linc-ZEB2-6	0	0	0	0	0	0
XLOC_002346	linc-ZEB2-5	0	0	0	0	0	0
XLOC_002347	linc-ZEB2-4	0	0	0	0	0	0
XLOC_002348	linc-ZEB2-3	0	0	0	0	0	0
XLOC_002352	linc-MMADHC-2	0	0	0	0	0	0
XLOC_002353	linc-MMADHC-3	0.631193	0.387744	0.653959	0.20751	0.322251	0.195327
XLOC_002354	linc-MMADHC-1	0	0	0	0	0	0
XLOC_002355	linc-RND3-1	0	0	0	0	0	0
XLOC_002356	linc-RND3-2	0	0	0	0	0	0
XLOC_002358	linc-PRPF40A	0	0	0	0	0	0
XLOC_002360	linc-RPRM-2	0	0	0	0	0	0
XLOC_002362	linc-RPRM-4	0	0	0	0	0	0
XLOC_002364	linc-RPRM-6	0	0	0	0	0	0
XLOC_002366	linc-RPRM-7	0	0	0	0	0	0
XLOC_002368	linc-LY75	0.0794777	0.0743496	0.0357947	0.143526	0.207232	0.225006
XLOC_002369	linc-RBMS1-4	0	0	0	0	0	0
XLOC_002377	linc-GRB14	0	0.0644356	0	0	0	0
XLOC_002378	linc-SLC38A11	0	0	0	0	0	0
XLOC_002380	linc-SCN1A	0	0	0.543281	0	0	0
XLOC_002383	linc-STK39-1	0	0	0	0	0	0
XLOC_002384	linc-STK39-3	0.531174	1.05889	2.26173	0.218285	0.503638	0.558264
XLOC_002390	linc-TLK1	0	0	0.146875	0	0	0
XLOC_002392	linc-DLX2-3	0	0	0	0	0	0
XLOC_002398	linc-DLX2-2	0	0	0	0	0	0
XLOC_002399	linc-OLA1	0	0.162789	0	0	0	0
XLOC_002400	linc-CHRNA1	0	0	0	0	0	0
XLOC_002401	linc-ATP5G3-1	0	0	0	0	0	0
XLOC_002402	linc-ATP5G3-2	0	0	0	0	0	0
XLOC_002403	linc-EVX2-4	0	0	0	0	0	0
XLOC_002406	linc-EVX2-10	0	0	0	0	0	0
XLOC_002407	linc-EVX2-3	0	0	0	0	0	0
XLOC_002408	linc-EVX2-8	0.262118	0.404567	0	0.186185	0	0
XLOC_002410	linc-EVX2-2	0	0	0	0	0	0
XLOC_002411	linc-EVX2-7	0	0	0	0	0	0
XLOC_002416	linc-CWC22-3	0	0	0	0	0	0
XLOC_002417	linc-CWC22-2	0	0	0	0	0	0
XLOC_002418	linc-CWC22-1	0	0	0	0	0	0
XLOC_002419	linc-NEUROD1	0	0	0	0	0	0
XLOC_002420	linc-PDE1A	1.59644	1.08183	0.825641	0.360831	0.320199	0.452861
XLOC_002424	linc-NCKAP1-2	0	0	0	0	0	0
XLOC_002427	linc-NCKAP1-1	0	0	0	0	0.461919	0
XLOC_002432	linc-TFPI-1	0	0	0	0	0	0
XLOC_002433	linc-COL5A2	0	0.176144	0.705382	0	0.347567	0.491534
XLOC_002440	linc-STAT4-2	0	0.0101131	0.0153896	0	0	0
XLOC_002441	linc-TMEFF2-1	0	0	0	0	0	0
XLOC_002442	linc-TMEFF2-2	0	0	0	0	0	0
XLOC_002443	linc-TMEFF2-3	0	0	0	0	0	0
XLOC_002446	linc-HECW2-1	0	0	0	0	0	0.420265
XLOC_002448	linc-BOLL-3	0	0	0	0	0	0
XLOC_002449	linc-BOLL-4	0	0	0	0	0	0
XLOC_002451	linc-BOLL-1	0	0	0	0	0	0
XLOC_002452	linc-SATB2-2	3.05245	2.08146	3.49605	0.744115	1.84713	1.73255
XLOC_002455	linc-C2orf60-2	0	0	0	0	0	0
XLOC_002461	linc-FAM126B	0.486336	0.241386	0.395903	0.329768	0.487722	0.551833
XLOC_002462	linc-ALS2-2	0	0	0	0	0	0
XLOC_002469	linc-RAPH1-4	0	0	0	0	0	0
XLOC_002470	linc-RAPH1-1	0	0	0	0	0	0
XLOC_002471	linc-RAPH1-2	0	0	0	0	0	0
XLOC_002473	linc-KLF7-2	0.0115655	0.00721552	0.00470744	0.140485	0.3208	0.109837
XLOC_002476	linc-IKZF2-3	0	0	0	0	0	0
XLOC_002477	linc-IKZF2-2	0	0	0	0	0	0
XLOC_002478	linc-IKZF2-1	0.046341	0.0242852	0	0	0.121853	0
XLOC_002484	linc-MARCH4	0	0	0	0	0	0
XLOC_002485	linc-IGFBP5	0	0	0	0	0	0
XLOC_002486	linc-TNP1-1	0	0	0	0	0	0
XLOC_002487	linc-TNP1-2	0	0	0	0	0	0
XLOC_002488	linc-TNP1-3	0	0	0	0	0	0
XLOC_002496	linc-OBSL1-2	0	0.335167	0	0	0	0
XLOC_002497	linc-OBSL1-1	0	0	0	0	0	0
XLOC_002498	linc-OBSL1-4	0	0	0	0	0	0
XLOC_002499	linc-OBSL1-3	0	0	0	0	0	0
XLOC_002503	linc-DOCK10-3	0	0	0	0	0	0
XLOC_002504	linc-DOCK10-2	0	0	0	0	0	0
XLOC_002505	linc-DOCK10-1	0	0	0	0	0	0
XLOC_002509	linc-SPHKAP-1	0	0	0	0	0	0
XLOC_002514	linc-SP110-3	0	0	0	0	0	0
XLOC_002515	linc-SP110-2	0	0.0155366	0	0	0	0
XLOC_002517	linc-GPR55	0	0.0113639	0.0173241	0.0192402	0.0341471	0.072442
XLOC_002521	linc-NPPC-1	0	0	0	0	0	0
XLOC_002523	linc-ARL4C-1	0	0	0	0	0	0
XLOC_002524	linc-ARL4C-2	0	0	0	0	0	0
XLOC_002526	linc-IQCA1-3	0	0	0	0	0	0
XLOC_002527	linc-IQCA1-2	0	0	0	0	0	0
XLOC_002528	linc-IQCA1-6	0	0	0	0	0	0
XLOC_002530	linc-IQCA1-1	0	0	0	0	0	0
XLOC_002531	linc-COL6A3-2	0	0	0	0	0	0
XLOC_002534	linc-RAB17-2	0	0	0	0	0	0
XLOC_002536	linc-PER2-1	0	0	0	0	0	0
XLOC_002537	linc-PER2-2	0	0	0	0	0	0
XLOC_002538	linc-PER2-4	0	0	0	0	0	0
XLOC_002539	linc-PER2-3	0	0.184623	0	0	0	0
XLOC_002540	linc-HDAC4-2	0	0	0	0	0	0
XLOC_002541	linc-HDAC4-1	0	0	0	0	0	0
XLOC_002542	linc-OTOS-2	0	0	0	0	0	0
XLOC_002543	linc-OTOS-1	0	0	0	0	0	0
XLOC_002545	linc-ANKMY1	0	0.687311	0	0	0	0
XLOC_002548	linc-C2orf54-1	0	0	0	0	0	0
XLOC_002552	linc-STK25	0.766805	0	0	0.207442	0.184082	0
XLOC_002554	linc-DTYMK-3	0.16966	0.066878	0.103584	0.0383468	0.102086	0.0481271
XLOC_002558	linc-PDCD1-1	0	0	0	0	0	0
XLOC_002560	linc-PDCD1-4	0	0	0	0	0.038397	0.0800482
XLOC_002561	linc-PDCD1-3	2.2001	1.96231	1.67702	2.27554	3.03298	2.30003
XLOC_002562	linc-CHL1-2	0.186666	0	0	0	0	0.149078
XLOC_002563	linc-CHL1-1	0	0	0	0	0	0
XLOC_002565	linc-CNTN6-2	0	0	0	0	0	0
XLOC_002566	linc-CNTN6-1	0	0	0	0	0	0
XLOC_002569	linc-GRM7-2	0.0427529	0.0211207	0.0348031	0	0	0
XLOC_002571	linc-LMCD1	0	0	0	0	0	0
XLOC_002573	linc-THUMPD3	0	0	0	0	0	0
XLOC_002575	linc-SLC6A11	0	0	0	0	0	0
XLOC_002576	linc-HRH1	0	0	0.22247	0	0	0
XLOC_002577	linc-TSEN2	0	0	0	0	0	0.218204
XLOC_002578	linc-HDAC11-2	0	0	0	0	0	0
XLOC_002580	linc-TMEM43	0	0	0	0	0	0
XLOC_002581	linc-SLC6A6	0.0692904	0	0	0.0626446	0.0555914	0.15725
XLOC_002585	linc-OXNAD1	0	0	0	0	0	0
XLOC_002587	linc-PLCL2-2	0	0	0	0	0	0
XLOC_002588	linc-PLCL2-1	0	0	0	0	0	0
XLOC_002590	linc-KCNH8-4	0	0	0.214121	0	0	0
XLOC_002592	linc-KCNH8-2	0	0	0	0	0	0
XLOC_002593	linc-KCNH8-1	0	0	0	0	0	0
XLOC_002595	linc-UBE2E2-2	0	0	0	0	0	0
XLOC_002597	linc-UBE2E1	0	0.35287	0	0	0	0
XLOC_002601	linc-LRRC3B	0	0	0	0	0	0
XLOC_002602	linc-CMC1-2	0	0	0	0	0	0
XLOC_002603	linc-CMC1-1	0	0	0	0	0	0
XLOC_002605	linc-RBMS3-2	0	0	0	0	0	0
XLOC_002606	linc-TGFBR2-2	0	0	0	0	0	0
XLOC_002612	linc-ARPP21-1	0	0	0	0	0	0
XLOC_002613	linc-ARPP21-2	0	0	0	0	0.549974	0
XLOC_002614	linc-STAC	0	0	0	0	0	0
XLOC_002615	linc-WDR48	0	0	0	0	0	0
XLOC_002616	linc-CCR8-3	0	0	0	0.474904	0	0
XLOC_002617	linc-CCR8-2	0	0	0	0	0	0
XLOC_002618	linc-CCR8-1	0	0	0	0	0	0
XLOC_002619	linc-SLC25A38	0	0	0	0	0	0
XLOC_002620	linc-MOBP	0.540953	0.414855	0.88073	0	0	0
XLOC_002621	linc-CTNNB1-3	0	0	0	0	0	0
XLOC_002622	linc-CTNNB1-2	0	0	0	0	0	0
XLOC_002623	linc-CTNNB1-1	0	0	0	0	0	0
XLOC_002624	linc-TRAK1	0	0	0	0	0	0
XLOC_002628	linc-SNRK	0	0	0	0	0	0
XLOC_002629	linc-C3orf77	0	0	0	0	0	0
XLOC_002630	linc-ZNF167	0	0.071997	0	0	0	0
XLOC_002632	linc-LARS2-1	0	0	0	0	0	0
XLOC_002636	linc-KLHL18-3	1.81991	0.700689	1.42156	1.00869	1.45725	0.774085
XLOC_002639	linc-DHX30	0	0	0.0349939	0	0	0
XLOC_002643	linc-ARIH2	0.70153	0.158364	0.141208	0.327232	0.361637	0.949186
XLOC_002647	linc-SEMA3B	0	0.314024	0.796509	0.884603	0.78499	1.11022
XLOC_002650	linc-DOCK3	0.0318664	0.101287	0	0	0.0255658	0.0723161
XLOC_002652	linc-PPM1M-2	0.666333	0.424844	0.745847	0.451812	0.267285	0.283512
XLOC_002653	linc-PPM1M-1	0.415521	0.170703	0	0	0.333365	0
XLOC_002654	linc-GLYCTK	0	0	1.75559	0	1.7302	0
XLOC_002663	linc-CCDC66-2	0	0	0	0	0	0
XLOC_002664	linc-CCDC66-1	0	0	0	0	0	0
XLOC_002672	linc-SLMAP-1	0	0.0137905	0.0421942	0.0234304	0	0
XLOC_002673	linc-FLNB	0	0	0	0	0	0
XLOC_002674	linc-ABHD6	0	0.0644356	0	0.118119	0.104818	0.148245
XLOC_002675	linc-KCTD6	0	0.25336	0	0	0	0
XLOC_002678	linc-PTPRG-3	0	0	0	0	0	0
XLOC_002680	linc-PTPRG-1	0.34276	0	0	0	0	0
XLOC_002682	linc-SYNPR-1	0	0	0	0	0	0
XLOC_002685	linc-SLC25A26-5	0	0	0	0	0	0
XLOC_002688	linc-SLC25A26-3	0	0	0	0	0	0
XLOC_002690	linc-SLC25A26-1	0	0	0	0.370616	0	0.110844
XLOC_002691	linc-FAM19A1-2	0	0	0	0	0	0
XLOC_002693	linc-FAM19A1-1	0	0.164138	0	0	0	0.4478
XLOC_002694	linc-ARL6IP5	0	0	0	0	0	0
XLOC_002695	linc-MITF	0	0	0	0	0	0
XLOC_002696	linc-GPR27-4	0	0	0	0	0.0310761	0
XLOC_002697	linc-GPR27-3	0	0	0	0	0	0
XLOC_002698	linc-GPR27-2	0	0	0	0	0	0
XLOC_002701	linc-GXYLT2-3	0	0	0	0	0	0
XLOC_002702	linc-GXYLT2-2	0	0	0	0	0	0
XLOC_002705	linc-FRG2C-8	0	0	0	0	0	0
XLOC_002706	linc-FRG2C-7	0	0	0	0	0	0
XLOC_002707	linc-FRG2C-6	0	0	0	0	0	0
XLOC_002708	linc-FRG2C-5	0	0	0	0	0	0
XLOC_002709	linc-FRG2C-4	0	0	0	0	0	0
XLOC_002710	linc-FRG2C-3	0	0.0231237	0.153853	0.256303	0	0.321673
XLOC_002712	linc-FRG2C-1	0	0	0	0	0	0
XLOC_002713	linc-CADM2-11	0	0	0	0	0	0
XLOC_002714	linc-CADM2-10	0	0	0	0	0	0
XLOC_002715	linc-CADM2-9	0	0	0	0	0	0
XLOC_002716	linc-CADM2-8	0	0	0	0	0	0
XLOC_002717	linc-CADM2-7	0	0	0	0	0	0
XLOC_002718	linc-CADM2-6	0	0	0	0	0	0
XLOC_002719	linc-CADM2-5	0	0	0	0	0	0
XLOC_002720	linc-CADM2-4	0	0	0	0	0	0
XLOC_002721	linc-CADM2-3	0	0	0	0	0	0
XLOC_002722	linc-CADM2-2	0	0	0	0	0	0
XLOC_002723	linc-CADM2-1	0	0	0	0	0	0
XLOC_002724	linc-CHMP2B-3	0	0	0	0	0	0
XLOC_002725	linc-CHMP2B-2	0	0	0	0	0	0
XLOC_002726	linc-CHMP2B-1	0.0171599	0	0	0	0	0
XLOC_002727	linc-EPHA3	0	0	0	0	0	0
XLOC_002729	linc-EPHA6-2	0	0	0	0	0	0
XLOC_002730	linc-EPHA6-1	5.41447	1.00357	1.13133	2.51289	3.36833	1.77401
XLOC_002731	linc-OR5AC2-2	0	0.329633	0	0	0	0
XLOC_002732	linc-OR5AC2-1	0	0	0	0	0	0
XLOC_002733	linc-OR5H6	0	0	0	0	0	0
XLOC_002735	linc-COL8A1-4	0	0	0	0	0	0
XLOC_002736	linc-COL8A1-3	0	0	0	0	0	0
XLOC_002737	linc-COL8A1-2	0	0	0	0	0	0
XLOC_002741	linc-ZPLD1	0	0	0	0	0	0
XLOC_002742	linc-ALCAM-4	0	0	0	0	0	0
XLOC_002743	linc-ALCAM-3	0	0	0	0	0	0
XLOC_002744	linc-ALCAM-2	0	0	0	0	0	0
XLOC_002745	linc-ALCAM-1	0	0	0	0	0	0
XLOC_002746	linc-CCDC54	0.972914	1.13202	0.851737	1.0056	0.555785	0.839486
XLOC_002749	linc-HHLA2-2	0	0	0	0	0	0
XLOC_002754	linc-FLJ25363-2	0	0	0	0	0	0
XLOC_002759	linc-GTPBP8	0.0325468	0.0175178	0.0529897	0.0392336	0.0261117	0.0369301
XLOC_002760	linc-BOC	0	0	0	0	0.0800481	0
XLOC_002766	linc-GAP43-1	0	0	0	0	0	0
XLOC_002767	linc-C3orf30-9	0	0	0	0	0	0
XLOC_002769	linc-C3orf30-7	0	0	0	0	0	0
XLOC_002770	linc-C3orf30-6	0	0	0	0	0	0
XLOC_002771	linc-C3orf30-5	0	0	0	0	0	0
XLOC_002772	linc-C3orf30-4	0	0	0	0	0	0
XLOC_002773	linc-C3orf30-3	0	0	0	0	0	0
XLOC_002774	linc-C3orf30-2	0	0	0	0	0	0
XLOC_002775	linc-C3orf30-1	0	0	0	0	0	0
XLOC_002777	linc-ADPRH	0	0	0	0	0	0
XLOC_002779	linc-NDUFB4-5	3.58161	3.65167	4.21515	4.83795	3.29301	7.07534
XLOC_002780	linc-NDUFB4-4	0.0353902	0.0186984	0.0288096	0	0.0283929	0
XLOC_002788	linc-KALRN-2	0	0.272785	0.156547	0.173861	2.43544	0
XLOC_002791	linc-ROPN1B-3	0	0	0	0	0	0
XLOC_002792	linc-ROPN1B-2	0	0.0865434	0	0	0	0
XLOC_002793	linc-ROPN1B-1	0	0.194883	0	0	0	0
XLOC_002795	linc-CCDC37-5	0	0	0.189892	0	0	0
XLOC_002796	linc-CCDC37-4	0	0	0	0	0	0
XLOC_002797	linc-CCDC37-3	0	0	0	0	0	0
XLOC_002798	linc-CCDC37-2	0	0	0	0	0	0
XLOC_002801	linc-CHCHD6-1	0	0	0	0	0	0
XLOC_002802	linc-MCM2-2	0	0	0	0	0	0
XLOC_002803	linc-MCM2-1	0	0	0	0	0	0
XLOC_002805	linc-KBTBD12-1	0	0	0	0	0.113951	0
XLOC_002806	linc-RAB7A-4	0	0	0	0	0	0
XLOC_002808	linc-RAB7A-2	0	0	0	0	0	0
XLOC_002811	linc-GP9	0	0	0	0	0	0
XLOC_002813	linc-COPG-2	0	0	0	0	0	0
XLOC_002814	linc-COPG-1	0	0	0	0	0	0
XLOC_002821	linc-COL6A5-4	3.57902	1.1811	0.728379	0.808938	0	1.01526
XLOC_002825	linc-COL6A6	0	0	0	0	0	0
XLOC_002829	linc-TMEM108	0	0	0	0	0	0
XLOC_002830	linc-CEP63-2	0	0.280552	0	0	0	0
XLOC_002840	linc-GRK7	0.391049	0.369005	0.477502	0.176771	0	0.221857
XLOC_002841	linc-ATP1B3	0	0	0	0	0	0
XLOC_002845	linc-SR140-2	0	0	0	0	0	0
XLOC_002847	linc-CHST2-2	0	0	0	0	0	0
XLOC_002848	linc-CHST2-1	0	0	0	0	0	0
XLOC_002849	linc-C3orf58-2	0	0	0	0	0	0
XLOC_002851	linc-ZIC1-6	0	0	0	0	0	0
XLOC_002852	linc-ZIC1-5	0	0	0	0	0	0
XLOC_002853	linc-ZIC1-4	0	0	0	0	0	0
XLOC_002856	linc-ZIC1-1	0	0	0	0	0	0
XLOC_002857	linc-AGTR1-6	0	0	0	0	0	0
XLOC_002858	linc-AGTR1-5	0	0	0	0	0	0
XLOC_002859	linc-AGTR1-4	0	0	0	0	0	0
XLOC_002860	linc-AGTR1-3	0	0	0	0	0	0
XLOC_002863	linc-GYG1-2	0	0	0	0	0	0
XLOC_002865	linc-TM4SF4-3	0	0	0	0	0	0
XLOC_002866	linc-TM4SF4-2	219.719	148.013	198.101	308.073	331.03	326.493
XLOC_002867	linc-TM4SF4-1	1.69359	0.883082	2.34007	2.59888	1.02811	0.581629
XLOC_002870	linc-TSC22D2-2	0	0	0	0	0	0
XLOC_002871	linc-TSC22D2-1	1.12877	1.04405	0.918982	2.04102	0.905592	1.53695
XLOC_002872	linc-EIF2A	0.518574	0.389519	0.460524	0.404904	0.37822	0.401191
XLOC_002874	linc-MED12L	0.529154	0	0.43076	0	0	0
XLOC_002876	linc-MBNL1	0	0	0	0	0	0
XLOC_002877	linc-P2RY1-3	0	0	0	0	0	0
XLOC_002878	linc-P2RY1-2	0	0	0	0	0	0
XLOC_002879	linc-P2RY1-1	0	0	0	0	0	0
XLOC_002880	linc-C3orf79-4	0	0	0	0	0	0
XLOC_002881	linc-C3orf79-3	0	0	0	0	0	0
XLOC_002882	linc-C3orf79-2	0	0	0.00896202	0	0	0
XLOC_002883	linc-C3orf79-1	0	0	0	0	0	0
XLOC_002884	linc-ARHGEF26-2	0	0	0	0	0	0
XLOC_002885	linc-ARHGEF26-1	0	0	0	0	0	0
XLOC_002886	linc-GMPS-3	0	0	0	0	0	0
XLOC_002887	linc-GMPS-2	0	0	0	0	0	0
XLOC_002888	linc-GMPS-1	0.16206	0.377161	0.263949	0.341872	0.216735	0.332479
XLOC_002890	linc-LEKR1	0	0	0	0	0	0
XLOC_002891	linc-PTX3-5	0	0	0	0	0	0
XLOC_002892	linc-PTX3-4	0	0	0	0	0	0
XLOC_002897	linc-IQCJ	0.0760626	0.167223	0.061919	0.170127	0.0610236	0.0863063
XLOC_002898	linc-SERPINI1-6	0	0	0	0	0	0
XLOC_002899	linc-SERPINI1-5	0	0	0	0	0	0
XLOC_002900	linc-SERPINI1-4	0	0	0	0.103628	0	0
XLOC_002903	linc-SERPINI1-2	0	0	0	0	0	0
XLOC_002904	linc-SERPINI1-1	0	0	0	0	0	0
XLOC_002906	linc-MYNN-7	0	0	0	0	0	0
XLOC_002907	linc-MYNN-8	0	0	0	0	0	0
XLOC_002908	linc-MYNN-6	0	0	0	0	0	0
XLOC_002909	linc-MYNN-5	1.06373	0.231001	0.0507405	0	0.0500066	0
XLOC_002912	linc-MYNN-2	0	0	0	0	0	0
XLOC_002913	linc-MYNN-1	0	0	0	0	0	0
XLOC_002916	linc-SEC62	0	0	0	0	0	0
XLOC_002918	linc-SKIL	0	0	0.0492516	0	0	0
XLOC_002919	linc-CLDN11	0	0	0.126942	0.281964	0	0
XLOC_002921	linc-TMEM212-1	0	0	0	0	0	0
XLOC_002922	linc-FNDC3B	0	0	0	0	0	0
XLOC_002924	linc-NLGN1	0	0	0	0	0	0
XLOC_002925	linc-NAALADL2	0	0.232245	0.315966	0	2.00368	0
XLOC_002926	linc-KCNMB2-10	0	0	0	0	0	0
XLOC_002927	linc-KCNMB2-9	0	0	0	0	0	0
XLOC_002931	linc-KCNMB2-5	0	0	0	0	0	0
XLOC_002932	linc-KCNMB2-3	0	0.488239	0	0.352853	0	0.442848
XLOC_002934	linc-KCNMB2-2	1.47261	1.09669	1.24695	2.75566	1.53132	1.70197
XLOC_002935	linc-KCNMB2-1	0	0.0952544	0	0.183423	0.162768	0
XLOC_002937	linc-TTC14	0	0	0	0	0	0
XLOC_002938	linc-FXR1	0	0	0	0	0	0
XLOC_002941	linc-ATP11B-4	0	0	0	0	0	0
XLOC_002942	linc-ATP11B-3	0	0	0	0	0	0
XLOC_002943	linc-ATP11B-2	0.158405	0.0766388	0	0	0	0
XLOC_002945	linc-B3GNT5	0	0	0	0	0	0
XLOC_002948	linc-CHRD	0	0	0	0	0	0
XLOC_002949	linc-EPHB3-2	0	0	0	0	0	0
XLOC_002950	linc-EPHB3-1	0	0	0	0	0	0
XLOC_002951	linc-VPS8-3	0.459634	0.595125	0.623611	0.138516	0	0
XLOC_002952	linc-VPS8-2	0.633425	0.785378	1.16313	0.44857	0.613125	0.391296
XLOC_002953	linc-VPS8-1	0	0	0	0	0	0
XLOC_002954	linc-MAP3K13	0	0	0	0	0	0
XLOC_002956	linc-DNAJB11-5	0	0.0477671	0	0	0	0
XLOC_002958	linc-DNAJB11-3	0	0	0	0	0	0
XLOC_002959	linc-DNAJB11-2	0	0	0	0	0	0
XLOC_002960	linc-DNAJB11-1	0	0	0	0	0	0
XLOC_002961	linc-ADIPOQ	0	0	0	0	0.17277	0
XLOC_002962	linc-LPP-5	0	0.42271	1.22675	1.36243	1.20901	1.70991
XLOC_002965	linc-LPP-2	0	0	0	0	0	0
XLOC_002966	linc-LPP-1	0	0	0	0	0	0
XLOC_002967	linc-CLDN16	0	0	0	0	0	0
XLOC_002968	linc-HRASLS-3	0	0	0	0	0.427643	0
XLOC_002969	linc-HRASLS-2	0	0	0	0	0	0
XLOC_002970	linc-HRASLS-1	0	0	0	0	0	0
XLOC_002973	linc-HES1-3	0	0	0	0	0	0
XLOC_002975	linc-HES1-1	0	0	0	0	0	0
XLOC_002976	linc-FAM43A-5	0	0	0	0	0	0
XLOC_002977	linc-FAM43A-4	0	0	0	0	0	0
XLOC_002978	linc-FAM43A-3	0	0	0	0	0	0
XLOC_002981	linc-MUC20-16	0	0	0	0	0	0
XLOC_002986	linc-MUC20-11	0	0	0	0	0	0
XLOC_002987	linc-MUC20-10	0	0	0	0	0	0
XLOC_002988	linc-MUC20-9	0	0	0	0	0	0
XLOC_002989	linc-MUC20-8	0	0	0	0	0	0
XLOC_002993	linc-MUC20-5	0	0	0	0	0	0
XLOC_002995	linc-MUC20-3	4.34524	4.42989	6.58349	6.95853	6.965	6.82561
XLOC_002996	linc-MUC20-2	3.24081	1.59527	6.16526	6.59161	1.53415	6.82872
XLOC_002997	linc-MUC20-1	5.4999	4.63389	5.47605	4.21372	8.07078	4.90906
XLOC_003002	linc-OSTalpha-1	2.14433	1.09983	4.86378	0.561888	1.65355	1.21702
XLOC_003006	linc-LRRC33	0	0	0	0	0	0
XLOC_003007	linc-PIGX	0	0	0	0	0	0
XLOC_003011	linc-FYTTD1-3	0	0	0	0	0	0
XLOC_003014	linc-IQCG-2	0	0	0	0	0	0
XLOC_003016	linc-IQCG-4	0	0	0	0	0	0
XLOC_003017	linc-IQCG-5	0	0.131451	0	0	0.238806	0
XLOC_003020	linc-CRBN	0	0	0	0	0	0
XLOC_003021	linc-SUMF1-4	1.73239	0.272779	0.267011	0.295431	0.0873878	0.247187
XLOC_003025	linc-SUMF1-1	0	0	0	0	0	0
XLOC_003026	linc-SUMF1-3	0	0	0	0	0	0
XLOC_003027	linc-SUMF1-2	0	0	0.0167544	0.0186074	0	0
XLOC_003031	linc-SUMF1-9	0	0	0	0	0	0
XLOC_003038	linc-LHFPL4-2	0	0	0	0	0	0
XLOC_003044	linc-ATP2B2-3	0	0	0	0	0	0
XLOC_003045	linc-ATP2B2-2	0	0	0	0	0	0
XLOC_003047	linc-VGLL4	0	0	0	0	0	0
XLOC_003048	linc-TIMP4	0	0	0	0	0	0
XLOC_003050	linc-RPL32	0	0	0	0	0	0
XLOC_003052	linc-NUP210-2	0	0	0	0	0	0
XLOC_003053	linc-XPC-4	0	0	0	0	0	0
XLOC_003055	linc-XPC-2	0	0	0	0	0	0
XLOC_003057	linc-GRIP2-3	0.302803	0.399863	0.246498	0.547521	0.971733	0
XLOC_003061	linc-ANKRD28	0	0	0	0	0.0081489	0
XLOC_003062	linc-RFTN1	0	0	0	0	0	0
XLOC_003063	linc-SATB1-1	0	0	0	0	0	0
XLOC_003064	linc-SATB1-2	0	0	0	0	0	0
XLOC_003065	linc-ZNF385D-1	0	0	0.201363	0	0	0
XLOC_003067	linc-NKIRAS1-1	0	0	0	0	0	0
XLOC_003068	linc-NKIRAS1-2	0	0	0	0	0	0
XLOC_003069	linc-NGLY1-1	0	0	0	0	0	0
XLOC_003070	linc-NGLY1-2	0	0	0	0	0	0
XLOC_003071	linc-EOMES-3	0	0	0	0	0	0
XLOC_003073	linc-EOMES-2	0	0	0	0	0	0
XLOC_003075	linc-AZI2-2	0	0	0	0	0	0
XLOC_003077	linc-DYNC1LI1-2	0	0.091806	0	0	0.31199	0
XLOC_003079	linc-CLASP2-1	1.35771	1.45605	1.47367	0.818327	1.45236	3.59464
XLOC_003080	linc-CLASP2-3	0	0	0	0	0	0
XLOC_003087	linc-SCN11A-2	0	0	0	0	0	0
XLOC_003092	linc-CX3CR1-1	0	0	0	0	0	0
XLOC_003093	linc-CX3CR1-2	0	0	0	0	0	0
XLOC_003094	linc-CX3CR1-3	0	0	0	0	0	0
XLOC_003095	linc-CX3CR1-4	0	0	0	0	0	0
XLOC_003096	linc-CX3CR1-5	0	0	0	0	0	0
XLOC_003100	linc-SEC22C-1	0	0	0	0	0	0
XLOC_003102	linc-C3orf39	0.083592	0.127885	0.0680484	0.302298	0.0670643	0.0948498
XLOC_003103	linc-ANO10-1	0	0	0	0	0	0
XLOC_003104	linc-ANO10-2	0	0	0	0	0	0
XLOC_003111	linc-PRSS42	0.293117	0.0752992	0.17896	0.198753	0.117581	0.249444
XLOC_003114	linc-CDC25A	0	0	0	0	0	0
XLOC_003116	linc-IP6K2	0	0	0	0	0	0
XLOC_003118	linc-NICN1-2	0	0.0915718	0.0531358	0.180292	0.0261826	0
XLOC_003120	linc-CDHR4	0	0	0	0	0	0
XLOC_003123	linc-MON1A-2	0	0	0	0	0	0
XLOC_003125	linc-POC1A-1	0	0	0	0	0	0
XLOC_003130	linc-SFMBT1	1.1875	0.365856	0.491514	0.624627	0.41927	0.783934
XLOC_003131	linc-SELK-2	0	0	0	0	0	0
XLOC_003134	linc-LRTM1-2	0	0	0	0	0	0
XLOC_003135	linc-LRTM1-1	0	0	0	0	0	0
XLOC_003136	linc-WNT5A	0	0	0	0	0	0
XLOC_003140	linc-C3orf67-2	0	0	0	0	0	0
XLOC_003141	linc-C3orf67-3	0	0	0	0	0	0
XLOC_003142	linc-C3orf67-1	0	0	0	0	0	0
XLOC_003145	linc-PSMD6	0	0	0	0	0	0
XLOC_003146	linc-PRICKLE2-1	0	0	0	0	0	0.0545625
XLOC_003147	linc-PRICKLE2-2	0	0	0	0	0	0
XLOC_003148	linc-ADAMTS9-1	0	0	0	0	0	0
XLOC_003149	linc-ADAMTS9-2	0	0	0	0	0	0
XLOC_003150	linc-ADAMTS9-4	0	0	0	0	0	0
XLOC_003151	linc-ADAMTS9-3	0	0	0	0	0	0
XLOC_003152	linc-LRIG1-2	0	0	0	0	0	0
XLOC_003153	linc-LRIG1-1	0	0.0969539	0	0.187217	0	0
XLOC_003155	linc-FRMD4B-1	0	0	0	0	0	0
XLOC_003156	linc-FRMD4B-2	0	0	0	0	0	0
XLOC_003157	linc-PROK2-1	0	0	0	0	0	0
XLOC_003160	linc-RYBP-1	0	0	0	0	0	0
XLOC_003162	linc-RYBP-3	0	0	0	0	0	0
XLOC_003164	linc-CNTN3-1	0	0	0	0	0	0
XLOC_003165	linc-ZNF717-1	0	0	0	0	0	0
XLOC_003166	linc-ZNF717-2	0	0	0	0	0	0
XLOC_003167	linc-ROBO1-3	0	0	0	0	0	0
XLOC_003168	linc-ROBO1-1	0	0	0	0	0	0
XLOC_003169	linc-ROBO1-2	0	0	0	0	0	0
XLOC_003170	linc-GBE1-8	0	0	0	0	0	0
XLOC_003171	linc-GBE1-7	0	0	0	0	0	0
XLOC_003172	linc-GBE1-6	0	0	0	0	0	0
XLOC_003175	linc-GBE1-3	0	0	0	0	0	0
XLOC_003176	linc-GBE1-2	0	0	0	0	0	0
XLOC_003177	linc-GBE1-1	0	0	0	0	0	0
XLOC_003181	linc-DHFRL1-4	0.342769	0	0.0930063	0.249999	0	0
XLOC_003187	linc-GABRR3-2	0	0	0	0	0	0
XLOC_003190	linc-DCBLD2	0	0	0	0	0	0
XLOC_003194	linc-RPL24-2	0	0	0	0	0	0
XLOC_003195	linc-RPL24-1	0	0	0	0	0	0
XLOC_003197	linc-CBLB-12	0	0	0	0	0	0
XLOC_003198	linc-CBLB-11	0	0	0	0	0	0
XLOC_003199	linc-CBLB-10	0	0	0	0	0	0
XLOC_003200	linc-CBLB-2	0	0	0	0	0	0
XLOC_003201	linc-CBLB-1	0	0	0	0	0	0
XLOC_003202	linc-CBLB-4	0.0343664	0	0	0	0	0
XLOC_003203	linc-CBLB-3	0	0	0	0	0	0
XLOC_003204	linc-CBLB-6	0	0.106506	0.149173	0.165677	0.147002	0.415867
XLOC_003206	linc-CBLB-7	0	0	0	0	0	0
XLOC_003208	linc-CBLB-9	0	0	0	0	0	0
XLOC_003209	linc-CBLB-8	0.110975	0.253155	0.0602263	0.364102	0.293424	0.146907
XLOC_003210	linc-KIAA1524-1	0	0	0	0	0	0
XLOC_003211	linc-KIAA1524-2	0	0	0	0	0	0
XLOC_003212	linc-DPPA4-2	0	0	0	0	0	0
XLOC_003217	linc-CCDC80-1	0	0	0	0	0	0
XLOC_003218	linc-CCDC80-2	0	0	0	0	0	0
XLOC_003219	linc-C3orf17-1	0	0	0	0	0	0
XLOC_003220	linc-C3orf17-2	0.0919216	0.0812332	0	0.0277017	0.0491646	0
XLOC_003221	linc-KIAA2018	2.07052	1.45062	2.18125	1.10114	1.95428	1.93477
XLOC_003222	linc-LSAMP-2	0	0	0	0	0	0
XLOC_003223	linc-LSAMP-1	0	0	0	0	0	0
XLOC_003225	linc-LRRC58	0	0	0	0	0	0
XLOC_003226	linc-RABL3-2	0	0.0337123	0	0	0	0
XLOC_003227	linc-RABL3-1	0	0	0	0	0	0
XLOC_003228	linc-HEG1	0.105892	0.248817	0.155163	0.248913	0.203892	0.0240306
XLOC_003233	linc-ALDH1L1-3	0	0	0	0	0	0
XLOC_003234	linc-ALDH1L1-1	0	0	0	0	0	0
XLOC_003235	linc-ALDH1L1-2	0	0	0	0	0	0
XLOC_003239	linc-TXNRD3-2	0	0	0	0	0	0
XLOC_003240	linc-TXNRD3-3	0	0	0.0579566	0.022129	0	0.0277731
XLOC_003242	linc-TPRA1	0	0	0	0	0	0
XLOC_003243	linc-MGLL	0.359916	0	0	0.162696	0	0
XLOC_003245	linc-KIAA1257	0	0	0	0	0	0.280533
XLOC_003248	linc-TMCC1-3	0.27872	0.37373	0.226893	0	0.447224	0.632514
XLOC_003249	linc-TMCC1-2	0	0	0.0514268	0	0	0
XLOC_003250	linc-TMCC1-1	0	0	0	0	0	0
XLOC_003256	linc-NPHP3	0	0	0	0	0	0
XLOC_003259	linc-SLCO2A1-1	0	0	0	0	0	0
XLOC_003260	linc-SLCO2A1-2	0	0.114862	0	0	0	0
XLOC_003261	linc-RYK	0	0.0468263	0.0752258	0.0835455	0	0.0252835
XLOC_003262	linc-ANAPC13	0	0	0	0	0	0
XLOC_003263	linc-KY-1	0	0	0	0	0	0
XLOC_003264	linc-KY-2	0	0	0	0	0	0
XLOC_003266	linc-STAG1	0	0	0	0	0	0
XLOC_003268	linc-NMNAT3-3	0	0	0	0	0	0
XLOC_003269	linc-NMNAT3-2	0	0	0	0	0	0
XLOC_003273	linc-ZIC4-1	0	0	0	0	0	0
XLOC_003274	linc-ZIC4-2	0	0	0	0	0	0
XLOC_003275	linc-ZIC4-3	0	0	0	0	0	0
XLOC_003276	linc-ZIC4-4	0	0	0	0	0	2.66566
XLOC_003280	linc-TM4SF1	0.089119	0	0.145095	0.0805714	0.0714985	0
XLOC_003281	linc-PFN2-1	0	0	0	0	0	0
XLOC_003282	linc-PFN2-3	0	0	0	0	0	0
XLOC_003284	linc-FAM194A	2.63341	0.355219	0.402583	0.633098	0.855343	0.653297
XLOC_003285	linc-SIAH2	0	0	0	0	0	0
XLOC_003286	linc-IGSF10-1	0	0	0	0	0	0
XLOC_003289	linc-IGSF10-2	0	0	0	0	0	0
XLOC_003291	linc-TMEM14E-4	0	0	0	0	0	0
XLOC_003292	linc-TMEM14E-2	0	0.021164	0	0	0	0
XLOC_003293	linc-TMEM14E-3	0	0	0	0	0	0
XLOC_003296	linc-GPR149-3	0	0	0	0	0	0
XLOC_003297	linc-GPR149-4	0	0	0	0	0	0
XLOC_003298	linc-GPR149-1	0	0	0	0	0	0
XLOC_003303	linc-SSR3-3	0	0	0	0.0351946	0	0
XLOC_003304	linc-VEPH1-1	0	0	0	0	0	0
XLOC_003305	linc-VEPH1-2	0	0	0	0	0	0
XLOC_003309	linc-RARRES1-1	0	0	0	0	0	0
XLOC_003310	linc-C3orf57-5	0	0	0	0	0	0
XLOC_003312	linc-C3orf57-2	0	0	0	0	0	0
XLOC_003313	linc-C3orf57-1	0	0	0	0	0	0
XLOC_003314	linc-C3orf57-4	0	0	0	0	0	0
XLOC_003315	linc-SI	0	0	0	0	0	0
XLOC_003316	linc-SLITRK3	0	0	0	0	0	0
XLOC_003317	linc-BCHE-3	0	0	0	0	0	0
XLOC_003318	linc-BCHE-2	0	0	0	0	0	0
XLOC_003319	linc-BCHE-1	0	0	0	0	0	0
XLOC_003320	linc-BCHE-4	0	0	0	0	0	0
XLOC_003321	linc-PDCD10	0	0	0	0	0	0
XLOC_003322	linc-GOLIM4	0	0	0	0	0	0
XLOC_003323	linc-LRRC31-1	0	0.0241311	0.0374763	0.0832422	0	0
XLOC_003326	linc-PLD1	0	0	0	0	0	0
XLOC_003327	linc-TNFSF10	0	0	0	0.0435441	0	0.027325
XLOC_003330	linc-SPATA16-2	0	0	0	0	0	0
XLOC_003331	linc-SPATA16-1	0	0.0808198	0	0.206921	0.0918094	0
XLOC_003333	linc-TBL1XR1-3	0	0	0	0	0	0
XLOC_003337	linc-ZMAT3	0	0	0	0	0	0
XLOC_003338	linc-GNB4-2	0	0	0	0	0	0
XLOC_003341	linc-CCDC39-1	0	0	0	0	0	0
XLOC_003343	linc-DNAJC19-6	0	0	0	0	0	0
XLOC_003344	linc-DNAJC19-2	0	0	0	0	0	0
XLOC_003345	linc-DNAJC19-3	0	0	0	0	0	0
XLOC_003346	linc-DNAJC19-4	0	0	0	0	0	0
XLOC_003347	linc-DNAJC19-5	0	0	0	0	0	0
XLOC_003349	linc-DNAJC19-8	0.0843195	0	0	0	0	0.0478376
XLOC_003350	linc-DNAJC19-1	0	0	0	0	0	0
XLOC_003351	linc-DCUN1D1	0	0	0	0	0	0
XLOC_003354	linc-THPO-2	0	0	0	0	0	0
XLOC_003355	linc-THPO-1	0	0	0	0	0	0
XLOC_003358	linc-DGKG	0	0	0	0	0	0
XLOC_003361	linc-RFC4	0.151664	0.102418	0.0705503	0.176295	0.034765	0
XLOC_003364	linc-BCL6-5	0	0	0	0	0	0
XLOC_003365	linc-BCL6-6	0	0	0	0	0	0
XLOC_003366	linc-BCL6-3	0	0	0	0	0	0
XLOC_003367	linc-BCL6-4	0	0	0	0	0	0
XLOC_003370	linc-TMEM207-2	0	0	0	0	0	0
XLOC_003371	linc-TMEM207-1	0	0	0	0	0	0
XLOC_003372	linc-TMEM207-3	0	0	0	0	0	0
XLOC_003374	linc-UTS2D-2	0	0	0	0	0	0
XLOC_003375	linc-UTS2D-1	0	0	0	0	0	0
XLOC_003378	linc-ATP13A4-2	1.01387	0.791514	0.412674	0.458315	0	0.575208
XLOC_003380	linc-ATP13A4-3	0	0.014213	0	0.0483261	0.0214421	0
XLOC_003383	linc-ATP13A4-6	0	0.141163	0	0	0	0
XLOC_003384	linc-ATP13A4-7	0	0	0	0	0	0
XLOC_003385	linc-ATP13A4-8	0.136865	0.201352	0.433892	0.647519	0.364807	0
XLOC_003386	linc-LSG1-1	0	0	0	0	0	0
XLOC_003387	linc-LSG1-2	0	0	0	0	0	0
XLOC_003397	linc-TNK2-1	0.0124261	0.0200404	0.0151733	0.0149791	0.0149539	0
XLOC_003399	linc-WDR53-1	0	0.808062	1.98976	0.471527	0.41843	0
XLOC_003400	linc-WDR53-2	0	0	0	0	0	0
XLOC_003402	linc-DLG1-2	0	0	0	0	0	0
XLOC_003403	linc-DLG1-1	0	0	0.148019	0	0	0
XLOC_003405	linc-BDH1-3	0.504278	0.859046	0.468845	0.855155	0.993145	0.583674
XLOC_003406	linc-BDH1-2	0.978781	1.34809	1.3127	1.39008	1.43727	1.17726
XLOC_003407	linc-BDH1-1	0.0557827	0.0580596	0.0454102	0.0504325	0.0447534	0.379772
XLOC_003410	linc-IQCG-1	0	0	0	0	0	0
XLOC_003411	linc-PDE6B	0	0	0	0	0	0
XLOC_003416	linc-FGFRL1	0.0469934	0.0492304	0.0765104	0.0849724	0.150808	0.106645
XLOC_003417	linc-MAEA-4	0	0	0	0	0	0
XLOC_003419	linc-MAEA-2	0	0	0	0	0	0
XLOC_003422	linc-TACC3	0	0	0	0	0	0
XLOC_003425	linc-SH3BP2	0	0	0	0	0	0
XLOC_003427	linc-ADRA2C-5	0	0	0	0	0	0
XLOC_003428	linc-ADRA2C-4	0	0	0	0	0	0.112567
XLOC_003429	linc-ADRA2C-3	0	0	0	0	0	0
XLOC_003430	linc-ADRA2C-2	0	0	0	0	0	0
XLOC_003431	linc-ADRA2C-1	0	0	0	0	0	0
XLOC_003433	linc-MSX1-1	0.0329604	0.0348926	0.0536631	0	0.132217	0.0747987
XLOC_003434	linc-STK32B-2	0	0	0	0	0	0
XLOC_003435	linc-STK32B-1	0	0	0	0	0	0
XLOC_003438	linc-MAN2B2-2	0.0294311	0.0468586	0.047917	0	0	0.0333947
XLOC_003440	linc-S100P	0.0236671	0.0126151	0.0577988	0.827495	0.0759505	2.41625
XLOC_003441	linc-KIAA0232	0	0.433408	0	0.519773	1.84497	1.30468
XLOC_003444	linc-C4orf23-2	0	0	0	0	0	0
XLOC_003447	linc-GPR78-1	0	0	0	0	0	0
XLOC_003448	linc-USP17	0	0	0	0	0	0
XLOC_003449	linc-CPEB2-16	0	0.0196143	0	0	0	0
XLOC_003450	linc-CPEB2-15	0	0	0	0	0	0
XLOC_003452	linc-CPEB2-14	0	0	0	0	0	0
XLOC_003453	linc-CPEB2-13	0	0	0	0	0	0
XLOC_003454	linc-CPEB2-12	0	0	0	0	0	0
XLOC_003455	linc-CPEB2-11	0	0	0	0	0	0
XLOC_003457	linc-CPEB2-10	0	0	0	0	0	0
XLOC_003458	linc-CPEB2-9	0	0	0	0	0	0
XLOC_003460	linc-CPEB2-7	0	0	0	0	0	0
XLOC_003461	linc-CPEB2-6	0	0	0	0	0	0
XLOC_003462	linc-CPEB2-5	0	0	0	0	0	0
XLOC_003463	linc-CPEB2-4	0	0	0	0	0	0
XLOC_003464	linc-CPEB2-3	0	0	0	0	0	0
XLOC_003465	linc-CPEB2-2	0	0	0	0	0	0
XLOC_003466	linc-CPEB2-1	0	0	0	0	0	0
XLOC_003468	linc-CLRN2-4	0.539884	0.171601	0.732492	0.162701	0.14438	0
XLOC_003469	linc-CLRN2-3	2.13214	2.05229	2.16959	1.44573	1.28293	3.62892
XLOC_003471	linc-CLRN2-1	0	0	0	0	0	0
XLOC_003473	linc-SOD3-3	0	0	0	0	0	0
XLOC_003474	linc-SOD3-2	0	0	0	0	0	0
XLOC_003475	linc-SOD3-1	0	0.301203	0	0	0	0
XLOC_003477	linc-SLC34A2	0	0	0	0	0	0
XLOC_003479	linc-RBPJ	0	0	0	0	0	0
XLOC_003480	linc-STIM2-4	0	0	0	0	0	0
XLOC_003481	linc-STIM2-3	0	0	0	0	0	0
[truncated: 6,263 more rows]

## Sheet: Expressed
Gene_ID	lincRNA_ID	BT474_P1	BT474_P2	BT474_P3	BT474_R1	BT474_R2	BT474_R3	Mean_FPKM_Parental	STDEV_FPKM_Parental	Mean_FPKM_Resistant	STDEV_FPKM_Resistant	Fold_Change	p_value
XLOC_002620	linc-MOBP	0.540953	0.414855	0.88073	0	0	0	0.612179	0.240966	0	0	0	0.0479607
XLOC_003908	linc-PPARGC1A	0.685397	0.490809	0.55795	0	0	0	0.578052	0.0988392	0	0	0	0.0096053
XLOC_008452	linc-ANKRD30A-1	0.839519	0.282568	0.683414	0	0	0	0.601834	0.287298	0	0	0	0.0682735
XLOC_010228	linc-RILPL1-2	0.461345	0.369247	1.12668	0	0	0	0.652424	0.413291	0	0	0	0.111777
XLOC_014418	linc-ODF3B	0.644619	0.705146	0.524755	0	0	0	0.62484	0.0918076	0	0	0	0.00711936
XLOC_007996	linc-FAAH2-2	0.77796	0.708996	2.34511	0	0	0.176546	1.27736	0.925345	0.0588487	0.101929	0.0460707	0.124453
XLOC_002951	linc-VPS8-3	0.459634	0.595125	0.623611	0.138516	0	0	0.559457	0.0876144	0.046172	0.0799722	0.0825301	0.0335326
XLOC_003811	linc-HELT-2	4.02935	0.390433	4.37348	1.2143	0	0	2.93109	2.20699	0.404767	0.701076	0.138094	0.161061
XLOC_006699	linc-ERI1-3	2.27695	0.564208	12.9749	0	0	2.58359	5.27202	6.72563	0.861197	1.49164	0.163352	0.282839
XLOC_000638	linc-SDCCAG8	0.516372	0.350761	0.420355	0.233423	0	0	0.429163	0.0831561	0.0778077	0.134767	0.181301	0.012507
XLOC_008373	linc-ITIH2-7	0.399103	0.553227	0.56856	0.090206	0.0800481	0.113213	0.506963	0.0937239	0.094489	0.0169922	0.186382	0.0155497
XLOC_004864	linc-CD180-13	0.316475	0.414314	0.515256	0.286121	0	0	0.415348	0.0993945	0.0953737	0.165192	0.229623	0.162651
XLOC_014161	linc-AIFM3	0.935052	0.608751	1.52237	0	0.750174	0	1.02206	0.462982	0.250058	0.433113	0.244661	0.253904
XLOC_011280	linc-TLN2-1	0.614186	0.756555	0.49947	0	0.492246	0	0.623404	0.12879	0.164082	0.284198	0.263203	0.0467646
XLOC_007858	linc-NAIF1	0.611175	0.426081	1.47848	0.186473	0.282563	0.199277	0.838579	0.561845	0.222771	0.0521756	0.265653	0.213113
XLOC_008873	linc-DYDC1-5	0.652256	0.608845	1.27492	0.330502	0.146639	0.207393	0.84534	0.37266	0.228178	0.0936772	0.269924	0.114346
XLOC_003021	linc-SUMF1-4	1.73239	0.272779	0.267011	0.295431	0.0873878	0.247187	0.757393	0.844377	0.210002	0.108892	0.277269	0.345682
XLOC_003810	linc-HELT-3	0.573123	0.686065	1.02642	0.207261	0.183922	0.260123	0.761869	0.235964	0.217102	0.0390421	0.28496	0.0435383
XLOC_012389	linc-TMEM220-2	0.333564	0.595456	0.475199	0.15078	0.0668972	0.189237	0.468073	0.131091	0.135638	0.0625597	0.28978	0.0833332
XLOC_002840	linc-GRK7	0.391049	0.369005	0.477502	0.176771	0	0.221857	0.412519	0.0573464	0.132876	0.117261	0.322109	0.0262796
XLOC_002420	linc-PDE1A	1.59644	1.08183	0.825641	0.360831	0.320199	0.452861	1.16797	0.392553	0.377964	0.0679702	0.323607	0.0869215
XLOC_002384	linc-STK39-3	0.531174	1.05889	2.26173	0.218285	0.503638	0.558264	1.28393	0.886955	0.426729	0.182572	0.332361	0.183679
XLOC_002821	linc-COL6A5-4	3.57902	1.1811	0.728379	0.808938	0	1.01526	1.8295	1.53194	0.608066	0.53661	0.332367	0.300634
XLOC_010477	linc-UBAC2-2	2.02372	1.14789	0.268381	0.559851	0.475878	0.224347	1.14666	0.87767	0.420025	0.174586	0.366302	0.218932
XLOC_000471	linc-PAPPA2-1	0.627031	0.436362	0.549991	0.173861	0.425304	0	0.537795	0.0959178	0.199722	0.213828	0.371372	0.17842
XLOC_005715	linc-LRFN2-1	0.357318	0.407639	0.378574	0.242284	0.107501	0.10136	0.381177	0.0252613	0.150382	0.079649	0.394519	0.058209
XLOC_004848	linc-SGTB-3	0.482595	0.331407	0.392859	0.218154	0	0.273794	0.402287	0.0760337	0.163983	0.144712	0.407626	0.0627332
XLOC_006311	linc-UBE3C-4	1.21594	0.451026	0.989842	1.09932	0	0	0.885603	0.392967	0.36644	0.634693	0.413775	0.178039
XLOC_003002	linc-OSTalpha-1	2.14433	1.09983	4.86378	0.561888	1.65355	1.21702	2.70265	1.9431	1.14415	0.549467	0.423345	0.327452
XLOC_008269	linc-CLIC2-2	0.31791	0.693027	0.776388	0	0.76516	0	0.595775	0.244221	0.255053	0.441765	0.428103	0.299154
XLOC_002353	linc-MMADHC-3	0.631193	0.387744	0.653959	0.20751	0.322251	0.195327	0.557632	0.147567	0.241696	0.0700281	0.433433	0.128365
XLOC_000160	linc-GUCA2B	8.2987	3.1622	7.20597	12.5046	15.9789	13.1829	6.22229	2.70585	13.8888	1.84158	0.448008	0.0999887
XLOC_001822	linc-CPO-2	0.324887	0.391879	0.925665	0.293727	0.260651	0.184321	0.547477	0.329229	0.246233	0.05611	0.44976	0.307551
XLOC_004565	linc-SLC25A48-1	1.02262	0.595024	0.836637	0.460722	0.0764506	0.596783	0.818094	0.2144	0.377985	0.269853	0.462032	0.0487542
XLOC_003378	linc-ATP13A4-2	1.01387	0.791514	0.412674	0.458315	0	0.575208	0.739353	0.303973	0.344508	0.304023	0.465959	0.30257
XLOC_013560	linc-PTPN1-2	0.468034	0.494028	0.419357	0.423376	0.119458	0.110518	0.460473	0.0379054	0.217784	0.178104	0.472957	0.137785
XLOC_005244	linc-MICA-2	0.962663	0.593269	0.438971	0.350134	0.324696	0.274325	0.664968	0.269107	0.316385	0.0385818	0.47579	0.123444
XLOC_001857	linc-IGFBP2-2	7.01947	4.15187	6.6767	2.80769	3.73728	2.08111	5.94935	1.56607	2.87536	0.830156	0.483307	0.147762
XLOC_006126	linc-ZNF107-3	1.29902	1.84407	1.23371	0.978687	0.781631	0.36849	1.45893	0.335133	0.709603	0.31141	0.486385	0.0776367
XLOC_009926	linc-FAM101A-3	3.46238	0.0981218	1.48837	0.263491	1.8641	0.357436	1.68296	1.69055	0.828342	0.898222	0.492195	0.613009
XLOC_013853	linc-POTED-7	0.641639	0.349043	0.261164	0	0.257387	0.364026	0.417282	0.199205	0.207138	0.187143	0.496397	0.445374
XLOC_002452	linc-SATB2-2	3.05245	2.08146	3.49605	0.744115	1.84713	1.73255	2.87665	0.723495	1.44127	0.606462	0.501021	0.146914
XLOC_006312	linc-UBE3C-3	0.472828	0.760039	0.577362	0	0.379341	0.536506	0.60341	0.145366	0.305282	0.275814	0.505929	0.151281
XLOC_004273	linc-ADCY2-8	1.16409	0.560172	0.812253	0.451044	0.266835	0.566082	0.845505	0.303329	0.427987	0.15095	0.506191	0.106513
XLOC_008855	linc-AGAP5-1	0.686755	0.611881	1.32776	0.543276	0.413228	0.389622	0.875465	0.393484	0.448709	0.0827439	0.512537	0.237672
XLOC_007177	linc-SLC25A32-1	2.66859	2.12446	3.02495	1.13473	1.61746	1.30848	2.606	0.453496	1.35356	0.244502	0.5194	0.0796864
XLOC_013942	linc-WRB-2	0.679837	0.482959	0.374384	0.233946	0.246348	0.326992	0.512393	0.154839	0.269095	0.050522	0.525173	0.168828
XLOC_011907	linc-XPO6	1.20605	1.67215	1.86289	0.894669	0.942783	0.666694	1.58036	0.337903	0.834715	0.147486	0.528179	0.10013
XLOC_003483	linc-STIM2-1	0.990422	1.24302	2.03002	0.715585	0.963676	0.623189	1.42115	0.542208	0.767483	0.176076	0.540042	0.224734
XLOC_002652	linc-PPM1M-2	0.666333	0.424844	0.745847	0.451812	0.267285	0.283512	0.612341	0.167174	0.334203	0.102175	0.545779	0.0969626
XLOC_000643	linc-VN1R5-3	0.718144	0.770962	0.427009	0.461836	0.256987	0.331245	0.638705	0.185226	0.350023	0.103707	0.548019	0.141266
XLOC_012502	linc-PRR15L	0.37176	0.627042	0.302632	0	0.298256	0.421826	0.433811	0.170875	0.240027	0.216858	0.553299	0.342397
XLOC_002952	linc-VPS8-2	0.633425	0.785378	1.16313	0.44857	0.613125	0.391296	0.860644	0.272756	0.48433	0.115157	0.562753	0.197434
XLOC_000915	linc-BARHL2	0.642724	0.438434	0.678552	0.47962	0.113022	0.413267	0.58657	0.129534	0.335303	0.195339	0.571633	0.03376
XLOC_008370	linc-ITIH2-10	1.34887	1.04448	1.749	1.3903	0.31296	0.665393	1.38078	0.353343	0.789551	0.549297	0.571814	0.217132
XLOC_014141	linc-CECR2-3	1.14043	0.813236	0.705561	0.65987	0.402575	0.465845	0.886409	0.226481	0.50943	0.134071	0.574712	0.0341744
XLOC_001856	linc-IGFBP2-3	67.8501	42.3481	58.8362	35.5633	31.669	31.5984	56.3448	12.9323	32.9436	2.26903	0.584678	0.0697322
XLOC_012568	linc-ABCA5-3	0.873709	0.84743	0.742375	0.299699	0.483378	0.659007	0.821171	0.0694931	0.480695	0.179669	0.585377	0.138858
XLOC_012894	linc-ZNF516-3	0.610804	0.702048	0.628847	0.438528	0.40356	0.305764	0.647233	0.0483208	0.382617	0.0688151	0.591159	0.0297779
XLOC_011856	linc-PRSS22	1.14343	0.464434	1.25006	0.365963	0.558864	0.765487	0.952641	0.426148	0.563438	0.199801	0.591448	0.268031
XLOC_011609	linc-ADAMTS17	1.33125	0.529037	1.05019	0.643801	0.665221	0.424627	0.970159	0.40705	0.577883	0.133155	0.595658	0.276723
XLOC_007981	linc-GAGE10	14.2916	8.92827	13.2961	8.12167	6.22432	7.41316	12.172	2.8529	7.25305	0.958755	0.59588	0.0473821
XLOC_009079	linc-MYOD1	3.42216	1.81906	2.48734	1.32597	1.76499	1.52548	2.57619	0.805235	1.53881	0.219813	0.597322	0.22115
XLOC_004459	linc-POLR3G-8	0.702813	0.442734	0.630483	0.30009	0.266297	0.50217	0.59201	0.13424	0.356186	0.12755	0.601655	0.108201
XLOC_012161	linc-TP53I13	0.48733	1.31444	1.14664	0.619915	1.00024	0.184315	0.982803	0.437218	0.60149	0.408274	0.612015	0.353108
XLOC_003284	linc-FAM194A	2.63341	0.355219	0.402583	0.633098	0.855343	0.653297	1.1304	1.30186	0.713913	0.122898	0.631555	0.652692
XLOC_000939	linc-DBT-3	1.18699	1.28918	2.11127	1.0132	0.767778	1.11842	1.52915	0.506716	0.966466	0.179932	0.63203	0.141192
XLOC_005323	linc-TMEM14A-1	4.97421	6.03111	5.89458	3.88237	2.81203	4.01545	5.6333	0.574856	3.56995	0.659742	0.633723	0.0798672
XLOC_011036	linc-TBPL2-3	2.79165	2.13226	1.8168	1.07198	1.69907	1.5426	2.2469	0.497434	1.43788	0.326396	0.63994	0.219119
XLOC_000648	linc-NLRP3-3	1.20309	1.02552	1.01315	0.712632	0.898652	0.470731	1.08059	0.106271	0.694005	0.214568	0.642248	0.0978472
XLOC_007925	linc-VCX3B-2	0.615392	0.488194	1.80346	0.445095	0.592461	0.837924	0.969015	0.725444	0.62516	0.198445	0.64515	0.395949
XLOC_011051	linc-ESR2	0.591493	0.301438	0.550294	0.305578	0.33896	0.287637	0.481075	0.156928	0.310725	0.0260457	0.645897	0.243558
XLOC_007053	linc-DUSP26-5	0.262274	0.572086	0.841182	0.433276	0.660745	0	0.558514	0.289693	0.364674	0.335672	0.652936	0.610939
XLOC_008386	linc-CELF2-5	7.57774	7.51436	8.14267	5.34374	5.22835	4.81503	7.74492	0.345913	5.12904	0.277994	0.662245	0.018041
XLOC_011298	linc-THSD4	3.5655	2.42465	3.95796	1.17219	1.95036	3.494	3.31604	0.796514	2.20552	1.18175	0.665106	0.225521
XLOC_008922	linc-PDZD7	1.86038	2.24615	2.76165	1.58301	1.75594	1.24172	2.28939	0.452188	1.52689	0.261663	0.666941	0.185226
XLOC_004829	linc-ANKRD55-6	0.428064	0.575168	0.629288	0.561184	0	0.527641	0.544173	0.104131	0.362942	0.314764	0.66696	0.476007
XLOC_000010	linc-SAMD11-2	1.92835	1.27604	1.25582	0.871698	1.23766	0.875219	1.48674	0.382582	0.994859	0.210279	0.669156	0.241871
XLOC_007879	linc-TSC1-2	0.994264	0.655294	0.323754	0.17978	0.478607	0.6769	0.657771	0.335262	0.445096	0.250248	0.676673	0.59304
XLOC_006752	linc-LEPROTL1-7	0.871889	0.353974	2.48418	1.1824	0.34975	0.989311	1.23668	1.11097	0.840487	0.435819	0.679631	0.55054
XLOC_011855	linc-PRSS27	0.67085	0.805581	0.712885	0.345036	0.359687	0.786931	0.729772	0.0689347	0.497218	0.251006	0.681333	0.277093
XLOC_000441	linc-FCGR2A	2.64244	3.16733	2.65301	3.70294	4.41662	4.29757	2.82093	0.300041	4.13904	0.382339	0.681541	0.0166195
XLOC_005939	linc-THBS2-3	1.98596	2.07226	2.21664	1.49227	1.39864	1.38974	2.09162	0.116552	1.42688	0.0568011	0.682191	0.0203454
XLOC_006123	linc-ZNF107-6	2.00977	2.96874	2.86315	1.678	1.98464	1.68959	2.61389	0.525837	1.78408	0.17379	0.682538	0.0828388
XLOC_006349	linc-C7orf28B	0.337399	0.405238	0.411991	0	0.406033	0.382838	0.384876	0.0412547	0.262957	0.228023	0.683225	0.376449
XLOC_009724	linc-FAM113B-4	0.839519	0.847704	0.683414	0	0.67353	0.952581	0.790212	0.0925806	0.542037	0.489715	0.685938	0.521671
XLOC_003663	linc-METTL14-1	3.42912	0.860053	2.79149	0	0	4.86367	2.36022	1.33773	1.62122	2.80804	0.686895	0.687647
XLOC_013697	linc-GGTLC1-2	0.409732	0.374962	0.361339	0.354999	0.260237	0.174342	0.382011	0.0249547	0.263193	0.0903648	0.688966	0.0898233
XLOC_011219	linc-BUB1B	4.76083	3.94852	3.10838	2.76211	0.889748	4.50905	3.93924	0.826264	2.7203	1.81001	0.690565	0.46047
XLOC_010319	linc-NUPL1-2	0.727993	0.832557	2.10184	1.13411	0.654449	0.75744	1.2208	0.764795	0.848666	0.252508	0.695174	0.544698
XLOC_009371	linc-TMEM41B	1.06264	0.878798	0.903714	0.293273	0.525328	1.16817	0.948384	0.0997298	0.662257	0.453236	0.6983	0.44129
XLOC_005566	-	0.389347	0.321578	0.31695	0.352004	0.156183	0.220891	0.342625	0.0405286	0.243026	0.0997694	0.709306	0.114776
XLOC_005289	linc-UBR2-2	1.99965	0.783487	0.813912	1.3559	1.20321	0	1.19902	0.693536	0.853037	0.742686	0.711447	0.46466
XLOC_005956	linc-HEATR2-4	0.517272	0.30995	0.252652	0.374127	0.165999	0.234774	0.359958	0.139218	0.2583	0.10604	0.717584	0.136006
XLOC_013256	linc-ZNF682-1	0.399191	0.515274	0.487445	0.240603	0.320264	0.452952	0.467303	0.0606059	0.33794	0.107272	0.72317	0.116849
XLOC_002323	linc-LOC150786	1.66503	1.85122	1.25812	1.70493	0.980467	0.783587	1.59146	0.303318	1.15633	0.485194	0.726585	0.240612
XLOC_013042	linc-CEBPG	1.06515	1.02301	1.26966	0.58467	0.824027	1.03594	1.11927	0.131932	0.814879	0.225774	0.728043	0.0752979
XLOC_006588	linc-NDUFA5-2	0.7726	0.349646	0.279528	0.543276	0.482099	0	0.467258	0.266748	0.341792	0.297577	0.731484	0.435632
XLOC_007085	linc-OPRK1-4	1.16145	1.14475	1.23438	0.875044	0.957692	0.768756	1.18019	0.0476641	0.867164	0.0947142	0.734764	0.0616035
XLOC_009899	linc-RNFT2-2	1.53155	2.98346	2.90912	0.923106	1.63831	2.89636	2.47471	0.817646	1.81926	0.998994	0.73514	0.231059
XLOC_001327	linc-RSAD2-2	3.19288	2.66643	3.89162	2.43046	2.06509	2.67732	3.25031	0.614611	2.39096	0.308021	0.735609	0.0426815
XLOC_008225	linc-RHOXF1-4	0.304897	0.546741	0.583722	0.288387	0.268251	0.500691	0.478453	0.151437	0.352443	0.128781	0.73663	0.250166
XLOC_004209	linc-ACSL1-2	0.453663	0.335043	0.369306	0.300516	0.259974	0.294147	0.386004	0.0610475	0.284879	0.0218022	0.738021	0.0602436
XLOC_009509	linc-LRRC32-2	1.93562	1.94807	1.95693	1.39985	1.619	1.34594	1.94687	0.0107053	1.45493	0.144623	0.747316	0.0281199
XLOC_001406	linc-MRPL33	1.57627	0.689343	0.40353	1.73748	0.142029	0.120519	0.889714	0.611507	0.666676	0.927406	0.749315	0.393443
XLOC_007506	linc-ACTL7A-10	0.901397	0.423552	0.50196	0.587921	0.372655	0.42164	0.60897	0.256266	0.460739	0.112834	0.756587	0.216243
XLOC_010707	linc-GPR183-3	0.669884	0.49338	0.481781	0.206355	0.403751	0.635206	0.548348	0.105413	0.415104	0.214651	0.757008	0.535098
XLOC_006058	linc-CDK13-1	1.53359	0.604756	0.787205	1.30161	0.385014	0.530992	0.975184	0.492123	0.739205	0.492495	0.758017	0.00205595
XLOC_013670	linc-RBBP9-2	2.55374	1.52066	1.75064	1.21516	1.83315	1.37258	1.94168	0.542389	1.47363	0.321148	0.758946	0.431342
XLOC_007057	linc-C8orf86-1	0.585513	0.229713	0.516359	0.264678	0.469746	0.27682	0.443862	0.188654	0.337081	0.115051	0.759429	0.603819
XLOC_011577	linc-CIB1-3	1.09851	0.340875	1.79111	1.10751	1.34627	0	1.07683	0.72536	0.817927	0.718335	0.759568	0.781678
XLOC_011819	linc-MAP1LC3B-2	1.03561	1.40675	1.57193	0.468123	0.415412	2.19003	1.3381	0.274672	1.02452	1.0097	0.765656	0.581818
XLOC_011624	linc-CLDN9	0.810988	1.28002	1.268	0.934373	0.755882	0.903029	1.11967	0.267393	0.864428	0.095301	0.772039	0.320381
XLOC_010885	linc-FLRT2-5	0.424979	0.472204	0.395378	0.384218	0.340953	0.27555	0.430854	0.0387484	0.333574	0.0547085	0.774216	0.0759239
XLOC_011181	linc-C15orf2-1	2.58889	2.3591	3.36562	2.24556	2.98395	1.20743	2.7712	0.527446	2.14565	0.892464	0.774265	0.523299
XLOC_005185	linc-GMPR	1.06464	0.302392	0.288892	1.28337	0	0	0.551975	0.444032	0.42779	0.740954	0.775017	0.544249
XLOC_013207	linc-PTPRS-2	6.98581	7.4278	7.89618	5.54113	5.83103	6.00504	7.4366	0.455249	5.7924	0.234355	0.778905	0.00629247
XLOC_011064	linc-MAP3K9-1	2.03487	2.9491	3.01903	1.99446	2.61657	1.6237	2.66767	0.549132	2.07824	0.50171	0.779049	0.288552
XLOC_005748	linc-KLHL31-1	2.56181	2.24567	1.73995	1.3318	2.20018	1.63277	2.18248	0.414558	1.72158	0.44095	0.788821	0.353877
XLOC_010017	linc-KLRC1	0.562833	0.873672	0.94499	1.01771	0.423329	0.43906	0.793832	0.203204	0.6267	0.338716	0.789462	0.645199
XLOC_005915	linc-PARK2-4	12.5189	8.51569	10.3125	5.01892	6.32504	13.4955	10.449	2.00509	8.27982	4.56388	0.792401	0.554669
XLOC_011755	linc-BEAN1	1.01148	0.536236	1.947	0.623039	1.32872	0.823114	1.16491	0.717787	0.924958	0.363697	0.79402	0.709166
XLOC_005492	linc-UTRN	0.313146	0.419543	0.594809	0.566224	0.251231	0.236879	0.442499	0.142228	0.351445	0.186143	0.794226	0.664133
XLOC_008100	linc-ZBED1-4	0.261377	0.270159	0.368837	0	0.419423	0.296495	0.300124	0.0596687	0.238639	0.215614	0.795135	0.655986
XLOC_009575	linc-BCL9L	1.27164	0.970238	2.07037	1.43709	1.27527	0.72145	1.43742	0.568493	1.1446	0.375287	0.796292	0.635876
XLOC_014300	linc-DGCR6L	3.02803	2.66575	4.68346	3.55889	2.67227	2.0615	3.45908	1.0757	2.76422	0.752918	0.79912	0.55011
XLOC_002209	linc-TRIM43B-2	3.11528	0.963758	1.49368	2.44586	1.24966	0.78472	1.85757	1.12097	1.49341	0.856976	0.80396	0.37926
XLOC_008914	linc-TCTN3	0.522446	0.166713	1.13413	0.314891	0.558864	0.592806	0.607763	0.489319	0.488854	0.151609	0.804349	0.705744
XLOC_004804	linc-SEPP1-1	0.54934	0.653588	0.534812	0.431227	0.578592	0.388815	0.579247	0.06479	0.466211	0.099608	0.804858	0.0317997
XLOC_008528	linc-C10orf57-5	1.71664	0.859655	4.37647	2.20361	0.738582	2.67136	2.31759	1.83381	1.87118	1.00836	0.807384	0.564989
XLOC_002746	linc-CCDC54	0.972914	1.13202	0.851737	1.0056	0.555785	0.839486	0.985557	0.140569	0.80029	0.227455	0.812018	0.444143
XLOC_011221	linc-BAHD1	1.1287	1.04518	1.8115	1.28026	0.811477	1.14768	1.32846	0.420404	1.07981	0.24165	0.812825	0.401741
XLOC_012393	linc-HS3ST3A1-1	0.55597	0.676988	0.205217	0.329132	0.55041	0.299812	0.479392	0.245031	0.393118	0.137006	0.820035	0.459471
XLOC_011997	linc-NOB1	1.25423	1.14314	1.19118	0.831552	1.11805	0.9962	1.19618	0.0557137	0.981934	0.143781	0.820889	0.203938
XLOC_002636	linc-KLHL18-3	1.81991	0.700689	1.42156	1.00869	1.45725	0.774085	1.31405	0.567303	1.08001	0.347122	0.821891	0.684384
XLOC_013621	linc-TBC1D20	1.3695	1.25528	1.20403	1.3372	0.83503	0.994519	1.27627	0.0847084	1.05558	0.256594	0.827084	0.187912
XLOC_004122	linc-SH3D19	1.28617	0.757198	2.09319	1.71544	1.00493	0.710638	1.37885	0.672801	1.14367	0.516569	0.829435	0.722647
XLOC_008461	linc-BMS1-4	2.07035	2.07467	5.15586	1.48041	2.05063	4.19231	3.10029	1.78017	2.57445	1.42982	0.830389	0.194036
XLOC_009299	linc-OAF-6	2.10065	2.15606	2.5045	2.67495	2.12562	0.816234	2.25374	0.218927	1.87227	0.954907	0.830739	0.629542
XLOC_013044	linc-KCTD15	1.46384	1.08403	0.595824	1.32344	0.88081	0.415247	1.0479	0.435135	0.873166	0.454145	0.833254	0.0108711
XLOC_013424	linc-ZNF814	2.49939	2.51955	4.25424	2.46509	3.46355	1.80472	3.09106	1.00739	2.57779	0.835137	0.833949	0.661373
XLOC_001531	linc-TET3	2.79377	3.64218	4.54856	2.16499	2.56159	4.52861	3.6615	0.877555	3.08506	1.26578	0.842567	0.201501
XLOC_003803	linc-C4orf41	3.79697	1.84518	0.618188	1.37312	3.04624	0.861666	2.08678	1.6031	1.76034	1.14261	0.843569	0.791827
XLOC_011686	linc-PRR14-1	0.84592	0.346015	1.03294	0.382393	1.018	0.479922	0.741625	0.35514	0.626772	0.342305	0.845133	0.798249
XLOC_012912	linc-CIRBP	0.257238	0.466249	0.628218	0.232566	0.619132	0.291882	0.450568	0.185986	0.381193	0.208184	0.846028	0.675482
XLOC_005143	linc-PPP1R3G	1.18891	1.19923	1.15383	0.736917	1.33746	0.940941	1.18066	0.0237987	1.00511	0.30537	0.851311	0.413447
XLOC_002867	linc-TM4SF4-1	1.69359	0.883082	2.34007	2.59888	1.02811	0.581629	1.63891	0.730031	1.40287	1.05956	0.855977	0.793841
XLOC_001808	linc-CASP10-2	8.74253	3.87893	5.8481	4.90139	6.20424	4.72089	6.15652	2.44643	5.27551	0.809354	0.856898	0.670382
XLOC_011623	linc-KCTD5	0.603672	0.430371	0.579175	0.31187	0.484314	0.587118	0.537739	0.093787	0.461101	0.139084	0.85748	0.552835
XLOC_011535	linc-PEAK1	2.23278	1.16005	0.948474	2.41885	1.30619	0	1.4471	0.688592	1.24168	1.21071	0.858046	0.636024
XLOC_012530	linc-COIL-2	2.65297	1.80504	5.27389	2.3901	4.84162	1.121	3.24397	1.80837	2.78424	1.89136	0.858283	0.845425
XLOC_000626	linc-GGPS1-2	1.04316	0.82467	0.730302	0.6979	0.753216	0.781207	0.866044	0.16048	0.744108	0.0423938	0.859203	0.407129
XLOC_013274	linc-ZNF99-6	9.1025	7.30404	7.66621	6.09133	7.59424	7.01591	8.02425	0.951188	6.90049	0.758073	0.859955	0.370957
XLOC_004316	linc-CDH6-11	0.284809	0.562732	0.556521	0.416835	0.274195	0.517062	0.468021	0.158696	0.402697	0.122049	0.860426	0.646153
XLOC_013282	linc-ZNF681-4	16.8714	12.3493	15.2793	11.4343	14.8926	12.1239	14.8333	2.2938	12.8169	1.83035	0.864063	0.484985
XLOC_008020	linc-SH3BGRL	0.756139	0.294111	0.738645	0.546893	0.485309	0.514783	0.596298	0.261848	0.515662	0.0308014	0.864771	0.61331
XLOC_014068	linc-CLDN14-2	0.610488	0.625936	0.559092	0.344959	0.42856	0.779294	0.598505	0.034996	0.517604	0.230453	0.864828	0.647424
XLOC_014288	linc-MAPK8IP2	3.09512	2.52842	1.72921	2.78871	1.20429	2.36689	2.45092	0.686245	2.11996	0.820565	0.864968	0.618174
XLOC_002872	linc-EIF2A	0.518574	0.389519	0.460524	0.404904	0.37822	0.401191	0.456206	0.0646358	0.394772	0.0144539	0.865337	0.173349
XLOC_012599	linc-USP14-2	5.56843	5.23911	4.86406	4.75152	4.24156	4.57903	5.22387	0.352432	4.52404	0.25939	0.866032	0.082051
XLOC_009653	linc-CLEC2D-2	0.567554	0.963239	0.924038	0.410495	0.819607	0.901584	0.818277	0.218015	0.710562	0.263078	0.868364	0.128243
XLOC_006985	linc-CSMD1-1	0.944061	1.34216	1.43621	0.879796	1.22258	1.13342	1.24081	0.261259	1.0786	0.177846	0.86927	0.153305
XLOC_006644	linc-ZNF467-2	0.346093	1.27068	0.749983	0.452677	1.60682	0	0.788919	0.463522	0.686499	0.828536	0.870177	0.785947
XLOC_008031	linc-GPRASP1	2.32884	1.13441	4.42353	3.15821	0.622794	3.08288	2.62893	1.66497	2.28796	1.44257	0.870302	0.643676
XLOC_003221	linc-KIAA2018	2.07052	1.45062	2.18125	1.10114	1.95428	1.93477	1.9008	0.393776	1.6634	0.487026	0.875105	0.632827
XLOC_009224	linc-USP35	4.76345	5.06207	5.97026	5.81516	4.12397	3.88826	5.26526	0.62854	4.60913	1.05108	0.875385	0.547975
XLOC_000398	linc-FCGR1A-2	9.44674	1.34618	3.57568	6.81802	4.13699	5.44496	4.78953	4.18448	5.46666	1.34065	0.876136	0.725036
XLOC_008672	linc-JAKMIP3-3	0.472404	0.352571	0.384563	0.320321	0.473751	0.268013	0.403179	0.0620477	0.354028	0.106931	0.878091	0.62449
XLOC_013739	linc-KIAA1755-4	0.948516	1.25796	1.69871	1.20056	1.36976	0.861006	1.30173	0.377007	1.14377	0.259087	0.878659	0.689785
XLOC_006942	linc-DENND3-3	1.46547	1.96876	1.78946	1.78035	1.61661	1.19516	1.74123	0.255088	1.53071	0.301905	0.879095	0.519695
XLOC_001148	linc-ATP6V1G3-2	1.83243	1.31024	1.65744	1.4726	1.52457	1.23212	1.60004	0.265786	1.40976	0.156023	0.881082	0.447893
XLOC_004805	linc-C5orf39	1.11229	0.756068	0.682374	1.01541	0.709807	0.523417	0.850244	0.22991	0.749545	0.248392	0.881564	0.0907071
XLOC_010018	linc-PRB2-1	4.22574	2.75131	3.43999	1.91022	3.27868	3.9957	3.47235	0.737747	3.06153	1.05956	0.88169	0.708258
XLOC_013508	linc-C20orf71	0.567255	1.02182	0.923553	0.833379	0.511985	0.885019	0.837543	0.239177	0.743461	0.20212	0.887669	0.71729
XLOC_004366	linc-ZNF131-1	7.93494	6.15519	5.67046	6.07305	4.96526	6.53004	6.58686	1.19236	5.85612	0.80463	0.88906	0.466169
XLOC_011326	linc-KIAA1024	2.44206	0.553208	1.98797	2.20784	1.30615	0.923648	1.66108	0.985943	1.47921	0.659356	0.890513	0.76219
XLOC_012534	linc-VEZF1	18.5032	22.3049	23.9961	19.1731	19.4341	19.1081	21.6014	2.81321	19.2384	0.172541	0.89061	0.282992
XLOC_011867	linc-SRL	0.456732	0.550417	0.533949	0.419319	0.547049	0.40679	0.513699	0.0500176	0.457719	0.077615	0.891026	0.268729
XLOC_002245	linc-TGFBRAP1	1.42229	2.49214	1.74272	1.78007	1.50959	1.76566	1.88572	0.549073	1.68511	0.152173	0.893616	0.667787
XLOC_003130	linc-SFMBT1	1.1875	0.365856	0.491514	0.624627	0.41927	0.783934	0.681623	0.442584	0.609277	0.182816	0.893862	0.803144
XLOC_000647	linc-NLRP3-2	6.73632	7.18969	7.11259	6.42181	5.17465	7.22592	7.01287	0.242579	6.27413	1.03358	0.894659	0.37357
XLOC_013283	linc-ZNF681-5	0.246658	0.503637	0.736239	0.446	0.527703	0.373168	0.495511	0.244892	0.448957	0.0773099	0.906048	0.80565
XLOC_012895	linc-ZNF516-4	1.56224	2.45554	2.746	4.31645	0.81446	1.00434	2.25459	0.616933	2.04508	1.96935	0.907074	0.900542
XLOC_006144	linc-CLIP2	0.391922	0.26979	0.88048	0.895088	0.286331	0.222312	0.514064	0.323148	0.46791	0.371329	0.910218	0.903527
XLOC_009498	linc-STARD10	1.78907	2.39977	2.70475	2.07962	2.46058	1.74001	2.29786	0.466268	2.0934	0.360483	0.911022	0.649155
XLOC_006726	linc-PCM1	0.257056	0.291729	0.522112	0.408937	0.316799	0.250357	0.356966	0.144068	0.325364	0.0796362	0.911472	0.82475
XLOC_010967	linc-OR5AU1	2.35523	2.1379	2.43347	2.45692	1.85322	2.00431	2.30887	0.153142	2.10482	0.314149	0.911623	0.326732
XLOC_005689	linc-MLN	0.334275	0.318132	0.42762	0.304744	0.356166	0.325126	0.360009	0.0591066	0.328679	0.0258944	0.912973	0.520797
XLOC_000390	linc-NBPF15-1	3.47108	5.67946	11.0806	5.57429	8.12066	4.77642	6.74371	3.9148	6.15712	1.74664	0.913017	0.856496
XLOC_014270	linc-GRAMD4-2	1.05196	0.600388	0.646845	0.74155	0.781428	0.581688	0.766398	0.248393	0.701555	0.105706	0.915393	0.692474
XLOC_001323	linc-RPS7-1	10.9662	6.62876	7.62274	7.44694	6.71324	8.98046	8.4059	2.2723	7.71355	1.15688	0.917635	0.682167
XLOC_006516	linc-C7orf23	17.5578	13.7948	16.6848	15.21	14.79	14.178	16.0125	1.96954	14.726	0.518968	0.919658	0.376867
XLOC_007690	linc-FAM75A7-3	2.88644	3.44786	5.34207	2.72499	1.97698	6.10383	3.89212	1.28669	3.60193	2.19875	0.925442	0.697993
XLOC_014404	linc-WNT7B-2	1.6153	1.37459	1.97846	1.53022	1.86435	1.22253	1.65612	0.303997	1.53903	0.321001	0.929302	0.775851
XLOC_002263	linc-NPHP1-3	5.63822	5.50322	6.45864	5.50352	6.32519	4.52842	5.86669	0.517066	5.45238	0.899476	0.929378	0.658646
XLOC_006878	linc-C8orf47	1.25954	1.68275	1.12786	1.02486	1.6168	1.14333	1.35672	0.289928	1.26166	0.31321	0.929939	0.325978
XLOC_013174	linc-ZNF543	5.86513	5.62175	5.9359	6.06693	5.42614	4.73645	5.80759	0.164789	5.40984	0.66539	0.931512	0.440775
XLOC_010023	linc-GUCY2C	0.587777	0.296661	0.677849	0.177134	0.392968	0.889247	0.520762	0.199234	0.48645	0.365144	0.934111	0.874032
XLOC_013181	linc-ZNF8-2	3.99605	2.73249	3.253	3.61278	2.40447	3.40066	3.32718	0.635038	3.1393	0.645162	0.943533	0.380921
XLOC_005945	linc-TCTE3-3	1.58486	0.633583	2.22845	1.30259	2.08064	0.817407	1.4823	0.802365	1.40021	0.63725	0.944623	0.930332
XLOC_004697	linc-ZDHHC11	0.803723	0.691402	0.708797	0.78719	0.537343	0.759971	0.734641	0.060456	0.694835	0.137069	0.945816	0.577474
XLOC_012503	linc-COPZ2	0.466144	1.62365	1.60724	1.47499	0.84142	1.19009	1.23235	0.6636	1.16883	0.317319	0.948463	0.918091
XLOC_009191	linc-CCND1-4	0.259035	0.294815	0.386592	0.351286	0.346365	0.195947	0.313481	0.0657951	0.297866	0.0882987	0.950189	0.875924
XLOC_000350	linc-MAGI3	2.61652	1.72365	1.96614	2.36556	1.69549	1.9412	2.1021	0.461702	2.00075	0.338981	0.951785	0.308218
XLOC_012162	linc-ATAD5-2	8.19594	5.75896	9.27905	6.16823	8.30554	7.70593	7.74465	1.80292	7.39323	1.10243	0.954625	0.831646
XLOC_005208	linc-HIST1H3A	1.7284	1.03349	1.08821	0.933045	1.52213	1.23314	1.28337	0.38638	1.22944	0.29456	0.957979	0.90112
XLOC_011284	linc-USP3-1	0.366128	0.815801	0.633352	0.537895	0.587476	0.623155	0.605094	0.226164	0.582842	0.0428185	0.963226	0.865195
XLOC_012079	linc-RAP1GAP2-1	0.875262	1.42377	1.18752	0.9232	1.28738	1.15866	1.16218	0.27513	1.12308	0.184679	0.966353	0.540569
XLOC_004399	linc-NDUFAF2-3	1.97224	3.8682	4.57975	2.07641	3.30444	4.69286	3.4734	1.34784	3.3579	1.30904	0.966749	0.657673
XLOC_006645	linc-ZNF467-1	3.60648	3.43843	3.61257	3.4886	3.44157	3.38208	3.55249	0.0988287	3.43742	0.0533813	0.967607	0.230144
XLOC_011949	linc-IRX3-1	0.428687	0.593447	0.456351	0.596262	0.423295	0.411586	0.492828	0.0882293	0.477048	0.103409	0.967979	0.887507
XLOC_000015	linc-SCNN1D	0.802747	0.952283	1.15184	0.36288	0.971467	1.47999	0.968957	0.175143	0.938112	0.559301	0.968167	0.90271
XLOC_014410	linc-CERK-1	2.04165	0.842289	1.66202	1.1075	0.982788	2.31661	1.51532	0.612991	1.46897	0.736725	0.96941	0.930142
XLOC_013182	linc-ZNF8-1	2.28427	2.03312	3.25415	2.32332	2.74893	2.26791	2.52385	0.644807	2.44672	0.263184	0.969441	0.890435
XLOC_004457	linc-POLR3G-10	6.66838	4.74382	5.64797	5.80154	4.15458	6.59937	5.68672	0.962865	5.5185	1.24673	0.970418	0.79416
XLOC_008982	linc-C10orf122-2	2.53151	1.25773	1.7118	2.5027	1.40528	1.43253	1.83368	0.645577	1.78017	0.625878	0.970818	0.707778
XLOC_013520	linc-RALGAPB	0.347856	0.46224	0.755129	0.419323	0.837234	0.263135	0.521742	0.210055	0.506564	0.296826	0.97091	0.957785
XLOC_013054	linc-ZNF382-3	1.60914	1.01876	1.29999	1.37705	0.99681	1.4431	1.3093	0.2953	1.27232	0.240873	0.971758	0.76587
XLOC_001257	linc-EGLN1-2	11.3622	10.5421	8.18034	10.8036	9.75857	8.70982	10.0282	1.652	9.75733	1.04689	0.972988	0.572816
XLOC_008530	linc-C10orf57-3	2.12636	2.11598	2.80253	2.33437	2.80262	1.72338	2.34829	0.393418	2.28679	0.541191	0.973811	0.9178
XLOC_005110	linc-MGAT1-2	9.16865	8.39799	8.30646	8.08461	7.86116	9.32012	8.62437	0.47358	8.42196	0.78581	0.976531	0.777871
XLOC_000659	linc-ZNF692-5	0.668901	1.98449	2.81415	2.54266	1.64114	1.163	1.82251	1.08176	1.78227	0.700573	0.977917	0.972348
XLOC_001636	linc-INSIG2-2	0.759525	0.789356	0.804269	0.411889	1.08238	0.806957	0.784383	0.0227827	0.767075	0.33702	0.977934	0.934065
XLOC_012975	linc-NACC1	9.27712	4.57323	9.44009	0	14.8857	7.89489	7.76348	2.76404	7.59353	7.44742	0.978109	0.978909
XLOC_001583	linc-COX5B-3	0.960264	0.943766	1.47926	1.15894	1.20168	0.951434	1.12776	0.304517	1.10402	0.133858	0.978945	0.933681
XLOC_007241	linc-SLC45A4	10.2823	7.26996	6.46799	7.18334	7.87432	8.48513	8.00675	2.01107	7.8476	0.651306	0.980123	0.926425
XLOC_011617	linc-SNRNP25	2.0923	1.9631	1.97576	1.74029	1.61146	2.564	2.01039	0.0712209	1.97192	0.516789	0.980864	0.913515
XLOC_003807	linc-CCDC111-2	1.20356	1.14739	0.928193	0.916311	0.863948	1.43752	1.09305	0.145505	1.07259	0.317119	0.981287	0.945479
XLOC_001809	linc-CASP10-1	0.252996	0.282822	0.308938	0.388383	0.182601	0.258384	0.281585	0.0279915	0.276456	0.104075	0.981784	0.949483
XLOC_000566	linc-IARS2-3	6.07646	2.13091	2.47456	2.40333	3.78073	4.30507	3.56064	2.18553	3.49638	0.98224	0.981951	0.974834
XLOC_012467	linc-NR1D1-1	0.988467	1.26852	1.41829	1.52845	1.43651	0.64516	1.22509	0.218177	1.20337	0.485608	0.982272	0.960727
XLOC_010820	linc-ARF6-1	210.297	103.996	240.872	261.446	147.954	139.647	185.055	71.8445	183.016	68.0495	0.98898	0.97096
XLOC_008613	linc-ADRA2A-2	0.561511	0.888054	0.609466	1.01531	0.600652	0.424755	0.686344	0.176324	0.680239	0.303215	0.991106	0.981385
XLOC_000385	linc-CHD1L-1	4.45213	2.77538	2.44982	5.10928	2.25294	2.3864	3.22578	1.07445	3.24954	1.61196	0.992687	0.951112
XLOC_010998	linc-FOXA1-2	3.34204	2.35462	2.00465	2.70344	2.96349	1.99586	2.5671	0.693552	2.55426	0.500767	0.994998	0.974796
XLOC_000757	linc-DNAJC8-2	3.32474	4.99332	4.52556	3.7878	4.67819	4.33595	4.28121	0.86071	4.26731	0.449146	0.996755	0.959306
XLOC_003469	linc-CLRN2-3	2.13214	2.05229	2.16959	1.44573	1.28293	3.62892	2.11801	0.0599136	2.11919	1.30999	1.00056	0.99885
XLOC_000002	linc-OR4F16-9	1.16664	2.17274	2.92826	1.14264	2.88591	2.20626	2.08921	0.883775	2.07827	0.878655	1.00527	0.981328
XLOC_012740	linc-ENOSF1	0.398083	0.266143	0.324061	0.308487	0.364999	0.322639	0.329429	0.0661336	0.332042	0.0294059	1.00793	0.966084
XLOC_011834	linc-SPG7	0.857011	0.639686	0.568766	0.474008	1.01641	0.594915	0.688488	0.150192	0.695111	0.284745	1.00962	0.978671
XLOC_001728	linc-PSMD14	0.685722	0.627793	0.595824	0.539079	0.572375	0.822609	0.636446	0.0455694	0.644688	0.154981	1.01295	0.948224
XLOC_002730	linc-EPHA6-1	5.41447	1.00357	1.13133	2.51289	3.36833	1.77401	2.51646	2.51057	2.55174	0.79787	1.01402	0.983907
XLOC_011333	linc-WHAMM-1	4.41347	3.81928	2.6946	3.57015	3.16813	4.34893	3.64245	0.872972	3.69574	0.600334	1.01463	0.953096
XLOC_006242	linc-FAM71F2-1	3.11337	3.30481	4.01395	3.4863	3.86714	3.24574	3.47738	0.474442	3.53306	0.313328	1.01601	0.905673
XLOC_000397	linc-FCGR1A-3	0.623051	0.925761	1.35253	1.05148	1.19967	0.70696	0.967114	0.366494	0.986037	0.25279	1.01957	0.960118
XLOC_014160	linc-SERPIND1	1.16583	1.24868	1.42903	1.00555	0.999828	1.91583	1.28118	0.134576	1.30707	0.52721	1.02021	0.921293
XLOC_012427	linc-C17orf108-1	2.12209	2.44294	2.79974	2.44781	2.44614	2.6293	2.45492	0.338984	2.50775	0.105269	1.02152	0.751114
XLOC_007055	linc-DUSP26-1	1.83937	0.777445	1.19788	0.997771	2.06597	0.834835	1.27157	0.534783	1.29953	0.668741	1.02199	0.969373
XLOC_010811	linc-LRFN5-3	1.46136	1.16575	0.845303	1.25846	1.13631	1.15898	1.15747	0.308112	1.18458	0.0649754	1.02342	0.874686
XLOC_012281	linc-RGS9-1	1.65773	1.05648	2.56263	2.32214	1.50096	1.58767	1.75895	0.758159	1.80359	0.451165	1.02538	0.938669
XLOC_011837	linc-SPIRE2	1.09849	1.44378	1.02264	1.03171	1.11837	1.50674	1.1883	0.224476	1.21894	0.25298	1.02578	0.909619
XLOC_013852	linc-POTED-8	20.4659	12.3808	28.4892	20.1683	29.0624	13.7011	20.4453	8.05422	20.9773	7.71254	1.02602	0.958672
XLOC_004784	linc-RANBP3L-4	1.94818	1.81709	1.53786	1.94813	1.58667	1.90911	1.76771	0.20957	1.81464	0.198387	1.02655	0.813982
XLOC_001223	linc-TP53BP2-1	0.855867	1.08682	0.842306	1.0625	1.19907	0.608769	0.928331	0.137423	0.95678	0.309025	1.03064	0.851321
XLOC_010202	linc-BRAP-2	13.3538	11.4853	12.8921	12.451	14.0311	12.4056	12.5771	0.973272	12.9626	0.925655	1.03065	0.75672
XLOC_009855	linc-ASCL1-3	0.3316	0.296075	0.26994	0.149898	0.399054	0.376258	0.299205	0.0309489	0.308403	0.137742	1.03074	0.932019
XLOC_006742	linc-CHMP7	4.38224	4.5983	5.00328	5.33645	3.63228	5.51284	4.66127	0.315273	4.82719	1.03857	1.03559	0.80185
XLOC_000076	linc-C1orf151-2	0.624273	0.711366	0.63524	0.874816	0.601011	0.566677	0.65696	0.0474353	0.680835	0.168868	1.03634	0.853476
XLOC_004032	linc-CXXC4-1	33.3191	25.1738	28.1471	31.4496	29.9256	28.5331	28.88	4.12181	29.9694	1.45874	1.03772	0.631519
XLOC_012981	linc-OR10H4	2.00345	1.92192	1.8662	1.86529	2.30732	1.83915	1.93052	0.0690283	2.00392	0.263077	1.03802	0.690168
XLOC_009900	linc-RNFT2-1	0.418905	0.361445	0.372012	0.344297	0.549948	0.302477	0.384121	0.0305839	0.398907	0.132466	1.03849	0.880502
XLOC_011351	linc-MAN2A2	1.34069	0.721211	1.45519	1.2121	1.43414	1.01416	1.17236	0.394882	1.22013	0.210105	1.04075	0.902444
XLOC_000771	linc-FABP3-2	4.82916	4.58685	4.9718	6.03533	5.24175	3.70674	4.79594	0.194614	4.99461	1.1838	1.04142	0.815649
XLOC_004937	linc-CHD1-3	0.432233	0.633583	1.29016	0.521036	0.462363	1.47133	0.785325	0.448641	0.818243	0.56635	1.04192	0.784541
XLOC_004677	linc-CANX-1	3.36374	2.65212	6.50626	2.07205	3.97871	7.01159	4.17404	2.05086	4.35412	2.49108	1.04314	0.837491
XLOC_000918	linc-TMED5	6.2802	4.03952	5.60897	6.25562	4.74406	5.63976	5.30956	1.14995	5.54648	0.760085	1.04462	0.418469
XLOC_001197	linc-C1orf227-1	0.874877	1.03145	0.712709	1.06048	1.19016	0.489203	0.873012	0.159379	0.913281	0.372942	1.04613	0.789311
XLOC_009437	linc-PHF21A-2	3.18845	0.664755	0.865189	0	2.55803	2.4119	1.5728	1.40278	1.65664	1.43656	1.05331	0.963855
XLOC_014209	linc-SMTN	27.3493	27.4472	29.0106	29.703	28.5366	30.1075	27.9357	0.932177	29.449	0.815663	1.05417	0.0691885
XLOC_007347	linc-FRMPD1	1.75136	0.872755	3.56426	0.791693	2.81017	2.98084	2.06279	1.37251	2.19423	1.21763	1.06372	0.898336
XLOC_004773	linc-ZFR-4	0.434705	1.11183	1.23856	0.786023	0.697511	1.47975	0.928365	0.432192	0.987761	0.428367	1.06398	0.826909
XLOC_008938	linc-ITPRIP-2	1.49225	1.78515	1.5006	1.34913	1.7606	1.99203	1.59267	0.166748	1.70059	0.325624	1.06776	0.635226
XLOC_012945	linc-CCL25-2	1.054	0.900072	2.00202	1.90581	1.12747	1.19594	1.3187	0.596759	1.40974	0.430971	1.06904	0.867997
XLOC_001023	linc-MCL1	2.12933	2.38867	2.60009	2.3529	2.3094	2.95301	2.3727	0.235786	2.53844	0.359689	1.06985	0.324905
XLOC_000011	linc-SAMD11-1	0.297359	0.369522	0.571345	0.448832	0.218915	0.488681	0.412742	0.142014	0.385476	0.145616	1.07073	0.79381
XLOC_001676	linc-C2orf27A-2	6.76276	5.13169	6.47239	7.27086	6.4521	6.01439	6.12228	0.870075	6.57912	0.637792	1.07462	0.467908
XLOC_006415	linc-VPS41-4	0.720423	0.71634	0.928567	1.03127	0.626147	0.885566	0.788443	0.121368	0.847661	0.205204	1.07511	0.685867
XLOC_013868	linc-CXADR-3	3.18388	1.73423	2.78482	3.16371	3.16859	1.9853	2.56764	0.74883	2.77253	0.681768	1.0798	0.783908
XLOC_007135	linc-SLC10A5	1.7883	2.17713	2.58474	2.30969	2.4888	2.2776	2.18339	0.398257	2.3587	0.113809	1.08029	0.553914
XLOC_006350	linc-COL28A1	2.90645	1.48733	2.77005	2.50226	2.4707	2.77168	2.38794	0.78293	2.58155	0.165415	1.08108	0.684602
XLOC_012444	linc-AMAC1	1.21736	0.643762	1.20315	1.00752	1.58106	0.740508	1.02142	0.327142	1.1097	0.42949	1.08642	0.85659
XLOC_010445	linc-NDFIP2-1	1.08186	1.01462	1.28601	1.22203	1.18648	1.27752	1.1275	0.141334	1.22868	0.0458825	1.08974	0.210363
XLOC_013981	linc-COL18A1-4	5.16173	5.76786	9.17662	7.50255	6.13397	8.29163	6.70207	2.16435	7.30938	1.09172	1.09062	0.584093
XLOC_010698	linc-DZIP1	1.43602	0.888729	1.75985	1.47549	1.60632	1.38284	1.36153	0.440312	1.48822	0.112282	1.09304	0.729629
XLOC_011345	linc-C15orf42-2	5.48208	6.98784	6.49094	6.91126	6.86552	6.95403	6.32029	0.767248	6.91027	0.0442633	1.09335	0.322048
XLOC_000658	linc-ZNF692-6	2.21813	1.81925	1.28977	0.859452	4.06758	0.898878	1.77572	0.465709	1.94197	1.84094	1.09363	0.891577
XLOC_001854	linc-SMARCAL1-2	2.08591	1.75094	2.35839	2.16523	2.51023	2.10385	2.06508	0.30426	2.25977	0.219065	1.09428	0.580966
XLOC_014394	linc-PHF21B	3.03736	3.25201	3.47836	3.16493	3.38676	4.14738	3.25591	0.220526	3.56636	0.51526	1.09535	0.225511
XLOC_013994	linc-S100B-2	12441.9	3984.62	6826.96	6280.69	12376.1	6854.27	7751.16	4303.72	8503.69	3365.85	1.09709	0.874798
XLOC_009459	linc-MACROD1	0.357172	0.340896	1.74454	0.807287	0.859656	1.01318	0.814203	0.805737	0.893374	0.107008	1.09724	0.863321
XLOC_001823	linc-CPO-1	1.40555	0.433574	0.293333	1.46824	0.085527	0.78696	0.710819	0.605727	0.780242	0.691381	1.09767	0.80198
XLOC_009458	linc-C11orf95	0.171591	0.575923	0.139684	0.310266	0.275328	0.389399	0.295733	0.243176	0.324998	0.058445	1.09896	0.87776
XLOC_003406	linc-BDH1-2	0.978781	1.34809	1.3127	1.39008	1.43727	1.17726	1.21319	0.203774	1.33487	0.138519	1.1003	0.5233
XLOC_002111	linc-PUS10	4.69949	4.45554	3.78584	4.92197	4.74067	4.58162	4.31362	0.473069	4.74809	0.170296	1.10072	0.139107
XLOC_002997	linc-MUC20-1	5.4999	4.63389	5.47605	4.21372	8.07078	4.90906	5.20328	0.49325	5.73119	2.05576	1.10146	0.753755
XLOC_010031	linc-KRAS	0.261299	0.322178	0.319067	0.236237	0.314453	0.444734	0.300848	0.0342857	0.331808	0.105326	1.10291	0.582282
XLOC_011031	linc-WDHD1-2	4.45449	1.25523	7.2524	4.02725	3.57376	6.7392	4.32071	3.00082	4.78007	1.71174	1.10632	0.670239
XLOC_009507	linc-PRKRIR	5.81684	5.62174	7.00813	7.25733	6.1601	6.99624	6.1489	0.750479	6.80456	0.57318	1.10663	0.261551
XLOC_012515	linc-COL1A1-2	0.600946	0.50712	0.612922	0.511414	0.770432	0.624188	0.573663	0.0579379	0.635345	0.129869	1.10752	0.616173
XLOC_005426	linc-WISP3-3	3.91774	4.67712	6.94292	5.5105	5.50567	6.23655	5.17926	1.57386	5.75091	0.420586	1.11037	0.486807
XLOC_012209	linc-ARL4D-2	0.290263	0.643939	3.54435	1.83696	1.16436	1.97613	1.49285	1.78543	1.65915	0.434114	1.1114	0.872734
XLOC_012980	linc-OR7C2-1	1.63498	1.45981	5.32386	1.97089	3.06067	4.32874	2.80622	2.1821	3.1201	1.18005	1.11185	0.71605
XLOC_012587	linc-TMEM105-2	1.03837	1.18031	1.36255	1.38714	1.40501	1.19579	1.19374	0.162507	1.32931	0.115979	1.11357	0.47486
XLOC_001646	linc-TSN-1	2.17179	1.76428	1.61041	2.18696	1.75125	2.24295	1.84883	0.290083	2.06039	0.26918	1.11443	0.420986
XLOC_001953	linc-RNASEH1-3	0.48203	0.588286	0.282036	0.704991	0.42761	0.376026	0.450784	0.155498	0.502876	0.176927	1.11556	0.689362
XLOC_008033	linc-BEX4	0.947235	0.607318	0.814025	0.808712	1.11877	0.716893	0.789526	0.171278	0.881458	0.210583	1.11644	0.70442
XLOC_012905	linc-MBP-3	3.6351	2.90642	3.98845	4.28668	3.16997	4.30399	3.50999	0.551758	3.92021	0.649787	1.11687	0.077766
XLOC_010723	linc-CARS2-2	0.297924	0.288399	0.242526	0.366025	0.277124	0.283959	0.276283	0.0296198	0.309036	0.0494721	1.11855	0.295353
XLOC_012236	linc-DLX4-1	0.481422	0.643426	0.427531	0.356112	0.737359	0.645577	0.51746	0.112369	0.579683	0.198982	1.12025	0.598548
XLOC_001952	linc-ADI1	1.14981	1.81287	1.09861	2.13068	0.41945	2.00486	1.35376	0.398421	1.51833	0.953735	1.12156	0.852314
XLOC_007801	linc-XPA-1	0.293035	0.290028	0.328002	0.231814	0.49958	0.290937	0.303688	0.0211099	0.340777	0.140669	1.12213	0.709896
XLOC_006721	linc-C8orf79-2	0.62148	0.605463	0.820022	0.459824	1.02829	0.81947	0.682322	0.119521	0.769195	0.287548	1.12732	0.667602
XLOC_007556	linc-RABGAP1	2.02775	2.55522	2.08875	2.23435	2.72373	2.56637	2.22391	0.288542	2.50815	0.249831	1.12781	0.0999428
XLOC_009474	linc-SLC25A45-5	5.95936	8.2939	8.29335	7.01243	8.43383	10.0121	7.51554	1.34769	8.48612	1.50052	1.12914	0.168001
XLOC_009668	linc-CDKN1B	0.459278	0.293152	0.249251	0.415227	0.36847	0.34742	0.333894	0.110782	0.377039	0.0347062	1.12922	0.431024
XLOC_000787	linc-GRIK3-2	1.81409	2.35573	1.45126	2.05732	2.51004	1.78015	1.87369	0.455171	2.11584	0.368447	1.12923	0.0406962
XLOC_008852	linc-P4HA1	0.401878	0.267471	0.531619	0.40875	0.463477	0.484501	0.400323	0.132081	0.452243	0.0391051	1.1297	0.554165
XLOC_006922	linc-EFR3A-7	4.28406	5.18765	5.7863	5.54652	5.9794	5.75272	5.086	0.756261	5.75955	0.216521	1.13243	0.217339
XLOC_007020	linc-LZTS1-1	1.32407	0.35726	0.359287	0.399024	1.41636	0.500795	0.680206	0.557604	0.77206	0.560296	1.13504	0.88743
XLOC_009798	linc-FRS2-2	0.346139	0.444811	0.563552	0.31294	0.833103	0.392756	0.451501	0.108861	0.512933	0.280133	1.13606	0.749928
XLOC_009445	linc-GLYATL2	4.34265	4.46368	3.92217	3.87521	4.91836	5.67735	4.24283	0.28422	4.82364	0.904796	1.13689	0.462729
XLOC_007462	linc-FGD3-2	0.347205	0.839087	0.494626	0.706284	0.417834	0.78793	0.560306	0.252433	0.637349	0.19444	1.1375	0.78698
XLOC_004284	linc-CCT5-8	4.18292	4.57825	4.25404	4.93405	4.89902	4.98291	4.3384	0.210735	4.93866	0.0421346	1.13836	0.0502542
XLOC_010804	linc-SSTR1-5	0	0.779534	0.808306	0.448852	0.796616	0.563331	0.52928	0.458596	0.602933	0.177232	1.13916	0.750662
XLOC_011630	linc-DNASE1	1.89311	3.11268	3.23629	2.99519	3.41731	3.00728	2.74736	0.742379	3.13993	0.240297	1.14289	0.416914
XLOC_011335	linc-TM6SF1	2.06607	1.43607	1.20135	1.86791	2.84154	0.669804	1.56783	0.447164	1.79309	1.0878	1.14367	0.742582
XLOC_013466	linc-SNRPB2-2	0.767313	0.429008	0.336342	0.480267	0.805016	0.468812	0.510888	0.226853	0.584698	0.190887	1.14448	0.739758
XLOC_014147	linc-DGCR6-1	1.23945	1.52351	2.18633	1.30738	1.8301	2.53948	1.64976	0.485902	1.89232	0.618402	1.14703	0.110997
XLOC_009233	linc-PCF11-2	12.9422	11.4679	18.5158	16.238	17.4577	15.5941	14.3086	3.71733	16.4299	0.946509	1.14825	0.505811
XLOC_013222	linc-AP1M2	3.72758	4.79524	5.05856	5.04097	5.19939	5.39595	4.52713	0.704834	5.2121	0.177831	1.1513	0.161532
XLOC_012451	linc-MYO19-2	0.974758	1.07388	1.43823	1.3219	1.46631	1.24429	1.16229	0.244057	1.34417	0.112672	1.15648	0.436132
XLOC_011616	linc-PCSK6-2	0.312561	0.364143	0.251283	0.415253	0.413346	0.245261	0.309329	0.0564994	0.357953	0.0975991	1.15719	0.261424
XLOC_012192	linc-PPP1R1B	24.5684	29.1779	33.2568	30.8997	36.1793	33.7775	29.001	4.3469	33.6188	2.64337	1.15923	0.153971
XLOC_005127	linc-WRNIP1-2	1.28416	1.48203	4.25274	1.85178	2.49456	3.79623	2.33964	1.65974	2.71419	0.990656	1.16009	0.479898
XLOC_006313	linc-UBE3C-2	6.59693	6.59019	6.79179	7.49911	8.63937	7.04505	6.65964	0.114498	7.72784	0.821403	1.1604	0.178886
XLOC_013301	linc-ANKRD27	1.05052	0.465066	1.04522	0.844233	0.936457	1.192	0.853602	0.336493	0.990897	0.180162	1.16084	0.555576
XLOC_012250	linc-KIF2B-4	0.346053	0.336852	0.305181	0.469294	0.416448	0.261772	0.329362	0.0214407	0.382505	0.107845	1.16135	0.398383
XLOC_011650	linc-BFAR	1.49928	1.28882	1.54786	2.08251	1.08744	1.89504	1.44532	0.137692	1.68833	0.528761	1.16814	0.405489
XLOC_001181	linc-YOD1-2	0.601423	0.680978	0.775185	0.770297	0.723765	0.909893	0.685862	0.0869839	0.801318	0.0968641	1.16834	0.0919116
XLOC_005517	linc-TULP4	15.7258	14.4358	17.1597	17.8475	18.9248	18.603	15.7738	1.36258	18.4584	0.553009	1.1702	0.100701
XLOC_011223	linc-DLL4	0.715723	0.946835	0.616545	0.919467	1.00026	0.748929	0.759701	0.16948	0.889552	0.128308	1.17092	0.0959533
XLOC_007549	linc-CEP110-2	8.08775	5.73903	9.21633	10.4362	9.29098	7.26296	7.68104	1.77397	8.99671	1.60696	1.17129	0.51357
XLOC_010588	linc-CCDC122-4	13.7762	13.4089	14.0045	17.6325	15.1131	15.6317	13.7299	0.300491	16.1258	1.33038	1.1745	0.0817347
XLOC_009370	linc-SCUBE2	0.464342	0.321403	1.00305	0	1.66909	0.435617	0.596265	0.359463	0.701569	0.865744	1.17661	0.881118
XLOC_004382	linc-FST	0.454028	1.20846	1.30438	1.00368	0.737872	1.75439	0.988956	0.465737	1.16531	0.527182	1.17833	0.641521
XLOC_012692	linc-NEDD4L-1	2.40188	2.61142	2.57837	3.38851	2.85871	2.72535	2.53056	0.112656	2.99086	0.350774	1.1819	0.224236
XLOC_014159	linc-MED15	3.26599	1.04701	2.13539	3.47967	1.45573	2.6938	2.14946	1.10956	2.54307	1.02035	1.18312	0.0586892
XLOC_005361	linc-SH3BGRL2-1	2.45718	0.162746	0.193732	2.32987	0.734357	0.270075	0.937886	1.31584	1.11143	1.08043	1.18504	0.491012
XLOC_000388	linc-NBPF15-3	0	0.342343	1.01673	0.282286	0.501006	0.354271	0.453024	0.517323	0.379188	0.111469	1.19472	0.82656
XLOC_006301	linc-HTR5A-1	3.73296	4.1255	4.01447	4.42869	5.22918	4.53628	3.95764	0.202346	4.73138	0.434448	1.19551	0.0462508
XLOC_009198	linc-NADSYN1-2	1.15174	0.642805	0.937579	1.04128	0.92402	1.30685	0.910708	0.255529	1.09072	0.196145	1.19766	0.34653
XLOC_007253	linc-TSTA3	0.573402	0.509982	1.40034	0.777609	0.920059	1.30125	0.827908	0.496754	0.999639	0.270739	1.20743	0.365382
XLOC_002198	linc-EIF2AK3-1	0.965434	0.51799	0.82133	0.724391	0.492497	1.58972	0.768251	0.228396	0.935536	0.578283	1.21775	0.640387
XLOC_002461	linc-FAM126B	0.486336	0.241386	0.395903	0.329768	0.487722	0.551833	0.374542	0.123864	0.456441	0.11429	1.21867	0.571337
XLOC_007249	linc-LY6H	2.08663	2.31288	3.85569	3.19608	3.02582	3.83884	2.75173	0.962724	3.35358	0.428783	1.21872	0.209611
XLOC_010229	linc-RILPL1-1	0.66705	0.600055	0.515864	0.542765	0.990049	0.643352	0.594323	0.0757558	0.725389	0.234656	1.22053	0.47048
XLOC_013429	linc-ZNF837	2.495	2.71898	3.25989	2.89876	2.98339	4.49518	2.82462	0.393236	3.45911	0.89826	1.22463	0.171361
XLOC_008141	linc-RPGR-5	0.447186	0.207105	0.54605	0.606443	0.358769	0.507411	0.400114	0.174307	0.490874	0.124662	1.22684	0.295969
XLOC_008111	linc-MID1	0.858681	2.72338	3.20888	2.917	3.0511	2.38284	2.26365	1.24072	2.78365	0.353525	1.22972	0.59827
XLOC_011183	linc-GABRA5-7	1.72122	3.55998	1.47638	4.5462	2.10421	1.71597	2.25253	1.13889	2.78879	1.53429	1.23807	0.708556
XLOC_001228	linc-WDR26-2	0.429584	0.778939	0.466279	0.258921	0.570177	1.24599	0.558267	0.191986	0.691696	0.50463	1.239	0.719879
XLOC_000403	linc-ADAMTSL4	0.793408	0.908556	0.752667	0.575315	0.955454	0.449496	0.81821	0.0808499	0.660088	0.263416	1.23955	0.272381
XLOC_006890	linc-GRHL2-1	0.49307	1.35734	2.8097	1.33734	2.76906	1.67842	1.55337	1.17069	1.92827	0.747847	1.24135	0.674736
XLOC_014388	linc-TCF20	0.425578	0.699607	0.307145	1.01122	0.489012	0.278111	0.477443	0.201306	0.592781	0.37741	1.24157	0.679358
XLOC_013737	linc-KIAA1755-3	0.196057	0.227241	0.478804	0.389957	0.377503	0.355938	0.300701	0.155028	0.374466	0.0172116	1.24531	0.534311
XLOC_001095	linc-RC3H1-3	0.900628	0.39709	1.46632	1.35708	0.722556	1.36256	0.921346	0.534916	1.1474	0.367935	1.24535	0.313248
XLOC_010212	linc-VSIG10	11.6395	9.08839	8.79526	13.3854	12.387	11.2144	9.84105	1.56438	12.3289	1.08666	1.25281	0.0311335
XLOC_009508	linc-LRRC32-1	1.2788	1.69975	1.82177	2.74586	2.18016	1.08827	1.60011	0.28487	2.00476	0.8426	1.25289	0.589913
XLOC_013188	linc-MZF1-2	3.11518	4.5584	4.70075	5.46107	6.18718	3.87957	4.12478	0.877229	5.17594	1.17993	1.25484	0.387312
XLOC_008503	linc-SIRT1	0.533836	0.481952	0.260743	0.675688	0.685258	0.242292	0.42551	0.145032	0.534413	0.253029	1.25593	0.241215
XLOC_012338	linc-FSCN2-1	1.95067	1.44944	2.33351	2.43436	2.35806	2.41071	1.91121	0.443354	2.40104	0.0390577	1.2563	0.178072
XLOC_010709	linc-ZIC5	6.85988	7.17606	7.29245	9.04753	7.12224	10.7141	7.10946	0.223843	8.96129	1.79748	1.26047	0.210292
XLOC_007469	linc-HIATL1-1	0.535015	0.618082	0.871048	0.484798	0.858731	1.21686	0.674715	0.175029	0.853463	0.366059	1.26492	0.270304
XLOC_007621	-	0.543888	0.467686	0.332066	0.737584	0.654527	0.308568	0.44788	0.107291	0.566893	0.227538	1.26573	0.236949
XLOC_001671	linc-GPR148-2	0.337283	0.353026	0.382899	0.435619	0.447311	0.47643	0.357736	0.0231699	0.45312	0.0210165	1.26663	0.000244571
XLOC_012351	-	0.353568	0.84467	0.575647	0.799142	0.850983	0.601777	0.591295	0.245925	0.750634	0.131494	1.26947	0.381736
XLOC_011178	linc-C15orf2-4	1.73129	1.45238	2.13056	2.40062	3.56968	0.809812	1.77141	0.340865	2.26004	1.38529	1.27584	0.672432
XLOC_005473	linc-MAP7-BP	0.849676	1.00983	0.461122	0	1.36336	1.60684	0.773543	0.282165	0.990067	0.866022	1.27991	0.744801
XLOC_009065	linc-USP47-3	0.887899	1.49433	1.39372	1.79662	1.26653	1.77032	1.25865	0.324996	1.61116	0.298745	1.28007	0.395306
XLOC_010292	linc-ZMYM2	0.470028	0.350945	0.286971	0.212474	0.942737	0.266665	0.369315	0.0929008	0.473959	0.406877	1.28335	0.719311
XLOC_006702	linc-TNKS-5	0.668363	0.642902	0.680105	0.755324	0.670269	1.13756	0.66379	0.0190184	0.854384	0.248897	1.28713	0.292274
XLOC_012709	linc-C18orf55-9	1.43475	0.732221	1.1399	1.57186	1.17055	1.53238	1.10229	0.352771	1.42493	0.221182	1.2927	0.0749854
XLOC_000670	linc-OR4F16-2	0.516431	0.919881	1.53035	0.923604	1.62602	1.29012	0.988887	0.51047	1.27991	0.351319	1.2943	0.406821
XLOC_007970	linc-CHST7	1.36985	2.27054	1.92613	2.58951	1.93158	2.68476	1.85551	0.454479	2.40195	0.410127	1.2945	0.358675
XLOC_006932	linc-KHDRBS3-6	1.63725	1.79132	2.29794	2.50105	2.76294	2.17804	1.90884	0.345667	2.48068	0.292982	1.29958	0.241374
XLOC_002561	linc-PDCD1-3	2.2001	1.96231	1.67702	2.27554	3.03298	2.30003	1.94648	0.261899	2.53618	0.430413	1.30296	0.176975
XLOC_011226	linc-NUSAP1	78.4972	50.7355	80.3702	85.8058	96.4638	91.4943	69.8676	16.5954	91.2546	5.33304	1.30611	0.222203
XLOC_010109	linc-GRIP1-1	0.218838	0.308522	0.267219	0.44516	0.252381	0.341426	0.26486	0.0448885	0.346322	0.0964827	1.30757	0.423396
XLOC_010341	linc-NBEA-2	2.70405	0.638269	4.40249	4.8894	2.16941	3.06822	2.5816	1.88509	3.37568	1.38582	1.30759	0.538984
XLOC_009681	linc-PDE3A-5	0.252584	0.429168	0.548311	0.456715	0.675476	0.477667	0.410021	0.14879	0.536619	0.120709	1.30876	0.330682
XLOC_006497	linc-STAG3L2	0.322083	0.227856	0.250275	0.317663	0.375856	0.354385	0.266738	0.0492235	0.349301	0.0294277	1.30953	0.20994
XLOC_009723	linc-FAM113B-3	7.195	8.35346	11.2795	11.1495	9.30557	14.7854	8.94265	2.10503	11.7468	2.78832	1.31357	0.0955219
XLOC_006554	linc-ORC5-2	3.029	2.30671	4.69251	2.45233	5.1582	5.569	3.34274	1.22345	4.39318	1.69333	1.31424	0.401192
XLOC_013753	linc-TOMM34	0.342183	0.341068	0.490744	0.687474	0.427042	0.431409	0.391332	0.0860954	0.515308	0.149116	1.31681	0.404751
XLOC_009145	linc-C11orf66	4.14556	3.11373	4.79564	5.32604	5.16391	5.44658	4.01831	0.848145	5.31218	0.141844	1.32199	0.0866566
XLOC_014386	linc-PPPDE2	0.1632	0.2361	0.398561	0.295095	0.392797	0.370358	0.265954	0.120487	0.35275	0.0511757	1.32636	0.272863
XLOC_003405	linc-BDH1-3	0.504278	0.859046	0.468845	0.855155	0.993145	0.583674	0.610723	0.215782	0.810658	0.208331	1.32737	0.118362
XLOC_002779	linc-NDUFB4-5	3.58161	3.65167	4.21515	4.83795	3.29301	7.07534	3.81614	0.347321	5.06877	1.9017	1.32824	0.310025
XLOC_011397	linc-POTEB-2	0.52243	0.237129	0.550722	0.466537	0.64003	0.64204	0.43676	0.173464	0.582869	0.100751	1.33453	0.392954
XLOC_011448	linc-EXD1	0.210086	0.37785	0.307903	0.419007	0.427885	0.350702	0.298613	0.0842669	0.399198	0.0422327	1.33684	0.204667
XLOC_005618	linc-CCDC90A-6	1.57216	1.99891	1.99083	2.44791	2.03211	2.97315	1.85397	0.244085	2.48439	0.471579	1.34004	0.170542
XLOC_013615	linc-RTEL1	1.63934	1.26643	1.59361	2.06698	1.64023	2.35724	1.49979	0.203388	2.02148	0.360664	1.34784	0.050548
XLOC_002995	linc-MUC20-3	4.34524	4.42989	6.58349	6.95853	6.965	6.82561	5.11954	1.26852	6.91638	0.0786757	1.35098	0.147087
XLOC_000153	linc-MACF1-1	0.274071	0.53828	0.669325	0.123892	0.659645	0.310981	0.493892	0.201331	0.364839	0.271907	1.35372	0.450871
XLOC_000576	linc-MIA3-1	0.389099	0.904798	0.7304	0.593158	1.64245	0.50682	0.674766	0.262312	0.914143	0.632208	1.35476	0.480008
XLOC_002996	linc-MUC20-2	3.24081	1.59527	6.16526	6.59161	1.53415	6.82872	3.66711	2.31463	4.98483	2.99072	1.35933	0.331944
XLOC_008542	linc-OPN4-1	0.433282	0.352354	0	0.311495	0.266359	0.491635	0.261879	0.230375	0.356496	0.11919	1.3613	0.681003
XLOC_007415	linc-FOXB2-2	0.27872	0.498307	0.453787	0.503975	0.223612	0.948771	0.410271	0.116081	0.558786	0.365673	1.36199	0.577796
XLOC_010806	linc-SSTR1-3	2.4188	2.95718	2.48269	3.42283	3.71237	3.57985	2.61956	0.29413	3.57168	0.144943	1.36347	0.0112984
XLOC_007855	linc-MAPKAP1-3	3.01671	2.52755	2.66159	3.30507	1.57487	6.31488	2.73528	0.252769	3.73161	2.39862	1.36425	0.544249
XLOC_006925	linc-EFR3A-4	6.41114	3.82301	5.71599	8.11717	6.66628	7.01468	5.31671	1.33947	7.26604	0.757402	1.36664	0.0518789
XLOC_011117	linc-ATG2B-2	5.85748	4.88487	4.99097	5.18692	8.68759	7.62878	5.24444	0.533552	7.16776	1.79529	1.36674	0.287632
XLOC_003079	linc-CLASP2-1	1.35771	1.45605	1.47367	0.818327	1.45236	3.59464	1.42914	0.0624873	1.95511	1.45484	1.36803	0.58373
XLOC_002282	linc-PAX8-3	6.95863	7.48953	6.40587	9.672	9.46984	9.44542	6.95134	0.541867	9.52909	0.124367	1.37083	0.0144441
XLOC_003603	linc-HERC6-2	0.753405	0.37917	0.301488	0.493459	0.695931	0.781918	0.478021	0.241632	0.657103	0.148097	1.37463	0.50878
XLOC_003870	linc-PPP2R2C-1	3.17471	2.24616	1.84381	1.10376	4.9912	3.89344	2.42156	0.682567	3.32947	2.00414	1.37493	0.607172
XLOC_008274	linc-CD99-2	2.57138	3.04306	2.52776	3.81374	3.68478	3.69958	2.71407	0.28575	3.7327	0.0705718	1.37532	0.0329273
XLOC_013093	linc-ZNF227	0.459292	0.974997	0.688743	0.848916	1.3889	0.685738	0.707677	0.258373	0.974518	0.368023	1.37707	0.186939
XLOC_009475	linc-DKFZp761E198	1.39799	1.45054	1.53566	2.35117	2.21346	1.47542	1.4614	0.0694741	2.01335	0.470922	1.37769	0.217914
XLOC_001464	linc-FOXN2-2	0.321046	0.390826	0.471307	1.17225	0.117213	0.34748	0.394393	0.075194	0.545648	0.554733	1.38351	0.709759
XLOC_007206	linc-TMEM65	0.14213	0.312458	0.399697	0.362132	0.497579	0.322543	0.284762	0.130998	0.394085	0.0917885	1.38391	0.36394
XLOC_000808	linc-C1orf210	0.682153	1.38885	1.39818	1.00363	3.0867	0.712518	1.15639	0.410732	1.60095	1.2949	1.38443	0.585821
XLOC_008897	linc-PANK1-2	0.425528	0.30226	0.436856	0.357886	0.243529	1.01228	0.388215	0.0746541	0.537898	0.414787	1.38557	0.554808
XLOC_003734	linc-ARFIP1-8	3.40196	2.41464	2.32799	3.90276	4.2601	3.12581	2.71486	0.596618	3.76289	0.579936	1.38603	0.123906
XLOC_005347	linc-CD109-1	0	0.740869	1.12599	1.25053	0.554854	0.784736	0.622286	0.572285	0.863373	0.354442	1.38742	0.681127
XLOC_002275	linc-RGPD8-2	0.394349	0.940781	2.5709	3.03173	1.36186	1.03118	1.30201	1.13235	1.80826	1.07238	1.38882	0.715571
XLOC_005690	linc-C6orf1	11.4404	10.4512	11.6713	14.9154	15.6387	16.2125	11.1876	0.648135	15.5889	0.649984	1.3934	0.0126259
XLOC_010769	linc-DHRS4-2	0.750231	0.949814	0.610384	0.780016	1.29408	1.14921	0.770143	0.170589	1.07444	0.265064	1.39511	0.176625
XLOC_013499	linc-CST7-1	14.6823	12.2838	17.385	21.1179	25.1649	15.9024	14.7837	2.55211	20.7284	4.64352	1.40211	0.288689
XLOC_012169	linc-PSMD11	0.670283	0.780322	0.751927	0.982893	1.14109	0.983154	0.734177	0.0571265	1.03571	0.0912598	1.41071	0.0153562
XLOC_004859	linc-CD180-7	5.63098	4.68451	4.40774	5.23276	8.07118	7.50775	4.90774	0.641447	6.93723	1.50276	1.41353	0.237239
XLOC_005753	linc-RAB23-4	0.646141	0.772437	1.034	1.10842	1.42224	0.936816	0.817526	0.197822	1.15583	0.24616	1.41381	0.270626
XLOC_012542	linc-APPBP2-2	1.89103	1.45181	0.138117	2.38574	0.771592	1.768	1.16032	0.912086	1.64178	0.814443	1.41494	0.545332
XLOC_004456	linc-POLR3G-11	1.02014	0.822846	0.899651	1.22973	1.02305	1.63983	0.914212	0.0994498	1.29754	0.313931	1.41929	0.164759
XLOC_010102	linc-CTDSP2-1	1.84462	1.68139	0.766104	1.9343	1.10382	3.05892	1.4307	0.581319	2.03235	0.981231	1.42052	0.559589
XLOC_014255	linc-SERHL2-3	0.693593	0.580478	0.443631	0.828627	0.854558	0.758929	0.572567	0.125169	0.814038	0.0494556	1.42173	0.0474038
XLOC_006753	linc-LEPROTL1-6	0.631302	0.801322	0.855132	1.07066	0.963754	1.22668	0.762585	0.116835	1.08703	0.132225	1.42546	0.0600933
XLOC_004836	linc-ACTBL2-2	0.82004	0.573328	0.445038	0.864954	0.840654	0.930479	0.612802	0.190592	0.878696	0.0464624	1.4339	0.171685
XLOC_004419	linc-MCCC2	1.07675	0.877246	0.620576	1.79425	1.27185	0.627787	0.858191	0.228683	1.2313	0.584288	1.43476	0.210832
XLOC_007222	linc-ASAP1-2	0.759394	0.527194	0.618188	2.74624	0	0	0.634925	0.117001	0.915413	1.58554	1.44177	0.773674
XLOC_010205	linc-TBX3-1	2.51835	4.99374	2.98473	4.3878	6.0166	4.76974	3.49894	1.31537	5.05805	0.851815	1.44559	0.0285482
XLOC_009241	linc-TMEM135	1.98187	0.290832	0.148654	0.670921	1.95216	0.884646	0.807119	1.01984	1.16924	0.686396	1.44866	0.720067
XLOC_006704	linc-TNKS-3	0.636131	2.37873	1.55149	2.09867	2.37618	2.1435	1.52212	0.871671	2.20612	0.148975	1.44937	0.249138
XLOC_002871	linc-TSC22D2-1	1.12877	1.04405	0.918982	2.04102	0.905592	1.53695	1.0306	0.105539	1.49452	0.568902	1.45015	0.276435
XLOC_002048	linc-FAM98A-3	0.349895	0.415003	0.56436	0.316358	0.834267	0.778798	0.443086	0.109956	0.643141	0.284358	1.4515	0.266054
XLOC_001189	linc-KCNH1	0	1.39282	0.669455	0.743497	1.31955	0.933125	0.687425	0.696584	0.998724	0.293576	1.45285	0.319435
XLOC_010020	linc-MANSC1	0.424311	0.24892	0.172706	0.383615	0.425521	0.421273	0.281979	0.129019	0.410136	0.0230662	1.45449	0.27841
XLOC_005968	linc-LFNG	0.729958	1.52033	1.22567	2.03998	1.55553	1.49105	1.15865	0.399425	1.69552	0.300048	1.46335	0.304551
XLOC_002336	linc-CXCR4-1	0.830871	0.561105	0.676374	0.75118	1.33318	0.942768	0.68945	0.135357	1.00904	0.296606	1.46355	0.325448
XLOC_013869	linc-CXADR-2	1.35771	1.82007	1.84208	2.04582	3.2678	2.05408	1.67329	0.273519	2.4559	0.703138	1.46771	0.161651
XLOC_014097	linc-RSPH1-1	0.356896	0.375932	0.581066	0.60948	0.827179	0.494953	0.437965	0.124294	0.643871	0.168762	1.47014	0.319714
XLOC_011248	linc-USP8	2.56965	3.38286	3.38041	4.14458	5.22818	4.36192	3.11097	0.468801	4.57823	0.57327	1.47164	0.0289244
XLOC_006138	linc-AUTS2-5	0.984234	0.843989	0.797939	1.07886	1.33346	1.45606	0.875387	0.0970353	1.28946	0.192411	1.47302	0.131333
XLOC_000746	linc-C1orf63	1.40437	0.863416	0.46209	1.24743	1.62849	1.14678	0.909959	0.472861	1.3409	0.254094	1.47358	0.281355
XLOC_013300	linc-TSHZ3-6	0.685397	0.869637	4.2001	1.22859	5.17849	2.0779	1.91838	1.97818	2.82833	2.07913	1.47433	0.673942
XLOC_011950	linc-IRX3-5	29.0531	29.0416	29.3934	43.8139	38.1066	47.1202	29.1627	0.199875	43.0136	4.55979	1.47495	0.0320585
XLOC_004861	linc-CD180-10	0	0.137114	1.02129	0.850683	0.50326	0.355883	0.386135	0.554316	0.569942	0.25405	1.47602	0.720829
XLOC_001738	linc-XIRP2-4	0.496675	0.55366	0.40432	0.449038	0.996181	0.704455	0.484885	0.0753649	0.716558	0.273772	1.47779	0.252506
XLOC_008454	linc-ZNF33A-5	2.42853	1.33168	1.43779	2.99401	1.94837	2.7556	1.73267	0.604966	2.56599	0.548	1.48095	0.0753548
XLOC_001097	linc-RC3H1-2	1.55051	1.52648	1.2622	2.14392	2.12202	2.17328	1.4464	0.159971	2.14641	0.0257203	1.48397	0.0219833
XLOC_011174	linc-C15orf2-8	0.485907	0.886945	0.968747	0.787841	1.23449	1.4604	0.780533	0.258411	1.16091	0.342264	1.48733	0.0218552
XLOC_011184	linc-GABRA5-6	1.62152	1.50908	2.28001	2.53218	3.07489	2.50895	1.80354	0.41645	2.70534	0.32025	1.50002	0.144493
XLOC_006964	linc-ZNF16	0.432858	0.523155	0.532851	0.773138	0.686077	0.778657	0.496288	0.0551455	0.745957	0.0519313	1.50307	0.0396259
XLOC_006336	linc-C7orf27-1	1.14068	1.05048	1.02806	1.43642	1.69955	1.71032	1.07307	0.0596126	1.61543	0.155121	1.50542	0.0482689
XLOC_005634	linc-DEK-1	0.347047	0.39353	0.332401	0.416711	0.25622	0.950248	0.357659	0.0319164	0.54106	0.36334	1.51278	0.50112
XLOC_012681	linc-WDR7-7	21.312	20.0719	18.0403	30.6291	30.9948	28.5177	19.8081	1.65173	30.0472	1.33715	1.51692	0.00217787
XLOC_011548	linc-TMC3-2	1.32332	1.43485	0.430903	0.957121	1.48635	2.40247	1.06302	0.550266	1.61531	0.731254	1.51955	0.523122
XLOC_004140	linc-C4orf45-3	0.972801	0.191976	0	0.439749	0.78046	0.551906	0.388259	0.515248	0.590705	0.173638	1.52142	0.637381
XLOC_002219	linc-FAHD2B-5	1.49961	1.31761	1.73476	2.1407	2.65949	2.14934	1.51733	0.209139	2.31651	0.297061	1.5267	0.103401
XLOC_002310	linc-MAP3K2-1	1.21647	0.267509	0.495135	1.37474	0.975949	0.690148	0.659705	0.495423	1.01361	0.343846	1.53646	0.184471
XLOC_000734	linc-HTR1D	0.781127	1.18449	1.27176	1.52106	2.02467	1.43176	1.07913	0.261737	1.65916	0.319672	1.53751	0.111656
XLOC_007769	linc-SEMA4D-3	0.259365	0.549036	0.571659	0.593407	0.456161	1.07323	0.46002	0.17414	0.707599	0.323996	1.53819	0.296717
XLOC_000529	linc-PRELP	1.02839	0.947955	0.826106	1.59712	1.5528	1.18777	0.93415	0.101846	1.4459	0.22464	1.54782	0.0212224
XLOC_014243	linc-APOBEC3A-1	1.05859	0.514695	0.369323	0.820339	1.3346	0.857972	0.647536	0.363328	1.0043	0.286663	1.55096	0.37186
XLOC_002220	linc-FAHD2B-7	1.19064	1.07352	0.666355	1.48011	1.85075	1.26655	0.976838	0.275189	1.53247	0.295599	1.56881	0.0599662
XLOC_006912	linc-FAM91A1-3	1.85416	1.59711	0	2.2351	2.47926	0.70129	1.15042	1.00455	1.80522	0.963792	1.56918	0.0466123
XLOC_002934	linc-KCNMB2-2	1.47261	1.09669	1.24695	2.75566	1.53132	1.70197	1.27208	0.189216	1.99632	0.663123	1.56933	0.122203
XLOC_009485	linc-MRGPRF-1	3.94883	4.56625	5.59334	8.63962	5.76589	7.79631	4.70281	0.830716	7.40061	1.47717	1.57366	0.121564
XLOC_012165	linc-SUZ12-4	0.69745	0.752108	0.794866	1.00889	1.45483	1.10793	0.748141	0.048829	1.19055	0.234169	1.59134	0.0767258
XLOC_012342	linc-ASPSCR1	0.63739	0.597498	0.740991	1.31716	0.949518	0.877739	0.658626	0.0740662	1.04814	0.235727	1.5914	0.132418
XLOC_001417	linc-BIRC6	4.03329	4.16769	3.65642	6.2777	6.21428	6.39667	3.95247	0.265045	6.29622	0.0925942	1.59298	0.00765965
XLOC_013275	linc-ZNF99-5	0.635387	0.910742	0.609884	1.72955	0.707404	1.00049	0.718671	0.166826	1.14582	0.526341	1.59435	0.372731
XLOC_008455	linc-ZNF33A-4	1.8206	2.28954	2.66772	4.60875	3.31077	2.89211	2.25929	0.42437	3.60388	0.895068	1.59514	0.217902
XLOC_003912	linc-CCKAR-11	2.82788	0.895083	2.67842	2.97399	4.53429	2.79937	2.13379	1.07536	3.43588	0.955246	1.61022	0.381121
XLOC_009627	linc-NTF3	0.285806	0.349405	0.349485	0.645987	0.458596	0.482798	0.328232	0.036742	0.529127	0.101925	1.61205	0.128533
XLOC_005953	linc-FAM20C-2	0.697985	0.690055	0.400544	1.2682	1.10625	0.509938	0.596195	0.169485	0.961463	0.399328	1.61267	0.114382
XLOC_011691	linc-AHSP	0.42112	0.264327	0.514276	0.475957	0.760355	0.716846	0.399908	0.126317	0.651053	0.15319	1.62801	0.192352
XLOC_002643	linc-ARIH2	0.70153	0.158364	0.141208	0.327232	0.361637	0.949186	0.333701	0.318665	0.546018	0.349577	1.63625	0.597376
XLOC_012187	linc-RPL19-3	4.09117	5.06434	4.78931	7.22476	7.59336	8.02907	4.64827	0.501681	7.61573	0.402621	1.6384	0.00551805
XLOC_001265	linc-IRF2BP2-1	4.02143	2.18145	4.42309	4.16703	8.90832	4.33828	3.54199	1.19525	5.80454	2.68931	1.63878	0.417615
XLOC_006604	linc-TNPO3-3	0.573123	0.914754	1.49297	1.13994	2.20707	1.56074	0.993616	0.464967	1.63592	0.537522	1.64643	0.212548
XLOC_012333	linc-CCDC40-3	0.383914	0.321403	0.937579	1.04128	1.23203	0.435617	0.547632	0.339147	0.902976	0.41583	1.64887	0.499688
XLOC_007162	linc-KIAA1429-1	0.349584	1.34484	2.27664	1.26422	2.52418	2.77665	1.32369	0.963702	2.18835	0.810214	1.65322	0.048502
XLOC_012359	linc-ITGAE	0.674428	0.632894	0.627452	1.04527	0.850269	1.31187	0.644925	0.0256951	1.06914	0.231724	1.65777	0.0908848
XLOC_011584	linc-VPS33B-3	0.316731	0.3101	0.0946483	0.336291	0.515099	0.363039	0.240493	0.126349	0.40481	0.0964451	1.68325	0.158699
XLOC_008617	linc-TCF7L2-3	0.163407	0.28202	0.232789	0.347176	0.386741	0.407911	0.226072	0.0595911	0.380609	0.0308283	1.68358	0.02525
XLOC_004896	linc-AP3B1	0.612954	1.30255	1.79632	1.71791	2.11457	2.43426	1.23727	0.594377	2.08891	0.358864	1.68832	0.0246576
XLOC_005214	linc-HIST1H2AG-4	1.22131	1.41927	1.70981	2.30044	2.30414	2.7489	1.45013	0.245708	2.45116	0.257857	1.6903	0.00348141
XLOC_006326	linc-VIPR2-4	3.11661	3.14495	3.79538	5.12931	6.63262	5.25811	3.35231	0.383968	5.67335	0.833248	1.69237	0.0616343
XLOC_006529	linc-SLC25A13	0.366496	1.08832	1.24415	2.06644	0.87467	1.66092	0.899655	0.468257	1.53401	0.605936	1.70511	0.37688
XLOC_002866	linc-TM4SF4-2	219.719	148.013	198.101	308.073	331.03	326.493	188.611	36.7829	321.865	12.158	1.7065	0.03987
XLOC_001575	linc-LOC285033-5	1.39486	0.833542	0.756994	1.47126	1.18124	2.462	0.995132	0.348284	1.70483	0.671568	1.71317	0.29426
XLOC_006035	linc-GARS-3	3.26093	4.06834	4.49517	7.13109	5.72097	7.48603	3.94148	0.626823	6.77936	0.933618	1.72	0.047929
XLOC_008124	linc-RAI2	0.71017	0.694977	0.924987	1.66935	0.911609	1.45046	0.776711	0.128635	1.34381	0.389967	1.73012	0.119017
XLOC_010579	linc-MRPS31	0.731764	0.787729	0.510596	1.13414	1.09029	1.30478	0.676696	0.146543	1.1764	0.113319	1.73845	0.0795372
XLOC_013474	linc-SLC24A3	0	0.801571	1.26072	2.10023	0.621243	0.878631	0.68743	0.638063	1.20003	0.790143	1.74568	0.58556
XLOC_008220	linc-RNF113A	0.470818	0.468647	0.670724	0.532076	0.94432	1.33556	0.53673	0.116048	0.937319	0.401788	1.74635	0.153617
XLOC_013473	linc-C20orf79	0.975749	1.00961	0.861896	1.80918	1.61763	1.60148	0.949085	0.0773827	1.6761	0.115536	1.76601	0.00798899
XLOC_008826	linc-MBL2-1	0.252478	0.870603	2.40946	0.798085	1.27507	4.19463	1.17751	1.11076	2.08926	1.83883	1.7743	0.173198
XLOC_013973	linc-C21orf70-5	0.343382	0.524476	0.139764	0.721801	0.4821	0.584471	0.335874	0.192466	0.596124	0.120275	1.77484	0.230062
XLOC_010378	linc-COG3-2	0	1.00692	0.578624	0.64262	0.570256	1.61304	0.528515	0.505327	0.941972	0.582287	1.7823	0.446448
XLOC_010376	linc-COG3-1	1.69946	0.753449	0.462565	1.58406	1.69797	1.9282	0.971825	0.646717	1.73674	0.175316	1.7871	0.241815
XLOC_000173	linc-CYP4B1-1	1.02519	1.27827	0.625921	1.85373	1.64498	1.74489	0.97646	0.328893	1.74787	0.104407	1.79	0.0720185
XLOC_011618	linc-NME4	0.349907	0.391805	0.203414	0.406641	0.496737	0.789003	0.315042	0.0989165	0.564127	0.199891	1.79064	0.278084
XLOC_006513	linc-SEMA3A	0.388879	0.550836	0.316569	0.878952	0.935971	0.441251	0.418761	0.119958	0.752058	0.270672	1.79591	0.0918112
XLOC_003662	linc-METTL14-2	9.22429	1.1381	2.04793	11.3721	3.36385	7.61205	4.13677	4.42934	7.44933	4.0066	1.80076	0.09873
XLOC_008152	linc-ZNF674	4.10497	4.11091	3.98156	7.47515	7.21732	7.33356	4.06581	0.073026	7.34201	0.129123	1.80579	0.000673325
XLOC_014114	linc-CSTB-9	0.716631	0.733799	0.810245	1.51176	1.18182	1.40041	0.753558	0.0498369	1.36466	0.16785	1.81096	0.0261188
XLOC_000633	linc-RYR2-2	0.3789	0.148154	0.607263	0.39847	0.867163	0.822703	0.378106	0.229555	0.696112	0.258722	1.84105	0.266424
XLOC_001942	linc-TMEM18-13	2.55501	3.10922	3.19987	5.28624	6.03125	5.12919	2.9547	0.349097	5.48223	0.481909	1.85543	0.0141718
XLOC_006364	linc-PRPS1L1	0.535848	0.272054	0	0.371193	0.835109	0.294922	0.269301	0.267935	0.500408	0.292357	1.85818	0.390358
XLOC_001398	linc-EFR3B	4.68184	4.38747	3.79162	8.63614	9.0798	6.26837	4.28698	0.453538	7.99477	1.51147	1.8649	0.0295014
XLOC_012521	linc-TOB1	0.990678	1.38627	1.27173	2.30805	2.47611	2.03202	1.21623	0.203553	2.27206	0.224222	1.86812	0.0226637
XLOC_001560	linc-PLGLB2	0.679296	1.21935	4.6082	2.45657	4.35989	5.39546	2.16895	2.12964	4.07064	1.49064	1.87678	0.108195
XLOC_001562	linc-RPIA	0.315869	0.457772	0.462841	0.856719	0.760246	0.716816	0.412161	0.0834295	0.777927	0.0716078	1.88744	0.0540307
XLOC_007038	linc-DUSP4-6	3.56264	4.16664	5.22033	8.69654	9.43219	6.4679	4.31654	0.838949	8.19888	1.54354	1.89941	0.0985055
XLOC_009829	linc-CLLU1-6	5.98787	4.81118	14.6233	13.5339	14.4119	20.3829	8.47412	5.35775	16.1096	3.72676	1.90103	0.0204771
XLOC_005365	linc-TPBG-3	0.804358	0.482365	0.904765	1.62859	1.71188	0.851339	0.730496	0.220674	1.39727	0.47462	1.91277	0.220298
XLOC_010807	linc-SSTR1-2	2.68491	1.99565	1.24895	5.20156	3.5388	2.61129	1.9765	0.718171	3.78388	1.31241	1.91443	0.0371559
XLOC_011482	linc-WDR72	0.100065	0.248781	0.224011	0.463649	0.311087	0.326433	0.190952	0.0796792	0.367056	0.0840029	1.92224	0.203265
XLOC_011488	linc-ADAM10-1	0.178273	0.154211	0.193499	0.32235	0.286051	0.404565	0.175328	0.0198089	0.337655	0.0607214	1.92585	0.0222456
XLOC_000505	linc-RGS18-3	0.559984	0.667999	0.274894	0.817105	0.755973	1.33769	0.500959	0.203091	0.970256	0.319672	1.9368	0.259021
XLOC_002133	linc-SERTAD2-4	1.08539	1.43593	2.47961	2.63556	1.21692	5.88147	1.66698	0.725258	3.24465	2.39118	1.94643	0.270295
XLOC_008905	linc-PPP1R3C	0.706693	0.61727	0.601892	1.28512	1.02083	1.44377	0.641952	0.0565924	1.24991	0.213658	1.94704	0.0412112
XLOC_011179	linc-C15orf2-3	0.262884	0.271624	0.321002	0.356505	0.421813	0.894862	0.28517	0.0313376	0.557727	0.293788	1.95577	0.213892
XLOC_000467	linc-ZBTB37	2.85421	2.1977	1.78729	4.46617	4.22746	4.8579	2.27973	0.53817	4.51718	0.3183	1.98145	0.0355784
XLOC_011313	linc-ARID3B-1	0.288512	0.190448	0.0587161	0.39126	0.347201	0.327367	0.179225	0.115308	0.355276	0.032703	1.98229	0.0691185
XLOC_008126	linc-CXorf23	0.40259	0.47191	0.0787274	0.349753	0.66827	0.873923	0.317742	0.209875	0.630649	0.264102	1.98478	0.339692
XLOC_001335	linc-ASAP2-3	1.03333	0.147699	0	0.622811	0.552678	1.17249	0.393676	0.558857	0.78266	0.339419	1.98808	0.484367
XLOC_006924	linc-EFR3A-5	0.880691	0.931051	1.01413	2.50133	1.85127	1.27243	0.941957	0.0673847	1.87501	0.614794	1.99055	0.141055
XLOC_012839	linc-IER3IP1	0.469265	0.587352	0.577452	1.12477	1.16447	0.978245	0.54469	0.065507	1.08916	0.0980862	1.9996	0.018604
XLOC_008426	linc-LYZL1-4	0.708734	0.069371	0	0.897061	0.341162	0.321673	0.259368	0.390705	0.519965	0.32672	2.00474	0.0215625
XLOC_009207	linc-P2RY2-1	4.73598	3.69295	6.92815	10.1089	9.93693	10.8169	5.11903	1.65126	10.2876	0.466402	2.00967	0.0172387
XLOC_013360	linc-CEACAM20-4	0.379777	0.318732	0.309159	0	1.21875	0.861847	0.335889	0.038308	0.693532	0.626566	2.06476	0.448085
XLOC_004915	linc-CCNH-2	0.341088	0.879405	0.277659	0.61675	1.91557	0.567316	0.499384	0.330632	1.03321	0.764544	2.06897	0.167494
XLOC_000863	linc-JAK1-4	0.710794	0.50346	1.15725	1.92786	0.570256	2.41956	0.790501	0.334104	1.63922	0.957843	2.07365	0.162254
XLOC_012509	linc-DLX3-2	0.332539	0.272584	0.344533	0.655952	0.606341	0.720346	0.316552	0.0385468	0.66088	0.057162	2.08774	0.00215852
XLOC_010079	linc-FIGNL2-2	2.06504	1.69372	2.05462	4.77116	2.76124	4.94664	1.93779	0.211438	4.15968	1.21426	2.14661	0.0618202
XLOC_011185	linc-GABRA5-5	1.40445	1.29829	1.33806	2.62901	3.30563	2.74377	1.34693	0.0536334	2.8928	0.362094	2.1477	0.0226305
XLOC_011430	linc-MEIS2-4	0.22046	0.316664	0.645042	0.753526	0.664259	1.16164	0.394055	0.22262	0.859808	0.265177	2.18195	0.0158111
XLOC_005587	linc-C6orf145-3	3.65391	2.02318	0.662378	6.2538	3.61037	3.99828	2.11316	1.49779	4.62082	1.42744	2.18669	0.0385173
XLOC_008409	linc-MLLT10-1	0.566451	0.252456	0.230561	0.512122	0.908906	0.964107	0.349823	0.187925	0.795045	0.246568	2.27271	0.217811
XLOC_008109	linc-VCX3A-1	0.947812	1.06779	0.475345	1.33986	2.81129	1.53166	0.830316	0.313212	1.89427	0.799932	2.28139	0.112271
XLOC_004107	linc-FREM3	0.143286	0.250035	0.272166	0.38863	0.53646	0.596138	0.221829	0.0689144	0.507076	0.106829	2.28589	0.00627653
XLOC_008174	linc-SPIN4	2.37547	2.22272	2.58343	5.62052	7.14467	3.76709	2.39387	0.181058	5.51076	1.69146	2.30203	0.102188
XLOC_005126	linc-WRNIP1-3	3.47191	3.8552	2.56169	6.2241	3.79606	12.7478	3.29627	0.664402	7.58932	4.62939	2.3024	0.295289
XLOC_011294	linc-LRRC49-4	2.84418	6.1735	10.8108	13.4278	14.5474	17.8719	6.60949	4.00117	15.2824	2.31142	2.31218	0.0137547
XLOC_009787	linc-LEMD3	0	0.737803	0.446682	1.24021	0.880443	0.62261	0.394828	0.371625	0.914421	0.310199	2.316	0.286154
XLOC_008823	linc-CSTF2T-3	1.66776	1.36132	1.5085	2.93184	4.01404	3.57447	1.51253	0.15326	3.50678	0.544266	2.31849	0.0383978
XLOC_009199	linc-NADSYN1-1	1.09047	1.20312	0.591802	1.97177	2.43018	2.33718	0.961797	0.325338	2.24638	0.24232	2.3356	0.0361477
XLOC_011177	linc-C15orf2-5	0.192243	0.380919	0.396456	0.556176	0.807171	0.976296	0.323206	0.113683	0.779881	0.211385	2.41295	0.0191706
XLOC_009194	linc-CCND1-1	0.0973237	0.18906	0.172027	0.468061	0.285558	0.389648	0.152804	0.0487959	0.381089	0.091552	2.49398	0.102556
XLOC_002647	linc-SEMA3B	0	0.314024	0.796509	0.884603	0.78499	1.11022	0.370178	0.401213	0.926604	0.166633	2.50313	0.0822364
XLOC_011872	linc-GRIN2A	0.759554	0.79683	0.309159	2.40346	0.609376	1.72369	0.621848	0.271437	1.57884	0.90577	2.53895	0.238533
XLOC_006034	linc-ZNRF2	0	0.680485	0	0.554183	0.491778	0.695527	0.226828	0.392878	0.580496	0.104392	2.55919	0.326189
XLOC_007231	linc-NDRG1	0.125443	0.227323	0.357411	0.623763	0.553523	0.640516	0.236726	0.116269	0.605934	0.0461557	2.55965	0.0302751
XLOC_002962	linc-LPP-5	0	0.42271	1.22675	1.36243	1.20901	1.70991	0.54982	0.623175	1.42712	0.256639	2.59561	0.0766026
XLOC_004165	linc-HMGB2	0.320602	0.398328	0.369597	1.40616	0.727484	0.698528	0.362842	0.0393008	0.944057	0.400454	2.60184	0.147657
XLOC_005950	linc-PDCD2-4	0.967292	0.311558	0.787428	1.74903	1.55208	2.19512	0.688759	0.338819	1.83208	0.329466	2.65997	0.0257555
XLOC_006133	linc-KCTD7-2	2.86902	1.81806	3.84052	10.9495	5.94216	5.88201	2.84253	1.01149	7.59122	2.90851	2.67058	0.115492
XLOC_010602	linc-HTR2A-3	0.971346	0.421932	0.263576	1.46364	1.55859	1.46955	0.552285	0.371455	1.49726	0.0531955	2.71103	0.0532428
XLOC_011586	linc-FAM174B	0.259767	0.397956	0.456091	0.621563	1.35525	1.08071	0.371271	0.100846	1.01917	0.370694	2.74509	0.0640058
XLOC_012115	linc-HS3ST3B1	0.608571	0.964659	2.01879	0.35667	0.511625	9.00678	1.19734	0.733338	3.29169	4.95002	2.74917	0.482314
XLOC_004988	linc-FLJ44606-2	0	0.141686	0.532065	1.22765	0.262185	0.370811	0.224584	0.275549	0.620215	0.52885	2.76162	0.449172
XLOC_012004	linc-PMFBP1-1	0.774346	0	0.0229007	0.725511	0.666382	0.878631	0.265749	0.440607	0.756841	0.109538	2.84796	0.216538
XLOC_001558	linc-PTCD3-2	0.30567	0.305567	0.297991	0.625186	0.713415	1.30629	0.303076	0.00440404	0.88163	0.370402	2.90894	0.116032
XLOC_009021	linc-MUC2-1	0.103321	0.137457	0.0841128	0.278503	0.269399	0.410323	0.108297	0.027018	0.319408	0.0788659	2.94938	0.0697637
XLOC_006296	linc-GALNTL5-1	0.500361	0.297731	0.339433	1.28171	0.869762	1.23011	0.379175	0.107001	1.12719	0.224431	2.97275	0.0152618
XLOC_001043	linc-ARHGEF2	0.326799	0.850115	0	1.47728	1.31092	0.741622	0.392305	0.428826	1.17661	0.385782	2.99922	0.0594275
XLOC_011523	linc-HEXA-1	0.425313	1.3555	0.230779	3.55994	1.49326	1.02244	0.670531	0.601122	2.02521	1.3498	3.02031	0.27491
XLOC_009487	linc-FGF3-1	0.0455578	0.0955547	0.148346	0.370694	0.255851	0.258466	0.0964862	0.0514004	0.295004	0.0655628	3.05747	0.0924288
XLOC_000812	linc-HYI-2	0.258044	0.233784	0.840614	1.40054	1.24284	1.46468	0.444147	0.343564	1.36935	0.114161	3.08311	0.0270776
XLOC_007414	linc-FOXB2-3	0.967292	0.623116	0.787428	2.62355	1.55208	3.29268	0.792612	0.172147	2.48944	0.878016	3.1408	0.0650998
XLOC_001453	linc-PRKCE-2	0.241216	0.179615	0.38439	0.653872	0.676942	1.20333	0.268407	0.105061	0.844715	0.310784	3.14714	0.043149
XLOC_006817	linc-NKAIN3-1	0.140608	0.243171	0.158278	0.590871	0.606147	0.52004	0.180686	0.0548304	0.572353	0.0459434	3.16767	0.0055498
XLOC_011585	linc-VPS33B-2	0.155677	0.42393	0.385193	0.817665	0.916599	1.32285	0.3216	0.144993	1.01904	0.267719	3.16865	0.0328745
XLOC_013817	linc-PMEPA1-2	0	0.0652075	0.538807	0.478719	0.743421	0.727899	0.201338	0.29407	0.650013	0.148548	3.22846	0.0872477
XLOC_012143	linc-MAP2K3-2	0.344442	0.147699	0.280394	0.311406	0.276339	1.95415	0.257512	0.100348	0.847298	0.958722	3.29033	0.391584
XLOC_000363	linc-MAN1A2-2	0	0.712021	1.91243	3.18592	2.82716	2.66566	0.874817	0.966553	2.89291	0.26629	3.30688	0.103179
XLOC_009147	linc-DAGLA	0.131657	0.0727179	0.109699	0.413287	0.288438	0.341724	0.104691	0.0297869	0.347816	0.0626471	3.3223	0.00657995
XLOC_005369	linc-DOPEY1-2	0.334592	1.01051	0.272376	1.21	3.22124	1.13896	0.539159	0.409385	1.85673	1.18223	3.44376	0.0982452
XLOC_009185	linc-LRP5-1	0.403669	0.467894	2.33582	1.55859	2.14889	7.37699	1.06913	1.09746	3.69482	3.20248	3.45592	0.163709
XLOC_012538	linc-HEATR6-2	0	0.165314	2.71192	3.01177	5.3454	3.54038	0.959078	1.52025	3.96585	1.22361	4.13507	0.139051
XLOC_000664	linc-OR4F16-8	1.13847	0.282104	0.926778	5.1464	0.913375	5.16719	0.782451	0.446053	3.74232	2.44996	4.78282	0.126461
XLOC_000992	linc-FCGR1B-7	1.29961	1.66523	1.87077	8.94163	7.48211	6.95265	1.61187	0.289295	7.79213	1.03009	4.83422	0.0148277
XLOC_013957	linc-NDUFV3-1	0.830282	1.10313	0.676374	5.15622	6.88774	3.79293	0.869929	0.216123	5.27896	1.55105	6.06827	0.0292674
XLOC_008583	linc-WNT8B	0.235356	0.500133	1.00251	5.39779	2.19968	3.08403	0.579333	0.389661	3.5605	1.65144	6.14586	0.112789
XLOC_001720	linc-UPP2	0	0.643297	0	0.916037	0.812884	2.29934	0.214432	0.371408	1.34275	0.830032	6.2619	0.212257
XLOC_007200	linc-HAS2-2	0	0.174578	0	0.387007	0.343427	0.485713	0.0581927	0.100793	0.405382	0.0729011	6.96621	0.0656242
XLOC_011889	linc-SMG1	1.07567	0.6924	0.929048	3.10059	3.88382	12.4747	0.899039	0.193389	6.48637	5.20081	7.21478	0.2034
XLOC_013541	linc-ARFGEF2-14	0	0.266143	0.0462944	0.719804	0.821249	0.838862	0.104146	0.14219	0.793305	0.06426	7.61725	0.0102291
XLOC_005009	linc-PITX1-3	0	0.118008	0.183618	1.17054	0.828649	0.303001	0.100542	0.0930467	0.767397	0.437001	7.6326	0.159715
XLOC_003441	linc-KIAA0232	0	0.433408	0	0.519773	1.84497	1.30468	0.144469	0.250228	1.22314	0.666351	8.46644	0.0617126
XLOC_012754	linc-LAMA1-5	0	0.157074	0	0.763959	0.273652	0.554243	0.052358	0.0906867	0.530618	0.246006	10.1344	0.128952
XLOC_013693	linc-CD93-1	0.241213	0.0547842	0	3.67746	0.71401	1.12922	0.0986657	0.126452	1.84023	1.60458	18.6512	0.179551
XLOC_005252	linc-HSPA1B	0	0.629193	0	4.79352	2.12687	6.01611	0.209731	0.363265	4.31217	1.9888	20.5605	0.0932927
XLOC_005809	linc-LAMA4-4	0	0	0	0.427421	0.379249	0.536427	0	0	0.447699	0.0805272	Inf	0.0106129
XLOC_006331	linc-COX19	0	0	0	0.625881	0.833103	0.392756	0	0	0.617247	0.2203	Inf	0.0399349

## Sheet: Diff expressed
Gene_ID	lincRNA_ID	BT474_P1	BT474_P2	BT474_P3	BT474_R1	BT474_R2	BT474_R3	Mean_FPKM_Parental	STDEV_FPKM_Parental	Mean_FPKM_Resistant	STDEV_FPKM_Resistant	Fold_Change	p_value
XLOC_012509	linc-DLX3-2	0.332539	0.272584	0.344533	0.655952	0.606341	0.720346	0.316552	0.0385468	0.66088	0.057162	2.08774	0.00215852
XLOC_006817	linc-NKAIN3-1	0.140608	0.243171	0.158278	0.590871	0.606147	0.52004	0.180686	0.0548304	0.572353	0.0459434	3.16767	0.0055498
XLOC_004107	linc-FREM3	0.143286	0.250035	0.272166	0.38863	0.53646	0.596138	0.221829	0.0689144	0.507076	0.106829	2.28589	0.00627653
XLOC_009147	linc-DAGLA	0.131657	0.0727179	0.109699	0.413287	0.288438	0.341724	0.104691	0.0297869	0.347816	0.0626471	3.3223	0.00657995
XLOC_014418	linc-ODF3B	0.644619	0.705146	0.524755	0	0	0	0.62484	0.0918076	0	0	0	0.00711936
XLOC_003908	linc-PPARGC1A	0.685397	0.490809	0.55795	0	0	0	0.578052	0.0988392	0	0	0	0.0096053
XLOC_013541	linc-ARFGEF2-14	0	0.266143	0.0462944	0.719804	0.821249	0.838862	0.104146	0.14219	0.793305	0.06426	7.61725	0.0102291
XLOC_005809	linc-LAMA4-4	0	0	0	0.427421	0.379249	0.536427	0	0	0.447699	0.0805272	Inf	0.0106129
XLOC_000638	linc-SDCCAG8	0.516372	0.350761	0.420355	0.233423	0	0	0.429163	0.0831561	0.0778077	0.134767	0.181301	0.012507
XLOC_011294	linc-LRRC49-4	2.84418	6.1735	10.8108	13.4278	14.5474	17.8719	6.60949	4.00117	15.2824	2.31142	2.31218	0.0137547
XLOC_000992	linc-FCGR1B-7	1.29961	1.66523	1.87077	8.94163	7.48211	6.95265	1.61187	0.289295	7.79213	1.03009	4.83422	0.0148277
XLOC_006296	linc-GALNTL5-1	0.500361	0.297731	0.339433	1.28171	0.869762	1.23011	0.379175	0.107001	1.12719	0.224431	2.97275	0.0152618
XLOC_008373	linc-ITIH2-7	0.399103	0.553227	0.56856	0.090206	0.0800481	0.113213	0.506963	0.0937239	0.094489	0.0169922	0.186382	0.0155497
XLOC_011430	linc-MEIS2-4	0.22046	0.316664	0.645042	0.753526	0.664259	1.16164	0.394055	0.22262	0.859808	0.265177	2.18195	0.0158111
XLOC_009207	linc-P2RY2-1	4.73598	3.69295	6.92815	10.1089	9.93693	10.8169	5.11903	1.65126	10.2876	0.466402	2.00967	0.0172387
XLOC_011177	linc-C15orf2-5	0.192243	0.380919	0.396456	0.556176	0.807171	0.976296	0.323206	0.113683	0.779881	0.211385	2.41295	0.0191706
XLOC_008426	linc-LYZL1-4	0.708734	0.069371	0	0.897061	0.341162	0.321673	0.259368	0.390705	0.519965	0.32672	2.00474	0.0215625
XLOC_011185	linc-GABRA5-5	1.40445	1.29829	1.33806	2.62901	3.30563	2.74377	1.34693	0.0536334	2.8928	0.362094	2.1477	0.0226305
XLOC_005950	linc-PDCD2-4	0.967292	0.311558	0.787428	1.74903	1.55208	2.19512	0.688759	0.338819	1.83208	0.329466	2.65997	0.0257555
XLOC_002840	linc-GRK7	0.391049	0.369005	0.477502	0.176771	0	0.221857	0.412519	0.0573464	0.132876	0.117261	0.322109	0.0262796
XLOC_000812	linc-HYI-2	0.258044	0.233784	0.840614	1.40054	1.24284	1.46468	0.444147	0.343564	1.36935	0.114161	3.08311	0.0270776
XLOC_013957	linc-NDUFV3-1	0.830282	1.10313	0.676374	5.15622	6.88774	3.79293	0.869929	0.216123	5.27896	1.55105	6.06827	0.0292674
XLOC_007231	linc-NDRG1	0.125443	0.227323	0.357411	0.623763	0.553523	0.640516	0.236726	0.116269	0.605934	0.0461557	2.55965	0.0302751
XLOC_011585	linc-VPS33B-2	0.155677	0.42393	0.385193	0.817665	0.916599	1.32285	0.3216	0.144993	1.01904	0.267719	3.16865	0.0328745
XLOC_002951	linc-VPS8-3	0.459634	0.595125	0.623611	0.138516	0	0	0.559457	0.0876144	0.046172	0.0799722	0.0825301	0.0335326
XLOC_009199	linc-NADSYN1-1	1.09047	1.20312	0.591802	1.97177	2.43018	2.33718	0.961797	0.325338	2.24638	0.24232	2.3356	0.0361477
XLOC_008823	linc-CSTF2T-3	1.66776	1.36132	1.5085	2.93184	4.01404	3.57447	1.51253	0.15326	3.50678	0.544266	2.31849	0.0383978
XLOC_005587	linc-C6orf145-3	3.65391	2.02318	0.662378	6.2538	3.61037	3.99828	2.11316	1.49779	4.62082	1.42744	2.18669	0.0385173
XLOC_006331	linc-COX19	0	0	0	0.625881	0.833103	0.392756	0	0	0.617247	0.2203	Inf	0.0399349
XLOC_001453	linc-PRKCE-2	0.241216	0.179615	0.38439	0.653872	0.676942	1.20333	0.268407	0.105061	0.844715	0.310784	3.14714	0.043149
XLOC_003810	linc-HELT-3	0.573123	0.686065	1.02642	0.207261	0.183922	0.260123	0.761869	0.235964	0.217102	0.0390421	0.28496	0.0435383
XLOC_011280	linc-TLN2-1	0.614186	0.756555	0.49947	0	0.492246	0	0.623404	0.12879	0.164082	0.284198	0.263203	0.0467646
XLOC_002620	linc-MOBP	0.540953	0.414855	0.88073	0	0	0	0.612179	0.240966	0	0	0	0.0479607
XLOC_004565	linc-SLC25A48-1	1.02262	0.595024	0.836637	0.460722	0.0764506	0.596783	0.818094	0.2144	0.377985	0.269853	0.462032	0.0487542
