# Supplementary material for: Transcriptome-wide identification of mRNAs and lincRNAs associated with trastuzumab-resistance in HER2-positive breast cancer
Source: Oncotarget. 2016 Jul 16;7(33):53230–44. doi: 10.18632/oncotarget.10637 (PMC5288181; doi:10.18632/oncotarget.10637)
Supplement: Supplementary file 6 [file oncotarget-07-53230-s006.xlsx]

## Sheet: BT474_mRNA_stats.csv
Gene_ID	BT474_0hr_1	BT474_0hr_2	BT474_0hr_3	BT474_48hr_1	BT474_48hr_2	BT474_48hr_3	BT474_0hr_FILTER	BT474_48hr_FILTER
AAAS	10.801	11.1179	12.2506	9.55349	7.90166	7.887	EXPRESSED	EXPRESSED
AACS	4.78437	5.97804	6.0101	5.62426	5.77019	6.07263	EXPRESSED	EXPRESSED
AAED1	5.08487	3.98799	2.79662	3.64394	3.71186	2.71667	EXPRESSED	EXPRESSED
AAGAB	20.0536	19.0074	18.8514	14.7803	13.7761	14.5535	EXPRESSED	EXPRESSED
AAMDC	11.321	10.1973	10.2354	12.6872	10.1477	10.6885	EXPRESSED	EXPRESSED
AAMP	55.43	61.2594	60.9338	47.2496	45.1114	49.0827	EXPRESSED	EXPRESSED
AAR2	13.508	14.9042	14.1244	12.1365	13.5024	12.3333	EXPRESSED	EXPRESSED
AARS	75.236	75.6069	83.6464	71.9602	79.4213	66.2502	EXPRESSED	EXPRESSED
AARS2	4.77356	5.21118	5.12816	4.07598	4.04824	3.71358	EXPRESSED	EXPRESSED
AARSD1	11.2695	11.2169	11.6171	7.57173	7.68081	8.68719	EXPRESSED	EXPRESSED
AASDH	6.31369	6.9744	6.07264	6.15596	5.91217	5.77225	EXPRESSED	EXPRESSED
AASDHPPT	27.2735	28.7533	24.7235	20.4032	19.1053	18.735	EXPRESSED	EXPRESSED
AATF	50.16	50.4782	48.7796	34.486	35.6483	35.3161	EXPRESSED	EXPRESSED
ABAT	9.03173	9.03327	9.25307	13.6993	14.1753	12.6841	EXPRESSED	EXPRESSED
ABCA11P	7.24083	7.51713	6.66009	4.66292	5.79663	5.32763	EXPRESSED	EXPRESSED
ABCA12	8.00125	8.45767	8.09742	7.43809	8.20202	7.31323	EXPRESSED	EXPRESSED
ABCB10	4.00466	4.46634	3.86302	3.77107	3.85862	4.45047	EXPRESSED	EXPRESSED
ABCB6	7.18317	7.56609	7.39794	7.12119	7.21056	6.60097	EXPRESSED	EXPRESSED
ABCB7	13.7949	14.7094	13.9658	13.0405	13.6411	12.4475	EXPRESSED	EXPRESSED
ABCB8	4.28096	4.71494	4.96269	3.3507	3.66752	3.61569	EXPRESSED	EXPRESSED
ABCB9	1.75429	1.7853	1.97821	1.40801	1.96889	1.2266	EXPRESSED	EXPRESSED
ABCC1	3.51628	3.42175	4.1334	5.0312	5.3461	4.85851	EXPRESSED	EXPRESSED
ABCC10	2.01486	2.56949	2.4692	2.64964	2.83536	2.26426	EXPRESSED	EXPRESSED
ABCC11	6.06084	6.42613	5.94963	10.4622	10.2057	9.55684	EXPRESSED	EXPRESSED
ABCC2	19.4203	22.5363	22.1879	17.1978	16.6456	16.8498	EXPRESSED	EXPRESSED
ABCC3	13.1907	15.0476	15.8909	18.033	19.023	16.1005	EXPRESSED	EXPRESSED
ABCC4	2.14749	2.12161	1.98822	1.57447	1.59607	1.15921	EXPRESSED	EXPRESSED
ABCC5	13.2147	17.1311	17.202	15.4963	15.4523	16.1744	EXPRESSED	EXPRESSED
ABCD3	17.57	17.5068	15.7281	13.2579	12.701	13.5411	EXPRESSED	EXPRESSED
ABCD4	2.94574	3.33461	3.77424	4.30464	4.04935	3.48376	EXPRESSED	EXPRESSED
ABCE1	36.6134	37.101	33.7638	22.2088	21.5267	24.2477	EXPRESSED	EXPRESSED
ABCF2	26.6335	28.5589	26.8025	22.4097	21.2594	21.9394	EXPRESSED	EXPRESSED
ABCF3	16.8423	17.2086	18.6974	18.9632	17.9525	17.1737	EXPRESSED	EXPRESSED
ABCG1	1.24921	1.17397	1.09831	2.43837	2.68331	2.20545	EXPRESSED	EXPRESSED
ABHD10	15.4615	15.9618	14.7287	11.1689	10.8114	11.7776	EXPRESSED	EXPRESSED
ABHD11	45.1346	49.095	51.2722	36.3572	35.5419	36.3087	EXPRESSED	EXPRESSED
ABHD12	15.6408	16.0921	17.3918	11.2454	13.1136	10.6728	EXPRESSED	EXPRESSED
ABHD13	3.41057	3.39153	3.34303	2.64066	3.15198	2.70882	EXPRESSED	EXPRESSED
ABHD14B	5.79104	6.76714	6.88858	9.54346	8.92692	8.89619	EXPRESSED	EXPRESSED
ABHD15	2.06469	2.50405	2.75396	2.66701	3.13593	2.9366	EXPRESSED	EXPRESSED
ABHD2	10.2312	10.3835	10.125	8.11676	8.43055	7.49513	EXPRESSED	EXPRESSED
ABHD3	9.92205	10.8754	9.4455	7.5894	7.06627	7.9973	EXPRESSED	EXPRESSED
ABHD4	4.498	4.46238	4.45317	5.66219	5.78888	4.86092	EXPRESSED	EXPRESSED
ABHD5	7.63214	7.76124	7.18671	5.65515	4.68164	5.34376	EXPRESSED	EXPRESSED
ABHD6	1.16336	1.22915	1.33123	1.55366	1.09125	1.73624	EXPRESSED	EXPRESSED
ABI1	18.2391	18.9373	17.6758	16.1204	16.4724	18.0559	EXPRESSED	EXPRESSED
ABI2	3.1796	2.62037	3.13514	2.34872	2.36195	1.88001	EXPRESSED	EXPRESSED
ABL1	19.5416	20.0637	20.4496	18.4506	18.2308	16.4205	EXPRESSED	EXPRESSED
ABL2	1.75901	1.66106	1.571	1.52313	2.56308	1.79453	EXPRESSED	EXPRESSED
ABR	5.18656	5.80836	6.50347	7.85695	8.15821	6.48492	EXPRESSED	EXPRESSED
ABRACL	49.097	56.1589	45.8739	39.5601	38.489	41.6516	EXPRESSED	EXPRESSED
ABT1	11.2854	11.0134	11.2868	8.74728	9.35812	8.6521	EXPRESSED	EXPRESSED
ACAA1	4.95717	5.58043	5.73023	4.37351	6.39559	5.81709	EXPRESSED	EXPRESSED
ACAA2	12.5906	14.3082	13.621	9.5952	9.38562	10.7932	EXPRESSED	EXPRESSED
ACACA	46.5266	45.7646	45.7079	39.6981	41.3829	37.8495	EXPRESSED	EXPRESSED
ACAD10	2.88559	3.62203	3.52021	3.77502	4.63572	5.03958	EXPRESSED	EXPRESSED
ACAD11	1.80927	2.00344	2.38631	1.45599	1.83186	1.79163	EXPRESSED	EXPRESSED
ACAD8	6.60574	7.60318	7.92783	6.90091	8.76148	7.38406	EXPRESSED	EXPRESSED
ACAD9	21.2392	22.6115	22.519	17.9004	15.6147	14.891	EXPRESSED	EXPRESSED
ACADM	16.839	16.4516	15.0205	13.5796	14.1281	14.3768	EXPRESSED	EXPRESSED
ACADSB	4.72597	5.45644	4.90934	5.94537	6.7325	5.5578	EXPRESSED	EXPRESSED
ACADVL	45.4026	56.683	59.9758	54.2428	50.3985	52.4428	EXPRESSED	EXPRESSED
ACAP2	13.4969	15.3041	13.8875	9.79996	10.7441	10.8109	EXPRESSED	EXPRESSED
ACAP3	2.52483	4.52989	4.46039	2.14876	3.05285	2.57792	EXPRESSED	EXPRESSED
ACAT1	35.628	35.7131	33.876	23.8795	27.6907	26.5533	EXPRESSED	EXPRESSED
ACAT2	31.6015	29.0853	29.0456	13.851	11.5347	13.7046	EXPRESSED	EXPRESSED
ACBD3	25.4002	23.8577	23.8677	20.0529	20.9168	23.2045	EXPRESSED	EXPRESSED
ACBD5	29.1801	30.9509	28.4379	22.2372	24.851	24.7536	EXPRESSED	EXPRESSED
ACBD6	17.5268	17.1633	16.7743	10.5901	11.0531	12.4207	EXPRESSED	EXPRESSED
ACD	3.50039	3.51129	4.63646	2.43743	3.02819	2.6818	EXPRESSED	EXPRESSED
ACER3	6.37355	5.6341	6.29697	4.31951	5.14026	5.02151	EXPRESSED	EXPRESSED
ACIN1	39.2424	39.9435	39.7642	31.3553	32.1117	35.4011	EXPRESSED	EXPRESSED
ACLY	40.0497	41.9428	40.8518	34.1207	32.1433	32.2624	EXPRESSED	EXPRESSED
ACO1	3.16897	3.4069	3.3726	2.60845	2.52181	2.53104	EXPRESSED	EXPRESSED
ACO2	20.2346	22.0747	22.5532	22.3891	23.2466	21.8572	EXPRESSED	EXPRESSED
ACOT1	8.10805	8.13248	7.51452	6.98604	6.11508	7.66798	EXPRESSED	EXPRESSED
ACOT13	7.95781	7.78751	7.82314	6.38055	6.78203	7.43506	EXPRESSED	EXPRESSED
ACOT2	24.5634	25.1397	21.8301	19.1628	18.9243	18.5465	EXPRESSED	EXPRESSED
ACOT4	15.9436	16.812	17.1616	13.4123	15.3799	14.9629	EXPRESSED	EXPRESSED
ACOT7	7.2306	7.85043	8.59623	5.27184	5.70877	4.79303	EXPRESSED	EXPRESSED
ACOT8	7.65342	8.20232	9.71802	7.10486	6.74418	6.25031	EXPRESSED	EXPRESSED
ACOT9	16.7943	18.6958	19.0072	12.856	13.3766	15.1441	EXPRESSED	EXPRESSED
ACOX1	9.09776	9.14337	8.33387	7.3245	9.54581	8.98645	EXPRESSED	EXPRESSED
ACOX3	2.93497	3.38328	3.37626	2.86763	2.78544	2.82837	EXPRESSED	EXPRESSED
ACP1	43.694	47.9482	42.3119	36.7838	34.4184	39.7417	EXPRESSED	EXPRESSED
ACP2	6.70237	6.67953	7.38832	8.43013	7.59217	7.29783	EXPRESSED	EXPRESSED
ACP6	5.77591	6.30788	6.08002	6.31076	6.56379	5.15421	EXPRESSED	EXPRESSED
ACPL2	7.46981	7.61341	7.44724	5.83714	5.7726	5.3011	EXPRESSED	EXPRESSED
ACPP	3.23986	3.77943	4.11442	4.84129	4.38547	3.06929	EXPRESSED	EXPRESSED
ACSF2	51.9741	57.5301	57.9409	56.7369	53.9875	55.8404	EXPRESSED	EXPRESSED
ACSF3	4.13713	4.23914	4.71482	3.69054	3.75408	3.88168	EXPRESSED	EXPRESSED
ACSL1	52.111	56.394	53.6609	43.9972	42.0084	43.1103	EXPRESSED	EXPRESSED
ACSL3	59.0398	61.2537	52.9217	44.5371	44.5219	45.9942	EXPRESSED	EXPRESSED
ACSM3	3.68385	3.51531	3.20212	4.70673	3.69218	4.09146	EXPRESSED	EXPRESSED
ACSS1	18.1433	21.6442	19.4567	24.1746	26.3961	24.2294	EXPRESSED	EXPRESSED
ACSS2	24.4523	24.7558	27.1797	31.7068	30.7706	29.5569	EXPRESSED	EXPRESSED
ACTB	665.914	659.807	742.963	615.848	652.941	583.693	EXPRESSED	EXPRESSED
ACTG1	528.718	577.956	643.334	601.912	652.57	597.262	EXPRESSED	EXPRESSED
ACTL6A	74.1286	77.6642	72.6462	47.4287	48.695	49.1011	EXPRESSED	EXPRESSED
ACTN1	23.9606	21.0992	24.1895	23.527	26.8177	24.3221	EXPRESSED	EXPRESSED
ACTN4	48.7557	44.9222	45.2902	44.8137	49.1659	43.8036	EXPRESSED	EXPRESSED
ACTR10	19.8835	20.8393	19.2217	16.2244	18.6127	16.3849	EXPRESSED	EXPRESSED
ACTR1A	29.6623	32.9896	32.4922	28.7446	27.6801	29.0413	EXPRESSED	EXPRESSED
ACTR1B	10.2749	12.1937	12.624	10.196	9.22752	10.7766	EXPRESSED	EXPRESSED
ACTR2	51.2069	45.2728	44.3092	42.9336	48.3586	44.0963	EXPRESSED	EXPRESSED
ACTR3	83.3859	81.3145	75.5179	56.9269	63.9158	58.7344	EXPRESSED	EXPRESSED
ACTR3B	5.59676	7.13556	6.21548	5.13555	5.62964	6.1875	EXPRESSED	EXPRESSED
ACTR3C	3.9947	3.3592	2.9459	3.4829	3.81291	2.61385	EXPRESSED	EXPRESSED
ACTR5	1.72563	1.44647	2.26776	1.36015	1.49351	1.4399	EXPRESSED	EXPRESSED
ACTR6	19.1376	18.3782	17.8432	15.5861	14.3102	14.6354	EXPRESSED	EXPRESSED
ACTR8	7.092	7.54064	7.14129	6.68439	6.83574	7.27851	EXPRESSED	EXPRESSED
ACVR1	1.93389	1.62068	1.93383	1.78913	2.16002	1.31537	EXPRESSED	EXPRESSED
ACVR1B	6.13935	6.1867	6.15925	5.44802	5.96067	5.72387	EXPRESSED	EXPRESSED
ACVR2A	2.20768	2.3892	2.41514	2.07035	1.79633	1.92201	EXPRESSED	EXPRESSED
ACY1	9.99895	11.7284	12.6449	10.6635	10.7035	10.407	EXPRESSED	EXPRESSED
ACYP1	4.64317	5.02247	5.92457	3.03173	4.49679	4.49544	EXPRESSED	EXPRESSED
ADA	2.91973	2.99067	2.98244	2.98444	3.12126	2.896	EXPRESSED	EXPRESSED
ADAL	3.38992	3.2562	2.92125	3.09556	2.658	3.12583	EXPRESSED	EXPRESSED
ADAM10	21.1038	21.8808	19.479	19.1339	21.887	20.9234	EXPRESSED	EXPRESSED
ADAM15	27.8239	29.5027	29.3102	27.6992	26.5613	25.4894	EXPRESSED	EXPRESSED
ADAM17	16.5143	17.582	15.4237	12.0928	13.2153	12.271	EXPRESSED	EXPRESSED
ADAM1A	2.30481	2.18978	2.36701	2.39376	2.39482	1.97056	EXPRESSED	EXPRESSED
ADAM32	1.09382	1.29163	1.49172	1.72058	1.99981	1.76311	EXPRESSED	EXPRESSED
ADAM9	20.8933	21.0758	18.6105	14.8303	14.83	15.3103	EXPRESSED	EXPRESSED
ADAMTS1	2.9993	3.34096	2.91237	1.99192	1.94701	2.21127	EXPRESSED	EXPRESSED
ADAP1	5.22868	5.80136	6.63716	4.42473	4.74482	4.43268	EXPRESSED	EXPRESSED
ADAR	52.0252	58.9816	55.3453	51.9642	50.9029	49.3234	EXPRESSED	EXPRESSED
ADARB1	1.87708	1.47374	1.38888	1.30456	1.7426	1.53714	EXPRESSED	EXPRESSED
ADAT1	8.85755	9.10042	8.12508	7.31945	7.8053	7.62216	EXPRESSED	EXPRESSED
ADCK1	1.87905	2.61041	2.72914	2.58478	2.34978	2.61989	EXPRESSED	EXPRESSED
ADCK2	9.70028	9.58232	9.67489	7.72721	7.18597	8.25745	EXPRESSED	EXPRESSED
ADCK3	6.04379	8.01224	8.58029	8.20008	7.08317	8.15056	EXPRESSED	EXPRESSED
ADCK4	2.75235	3.21839	3.85496	1.93419	2.92158	3.2062	EXPRESSED	EXPRESSED
ADCK5	3.27587	3.88593	3.09609	2.713	2.2759	1.97116	EXPRESSED	EXPRESSED
ADCY6	5.0786	5.64461	6.25906	6.87003	6.97819	6.51853	EXPRESSED	EXPRESSED
ADCY9	1.32537	1.152	1.1167	1.57231	1.59906	1.44211	EXPRESSED	EXPRESSED
ADD1	17.2339	16.5827	16.4987	16.475	17.237	16.052	EXPRESSED	EXPRESSED
ADD3	18.6384	18.1677	16.7994	21.5685	20.5155	19.3114	EXPRESSED	EXPRESSED
ADH5	27.0704	28.9032	27.1048	24.2239	26.0202	25.8189	EXPRESSED	EXPRESSED
ADI1	21.7366	22.8416	22.4742	15.5876	18.2282	14.5316	EXPRESSED	EXPRESSED
ADIPOR1	34.0562	35.5098	33.9446	29.6376	30.9744	28.1575	EXPRESSED	EXPRESSED
ADIPOR2	23.0411	22.9634	21.8289	16.6339	17.6663	16.2913	EXPRESSED	EXPRESSED
ADIRF	141.476	132.64	156.646	123.139	120.13	135.825	EXPRESSED	EXPRESSED
ADK	22.4749	20.1243	19.0442	13.7863	16.2299	12.3065	EXPRESSED	EXPRESSED
ADNP	17.8544	18.6577	19.6893	15.9997	18.3265	15.9592	EXPRESSED	EXPRESSED
ADNP2	12.0581	13.1231	12.5973	9.61572	10.7053	8.84155	EXPRESSED	EXPRESSED
ADO	10.4742	11.2971	10.6114	7.61656	8.86962	8.50568	EXPRESSED	EXPRESSED
ADPGK	14.3623	15.9458	15.1794	10.5847	11.2603	11.2713	EXPRESSED	EXPRESSED
ADPRHL1	4.86205	4.54523	4.09219	5.99431	6.54447	5.70407	EXPRESSED	EXPRESSED
ADPRHL2	10.6927	11.6139	11.734	11.2506	9.90294	9.44134	EXPRESSED	EXPRESSED
ADPRM	2.43238	2.19242	2.27576	1.93276	2.7296	3.24192	EXPRESSED	EXPRESSED
ADRA2C	3.04696	3.16061	3.18079	2.62985	2.70711	2.27358	EXPRESSED	EXPRESSED
ADRBK1	15.5458	18.7058	20.3466	13.727	14.9042	15.5343	EXPRESSED	EXPRESSED
ADRM1	24.483	27.7512	30.0758	16.5699	16.3627	19.8297	EXPRESSED	EXPRESSED
ADSL	38.5166	41.4486	38.8332	27.5235	26.3914	23.6458	EXPRESSED	EXPRESSED
ADSS	52.6455	53.1887	48.3344	33.8382	39.5281	36.4264	EXPRESSED	EXPRESSED
ADSSL1	3.78797	3.90532	3.46115	2.76599	3.34705	2.62849	EXPRESSED	EXPRESSED
AEBP2	3.57408	3.85907	3.22031	3.37849	3.84824	2.99144	EXPRESSED	EXPRESSED
AEN	8.04878	8.67473	8.5345	4.99953	4.43109	4.34036	EXPRESSED	EXPRESSED
AES	48.1819	48.8086	51.9197	43.4032	45.5018	44.1837	EXPRESSED	EXPRESSED
AFAP1	2.68249	2.67288	2.51081	2.42761	2.83398	2.38284	EXPRESSED	EXPRESSED
AFF1	4.3551	4.03671	4.06309	4.90679	4.95965	4.47308	EXPRESSED	EXPRESSED
AFF3	3.32724	3.3387	3.09525	4.34924	4.89318	4.328	EXPRESSED	EXPRESSED
AFF4	10.8764	10.5202	10.9421	9.28939	10.6551	9.33878	EXPRESSED	EXPRESSED
AFG3L1P	4.41698	5.44202	5.16765	4.51834	3.6621	4.47793	EXPRESSED	EXPRESSED
AFG3L2	71.75	72.4637	67.2839	51.3938	54.8851	53.6485	EXPRESSED	EXPRESSED
AFMID	4.03857	3.97152	3.95963	4.4654	3.70084	4.39867	EXPRESSED	EXPRESSED
AFTPH	18.543	17.9067	16.6479	17.0888	17.2306	16.8543	EXPRESSED	EXPRESSED
AGA	27.6819	29.3998	28.4728	22.432	23.5354	21.4467	EXPRESSED	EXPRESSED
AGAP1	5.31398	5.22872	5.6391	6.15087	6.24124	5.27198	EXPRESSED	EXPRESSED
AGAP3	9.07074	10.9518	12.2147	7.64972	8.86113	8.57595	EXPRESSED	EXPRESSED
AGAP6	2.62248	3.34847	3.66015	2.09776	2.85491	2.16405	EXPRESSED	EXPRESSED
AGBL5	2.88662	3.54413	3.381	3.77918	3.24991	3.40519	EXPRESSED	EXPRESSED
AGFG1	14.5943	15.4535	15.0175	12.0886	12.5804	12.2283	EXPRESSED	EXPRESSED
AGFG2	1.50835	1.76033	1.86654	1.51614	1.41015	1.41584	EXPRESSED	EXPRESSED
AGGF1	8.49535	8.92517	8.11831	8.36257	7.3929	8.04305	EXPRESSED	EXPRESSED
AGK	14.6725	15.4146	14.7362	10.0229	10.2611	10.5841	EXPRESSED	EXPRESSED
AGL	4.42322	4.31944	4.16011	3.89051	4.71044	4.16181	EXPRESSED	EXPRESSED
AGO1	5.2807	5.57636	5.59025	5.5895	6.06828	5.32961	EXPRESSED	EXPRESSED
AGO2	11.5346	10.5446	10.6568	9.1031	9.48162	9.20355	EXPRESSED	EXPRESSED
AGO3	1.87257	2.06041	2.46716	1.77314	1.91724	1.77982	EXPRESSED	EXPRESSED
AGO4	2.94269	3.32685	3.03696	3.3721	3.02178	3.45226	EXPRESSED	EXPRESSED
AGPAT2	9.16836	8.24718	8.22571	6.80805	7.73697	6.58846	EXPRESSED	EXPRESSED
AGPAT3	7.48253	7.93069	7.84191	6.21521	6.45116	6.24228	EXPRESSED	EXPRESSED
AGPAT5	8.6718	8.49045	7.86972	4.35072	4.51293	4.2315	EXPRESSED	EXPRESSED
AGPAT6	10.5515	11.5669	10.9005	11.563	12.1983	11.5328	EXPRESSED	EXPRESSED
AGPS	5.03225	4.49138	4.20323	3.46519	3.63614	3.87255	EXPRESSED	EXPRESSED
AGR2	268.031	262.191	254.009	264.228	260.096	267.62	EXPRESSED	EXPRESSED
AGR3	22.8276	21.638	19.7173	16.5625	19.8189	17.3028	EXPRESSED	EXPRESSED
AGRN	1.46319	2.63221	2.45407	1.19743	1.86802	1.62823	EXPRESSED	EXPRESSED
AGTPBP1	5.15604	4.547	4.41899	3.18752	2.9735	2.78759	EXPRESSED	EXPRESSED
AGTRAP	8.77548	7.25079	8.40574	8.77599	8.26354	7.74835	EXPRESSED	EXPRESSED
AGXT2L2	1.80035	1.83171	2.08317	3.14746	3.11123	2.03227	EXPRESSED	EXPRESSED
AHCTF1	27.7921	28.4321	26.6275	17.7172	20.0898	18.7604	EXPRESSED	EXPRESSED
AHCTF1P1	24.0002	24.8929	23.9372	16.6535	17.9735	17.7001	EXPRESSED	EXPRESSED
AHCY	23.3781	24.7293	27.2376	21.1557	21.0101	20.5187	EXPRESSED	EXPRESSED
AHCYL1	31.4452	31.4675	29.9671	28.1957	30.8251	27.3588	EXPRESSED	EXPRESSED
AHCYL2	2.96908	3.54904	3.25569	2.5867	2.94481	2.9171	EXPRESSED	EXPRESSED
AHI1	5.11648	4.65265	4.59555	3.48892	4.80957	4.07136	EXPRESSED	EXPRESSED
AHNAK	51.2904	48.8037	50.2397	53.2348	60.5144	52.2109	EXPRESSED	EXPRESSED
AHR	13.6088	12.7625	11.9233	8.88084	9.55506	9.75926	EXPRESSED	EXPRESSED
AHRR	3.94136	4.82871	4.73443	4.50355	4.08663	4.38214	EXPRESSED	EXPRESSED
AHSA1	103.5	111.639	102.914	85.1892	85.4019	80.2746	EXPRESSED	EXPRESSED
AHSA2	3.33695	5.54764	5.82186	4.87254	3.37659	4.84391	EXPRESSED	EXPRESSED
AIDA	5.75435	6.07971	5.90821	4.80176	5.74884	4.26762	EXPRESSED	EXPRESSED
AIF1L	35.2987	37.3155	36.2528	30.0355	30.0678	28.98	EXPRESSED	EXPRESSED
AIFM1	25.4465	25.3264	24.5968	20.197	25.6513	19.874	EXPRESSED	EXPRESSED
AIFM2	1.38678	1.61664	1.70264	1.46464	1.78904	1.53634	EXPRESSED	EXPRESSED
AIG1	7.63255	8.22396	7.11915	5.82565	6.04629	7.79504	EXPRESSED	EXPRESSED
AIM1	17.4529	19.005	18.5917	14.5212	15.585	14.991	EXPRESSED	EXPRESSED
AIMP1	29.2391	28.5891	26.4182	17.359	18.6672	19.7335	EXPRESSED	EXPRESSED
AIMP2	53.1633	55.3799	50.8687	33.7398	37.447	35.2113	EXPRESSED	EXPRESSED
AIP	28.2819	26.9177	30.5326	29.5217	26.6828	26.0172	EXPRESSED	EXPRESSED
AJUBA	7.07193	8.29699	8.36705	3.26582	2.77385	4.345	EXPRESSED	EXPRESSED
AK1	14.0867	14.8446	14.845	9.05929	9.86233	10.9148	EXPRESSED	EXPRESSED
AK2	28.8714	29.5073	28.1687	23.026	22.2817	20.9424	EXPRESSED	EXPRESSED
AK3	2.46928	2.66584	2.251	2.13654	2.26096	1.67529	EXPRESSED	EXPRESSED
AK4	6.70025	6.93371	6.77473	5.49561	5.55295	5.41386	EXPRESSED	EXPRESSED
AKAP1	16.8133	19.342	19.3486	15.5155	15.8962	14.9932	EXPRESSED	EXPRESSED
AKAP10	7.71524	7.47979	7.35024	6.40075	5.35381	5.43626	EXPRESSED	EXPRESSED
AKAP11	4.06316	4.37156	4.33721	3.2368	3.85912	3.59334	EXPRESSED	EXPRESSED
AKAP13	4.13992	3.93746	3.45599	3.86717	4.28309	3.58964	EXPRESSED	EXPRESSED
AKAP17A	2.76385	3.1752	3.24957	2.36402	2.68696	2.70286	EXPRESSED	EXPRESSED
AKAP8	14.4682	15.7066	15.8831	10.5425	11.2667	11.8449	EXPRESSED	EXPRESSED
AKAP8L	23.8877	27.8443	29.4291	22.2677	20.9547	21.2331	EXPRESSED	EXPRESSED
AKAP9	14.7479	14.0932	13.609	12.5373	13.1269	13.1975	EXPRESSED	EXPRESSED
AKIP1	13.0275	14.4954	14.0021	8.83537	11.1392	8.60846	EXPRESSED	EXPRESSED
AKIRIN1	16.9745	16.1049	14.359	11.1881	12.5037	12.4725	EXPRESSED	EXPRESSED
AKIRIN2	5.78714	5.85458	6.26147	5.04018	6.07135	4.49209	EXPRESSED	EXPRESSED
AKR1A1	33.6147	35.0808	37.5966	29.3799	30.4942	31.6561	EXPRESSED	EXPRESSED
AKR1B10	9.86854	11.5607	10.0418	5.88654	5.52128	5.5731	EXPRESSED	EXPRESSED
AKR7A2	9.63027	10.0903	9.89805	9.15107	7.64447	8.76297	EXPRESSED	EXPRESSED
AKT1	75.0864	80.2588	83.3228	55.4194	51.406	52.0692	EXPRESSED	EXPRESSED
AKT1S1	8.37345	8.79186	10.4079	6.6991	10.2242	8.1132	EXPRESSED	EXPRESSED
AKT2	12.5857	13.2514	14.0472	11.2937	11.2239	11.2912	EXPRESSED	EXPRESSED
AKTIP	12.2481	12.1781	10.5184	8.42734	8.3494	9.7957	EXPRESSED	EXPRESSED
ALAD	2.97164	3.26221	3.39285	3.30566	3.95091	3.78081	EXPRESSED	EXPRESSED
ALAS1	16.1792	17.3866	18.7437	15.9523	16.1283	15.9998	EXPRESSED	EXPRESSED
ALCAM	34.201	37.4933	33.2453	27.791	25.7544	30.7736	EXPRESSED	EXPRESSED
ALDH16A1	6.20602	6.59607	7.15892	2.8796	3.81404	3.82528	EXPRESSED	EXPRESSED
ALDH18A1	34.3523	39.2737	39.5669	28.5172	29.4625	29.9215	EXPRESSED	EXPRESSED
ALDH1A1	13.1269	13.4866	12.6549	7.61458	6.73438	7.70259	EXPRESSED	EXPRESSED
ALDH1B1	4.63075	4.30783	4.67353	3.25309	3.30945	3.81596	EXPRESSED	EXPRESSED
ALDH2	80.6897	85.6772	86.8838	66.0548	71.4288	71.5404	EXPRESSED	EXPRESSED
ALDH3A2	25.8205	27.2923	25.5498	23.7688	23.3919	24.9765	EXPRESSED	EXPRESSED
ALDH3B2	59.7475	66.495	75.076	65.9753	71.8845	59.424	EXPRESSED	EXPRESSED
ALDH4A1	23.3839	25.7575	27.8391	24.8551	20.7857	23.3063	EXPRESSED	EXPRESSED
ALDH5A1	2.66715	2.46654	2.48467	2.45614	2.56154	2.47602	EXPRESSED	EXPRESSED
ALDH6A1	13.0767	12.9959	12.794	12.1411	12.2152	14.1482	EXPRESSED	EXPRESSED
ALDH7A1	7.10433	7.34296	6.58899	5.9758	6.08574	5.94495	EXPRESSED	EXPRESSED
ALDH9A1	50.2837	49.365	46.7186	43.7865	48.9004	45.8262	EXPRESSED	EXPRESSED
ALDOA	318.321	348.505	370.431	286.192	276.003	282.282	EXPRESSED	EXPRESSED
ALG1	3.68119	4.04709	4.12469	3.97303	3.54175	3.87389	EXPRESSED	EXPRESSED
ALG10	4.75655	4.87131	4.70239	3.3975	3.44089	3.80347	EXPRESSED	EXPRESSED
ALG10B	2.13912	2.1083	2.12099	1.59504	1.70804	1.61707	EXPRESSED	EXPRESSED
ALG11	6.32374	6.72422	5.56116	5.68183	7.79126	5.3215	EXPRESSED	EXPRESSED
ALG12	3.61684	4.35821	5.24397	4.13296	3.47703	3.89303	EXPRESSED	EXPRESSED
ALG13	2.86261	3.02575	2.54651	2.31645	2.34601	2.94627	EXPRESSED	EXPRESSED
ALG14	5.33482	7.45972	6.32591	5.37431	4.39809	4.76995	EXPRESSED	EXPRESSED
ALG2	7.26155	7.61553	6.89722	6.99041	6.22304	6.80391	EXPRESSED	EXPRESSED
ALG3	12.01	13.6643	14.9506	12.1423	11.4763	10.6856	EXPRESSED	EXPRESSED
ALG5	19.3475	17.7976	15.9925	13.4961	10.8978	12.5156	EXPRESSED	EXPRESSED
ALG6	5.95554	6.11619	5.65839	4.06251	4.18049	3.84564	EXPRESSED	EXPRESSED
ALG8	18.1247	17.4342	18.5973	14.2075	12.3009	15.0119	EXPRESSED	EXPRESSED
ALG9	2.9778	3.0068	3.43024	2.58133	2.38438	2.57089	EXPRESSED	EXPRESSED
ALKBH1	6.88988	7.78009	6.88255	5.68021	4.99988	5.64218	EXPRESSED	EXPRESSED
ALKBH2	9.55573	8.98908	8.20766	8.34153	7.53751	6.83545	EXPRESSED	EXPRESSED
ALKBH4	4.63751	5.5418	5.17566	4.34121	4.44403	4.93954	EXPRESSED	EXPRESSED
ALKBH5	22.9309	24.1636	26.6556	18.3373	19.1538	18.6838	EXPRESSED	EXPRESSED
ALKBH6	4.35148	4.96337	4.51231	3.20517	2.33354	3.00795	EXPRESSED	EXPRESSED
ALKBH7	4.56318	5.59331	5.67198	3.22582	3.37919	3.57195	EXPRESSED	EXPRESSED
ALKBH8	4.25614	3.93354	3.64055	2.80103	2.96095	2.6238	EXPRESSED	EXPRESSED
ALMS1	4.30217	4.48948	4.60932	3.54437	3.67382	3.75678	EXPRESSED	EXPRESSED
ALOX15B	7.06972	7.91977	8.35604	13.3198	15.1162	10.802	EXPRESSED	EXPRESSED
ALPK1	2.56442	2.72304	2.38491	2.48414	2.16353	2.41668	EXPRESSED	EXPRESSED
ALS2	5.07216	4.85205	4.83916	4.40148	4.8836	4.61841	EXPRESSED	EXPRESSED
ALYREF	95.1913	97.8645	98.8877	56.3828	61.9668	62.4747	EXPRESSED	EXPRESSED
AMACR	12.5096	12.8977	11.9921	9.44067	12.0181	10.2542	EXPRESSED	EXPRESSED
AMBRA1	7.02594	5.69501	5.51482	6.68602	6.026	5.75784	EXPRESSED	EXPRESSED
AMD1	57.038	61.0232	57.1636	39.4759	41.3305	42.102	EXPRESSED	EXPRESSED
AMDHD2	2.42675	3.07104	3.95682	2.79041	3.25341	3.24327	EXPRESSED	EXPRESSED
AMER1	2.94645	3.18006	3.11552	2.28819	2.26926	2.30907	EXPRESSED	EXPRESSED
AMFR	24.5296	27.1306	27.0845	25.3747	25.5291	25.2112	EXPRESSED	EXPRESSED
AMIGO1	1.4582	1.61643	1.50884	1.45584	1.66517	1.63129	EXPRESSED	EXPRESSED
AMIGO2	6.45094	7.42697	6.78826	7.02534	7.72157	7.83833	EXPRESSED	EXPRESSED
AMMECR1	9.52516	9.68444	8.62002	6.4874	7.57337	7.31916	EXPRESSED	EXPRESSED
AMMECR1L	6.97977	8.10068	8.79995	6.93779	6.7814	6.06651	EXPRESSED	EXPRESSED
AMN1	3.56532	4.3958	3.32462	2.85878	3.22033	3.86343	EXPRESSED	EXPRESSED
AMOT	2.24254	1.76038	1.59931	1.87397	2.35508	1.74698	EXPRESSED	EXPRESSED
AMOTL1	9.36612	9.02661	9.64326	8.63689	8.73261	8.50314	EXPRESSED	EXPRESSED
AMOTL2	5.08251	5.33219	4.92114	3.14183	3.09265	2.70797	EXPRESSED	EXPRESSED
AMY2B	2.81142	4.62935	3.56697	4.41635	4.4282	3.37218	EXPRESSED	EXPRESSED
AMZ2	53.3377	52.7834	52.2434	37.6335	36.7331	36.1943	EXPRESSED	EXPRESSED
AMZ2P1	3.45317	3.32169	3.77469	3.10928	3.83595	3.08903	EXPRESSED	EXPRESSED
ANAPC1	18.5221	20.7036	19.5494	13.5563	14.1069	12.5798	EXPRESSED	EXPRESSED
ANAPC10	5.41143	4.25376	4.37479	4.01725	3.76349	4.09876	EXPRESSED	EXPRESSED
ANAPC11	54.1473	57.3468	58.8317	40.838	46.422	36.7724	EXPRESSED	EXPRESSED
ANAPC13	27.4208	27.9147	27.8827	24.1812	26.9265	25.6067	EXPRESSED	EXPRESSED
ANAPC15	31.0405	29.614	33.3776	27.471	22.6669	26.89	EXPRESSED	EXPRESSED
ANAPC16	22.2226	21.5351	20.4681	16.4608	16.3821	17.166	EXPRESSED	EXPRESSED
ANAPC2	5.07132	5.50664	5.60289	5.03021	6.23975	5.34533	EXPRESSED	EXPRESSED
ANAPC4	12.4961	12.742	11.1868	8.0374	7.25405	8.71467	EXPRESSED	EXPRESSED
ANAPC5	47.3388	56.5605	54.8539	38.917	39.4918	41.8144	EXPRESSED	EXPRESSED
ANAPC7	35.4047	35.0405	33.7496	24.6409	26.0837	26.8052	EXPRESSED	EXPRESSED
ANGEL1	7.09442	7.84202	8.01679	8.46942	9.64639	8.49407	EXPRESSED	EXPRESSED
ANGEL2	8.21788	9.25111	8.27024	6.37699	7.03239	6.88926	EXPRESSED	EXPRESSED
ANK3	11.9894	11.3661	11.5598	9.13543	9.39028	9.59452	EXPRESSED	EXPRESSED
ANKEF1	4.84952	4.86127	4.6451	4.99666	4.14122	4.53068	EXPRESSED	EXPRESSED
ANKFY1	6.93058	6.0041	6.37566	6.1189	6.48656	5.977	EXPRESSED	EXPRESSED
ANKHD1	14.4129	15.0227	14.5947	13.3722	15.0345	10.8439	EXPRESSED	EXPRESSED
ANKIB1	15.9926	16.6679	16.2891	14.9968	13.7666	15.0395	EXPRESSED	EXPRESSED
ANKLE2	19.6207	22.2582	20.4524	17.548	17.4552	16.6244	EXPRESSED	EXPRESSED
ANKMY1	1.61193	2.22342	2.02667	1.86875	1.70152	1.15471	EXPRESSED	EXPRESSED
ANKMY2	6.50731	7.12178	7.15983	5.90488	5.54432	5.71255	EXPRESSED	EXPRESSED
ANKRA2	4.97883	5.12615	5.36783	5.32941	6.10113	5.22923	EXPRESSED	EXPRESSED
ANKRD10	17.6641	19.6627	19.3395	15.985	17.7999	17.2762	EXPRESSED	EXPRESSED
ANKRD11	3.19314	3.51471	3.44228	3.19293	3.8013	3.35624	EXPRESSED	EXPRESSED
ANKRD12	8.36169	7.9427	7.12115	6.5776	6.85406	6.66441	EXPRESSED	EXPRESSED
ANKRD13A	10.6148	10.7063	10.3795	8.73104	8.05834	9.68695	EXPRESSED	EXPRESSED
ANKRD13B	1.52569	1.97269	2.0292	1.57103	1.59838	1.57458	EXPRESSED	EXPRESSED
ANKRD13C	5.78283	5.80766	5.64634	4.53973	4.09989	5.23899	EXPRESSED	EXPRESSED
ANKRD13D	7.92765	9.59678	9.49146	6.27408	5.34021	6.55036	EXPRESSED	EXPRESSED
ANKRD16	1.9657	2.73272	2.38148	1.90311	2.02812	1.89533	EXPRESSED	EXPRESSED
ANKRD17	16.4583	14.9189	14.7467	14.7296	14.3237	15.2244	EXPRESSED	EXPRESSED
ANKRD22	2.88148	2.65514	2.71202	2.71112	2.18531	2.63896	EXPRESSED	EXPRESSED
ANKRD23	1.47823	1.88842	1.61657	1.17218	1.85409	2.00166	EXPRESSED	EXPRESSED
ANKRD26	4.09617	3.91188	3.77551	3.16586	3.52006	3.64022	EXPRESSED	EXPRESSED
ANKRD27	14.8798	15.7417	15.0168	12.9189	11.8949	11.4645	EXPRESSED	EXPRESSED
ANKRD28	12.2627	12.7464	11.6463	8.78903	9.54669	8.95555	EXPRESSED	EXPRESSED
ANKRD30A	28.3835	26.5726	24.4285	28.7819	28.7175	29.7815	EXPRESSED	EXPRESSED
ANKRD30B	4.88134	5.5841	6.00454	4.46742	6.19107	5.06055	EXPRESSED	EXPRESSED
ANKRD32	4.77326	4.36379	4.04252	1.84341	2.46258	1.89017	EXPRESSED	EXPRESSED
ANKRD36	2.27162	2.20308	2.19431	1.91829	2.57193	2.24219	EXPRESSED	EXPRESSED
ANKRD36B	1.68355	1.66741	1.80807	1.70299	1.80652	1.90254	EXPRESSED	EXPRESSED
ANKRD37	2.27441	2.62036	1.7785	2.43514	2.9535	1.79336	EXPRESSED	EXPRESSED
ANKRD39	1.90871	3.26765	4.12014	2.55317	1.3757	1.73506	EXPRESSED	EXPRESSED
ANKRD40	42.3877	45.3224	43.1154	32.745	36.3616	32.3823	EXPRESSED	EXPRESSED
ANKRD46	10.0895	10.9412	9.51398	10.1428	9.07863	9.40625	EXPRESSED	EXPRESSED
ANKRD49	11.4317	10.8525	10.1606	9.15211	9.06353	8.81419	EXPRESSED	EXPRESSED
ANKRD50	6.06539	5.23996	5.44013	5.48029	6.55896	5.44256	EXPRESSED	EXPRESSED
ANKRD52	3.78467	3.77456	3.818	3.87921	4.50067	3.88563	EXPRESSED	EXPRESSED
ANKRD54	4.45727	4.36721	4.02541	3.19791	2.84189	3.71872	EXPRESSED	EXPRESSED
ANKS1A	2.69641	3.10547	2.89613	2.96727	3.47111	2.96591	EXPRESSED	EXPRESSED
ANKS3	1.75012	2.50185	2.51178	1.29465	1.95989	1.93508	EXPRESSED	EXPRESSED
ANKZF1	7.36102	8.90383	10.0286	9.47665	8.33036	8.86617	EXPRESSED	EXPRESSED
ANLN	61.9948	63.9348	60.1599	28.2903	28.8483	28.9584	EXPRESSED	EXPRESSED
ANO1	8.4282	8.16324	8.3036	6.96264	7.76203	7.43773	EXPRESSED	EXPRESSED
ANO10	7.59499	7.93408	8.02229	7.52871	8.45603	7.05089	EXPRESSED	EXPRESSED
ANO5	2.147	2.28678	1.80497	1.6518	1.54442	1.30465	EXPRESSED	EXPRESSED
ANO6	11.81	12.5207	12.01	11.1941	10.6587	10.9635	EXPRESSED	EXPRESSED
ANO8	1.59939	2.07034	2.13921	1.44981	1.28804	1.59491	EXPRESSED	EXPRESSED
ANP32A	43.3286	42.6337	41.6245	29.9092	31.2058	32.1047	EXPRESSED	EXPRESSED
ANP32AP1	12.5876	14.6498	14.1321	7.14107	8.52609	9.90069	EXPRESSED	EXPRESSED
ANP32B	10.5933	8.76732	9.43186	9.88093	15.4158	11.1786	EXPRESSED	EXPRESSED
ANP32C	2.07116	2.60439	2.10935	2.77876	1.9684	1.94844	EXPRESSED	EXPRESSED
ANP32E	9.65779	9.4923	7.88562	5.14358	5.53986	5.46392	EXPRESSED	EXPRESSED
ANXA1	36.5956	37.1454	32.4123	14.2308	14.7919	17.4505	EXPRESSED	EXPRESSED
ANXA11	12.4154	12.7266	14.3926	14.2794	12.6768	14.4344	EXPRESSED	EXPRESSED
ANXA2	54.8429	59.8954	58.8862	59.0027	54.3426	57.2705	EXPRESSED	EXPRESSED
ANXA2P1	2.31781	1.9692	1.42776	1.46356	1.88845	1.26934	EXPRESSED	EXPRESSED
ANXA2P2	116.301	115.716	113.319	92.2848	85.3224	91.4901	EXPRESSED	EXPRESSED
ANXA2R	1.27163	1.5197	1.34629	1.51759	1.03811	1.64767	EXPRESSED	EXPRESSED
ANXA3	21.1093	21.6547	20.5842	15.9175	16.9299	15.1793	EXPRESSED	EXPRESSED
ANXA4	19.2389	18.3374	20.5406	22.5107	24.023	23.1702	EXPRESSED	EXPRESSED
ANXA5	120.877	118.367	114.573	91.0823	93.6529	96.836	EXPRESSED	EXPRESSED
ANXA6	27.0432	27.3938	27.6863	26.918	26.8271	27.3639	EXPRESSED	EXPRESSED
ANXA7	56.36	56.9486	56.7455	47.8752	49.4835	46.8237	EXPRESSED	EXPRESSED
ANXA9	4.60154	4.88302	5.22506	3.5355	2.38503	3.03712	EXPRESSED	EXPRESSED
AP1AR	18.8756	17.5704	17.6577	10.4977	11.8781	12.2772	EXPRESSED	EXPRESSED
AP1B1	19.1269	19.2436	21.8923	19.7108	19.9739	19.2317	EXPRESSED	EXPRESSED
AP1G1	28.4863	28.969	27.8728	24.9369	25.615	24.9089	EXPRESSED	EXPRESSED
AP1G2	19.6668	24.5838	24.4465	22.8012	21.1153	19.2536	EXPRESSED	EXPRESSED
AP1M1	3.45462	4.44612	4.71407	3.2089	4.08963	3.9248	EXPRESSED	EXPRESSED
AP1M2	70.0333	66.9838	66.8312	63.9093	64.4999	64.2774	EXPRESSED	EXPRESSED
AP1S1	29.3753	35.2057	35.8085	32.0192	32.9402	33.1474	EXPRESSED	EXPRESSED
AP1S2	1.75534	1.99441	1.85272	1.11937	1.27634	1.59524	EXPRESSED	EXPRESSED
AP1S3	5.03132	5.20963	4.76529	2.71142	3.78035	2.49956	EXPRESSED	EXPRESSED
AP2A1	6.95752	6.39009	7.61963	7.64991	7.10417	6.87051	EXPRESSED	EXPRESSED
AP2A2	5.13689	5.33498	5.45653	6.27592	6.60953	6.06562	EXPRESSED	EXPRESSED
AP2B1	26.3506	26.0075	26.2194	22.4974	26.1414	24.1344	EXPRESSED	EXPRESSED
AP2M1	95.182	105.686	106.701	88.2167	83.3154	83.2935	EXPRESSED	EXPRESSED
AP2S1	71.424	81.263	81.837	63.4488	64.0001	70.6882	EXPRESSED	EXPRESSED
AP3B1	15.9239	16.5143	15.2791	14.5884	16.7756	15.7669	EXPRESSED	EXPRESSED
AP3D1	13.029	12.5414	13.3957	12.1142	13.056	11.2575	EXPRESSED	EXPRESSED
AP3M1	12.3828	12.5849	12.1198	9.79695	10.0884	11.3013	EXPRESSED	EXPRESSED
AP3M2	8.73161	10.3859	9.71377	6.61565	6.24233	6.43904	EXPRESSED	EXPRESSED
AP3S1	21.7988	20.5418	18.8685	15.6115	14.6925	15.7167	EXPRESSED	EXPRESSED
AP3S2	6.9669	7.14955	6.98404	4.27551	6.83133	4.63452	EXPRESSED	EXPRESSED
AP4B1	1.83573	2.7283	2.32004	2.35999	2.48185	2.00915	EXPRESSED	EXPRESSED
AP4E1	2.85909	2.88738	2.79626	1.84913	2.55272	2.14441	EXPRESSED	EXPRESSED
AP4M1	5.11336	5.68371	6.94871	4.70567	4.87291	4.40754	EXPRESSED	EXPRESSED
AP4S1	10.602	10.8487	9.656	8.10511	7.29689	8.22405	EXPRESSED	EXPRESSED
AP5B1	2.35432	2.66817	2.71527	2.14318	2.81977	1.86325	EXPRESSED	EXPRESSED
AP5M1	34.4464	33.0978	30.1675	29.2797	27.8936	29.2635	EXPRESSED	EXPRESSED
AP5S1	4.36056	6.38953	5.66893	5.19395	5.13841	4.70634	EXPRESSED	EXPRESSED
AP5Z1	4.06429	4.46903	4.30517	3.04452	3.54073	3.28445	EXPRESSED	EXPRESSED
APAF1	3.11592	2.87427	3.07095	2.66613	2.71437	2.43466	EXPRESSED	EXPRESSED
APBA2	6.19944	7.15707	6.62458	5.25896	5.99304	4.60817	EXPRESSED	EXPRESSED
APBA3	1.68704	2.14695	2.40388	1.0521	1.86035	1.34682	EXPRESSED	EXPRESSED
APBB2	1.64898	1.76652	1.47251	1.65587	1.9871	1.88473	EXPRESSED	EXPRESSED
APC	3.66743	3.76076	3.7015	2.91815	3.3563	3.14276	EXPRESSED	EXPRESSED
APEH	29.7072	33.0711	34.6329	27.134	27.2613	27.9782	EXPRESSED	EXPRESSED
APEX1	97.1384	86.3841	104.286	122.668	125.832	127.042	EXPRESSED	EXPRESSED
APEX2	11.0979	11.0295	12.2665	9.88508	9.30479	8.67631	EXPRESSED	EXPRESSED
APH1A	37.0928	39.9392	39.5253	32.5448	32.1009	29.4648	EXPRESSED	EXPRESSED
API5	36.8688	34.8184	32.8823	25.635	27.3422	26.1843	EXPRESSED	EXPRESSED
APIP	23.537	21.2749	20.029	13.5664	13.6508	12.642	EXPRESSED	EXPRESSED
APITD1	8.11916	9.47327	9.19403	6.97445	7.16398	7.28596	EXPRESSED	EXPRESSED
APLP2	121.842	123.149	118.091	111.303	112.215	108.484	EXPRESSED	EXPRESSED
APMAP	77.0049	84.3663	78.3965	66.454	62.6046	67.852	EXPRESSED	EXPRESSED
APOA1BP	68.7804	73.0064	70.2385	55.9634	52.8169	53.2449	EXPRESSED	EXPRESSED
APOBEC3B	11.0238	11.8253	12.8815	8.69644	8.07688	9.51132	EXPRESSED	EXPRESSED
APOBEC3F	1.37434	1.04942	1.37906	2.02898	2.11807	1.37304	EXPRESSED	EXPRESSED
APOL2	4.62134	5.10607	6.0515	6.03979	5.59434	5.37504	EXPRESSED	EXPRESSED
APOLD1	1.98611	2.08078	2.16547	1.33753	1.43352	1.39706	EXPRESSED	EXPRESSED
APOO	20.6779	20.1759	19.823	16.6681	16.3177	15.4721	EXPRESSED	EXPRESSED
APOOL	3.77	3.5946	3.48564	3.53034	3.12173	2.92858	EXPRESSED	EXPRESSED
APOPT1	20.7384	21.8979	21.0896	10.2289	12.1799	13.0594	EXPRESSED	EXPRESSED
APP	70.835	67.1197	69.5343	66.8821	78.1632	70.7307	EXPRESSED	EXPRESSED
APPBP2	55.1642	55.4524	51.0528	43.3003	44.799	44.7436	EXPRESSED	EXPRESSED
APPL1	12.479	12.7834	11.7353	8.7874	8.53791	8.60665	EXPRESSED	EXPRESSED
APPL2	8.08399	8.32241	7.85935	7.85106	8.384	7.93587	EXPRESSED	EXPRESSED
APRT	90.463	88.6248	96.5387	66.4224	61.6579	64.3531	EXPRESSED	EXPRESSED
APTX	19.8049	18.5192	18.3342	15.5723	14.4305	15.1363	EXPRESSED	EXPRESSED
AQR	16.8343	16.5677	16.7271	15.4671	14.0643	14.1211	EXPRESSED	EXPRESSED
AR	7.3254	6.97905	6.74662	6.87233	7.84108	6.57485	EXPRESSED	EXPRESSED
ARAF	9.12039	9.49534	10.4254	8.79876	10.4199	7.54125	EXPRESSED	EXPRESSED
ARAP1	4.68285	5.52912	6.05658	6.03549	6.78574	6.18806	EXPRESSED	EXPRESSED
ARAP2	3.03347	2.69569	2.58053	2.07589	2.24294	2.17513	EXPRESSED	EXPRESSED
ARCN1	35.2642	34.6078	32.3553	29.7115	29.4909	27.7231	EXPRESSED	EXPRESSED
AREG	11.2362	11.1992	10.1113	4.21644	4.76588	3.98821	EXPRESSED	EXPRESSED
ARF1	129.232	122.761	135.221	121.901	139.464	128	EXPRESSED	EXPRESSED
ARF3	36.2295	38.8522	40.4086	34.9703	35.0775	33.218	EXPRESSED	EXPRESSED
ARF4	40.997	40.7767	42.2179	33.0075	36.1244	35.7173	EXPRESSED	EXPRESSED
ARF5	85.8467	89.4274	87.8877	68.0896	67.5416	66.3518	EXPRESSED	EXPRESSED
ARF6	40.9593	38.8399	35.3724	29.1249	31.7657	30.6932	EXPRESSED	EXPRESSED
ARFGAP1	14.8423	17.5207	17.4902	13.7875	14.5063	14.2904	EXPRESSED	EXPRESSED
ARFGAP2	18.9934	20.5163	21.298	17.5729	15.5451	15.3118	EXPRESSED	EXPRESSED
ARFGAP3	15.769	16.2264	14.1324	14.5968	15.4389	15.0664	EXPRESSED	EXPRESSED
ARFGEF1	21.2542	21.6292	20.774	21.3102	22.0529	19.2289	EXPRESSED	EXPRESSED
ARFGEF2	47.4424	51.6465	49.1875	44.2781	47.574	45.1066	EXPRESSED	EXPRESSED
ARFIP1	17.6418	17.3636	15.7278	13.569	13.3078	15.0115	EXPRESSED	EXPRESSED
ARFIP2	24.6685	27.7138	29.5098	25.8866	24.7555	24.7288	EXPRESSED	EXPRESSED
ARFRP1	6.1102	7.37297	7.22565	6.39992	5.3823	6.57894	EXPRESSED	EXPRESSED
ARG2	3.70469	3.33186	3.40934	2.77135	3.30805	2.24625	EXPRESSED	EXPRESSED
ARGLU1	25.1475	31.9212	28.2978	20.863	22.9256	25.8438	EXPRESSED	EXPRESSED
ARHGAP1	8.85199	10.3123	10.8495	11.8617	11.748	10.1092	EXPRESSED	EXPRESSED
ARHGAP10	11.6814	10.0959	9.65539	7.89958	8.24696	9.2136	EXPRESSED	EXPRESSED
ARHGAP11A	14.1623	13.5328	14.1258	6.44749	7.03525	6.55276	EXPRESSED	EXPRESSED
ARHGAP11B	4.82806	4.51849	5.24005	3.14809	3.01759	1.68411	EXPRESSED	EXPRESSED
ARHGAP12	21.0892	21.0685	19.1201	18.2196	19.7593	20.2557	EXPRESSED	EXPRESSED
ARHGAP17	2.16274	1.81615	2.34759	2.81401	2.87179	2.55243	EXPRESSED	EXPRESSED
ARHGAP18	6.00021	6.16663	5.01345	4.94676	4.65565	5.20075	EXPRESSED	EXPRESSED
ARHGAP19	3.06676	3.29227	2.6083	1.34545	1.82296	1.37859	EXPRESSED	EXPRESSED
ARHGAP21	5.76042	5.74525	5.36181	3.69628	3.2145	3.44587	EXPRESSED	EXPRESSED
ARHGAP26	1.36783	1.14735	1.12823	1.57789	1.52195	1.27161	EXPRESSED	EXPRESSED
ARHGAP29	2.27185	2.3011	2.38276	1.88098	2.15623	1.9847	EXPRESSED	EXPRESSED
ARHGAP32	6.86488	6.49308	6.51747	8.13098	8.75462	7.40374	EXPRESSED	EXPRESSED
ARHGAP35	14.2661	13.3034	13.9785	15.0865	17.0011	15.1423	EXPRESSED	EXPRESSED
ARHGAP42	3.10133	2.68275	2.79229	2.22319	2.6184	2.46835	EXPRESSED	EXPRESSED
ARHGAP5	20.1322	19.1548	18.3561	14.2008	15.4633	15.5699	EXPRESSED	EXPRESSED
ARHGAP5-AS1	1.69366	1.80596	1.0217	1.12303	1.02436	1.052	EXPRESSED	EXPRESSED
ARHGAP8	14.0661	14.968	16.2765	13.6852	15.0101	14.3561	EXPRESSED	EXPRESSED
ARHGDIA	20.7014	19.5136	25.5386	23.4188	33.4831	23.1318	EXPRESSED	EXPRESSED
ARHGDIB	14.2195	13.5679	14.1841	15.494	16.4215	14.7127	EXPRESSED	EXPRESSED
ARHGDIG	3.78175	4.45282	4.25385	2.94602	1.13701	2.86772	EXPRESSED	EXPRESSED
ARHGEF1	5.97863	6.37715	6.87641	7.04604	6.54344	7.20503	EXPRESSED	EXPRESSED
ARHGEF10	2.26028	2.34859	2.15557	2.1417	2.59377	1.92868	EXPRESSED	EXPRESSED
ARHGEF10L	2.68598	3.15816	3.49534	2.2966	2.91533	3.49998	EXPRESSED	EXPRESSED
ARHGEF11	3.19226	3.15111	3.47065	3.07442	3.60301	3.32371	EXPRESSED	EXPRESSED
ARHGEF12	26.231	28.3083	27.1942	22.1206	24.8922	23.6575	EXPRESSED	EXPRESSED
ARHGEF16	7.48197	8.48157	9.0282	5.90256	5.38017	6.65814	EXPRESSED	EXPRESSED
ARHGEF17	4.53625	5.39181	5.89003	4.9116	5.81146	4.55308	EXPRESSED	EXPRESSED
ARHGEF18	4.35298	4.80907	4.93233	4.07795	4.42673	4.45269	EXPRESSED	EXPRESSED
ARHGEF19	2.58091	3.16755	3.19679	1.81473	1.79016	2.25454	EXPRESSED	EXPRESSED
ARHGEF2	3.07959	3.28839	3.69266	3.19294	3.28458	2.858	EXPRESSED	EXPRESSED
ARHGEF26	4.79913	4.33029	4.72657	4.63287	5.45645	4.90284	EXPRESSED	EXPRESSED
ARHGEF28	2.31739	2.54364	2.21348	2.14529	2.10532	1.94445	EXPRESSED	EXPRESSED
ARHGEF3	10.9308	11.3512	11.1887	9.86236	10.0353	8.70174	EXPRESSED	EXPRESSED
ARHGEF35	9.29142	8.98819	9.03731	8.46246	9.27661	9.17577	EXPRESSED	EXPRESSED
ARHGEF37	6.27724	6.85522	6.65816	5.98386	6.94268	6.01152	EXPRESSED	EXPRESSED
ARHGEF38	3.73756	4.19752	4.28455	3.91672	4.41084	3.38704	EXPRESSED	EXPRESSED
ARHGEF5	4.99902	5.44991	5.50289	5.45931	6.23527	5.44979	EXPRESSED	EXPRESSED
ARHGEF7	5.24347	5.42731	5.93875	4.74995	5.48267	5.0103	EXPRESSED	EXPRESSED
ARHGEF9	5.303	5.13919	5.16439	4.97387	5.29694	4.62384	EXPRESSED	EXPRESSED
ARID1A	2.23109	1.96397	2.45989	3.14973	4.1489	3.12955	EXPRESSED	EXPRESSED
ARID1B	3.37671	3.35091	3.60475	3.47512	4.56997	3.77838	EXPRESSED	EXPRESSED
ARID2	10.094	10.111	10.2429	8.37737	9.10103	8.2437	EXPRESSED	EXPRESSED
ARID4A	5.66833	5.09849	4.89957	4.92616	5.92857	5.41698	EXPRESSED	EXPRESSED
ARID4B	20.2587	22.2701	20.1646	16.7983	17.4372	17.4563	EXPRESSED	EXPRESSED
ARID5B	12.6309	11.3584	11.5263	11.2905	11.2996	10.7707	EXPRESSED	EXPRESSED
ARIH1	21.4987	19.8109	19.7975	17.088	18.8103	16.7124	EXPRESSED	EXPRESSED
ARIH2	13.576	15.0076	14.676	11.0162	11.0848	12.3338	EXPRESSED	EXPRESSED
ARL1	21.3227	20.2492	19.8207	19.7276	18.0224	20.611	EXPRESSED	EXPRESSED
ARL13B	2.90076	3.0456	2.78534	2.39141	2.07387	1.64939	EXPRESSED	EXPRESSED
ARL14EP	9.25061	10.9002	10.2685	8.48187	8.5858	8.7473	EXPRESSED	EXPRESSED
ARL15	1.20732	1.08158	1.27791	1.67248	1.21329	1.71344	EXPRESSED	EXPRESSED
ARL16	16.1223	19.0313	18.1178	13.2225	15.8305	16.9016	EXPRESSED	EXPRESSED
ARL2	46.172	48.8146	54.333	34.7432	36.5337	41.9894	EXPRESSED	EXPRESSED
ARL2BP	18.2082	18.9679	18.1713	13.4622	15.3251	14.2847	EXPRESSED	EXPRESSED
ARL3	1.19967	1.3435	1.82268	1.30322	1.38415	1.24916	EXPRESSED	EXPRESSED
ARL4A	11.1948	11.6442	10.7146	8.52366	8.64939	9.08422	EXPRESSED	EXPRESSED
ARL4C	5.63431	5.79044	5.70051	3.96508	4.50932	4.62681	EXPRESSED	EXPRESSED
ARL5A	23.6517	23.1843	20.783	17.0701	16.5136	17.1296	EXPRESSED	EXPRESSED
ARL5B	16.085	14.6143	14.012	11.2757	11.0162	10.8528	EXPRESSED	EXPRESSED
ARL6	1.82533	2.6694	2.05351	1.93348	1.06923	1.61708	EXPRESSED	EXPRESSED
ARL6IP1	192.012	197.682	182.893	116.908	121.568	122.096	EXPRESSED	EXPRESSED
ARL6IP4	33.0234	37.2638	39.6964	29.3998	27.7425	30.8817	EXPRESSED	EXPRESSED
ARL6IP5	39.0554	37.4627	36.5508	36.529	36.4033	36.9428	EXPRESSED	EXPRESSED
ARL6IP6	9.32213	11.1616	9.63216	7.2519	10.8708	8.15273	EXPRESSED	EXPRESSED
ARL8A	8.755	8.86644	9.90153	5.78254	8.72948	7.97401	EXPRESSED	EXPRESSED
ARL8B	24.3233	25.2411	24.8505	20.1048	21.7924	21.8078	EXPRESSED	EXPRESSED
ARMC1	25.5829	25.6269	23.4661	17.4998	18.4449	18.7221	EXPRESSED	EXPRESSED
ARMC10	15.2582	13.489	12.5852	10.1362	10.8207	11.493	EXPRESSED	EXPRESSED
ARMC6	6.42015	7.68031	8.47377	4.14363	4.62149	4.98727	EXPRESSED	EXPRESSED
ARMC7	2.10746	2.34683	2.21041	2.77988	2.08602	2.29929	EXPRESSED	EXPRESSED
ARMC8	12.1625	13.1	11.8679	10.0553	9.64825	9.93351	EXPRESSED	EXPRESSED
ARMC9	2.66041	2.44161	2.69347	2.3642	1.77837	2.44041	EXPRESSED	EXPRESSED
ARMCX5	5.83371	6.88971	6.30956	5.64231	4.91548	5.1866	EXPRESSED	EXPRESSED
ARMCX6	6.03639	7.50492	8.77347	7.8168	8.63807	7.75595	EXPRESSED	EXPRESSED
ARNT	4.54303	4.56932	4.93133	5.0216	5.22337	4.30684	EXPRESSED	EXPRESSED
ARNTL	1.38757	1.76346	1.8223	1.03144	1.35997	1.14189	EXPRESSED	EXPRESSED
ARPC1A	49.6304	52.1013	49.3911	36.5756	40.8322	39.8309	EXPRESSED	EXPRESSED
ARPC1B	14.541	15.4654	18.1999	13.2866	17.4823	14.8821	EXPRESSED	EXPRESSED
ARPC2	102.976	98.8744	100.985	84.1199	81.2212	87.9335	EXPRESSED	EXPRESSED
ARPC3	139.221	144.142	130.366	114.714	116.969	120.896	EXPRESSED	EXPRESSED
ARPC4	51.0125	54.0329	53.4877	45.1842	45.9057	43.9537	EXPRESSED	EXPRESSED
ARPC5	28.5015	26.765	24.4749	22.3675	25.0666	22.6231	EXPRESSED	EXPRESSED
ARPC5L	61.595	64.9698	59.3141	38.0352	44.7038	37.2062	EXPRESSED	EXPRESSED
ARPP19	34.2428	35.5658	32.0946	25.3984	25.4699	28.3233	EXPRESSED	EXPRESSED
ARRB1	12.0624	11.6942	11.5466	14.9814	15.4846	15.1832	EXPRESSED	EXPRESSED
ARRB2	4.37014	4.74404	5.15333	3.88557	4.56427	4.60576	EXPRESSED	EXPRESSED
ARRDC1	26.9256	30.0691	32.3913	15.2254	19.2534	17.3187	EXPRESSED	EXPRESSED
ARRDC3	19.5879	19.4002	17.8318	13.8869	14.0242	13.4454	EXPRESSED	EXPRESSED
ARRDC4	11.2779	12.02	10.9655	8.59162	9.656	9.03138	EXPRESSED	EXPRESSED
ARSD	15.7184	14.7406	14.7352	19.3726	18.5394	18.1204	EXPRESSED	EXPRESSED
ARSG	2.67678	2.9535	2.67157	3.36273	3.05117	3.11417	EXPRESSED	EXPRESSED
ARSJ	8.89749	9.79855	9.5034	11.6589	11.0432	12.0298	EXPRESSED	EXPRESSED
ARV1	6.01708	5.28846	4.81088	4.3702	4.7723	4.76107	EXPRESSED	EXPRESSED
ARVCF	1.71971	2.52052	3.0065	1.50672	2.42081	2.04618	EXPRESSED	EXPRESSED
AS3MT	3.06729	2.71564	2.57739	3.07734	2.36389	2.85661	EXPRESSED	EXPRESSED
ASAH1	57.81	61.9364	53.7236	56.323	54.001	54.5546	EXPRESSED	EXPRESSED
ASAH2B	2.85273	4.10371	2.9244	3.03988	4.21451	3.30286	EXPRESSED	EXPRESSED
ASAP1	3.92611	3.99599	4.30636	4.04182	4.41381	3.64039	EXPRESSED	EXPRESSED
ASAP2	13.6488	14.5271	14.0059	9.14656	10.4815	9.47172	EXPRESSED	EXPRESSED
ASAP3	2.58093	3.06115	2.92879	3.03571	2.85006	2.88199	EXPRESSED	EXPRESSED
ASB1	1.93397	2.25061	2.29321	2.27189	1.65863	2.31492	EXPRESSED	EXPRESSED
ASB13	9.1108	9.53237	8.29356	10.9672	9.59914	10.4007	EXPRESSED	EXPRESSED
ASB16-AS1	1.11512	1.97983	1.74407	1.63031	2.02276	1.3818	EXPRESSED	EXPRESSED
ASB3	4.51866	4.74877	3.08686	2.82922	4.71001	1.69114	EXPRESSED	EXPRESSED
ASB6	5.69957	5.94872	6.14424	5.7787	6.33998	4.99554	EXPRESSED	EXPRESSED
ASB7	3.40759	3.78883	3.24253	3.07482	3.22131	3.65764	EXPRESSED	EXPRESSED
ASB8	10.5315	11.1172	11.2543	10.6523	11.0631	10.629	EXPRESSED	EXPRESSED
ASB9	3.82207	3.34005	3.91765	1.55593	2.90892	2.60944	EXPRESSED	EXPRESSED
ASCC1	6.39279	5.46084	5.83702	5.20686	6.12036	4.99338	EXPRESSED	EXPRESSED
ASCC2	9.38361	9.53281	9.6144	8.24605	8.38695	7.46327	EXPRESSED	EXPRESSED
ASCC3	28.2346	27.9136	26.5146	20.4914	21.3635	20.043	EXPRESSED	EXPRESSED
ASCL1	1.3292	1.57457	1.82014	1.7644	1.5455	1.71491	EXPRESSED	EXPRESSED
ASCL2	13.0176	14.0477	13.9525	7.65085	10.8402	11.3967	EXPRESSED	EXPRESSED
ASF1A	23.292	21.7857	19.7435	13.5906	13.3583	15.323	EXPRESSED	EXPRESSED
ASF1B	21.6895	23.4482	24.5258	15.1438	14.7437	14.7788	EXPRESSED	EXPRESSED
ASH1L	7.1668	7.19122	6.68464	6.57861	6.74799	6.49185	EXPRESSED	EXPRESSED
ASH2L	10.2594	9.29427	9.4799	8.44147	10.1542	9.40836	EXPRESSED	EXPRESSED
ASL	8.5812	8.85909	8.92477	7.91399	7.54894	8.5932	EXPRESSED	EXPRESSED
ASMTL	2.43235	2.90891	2.73147	2.83675	2.90254	2.73923	EXPRESSED	EXPRESSED
ASNA1	46.9941	51.0725	53.6617	42.3384	41.5802	44.4146	EXPRESSED	EXPRESSED
ASNS	30.7028	32.7541	31.8796	22.7155	20.3428	21.6847	EXPRESSED	EXPRESSED
ASNSD1	23.1186	22.0857	22.076	17.4928	16.0133	16.6159	EXPRESSED	EXPRESSED
ASPH	105.498	107.949	98.9574	90.8221	93.0366	94.9314	EXPRESSED	EXPRESSED
ASPM	34.1441	33.476	30.6161	16.0195	18.7755	16.9837	EXPRESSED	EXPRESSED
ASPSCR1	11.7654	13.1562	14.3023	7.67805	7.56934	7.66735	EXPRESSED	EXPRESSED
ASS1	16.1023	17.1023	16.1127	11.5623	10.0763	9.99054	EXPRESSED	EXPRESSED
ASTE1	3.99811	4.53175	3.67786	4.34995	4.05176	3.55286	EXPRESSED	EXPRESSED
ASTN2	2.35254	2.48252	2.65596	2.13554	2.30318	2.23955	EXPRESSED	EXPRESSED
ASUN	16.2674	16.7655	15.1894	10.2339	11.1475	11.4076	EXPRESSED	EXPRESSED
ASXL1	7.07599	7.89757	7.82674	6.15257	6.64653	6.27384	EXPRESSED	EXPRESSED
ASXL2	2.90983	2.87111	2.81662	3.39989	4.21139	3.52715	EXPRESSED	EXPRESSED
ATAD1	20.4648	19.9577	17.4871	12.9616	15.4879	15.7857	EXPRESSED	EXPRESSED
ATAD2	56.718	57.0443	52.2178	30.1237	30.0822	29.2644	EXPRESSED	EXPRESSED
ATAD2B	5.86633	5.54694	4.99274	4.30103	4.38508	4.46387	EXPRESSED	EXPRESSED
ATAD3A	11.724	12.8763	13.871	5.84975	7.52173	7.35778	EXPRESSED	EXPRESSED
ATAD3B	2.77476	4.63425	5.52446	2.11997	2.29477	2.6693	EXPRESSED	EXPRESSED
ATAD5	6.80424	6.9671	6.45477	3.85989	4.37947	4.22657	EXPRESSED	EXPRESSED
ATE1	5.17482	5.54827	5.38546	4.1039	4.43151	3.91411	EXPRESSED	EXPRESSED
ATF1	9.4854	8.6962	7.32088	6.05294	5.41577	6.2013	EXPRESSED	EXPRESSED
ATF2	15.9351	15.9692	15.9832	14.6774	15.4951	14.0616	EXPRESSED	EXPRESSED
ATF4	216.68	233.619	228.102	164.479	157.81	163.102	EXPRESSED	EXPRESSED
ATF5	4.92028	5.76184	6.65125	4.31598	5.23284	5.16853	EXPRESSED	EXPRESSED
ATF6	14.5351	15.0191	14.7724	13.0148	13.1578	13.0577	EXPRESSED	EXPRESSED
ATF7	5.8332	4.44724	5.14817	5.08972	6.80366	3.24578	EXPRESSED	EXPRESSED
ATF7IP	13.2902	11.5108	11.2492	11.812	12.1704	12.0991	EXPRESSED	EXPRESSED
ATG12	5.92852	5.62819	5.02637	3.71758	4.31749	4.22027	EXPRESSED	EXPRESSED
ATG13	7.43585	8.19274	8.21267	7.12956	6.7434	7.76563	EXPRESSED	EXPRESSED
ATG14	5.71736	5.56716	5.47093	5.56888	6.17301	5.3468	EXPRESSED	EXPRESSED
ATG16L1	17.0689	19.279	18.5371	15.4284	13.74	14.0578	EXPRESSED	EXPRESSED
ATG16L2	1.41509	2.77574	3.09658	1.42962	2.13074	2.33161	EXPRESSED	EXPRESSED
ATG2A	3.2231	3.75319	4.36557	3.69385	4.90865	3.52913	EXPRESSED	EXPRESSED
ATG2B	4.52576	5.28145	5.23424	5.32372	5.65698	5.52847	EXPRESSED	EXPRESSED
ATG3	62.2448	58.1581	58.0146	43.4795	39.4493	39.3234	EXPRESSED	EXPRESSED
ATG4A	5.6393	6.16219	5.93197	4.34353	5.00056	4.7099	EXPRESSED	EXPRESSED
ATG4B	10.3336	12.0086	12.4834	8.48362	8.75009	9.22326	EXPRESSED	EXPRESSED
ATG4C	4.53102	4.09282	3.58083	3.38538	3.04	2.80702	EXPRESSED	EXPRESSED
ATG4D	8.98921	11.1104	12.591	8.53368	7.1185	8.02322	EXPRESSED	EXPRESSED
ATG5	13.3124	13.3422	12.1169	9.77799	8.5374	10.2564	EXPRESSED	EXPRESSED
ATG7	3.97655	3.97448	4.036	3.53999	3.57631	3.45458	EXPRESSED	EXPRESSED
ATG9A	5.70559	5.88288	6.59576	6.41328	7.54173	6.42246	EXPRESSED	EXPRESSED
ATIC	11.2605	9.4441	12.7353	20.5111	33.8008	18.8776	EXPRESSED	EXPRESSED
ATL1	2.10315	2.29142	2.05948	1.61773	2.07797	1.83206	EXPRESSED	EXPRESSED
ATL2	21.6462	22.5375	20.501	14.7187	15.7262	14.9922	EXPRESSED	EXPRESSED
ATL3	19.9328	19.2236	18.3029	16.2991	17.9221	15.1273	EXPRESSED	EXPRESSED
ATM	4.50568	4.48639	4.55362	4.03442	4.35905	4.32854	EXPRESSED	EXPRESSED
ATMIN	26.5943	27.407	25.9655	19.737	20.1404	20.8868	EXPRESSED	EXPRESSED
ATN1	1.32471	1.23793	1.51535	1.43366	1.53617	1.1864	EXPRESSED	EXPRESSED
ATOX1	49.845	49.7661	44.0584	41.9811	45.4042	38.5847	EXPRESSED	EXPRESSED
ATP11B	12.7537	11.9117	11.4274	9.19286	10.2917	10.8262	EXPRESSED	EXPRESSED
ATP11C	4.17933	4.23985	4.0302	3.16274	3.21786	3.39894	EXPRESSED	EXPRESSED
ATP13A1	1.6102	2.31378	2.66815	2.4004	3.00706	2.22832	EXPRESSED	EXPRESSED
ATP13A3	27.6412	28.8569	27.4034	26.2969	29.3188	28.6267	EXPRESSED	EXPRESSED
ATP1A1	44.9055	42.9206	50.1455	58.2123	65.0867	59.9037	EXPRESSED	EXPRESSED
ATP1A1OS	1.50399	1.79876	1.46631	2.09082	2.5804	1.81298	EXPRESSED	EXPRESSED
ATP1B1	75.3148	73.0694	71.6938	57.4756	60.4177	58.6	EXPRESSED	EXPRESSED
ATP1B3	35.1017	36.1401	34.3257	24.1396	26.7343	24.1691	EXPRESSED	EXPRESSED
ATP2A2	11.1719	10.728	11.1964	12.1932	13.8301	12.4067	EXPRESSED	EXPRESSED
ATP2A3	9.56319	9.09984	10.1991	13.6231	18.3284	14.5205	EXPRESSED	EXPRESSED
ATP2B1	6.10357	6.16565	5.93941	3.83327	4.76364	4.74916	EXPRESSED	EXPRESSED
ATP2B4	3.66501	3.25327	3.22313	3.71152	4.03557	3.87192	EXPRESSED	EXPRESSED
ATP2C1	19.9502	20.2613	20.3049	17.7814	16.4592	18.394	EXPRESSED	EXPRESSED
ATP2C2	4.05828	5.40838	5.65446	4.65381	4.89929	5.14992	EXPRESSED	EXPRESSED
ATP5A1	454.348	482.867	470.645	392.844	371.859	383.235	EXPRESSED	EXPRESSED
ATP5B	445.394	482.309	485.747	350.118	356.111	356.078	EXPRESSED	EXPRESSED
ATP5C1	162.611	165.704	157.02	126.436	119.527	129.863	EXPRESSED	EXPRESSED
ATP5D	12.0268	13.2437	14.1307	7.8999	9.50226	5.85617	EXPRESSED	EXPRESSED
ATP5E	254.138	261.228	250.225	177.302	182.621	190.651	EXPRESSED	EXPRESSED
ATP5EP2	22.2333	26.6858	23.7285	10.8834	17	20.7989	EXPRESSED	EXPRESSED
ATP5F1	60.5602	62.6502	61.6101	46.4483	46.4469	44.3571	EXPRESSED	EXPRESSED
ATP5G1	306.913	330.831	346.075	280.421	249.366	243.956	EXPRESSED	EXPRESSED
ATP5G2	115.703	120.211	127.612	104.739	103.704	101.152	EXPRESSED	EXPRESSED
ATP5G3	55.0173	59.3256	57.004	51.0606	47.7525	48.7322	EXPRESSED	EXPRESSED
ATP5H	207.178	213.117	196.334	167.143	152.949	167.577	EXPRESSED	EXPRESSED
ATP5I	223.882	231.952	243.729	210.489	168.525	196.32	EXPRESSED	EXPRESSED
ATP5J	69.5494	64.2387	62.575	60.2955	56.5278	57.9363	EXPRESSED	EXPRESSED
ATP5J2	329.156	291.664	300.277	249.706	235.484	221.513	EXPRESSED	EXPRESSED
ATP5L	46.5535	50.4965	49.0728	40.3426	37.5906	39.9059	EXPRESSED	EXPRESSED
ATP5O	132.993	123.802	119.229	93.0899	101.046	107.734	EXPRESSED	EXPRESSED
ATP5S	5.07797	5.06086	4.40675	3.6147	4.61616	4.42975	EXPRESSED	EXPRESSED
ATP5SL	15.798	17.1479	14.9139	9.32533	11.9889	10.9371	EXPRESSED	EXPRESSED
ATP6AP1	27.58	28.1028	28.9298	25.6103	29.3772	23.3113	EXPRESSED	EXPRESSED
ATP6AP2	63.8916	63.6573	59.7306	52.9925	54.5344	57.5004	EXPRESSED	EXPRESSED
ATP6V0A1	5.1481	4.60357	4.64751	6.566	5.96972	5.2294	EXPRESSED	EXPRESSED
ATP6V0A2	7.98563	7.94999	7.26623	4.8918	5.03174	6.07711	EXPRESSED	EXPRESSED
ATP6V0A4	15.1695	15.2097	14.8071	12.9553	12.9681	12.9663	EXPRESSED	EXPRESSED
ATP6V0B	28.9876	30.0998	31.8719	19.0227	19.9202	19.6849	EXPRESSED	EXPRESSED
ATP6V0C	9.63918	10.1455	11.5127	7.6595	10.1843	9.32791	EXPRESSED	EXPRESSED
ATP6V0D1	27.9886	30.3788	30.9754	30.8117	30.6271	26.6871	EXPRESSED	EXPRESSED
ATP6V0E1	82.6824	86.0052	85.4309	89.8787	98.1352	90.1258	EXPRESSED	EXPRESSED
ATP6V0E2	17.0363	18.5006	19.2588	16.4618	17.4163	14.6385	EXPRESSED	EXPRESSED
ATP6V1A	44.5894	45.0794	41.6228	38.2106	39.7383	39.6407	EXPRESSED	EXPRESSED
ATP6V1B1	4.99443	4.14493	5.23482	8.84969	9.07143	9.73509	EXPRESSED	EXPRESSED
ATP6V1B2	21.4077	22.3414	21.4057	18.2627	21.1926	18.9148	EXPRESSED	EXPRESSED
ATP6V1C1	16.018	15.7488	14.4928	14.022	14.956	16.1772	EXPRESSED	EXPRESSED
ATP6V1D	23.2918	24.0629	20.8513	17.8224	19.9096	19.074	EXPRESSED	EXPRESSED
ATP6V1E1	37.3996	39.5074	41.0185	31.0226	33.9948	32.6081	EXPRESSED	EXPRESSED
ATP6V1F	53.9104	54.7757	58.1614	41.7584	48.0662	42.6628	EXPRESSED	EXPRESSED
ATP6V1G1	83.5865	82.4662	74.2565	59.5978	59.4062	65.2282	EXPRESSED	EXPRESSED
ATP6V1H	26.0905	27.4106	24.0262	21.9901	22.3843	24.0651	EXPRESSED	EXPRESSED
ATP7A	3.26737	2.9709	2.86217	3.00283	3.91113	3.23082	EXPRESSED	EXPRESSED
ATP7B	4.33972	4.66697	4.47128	4.55341	5.06347	4.57513	EXPRESSED	EXPRESSED
ATP8A1	1.40472	1.32344	1.46424	2.06982	2.17593	1.91299	EXPRESSED	EXPRESSED
ATP8B1	58.9638	61.0563	57.9784	53.1658	55.1927	54.1614	EXPRESSED	EXPRESSED
ATP8B2	3.70543	4.91011	4.66021	4.551	5.62236	4.26008	EXPRESSED	EXPRESSED
ATP9A	27.9481	28.5149	29.007	30.4228	32.5098	29.3546	EXPRESSED	EXPRESSED
ATP9B	3.10091	3.57222	2.72984	2.50323	3.27768	2.85438	EXPRESSED	EXPRESSED
ATPAF1	18.941	20.0448	17.9806	17.8846	16.9251	17.3314	EXPRESSED	EXPRESSED
ATPAF2	5.04856	5.12739	4.52225	6.10969	3.58193	5.2079	EXPRESSED	EXPRESSED
ATPBD4	2.69127	3.08323	2.43392	1.85639	2.0828	2.71597	EXPRESSED	EXPRESSED
ATPIF1	120.512	138.864	128.221	74.602	100.002	95.2515	EXPRESSED	EXPRESSED
ATR	9.27024	9.90548	9.18743	6.76926	7.36688	7.09139	EXPRESSED	EXPRESSED
ATRAID	51.1924	50.8234	52.975	45.0421	38.3488	46.8136	EXPRESSED	EXPRESSED
ATRIP	5.09431	5.3859	5.53038	3.22119	3.12533	3.54664	EXPRESSED	EXPRESSED
ATRN	13.743	14.5369	14.0419	14.6831	15.4459	14.1337	EXPRESSED	EXPRESSED
ATRX	11.9108	11.3114	10.977	10.3187	12.0502	11.1282	EXPRESSED	EXPRESSED
ATXN1	1.39214	1.28485	1.08951	1.77751	1.87728	1.35792	EXPRESSED	EXPRESSED
ATXN10	22.1787	21.2953	21.0341	19.0207	20.2804	19.1472	EXPRESSED	EXPRESSED
ATXN1L	7.67957	7.84373	7.70031	7.19562	7.04792	6.97845	EXPRESSED	EXPRESSED
ATXN2	4.94266	4.31371	4.85389	4.90078	4.92625	4.89586	EXPRESSED	EXPRESSED
ATXN2L	3.38858	3.49978	4.29189	3.46248	5.87077	3.87425	EXPRESSED	EXPRESSED
ATXN3	3.77058	4.08749	3.58649	3.835	3.69185	4.09721	EXPRESSED	EXPRESSED
ATXN7	1.87528	1.96615	2.05205	1.84427	2.05999	1.63033	EXPRESSED	EXPRESSED
ATXN7L1	2.41239	2.31997	3.14453	3.50461	3.84482	2.36856	EXPRESSED	EXPRESSED
ATXN7L3	6.65882	8.28815	8.07122	6.63497	6.39993	6.92831	EXPRESSED	EXPRESSED
ATXN7L3B	39.1495	40.6232	39.0757	38.6558	39.3661	38.5928	EXPRESSED	EXPRESSED
AUH	5.01939	5.02444	5.59674	4.37522	5.46241	4.62621	EXPRESSED	EXPRESSED
AUNIP	10.8428	11.7953	11.0397	5.19656	4.85304	5.57576	EXPRESSED	EXPRESSED
AUP1	37.2045	39.9086	43.144	27.4469	26.6316	27.6196	EXPRESSED	EXPRESSED
AURKA	191.573	203.278	190.534	97.1934	91.139	88.764	EXPRESSED	EXPRESSED
AURKAIP1	48.9037	53.1225	56.4761	32.807	33.6073	38.668	EXPRESSED	EXPRESSED
AURKB	17.3087	17.5401	17.3251	10.1047	10.1753	10.2319	EXPRESSED	EXPRESSED
AVEN	7.02273	6.41262	6.26144	4.74794	4.84844	4.07301	EXPRESSED	EXPRESSED
AVL9	32.8809	33.5184	31.1469	29.17	31.8891	28.4807	EXPRESSED	EXPRESSED
AVPI1	1.65476	1.8596	2.32338	1.95929	1.24392	2.17728	EXPRESSED	EXPRESSED
AXIN1	7.46901	9.09909	9.57102	5.42895	6.13613	6.28432	EXPRESSED	EXPRESSED
AZGP1	3.62744	3.18044	2.64319	3.79741	2.88621	3.49231	EXPRESSED	EXPRESSED
AZI2	11.7492	11.5488	10.7361	9.28474	7.87158	6.39583	EXPRESSED	EXPRESSED
AZIN1	94.97	95.974	87.9278	67.2284	71.8901	71.3468	EXPRESSED	EXPRESSED
B2M	191.183	195.126	181.824	137.242	140.879	144.596	EXPRESSED	EXPRESSED
B3GALNT1	27.8045	27.4991	23.7816	14.4463	15.0184	15.0084	EXPRESSED	EXPRESSED
B3GALNT2	18.4233	19.0587	18.3368	12.2094	11.8864	12.6057	EXPRESSED	EXPRESSED
B3GALT6	7.65409	7.38434	7.44785	5.47402	5.07167	6.3057	EXPRESSED	EXPRESSED
B3GALTL	1.62723	1.8794	1.43754	1.37609	1.4273	1.3047	EXPRESSED	EXPRESSED
B3GAT3	5.12401	5.86186	5.48606	3.68732	4.79344	4.60689	EXPRESSED	EXPRESSED
B3GNT1	4.55934	4.54211	4.25132	3.96163	3.15312	4.28195	EXPRESSED	EXPRESSED
B3GNT2	16.2677	17.6493	16.8653	13.0792	11.4512	13.3195	EXPRESSED	EXPRESSED
B3GNT5	6.44441	5.74716	5.37638	3.50498	3.27603	3.97553	EXPRESSED	EXPRESSED
B3GNT9	2.53756	2.38101	2.1559	2.18994	2.82383	2.32871	EXPRESSED	EXPRESSED
B4GALNT2	18.453	19.627	17.7215	22.4918	20.3793	22.694	EXPRESSED	EXPRESSED
B4GALNT4	1.54453	2.33617	2.58437	1.37333	1.52101	1.57165	EXPRESSED	EXPRESSED
B4GALT1	11.8644	10.3443	12.9474	16.8047	19.8444	15.8575	EXPRESSED	EXPRESSED
B4GALT2	6.98773	9.21321	8.86867	6.77968	5.93845	4.84152	EXPRESSED	EXPRESSED
B4GALT3	14.4317	15.0403	14.9961	11.5064	11.9139	10.1613	EXPRESSED	EXPRESSED
B4GALT4	12.3511	12.2332	11.2541	8.40537	8.54317	7.76934	EXPRESSED	EXPRESSED
B4GALT5	18.4718	18.7404	18.5026	15.0137	15.5991	14.6074	EXPRESSED	EXPRESSED
B4GALT7	4.16965	4.96703	5.36677	5.02726	4.61399	4.25281	EXPRESSED	EXPRESSED
B9D1	3.00092	4.19542	4.29435	4.6557	1.90148	2.36325	EXPRESSED	EXPRESSED
BABAM1	54.6696	53.3033	56.9032	45.961	42.7411	43.5841	EXPRESSED	EXPRESSED
BACE1	1.34763	1.33996	1.14538	1.88392	2.27547	1.26169	EXPRESSED	EXPRESSED
BACE2	4.29844	3.74587	4.18551	4.80785	4.93993	4.98476	EXPRESSED	EXPRESSED
BACH1	10.9343	11.6786	10.4637	9.03704	9.63973	9.90336	EXPRESSED	EXPRESSED
BAD	41.924	41.8012	48.2491	21.2082	22.7813	29.117	EXPRESSED	EXPRESSED
BAG1	11.2156	11.6158	12.3347	11.3762	11.2811	11.6457	EXPRESSED	EXPRESSED
BAG3	1.80678	1.82743	2.30154	1.9205	2.87596	1.69938	EXPRESSED	EXPRESSED
BAG4	9.92842	9.77484	9.25372	7.21468	7.68642	8.09508	EXPRESSED	EXPRESSED
BAG5	26.1695	26.2721	24.8557	17.6462	18.774	19.1298	EXPRESSED	EXPRESSED
BAHD1	2.55496	2.70401	3.32288	2.74792	2.73885	2.71943	EXPRESSED	EXPRESSED
BAIAP2	3.58505	3.53843	3.45865	3.62515	3.78083	3.85299	EXPRESSED	EXPRESSED
BAIAP2L1	7.97665	8.31669	8.26018	7.13408	7.44977	6.60773	EXPRESSED	EXPRESSED
BAK1	7.94431	9.17105	8.94343	6.8763	4.79196	6.72462	EXPRESSED	EXPRESSED
BAMBI	62.665	63.6101	58.3432	39.2205	43.8549	43.3995	EXPRESSED	EXPRESSED
BANF1	38.6973	40.299	44.1891	35.7667	40.4104	41.6866	EXPRESSED	EXPRESSED
BANP	4.73719	5.35034	5.68877	4.50283	5.19444	4.32445	EXPRESSED	EXPRESSED
BAP1	6.38395	8.11607	8.09524	7.32838	6.19155	6.42666	EXPRESSED	EXPRESSED
BARD1	23.6407	22.3116	20.9743	14.3641	12.9413	14.983	EXPRESSED	EXPRESSED
BASP1	42.749	43.253	43.1494	35.1377	37.656	34.8989	EXPRESSED	EXPRESSED
BATF	13.4056	14.1288	14.8166	12.7539	12.213	10.2678	EXPRESSED	EXPRESSED
BAX	16.2073	16.0034	15.8146	13.3142	12.0771	12.7777	EXPRESSED	EXPRESSED
BAZ1A	40.5107	41.2736	38.3758	27.6373	28.7983	28.5408	EXPRESSED	EXPRESSED
BAZ1B	49.4961	51.3098	48.7112	32.7216	34.4238	34.1092	EXPRESSED	EXPRESSED
BAZ2A	4.98752	4.4618	5.02329	5.57454	5.75965	5.11747	EXPRESSED	EXPRESSED
BAZ2B	8.43016	8.44128	7.86274	8.91393	9.34276	8.57693	EXPRESSED	EXPRESSED
BBC3	2.36651	2.79259	3.60612	2.96749	2.57744	2.64593	EXPRESSED	EXPRESSED
BBS1	3.78212	4.49807	4.34301	5.03056	5.56238	4.48517	EXPRESSED	EXPRESSED
BBS10	5.69906	5.34181	5.05718	4.24155	5.2925	5.26258	EXPRESSED	EXPRESSED
BBS2	9.56093	9.64198	9.58245	9.43092	9.28581	10.4566	EXPRESSED	EXPRESSED
BBS4	2.77005	3.64714	3.13336	5.15886	3.4349	4.14734	EXPRESSED	EXPRESSED
BBS5	1.61581	1.74169	1.96379	1.29862	1.5426	1.40308	EXPRESSED	EXPRESSED
BBS7	4.05516	4.34899	3.46923	3.4556	3.59607	3.68627	EXPRESSED	EXPRESSED
BBS9	1.73402	1.8925	2.01113	2.57339	3.32748	2.72128	EXPRESSED	EXPRESSED
BBX	12.4996	12.672	11.7048	10.0277	10.7281	10.0038	EXPRESSED	EXPRESSED
BCAM	6.10961	8.07308	10.4157	7.88704	11.3818	9.38801	EXPRESSED	EXPRESSED
BCAP29	6.60275	6.27353	5.20895	3.77875	3.58217	4.38932	EXPRESSED	EXPRESSED
BCAP31	52.784	59.4739	55.1929	52.1931	53.821	56.3502	EXPRESSED	EXPRESSED
BCAR1	3.96295	4.22551	5.51529	3.83546	4.32014	4.89697	EXPRESSED	EXPRESSED
BCAR3	5.67976	6.56634	6.7596	5.85933	5.90575	5.41918	EXPRESSED	EXPRESSED
BCAS1	36.0928	38.105	37.9136	42.3991	39.8585	39.3196	EXPRESSED	EXPRESSED
BCAS2	32.2916	34.6466	30.8396	22.6203	24.0649	26.7359	EXPRESSED	EXPRESSED
BCAS3	10.9437	11.2959	11.2478	14.0061	14.865	12.3368	EXPRESSED	EXPRESSED
BCAS4	6.20163	6.87597	6.12319	3.57709	3.52661	4.38382	EXPRESSED	EXPRESSED
BCAT2	20.3207	21.0243	20.5297	19.4063	19.0918	21.4138	EXPRESSED	EXPRESSED
BCCIP	21.4738	20.568	18.0967	15.5258	14.2773	12.7108	EXPRESSED	EXPRESSED
BCDIN3D	2.29465	2.64684	2.97807	2.72433	2.49472	2.75777	EXPRESSED	EXPRESSED
BCKDHA	13.1233	11.7012	11.9442	13.4073	12.6488	13.9546	EXPRESSED	EXPRESSED
BCKDHB	10.0551	10.5605	9.6983	9.01353	10.4079	9.61457	EXPRESSED	EXPRESSED
BCKDK	9.06742	8.59522	9.19652	7.94737	8.97634	8.9309	EXPRESSED	EXPRESSED
BCL10	7.06845	6.69115	6.05579	6.1096	7.67684	6.31726	EXPRESSED	EXPRESSED
BCL2	7.49179	6.8406	7.13286	4.3228	4.53205	5.19381	EXPRESSED	EXPRESSED
BCL2L1	25.5761	24.0766	25.1367	23.3611	25.2423	23.89	EXPRESSED	EXPRESSED
BCL2L11	5.71266	5.75914	6.394	6.70001	6.9608	6.71077	EXPRESSED	EXPRESSED
BCL2L12	3.31538	4.8169	4.79222	2.23137	3.74006	3.45775	EXPRESSED	EXPRESSED
BCL2L13	13.5002	13.1778	11.3362	9.95463	10.804	10.9936	EXPRESSED	EXPRESSED
BCL2L2	9.72709	10.6916	11.3635	8.5791	9.92053	8.86597	EXPRESSED	EXPRESSED
BCL2L2-PABPN1	31.6619	36.3481	32.1567	26.6288	24.9317	21.1627	EXPRESSED	EXPRESSED
BCL3	1.52525	1.2312	1.91329	1.44892	2.47971	2.01958	EXPRESSED	EXPRESSED
BCL6	2.72245	2.72952	3.12	4.06915	5.00747	4.35161	EXPRESSED	EXPRESSED
BCL7A	10.3289	11.2952	11.3119	9.32141	9.31901	8.54907	EXPRESSED	EXPRESSED
BCL7B	14.7922	16.4762	18.0038	12.0929	11.3024	12.161	EXPRESSED	EXPRESSED
BCL7C	21.4984	22.026	17.677	11.6935	10.3543	12.2203	EXPRESSED	EXPRESSED
BCL9	1.11244	1.05201	1.14839	1.60079	1.68316	1.27153	EXPRESSED	EXPRESSED
BCLAF1	49.0452	48.4892	44.5007	33.3471	34.3738	35.716	EXPRESSED	EXPRESSED
BCOR	6.23784	4.54829	4.7257	6.17715	6.41103	4.88012	EXPRESSED	EXPRESSED
BCR	4.23722	4.41634	4.97591	4.36662	4.87994	4.11838	EXPRESSED	EXPRESSED
BCS1L	10.7278	13.3591	13.7195	10.4376	7.89502	7.09317	EXPRESSED	EXPRESSED
BDH1	12.5853	12.8354	12.9579	11.0267	11.7023	9.18519	EXPRESSED	EXPRESSED
BDH2	4.55213	4.21328	4.06861	5.27775	5.74448	5.05752	EXPRESSED	EXPRESSED
BDKRB2	2.12031	2.24536	2.50444	1.61613	1.97427	1.57717	EXPRESSED	EXPRESSED
BDP1	10.2664	10.1799	9.04539	7.15892	7.49824	7.26535	EXPRESSED	EXPRESSED
BECN1	28.9855	28.7725	28.6375	26.8897	26.3808	28.4145	EXPRESSED	EXPRESSED
BET1	7.23383	7.56541	6.93358	6.5082	4.86886	5.27711	EXPRESSED	EXPRESSED
BET1L	4.05055	4.43997	5.70312	4.48658	5.07627	4.34342	EXPRESSED	EXPRESSED
BEX5	2.56647	1.74385	2.09072	2.69832	3.07546	3.39475	EXPRESSED	EXPRESSED
BFAR	15.2397	17.9436	16.2233	13.7725	13.4281	15.425	EXPRESSED	EXPRESSED
BFSP1	2.50083	3.16905	2.85808	3.64482	2.89531	3.39285	EXPRESSED	EXPRESSED
BICD2	6.92673	6.95705	6.42773	5.61153	5.23042	5.25662	EXPRESSED	EXPRESSED
BID	12.9514	11.7789	12.4869	10.122	9.05917	10.2278	EXPRESSED	EXPRESSED
BIK	11.3648	11.8211	11.7158	9.37653	9.77276	8.68738	EXPRESSED	EXPRESSED
BIN3	2.74819	3.53872	3.3058	3.67426	2.42863	3.31469	EXPRESSED	EXPRESSED
BIRC2	24.747	26.088	22.23	17.4139	16.7291	19.2521	EXPRESSED	EXPRESSED
BIRC3	2.20218	2.10304	2.10569	1.97248	1.98253	1.97595	EXPRESSED	EXPRESSED
BIRC5	26.8748	28.122	25.6168	12.2934	12.7744	12.6084	EXPRESSED	EXPRESSED
BIRC6	13.2328	13.803	13.7375	11.9597	13.243	12.7804	EXPRESSED	EXPRESSED
BIVM	3.36421	3.58189	3.86319	3.09969	3.96497	3.84043	EXPRESSED	EXPRESSED
BIVM-ERCC5	3.61191	3.19888	3.0477	4.21321	3.31895	2.80052	EXPRESSED	EXPRESSED
BLCAP	6.47647	5.71218	7.0976	5.20922	4.45874	4.58847	EXPRESSED	EXPRESSED
BLM	9.30768	9.63407	9.17951	5.05965	4.70985	5.64642	EXPRESSED	EXPRESSED
BLMH	10.3371	11.0965	9.51064	10.6826	10.8484	10.3556	EXPRESSED	EXPRESSED
BLNK	5.93497	6.60125	5.16513	6.64509	5.99996	8.14847	EXPRESSED	EXPRESSED
BLOC1S1	35.96	34.2904	36.4837	31.8751	31.529	29.5923	EXPRESSED	EXPRESSED
BLOC1S2	15.5963	14.1315	13.4901	10.8925	11.3072	11.3112	EXPRESSED	EXPRESSED
BLOC1S3	2.87708	2.84294	2.4128	2.06853	2.1034	1.54541	EXPRESSED	EXPRESSED
BLOC1S4	5.83104	5.7555	4.9135	3.40892	5.81103	4.88159	EXPRESSED	EXPRESSED
BLOC1S5	7.15509	7.31286	3.58765	3.22246	6.78351	1.25001	EXPRESSED	EXPRESSED
BLOC1S6	14.1407	14.8488	12.7817	10.3525	11.3195	11.2578	EXPRESSED	EXPRESSED
BLVRA	49.1514	51.0858	45.946	46.6407	38.7716	39.6933	EXPRESSED	EXPRESSED
BLVRB	117.824	124.166	127.725	105.542	103.289	112.056	EXPRESSED	EXPRESSED
BLZF1	9.13498	10.0702	10.0896	7.99638	8.68326	8.88991	EXPRESSED	EXPRESSED
BMF	4.13374	4.06694	3.89394	3.72724	3.76038	3.86527	EXPRESSED	EXPRESSED
BMI1	12.656	13.1095	11.8609	4.12968	5.63761	8.69601	EXPRESSED	EXPRESSED
BMP2K	4.63395	4.57843	4.43481	3.5362	4.10581	3.82912	EXPRESSED	EXPRESSED
BMP7	45.8486	48.2126	49.9837	31.4599	31.6162	32.795	EXPRESSED	EXPRESSED
BMPR1A	9.13693	7.61095	7.25703	5.90591	6.04147	6.75749	EXPRESSED	EXPRESSED
BMPR2	3.9143	3.40476	3.62589	3.59444	5.13675	3.62594	EXPRESSED	EXPRESSED
BMS1	14.6585	14.1699	14.7864	10.8309	11.3696	11.6439	EXPRESSED	EXPRESSED
BMS1P4	1.1641	1.61386	1.6707	1.28428	1.4588	1.37957	EXPRESSED	EXPRESSED
BNIP1	8.51957	9.48875	8.51942	6.38692	6.15515	6.1803	EXPRESSED	EXPRESSED
BNIP2	12.6439	13.4306	12.732	8.58719	7.40216	8.61497	EXPRESSED	EXPRESSED
BNIP3	11.4061	12.2786	11.4958	8.52005	9.76892	11.0202	EXPRESSED	EXPRESSED
BNIP3L	22.1447	21.7336	19.3807	20.7261	20.5211	21.378	EXPRESSED	EXPRESSED
BOD1	30.6864	32.6179	31.2122	20.0222	19.6737	22.89	EXPRESSED	EXPRESSED
BOD1L1	7.59877	7.24394	6.78536	6.98869	7.23775	6.69928	EXPRESSED	EXPRESSED
BOK	4.93962	6.46707	7.07841	5.32747	6.03673	5.5021	EXPRESSED	EXPRESSED
BOLA1	7.27755	6.09817	6.83399	6.0052	4.54776	5.35394	EXPRESSED	EXPRESSED
BOLA2B	7.20117	6.95427	7.86716	5.17496	5.51038	5.54169	EXPRESSED	EXPRESSED
BOLA3	34.0753	32.1961	28.835	16.3519	15.9532	12.8656	EXPRESSED	EXPRESSED
BOP1	12.9551	14.1395	15.5571	6.50664	7.93923	6.80469	EXPRESSED	EXPRESSED
BORA	8.29634	8.26215	7.47293	3.8234	3.58569	4.49545	EXPRESSED	EXPRESSED
BPGM	8.69476	9.42918	8.44596	5.82159	5.45984	7.81905	EXPRESSED	EXPRESSED
BPHL	10.9902	12.2046	10.9905	11.8656	11.9201	10.8332	EXPRESSED	EXPRESSED
BPIFB1	1.38988	1.75307	2.08099	4.02181	3.26654	4.21851	EXPRESSED	EXPRESSED
BPNT1	10.8265	11.5714	11.5933	12.9309	12.8772	12.5217	EXPRESSED	EXPRESSED
BPTF	9.51596	9.09184	9.80693	11.294	12.3587	11.2603	EXPRESSED	EXPRESSED
BRAF	6.27313	5.72059	5.82538	5.77598	7.67261	7.04178	EXPRESSED	EXPRESSED
BRAP	9.19249	9.85205	9.34575	7.41697	7.863	7.50807	EXPRESSED	EXPRESSED
BRAT1	8.56112	10.4152	12.198	5.82489	7.50817	7.59493	EXPRESSED	EXPRESSED
BRCA1	10.8431	10.621	10.3903	6.68056	6.37392	6.99136	EXPRESSED	EXPRESSED
BRCA2	3.47617	3.38515	3.18328	1.93717	1.85853	1.85352	EXPRESSED	EXPRESSED
BRCC3	15.9266	15.0506	14.1704	10.5205	10.6077	10.3615	EXPRESSED	EXPRESSED
BRD1	5.18126	5.83048	6.09297	4.7558	5.46371	4.63508	EXPRESSED	EXPRESSED
BRD3	6.23945	6.0294	6.72762	6.46002	10.3741	8.06706	EXPRESSED	EXPRESSED
BRD4	4.86462	4.82275	5.31132	5.98038	6.32587	4.91305	EXPRESSED	EXPRESSED
BRD7	15.1989	14.5389	12.8284	10.1447	13.5952	12.1447	EXPRESSED	EXPRESSED
BRD8	16.3916	18.2745	18.4262	14.9143	14.5146	13.3278	EXPRESSED	EXPRESSED
BRD9	8.68703	10.1722	9.65639	6.83667	7.89898	5.60994	EXPRESSED	EXPRESSED
BRE	15.601	16.0798	15.5238	16.3888	15.1479	15.1357	EXPRESSED	EXPRESSED
BRF1	7.29101	8.55996	8.86603	5.32731	6.37074	5.88809	EXPRESSED	EXPRESSED
BRF2	4.77129	6.90201	5.47012	4.45462	5.08254	4.91173	EXPRESSED	EXPRESSED
BRI3	15.958	17.2484	18.4448	18.4237	21.5001	17.7993	EXPRESSED	EXPRESSED
BRI3BP	26.0538	26.7599	25.2864	15.2831	15.6032	13.3037	EXPRESSED	EXPRESSED
BRIP1	7.80507	7.85294	7.46296	4.86833	5.01692	4.52129	EXPRESSED	EXPRESSED
BRIX1	103.784	94.862	88.3284	56.7419	65.3949	62.9436	EXPRESSED	EXPRESSED
BRK1	61.825	61.4578	61.2058	56.6121	62.1586	52.658	EXPRESSED	EXPRESSED
BRMS1	32.9304	33.8553	35.5556	23.919	21.7645	22.0623	EXPRESSED	EXPRESSED
BRMS1L	8.57246	9.15914	8.1823	4.9885	5.92821	5.86672	EXPRESSED	EXPRESSED
BROX	24.198	23.4143	21.6102	18.7819	20.4818	19.7596	EXPRESSED	EXPRESSED
BRPF1	5.67952	5.89285	6.23147	4.48738	4.09318	4.28636	EXPRESSED	EXPRESSED
BRPF3	3.40964	3.61702	4.25625	3.96804	3.68685	3.4447	EXPRESSED	EXPRESSED
BRWD1	13.7776	14.6195	15.0367	11.3166	13.1545	11.3383	EXPRESSED	EXPRESSED
BRWD3	1.88443	2.03646	1.85488	1.77569	1.95251	2.19491	EXPRESSED	EXPRESSED
BSCL2	8.28825	10.1834	10.3197	7.7373	6.83209	3.93647	EXPRESSED	EXPRESSED
BSDC1	19.0725	21.6197	21.586	19.9124	19.8401	18.8536	EXPRESSED	EXPRESSED
BSG	86.1973	80.6657	84.0884	59.0753	58.0284	57.9678	EXPRESSED	EXPRESSED
BSPRY	10.5736	12.1092	11.8926	9.08086	6.94519	8.90815	EXPRESSED	EXPRESSED
BTAF1	12.4559	12.9791	12.0207	9.62053	10.6568	10.115	EXPRESSED	EXPRESSED
BTBD1	28.0335	29.4694	26.1365	20.2157	19.5332	20.7463	EXPRESSED	EXPRESSED
BTBD10	13.7	13.3905	13.2978	10.5052	10.9954	10.0055	EXPRESSED	EXPRESSED
BTBD11	1.89384	1.78185	1.81762	2.27805	1.85523	2.10614	EXPRESSED	EXPRESSED
BTBD2	10.7528	12.5081	14.8008	10.2243	12.685	12.6238	EXPRESSED	EXPRESSED
BTBD3	12.2475	12.6619	11.1898	9.56212	8.88382	9.76467	EXPRESSED	EXPRESSED
BTBD6	19.0098	22.5759	21.5983	15.4718	14.6543	15.1339	EXPRESSED	EXPRESSED
BTBD7	7.29237	8.25214	7.50516	7.00886	8.80236	7.34365	EXPRESSED	EXPRESSED
BTBD9	2.14046	1.79783	1.96833	2.68617	2.47368	2.08875	EXPRESSED	EXPRESSED
BTC	1.99505	2.43011	1.96935	1.17286	1.31698	1.01434	EXPRESSED	EXPRESSED
BTD	2.46999	3.26291	3.422	2.648	2.35419	3.05038	EXPRESSED	EXPRESSED
BTF3	224.64	221.566	208.484	209.399	198.313	205.944	EXPRESSED	EXPRESSED
BTF3L4	12.5289	13.3735	11.6396	10.4098	10.1187	10.2792	EXPRESSED	EXPRESSED
BTG1	5.15298	4.9961	4.8649	6.71749	6.55755	6.72271	EXPRESSED	EXPRESSED
BTG2	8.99815	9.96475	9.62268	16.6952	17.2303	16.0516	EXPRESSED	EXPRESSED
BTG3	12.5514	11.4499	10.8146	6.97391	6.477	5.89485	EXPRESSED	EXPRESSED
BTN2A1	5.58597	6.02114	5.58065	3.92582	4.46896	3.91593	EXPRESSED	EXPRESSED
BTN3A1	2.24142	2.61349	2.35978	2.87827	2.89868	2.69063	EXPRESSED	EXPRESSED
BTN3A2	1.97075	2.41785	2.44644	2.95687	3.45717	3.11439	EXPRESSED	EXPRESSED
BTRC	4.36075	4.41076	3.98639	3.28523	3.3885	3.3195	EXPRESSED	EXPRESSED
BUB1	28.7667	27.9842	27.4124	13.7567	13.5316	15.7819	EXPRESSED	EXPRESSED
BUB1B	29.0514	30.1397	29.0496	14.2373	13.5116	15.7471	EXPRESSED	EXPRESSED
BUB3	47.8172	51.8112	49.7703	33.5849	32.7378	35.9409	EXPRESSED	EXPRESSED
BUD13	8.68371	9.59718	9.30567	5.62543	5.76417	6.12966	EXPRESSED	EXPRESSED
BUD31	41.3786	45.2334	40.6156	29.5502	30.2597	31.6117	EXPRESSED	EXPRESSED
BYSL	9.34535	9.34688	10.3595	7.00546	7.87521	8.40707	EXPRESSED	EXPRESSED
BZW1	139.596	140.76	125.366	88.4465	91.8741	96.133	EXPRESSED	EXPRESSED
BZW2	114.339	119.661	116.567	87.6826	86.8695	85.4437	EXPRESSED	EXPRESSED
C10orf118	4.08784	3.93039	3.43528	3.29571	3.43939	2.78102	EXPRESSED	EXPRESSED
C10orf12	3.99981	3.61287	3.36057	3.02403	3.07889	2.65845	EXPRESSED	EXPRESSED
C10orf137	4.77411	4.73387	4.58364	3.81776	3.18593	3.14379	EXPRESSED	EXPRESSED
C10orf2	5.72871	5.46142	6.0559	4.95709	5.7546	5.34456	EXPRESSED	EXPRESSED
C10orf32	4.87598	5.95714	5.78067	5.49935	5.53245	5.795	EXPRESSED	EXPRESSED
C10orf35	3.22643	3.67298	3.06578	3.20382	3.0573	2.45286	EXPRESSED	EXPRESSED
C10orf76	4.48644	4.56318	4.94984	4.4991	5.18059	4.78715	EXPRESSED	EXPRESSED
C11orf1	15.3111	16.0669	14.1781	12.7914	13.5145	15.8403	EXPRESSED	EXPRESSED
C11orf24	15.0976	13.8235	15.2523	10.6613	12.076	9.75355	EXPRESSED	EXPRESSED
C11orf30	9.96946	9.92391	10.7577	9.1013	9.19559	8.90949	EXPRESSED	EXPRESSED
C11orf31	45.637	54.6441	50.4721	36.529	40.7345	45.8725	EXPRESSED	EXPRESSED
C11orf48	22.3661	21.9442	22.6323	17.9096	16.0093	15.9013	EXPRESSED	EXPRESSED
C11orf49	3.30137	4.20142	6.07584	5.3664	5.38853	4.4727	EXPRESSED	EXPRESSED
C11orf52	3.73283	4.95299	4.15098	5.45626	5.45999	5.35343	EXPRESSED	EXPRESSED
C11orf54	6.54876	6.83781	6.61386	6.40371	7.92695	7.92015	EXPRESSED	EXPRESSED
C11orf57	12.4816	12.6829	10.7528	8.33715	9.30265	9.20702	EXPRESSED	EXPRESSED
C11orf58	43.0786	43.5692	39.9123	28.8448	31.2576	31.278	EXPRESSED	EXPRESSED
C11orf68	6.59381	6.04657	7.00856	6.99979	5.67824	6.54408	EXPRESSED	EXPRESSED
C11orf71	2.94998	4.0457	3.7878	4.69689	4.55337	5.21466	EXPRESSED	EXPRESSED
C11orf73	13.5729	15.0495	12.5816	10.457	9.38842	8.71209	EXPRESSED	EXPRESSED
C11orf74	6.13947	4.32395	4.08809	4.83382	5.56598	5.48807	EXPRESSED	EXPRESSED
C11orf75	2.07313	1.87759	2.67361	1.92779	2.57311	1.44207	EXPRESSED	EXPRESSED
C11orf80	12.3165	13.2767	13.3765	10.0131	10.6299	10.8357	EXPRESSED	EXPRESSED
C11orf82	9.90831	8.66996	8.33553	4.05003	4.49288	3.93044	EXPRESSED	EXPRESSED
C11orf83	7.27876	8.19262	8.86622	3.8156	6.94093	5.52892	EXPRESSED	EXPRESSED
C11orf84	18.4073	20.2132	19.8626	14.2651	12.873	14.4551	EXPRESSED	EXPRESSED
C11orf92	3.53428	4.13634	4.0539	3.31222	3.6383	3.57988	EXPRESSED	EXPRESSED
C11orf95	4.63156	5.29486	5.27676	3.96046	5.19613	4.60066	EXPRESSED	EXPRESSED
C12orf10	9.3998	8.80037	9.33835	7.85372	10.5148	7.36324	EXPRESSED	EXPRESSED
C12orf23	16.7734	17.3806	16.1845	14.8833	16.0719	15.6274	EXPRESSED	EXPRESSED
C12orf29	7.16391	8.22094	7.83315	5.15391	4.588	6.09605	EXPRESSED	EXPRESSED
C12orf4	7.28716	6.83076	6.80714	5.07544	4.75906	5.51381	EXPRESSED	EXPRESSED
C12orf43	5.42759	7.34658	6.7917	5.91025	5.93056	4.88923	EXPRESSED	EXPRESSED
C12orf44	22.7611	24.391	27.7436	19.077	17.721	19.1582	EXPRESSED	EXPRESSED
C12orf45	21.5558	21.8294	17.0671	10.8344	11.1582	13.058	EXPRESSED	EXPRESSED
C12orf49	12.9249	12.606	11.2992	9.79251	11.1906	9.31375	EXPRESSED	EXPRESSED
C12orf5	2.48265	2.53923	2.39983	1.90611	2.01925	2.35131	EXPRESSED	EXPRESSED
C12orf52	18.9441	19.1342	19.6055	11.5453	12.0466	13.6131	EXPRESSED	EXPRESSED
C12orf57	67.7212	75.906	80.7631	61.06	57.2668	58.3682	EXPRESSED	EXPRESSED
C12orf65	10.6524	9.21845	8.61921	7.70597	7.24305	6.95775	EXPRESSED	EXPRESSED
C12orf66	6.3152	5.73274	5.2004	5.17132	5.46885	5.23232	EXPRESSED	EXPRESSED
C12orf73	2.33741	3.01167	2.63109	2.39793	3.17151	2.8042	EXPRESSED	EXPRESSED
C12orf76	2.12364	2.5626	1.47301	1.35315	2.00802	1.566	EXPRESSED	EXPRESSED
C14orf1	13.0879	14.3271	13.4985	10.0809	9.63417	8.1711	EXPRESSED	EXPRESSED
C14orf101	3.90731	4.29308	4.09991	3.18034	3.47789	2.47247	EXPRESSED	EXPRESSED
C14orf119	29.1339	31.3052	29.4452	29.4189	28.3043	28.332	EXPRESSED	EXPRESSED
C14orf132	15.873	17.359	16.118	21.9994	23.4794	23.2442	EXPRESSED	EXPRESSED
C14orf142	9.48492	10.8322	9.07797	8.87628	6.7741	7.3795	EXPRESSED	EXPRESSED
C14orf159	17.4927	20.9192	21.4322	19.8426	18.1836	20.6767	EXPRESSED	EXPRESSED
C14orf166	131.547	128.911	121.263	99.2674	93.1879	90.5922	EXPRESSED	EXPRESSED
C14orf169	12.0163	11.5415	11.4227	8.81477	9.19404	9.45155	EXPRESSED	EXPRESSED
C14orf2	140.22	141.284	128.85	102.042	109.426	98.0178	EXPRESSED	EXPRESSED
C14orf79	2.23312	2.73397	2.97549	2.36854	1.85052	2.17591	EXPRESSED	EXPRESSED
C14orf80	7.39958	9.13762	8.85397	2.06983	3.137	3.46706	EXPRESSED	EXPRESSED
C14orf93	2.62971	2.86916	3.01474	3.89737	2.53362	2.97823	EXPRESSED	EXPRESSED
C15orf38	4.16615	4.99086	5.56267	2.95672	5.89063	3.75422	EXPRESSED	EXPRESSED
C15orf39	1.29892	1.41911	1.56616	1.45513	1.89828	1.49237	EXPRESSED	EXPRESSED
C15orf40	5.35852	8.31537	6.99464	8.2316	8.70426	6.91314	EXPRESSED	EXPRESSED
C15orf41	2.51794	2.52363	3.07258	1.72028	2.04563	1.70724	EXPRESSED	EXPRESSED
C15orf52	1.23544	1.48858	1.41474	1.73156	1.69286	1.46281	EXPRESSED	EXPRESSED
C15orf57	3.82406	2.69423	2.48281	3.43526	3.5715	2.68449	EXPRESSED	EXPRESSED
C15orf59	5.75992	6.48317	5.10174	7.88773	6.95445	7.15673	EXPRESSED	EXPRESSED
C15orf61	2.96845	4.14876	3.67654	2.21459	2.58135	2.82908	EXPRESSED	EXPRESSED
C16orf13	25.3712	28.4625	34.3241	19.2646	19.5172	20.4209	EXPRESSED	EXPRESSED
C16orf52	1.09776	1.20068	1.29389	1.32715	1.59139	1.31071	EXPRESSED	EXPRESSED
C16orf55	1.50946	2.01131	1.97195	1.2857	1.85046	1.6185	EXPRESSED	EXPRESSED
C16orf58	12.6928	14.3241	16.759	13.7819	12.6767	13.6467	EXPRESSED	EXPRESSED
C16orf59	4.47544	6.6288	6.68461	2.89721	2.78807	2.9275	EXPRESSED	EXPRESSED
C16orf70	5.57661	5.24497	5.48898	4.68767	4.56044	5.12558	EXPRESSED	EXPRESSED
C16orf72	17.849	19.6227	19.4677	13.5835	15.1954	14.6777	EXPRESSED	EXPRESSED
C16orf74	7.93193	7.3233	8.25151	6.03645	7.40425	9.70036	EXPRESSED	EXPRESSED
C16orf80	16.8486	15.704	15.9237	10.0183	11.1694	11.1388	EXPRESSED	EXPRESSED
C16orf87	7.55884	6.63472	6.53009	5.06285	4.8031	5.52679	EXPRESSED	EXPRESSED
C16orf88	27.9575	26.7636	26.2259	18.8432	20.143	19.5616	EXPRESSED	EXPRESSED
C16orf91	7.91772	9.07273	7.88613	4.22568	3.88455	6.923	EXPRESSED	EXPRESSED
C17orf49	10.0409	10.2609	9.5492	10.813	10.621	11.2236	EXPRESSED	EXPRESSED
C17orf58	8.66658	9.20332	8.06266	10.6134	10.8062	9.45355	EXPRESSED	EXPRESSED
C17orf59	1.48168	1.58743	1.56516	1.55748	1.53331	1.53308	EXPRESSED	EXPRESSED
C17orf62	13.3844	15.7173	15.0879	9.96777	11.872	11.7588	EXPRESSED	EXPRESSED
C17orf70	4.03515	4.66391	5.37029	2.92092	3.47555	2.99803	EXPRESSED	EXPRESSED
C17orf75	2.01443	2.19557	2.02742	2.03441	1.94779	1.53747	EXPRESSED	EXPRESSED
C17orf76-AS1	318.1	336.674	340.209	340.13	335.773	340.042	EXPRESSED	EXPRESSED
C17orf80	8.16992	9.16352	7.68199	8.2898	6.8418	8.35657	EXPRESSED	EXPRESSED
C17orf85	5.97395	6.08403	5.96977	3.83826	4.81316	4.28897	EXPRESSED	EXPRESSED
C17orf89	22.0973	22.2212	29.2476	13.5351	19.7273	15.295	EXPRESSED	EXPRESSED
C17orf96	11.8911	12.8488	12.8837	8.50038	9.79258	8.67839	EXPRESSED	EXPRESSED
C18orf21	21.1934	21.6566	19.6413	16.6851	16.3354	15.6577	EXPRESSED	EXPRESSED
C18orf25	11.5663	12.2885	11.3853	8.63687	9.57667	9.65262	EXPRESSED	EXPRESSED
C18orf32	37.621	35.6927	29.3101	27.7506	25.0975	28.3499	EXPRESSED	EXPRESSED
C18orf8	12.0147	12.2684	13.1218	9.41041	10.1442	8.91401	EXPRESSED	EXPRESSED
C19orf10	18.2847	19.8269	18.7523	13.0553	13.8532	13.5948	EXPRESSED	EXPRESSED
C19orf12	2.18311	2.75357	2.76009	2.44908	2.83377	2.40584	EXPRESSED	EXPRESSED
C19orf21	10.8509	10.7554	10.3	7.56234	8.39547	8.29072	EXPRESSED	EXPRESSED
C19orf24	8.6244	9.03597	10.3036	7.26332	7.42408	9.43605	EXPRESSED	EXPRESSED
C19orf25	6.2951	6.25429	7.2795	4.46132	5.31904	5.13417	EXPRESSED	EXPRESSED
C19orf33	91.5116	101.865	102.976	86.9954	76.4681	74.897	EXPRESSED	EXPRESSED
C19orf40	2.37377	2.22756	3.16357	1.28644	1.69341	1.42317	EXPRESSED	EXPRESSED
C19orf43	90.7086	93.1684	106.663	62.8144	87.3346	79.1932	EXPRESSED	EXPRESSED
C19orf47	3.33205	3.38545	2.95642	2.05967	2.99468	2.55292	EXPRESSED	EXPRESSED
C19orf48	51.535	60.3	59.6121	41.6859	42.3205	44.0423	EXPRESSED	EXPRESSED
C19orf52	14.8445	12.4961	12.7834	8.74592	9.91943	10.157	EXPRESSED	EXPRESSED
C19orf53	64.5873	67.7856	69.5061	58.3552	55.4185	55.2874	EXPRESSED	EXPRESSED
C19orf60	5.38921	6.17285	8.3806	4.15261	4.40495	5.39105	EXPRESSED	EXPRESSED
C19orf66	2.78898	3.30057	2.53292	3.50514	3.71948	3.01402	EXPRESSED	EXPRESSED
C19orf70	18.2262	17.6646	19.4852	11.1755	12.2626	12.4014	EXPRESSED	EXPRESSED
C1D	8.50275	8.46888	7.04381	5.58765	6.06088	7.69813	EXPRESSED	EXPRESSED
C1GALT1	4.10899	4.44181	4.10157	2.52918	2.66795	2.77263	EXPRESSED	EXPRESSED
C1GALT1C1	4.29043	4.24734	4.29428	4.47677	4.15168	4.07295	EXPRESSED	EXPRESSED
C1orf109	9.48955	10.3338	8.65983	6.3699	6.68946	6.89294	EXPRESSED	EXPRESSED
C1orf112	15.9175	17.5718	16.5835	9.26198	10.5875	8.97305	EXPRESSED	EXPRESSED
C1orf115	3.02017	2.83211	2.84508	4.00212	3.24168	3.94847	EXPRESSED	EXPRESSED
C1orf116	2.05844	1.49222	1.91187	2.50836	2.72638	2.53395	EXPRESSED	EXPRESSED
C1orf122	15.2647	16.6113	16.4869	11.1518	10.446	8.77841	EXPRESSED	EXPRESSED
C1orf123	6.77754	6.66141	6.45039	4.65089	5.37342	5.67432	EXPRESSED	EXPRESSED
C1orf131	10.7505	11.5435	10.9096	7.90313	6.26222	7.40762	EXPRESSED	EXPRESSED
C1orf151-NBL1	5.69015	6.27083	6.00844	7.06172	7.21177	7.13971	EXPRESSED	EXPRESSED
C1orf172	7.95274	8.45165	8.42542	8.24806	7.63545	6.47861	EXPRESSED	EXPRESSED
C1orf174	8.95779	9.5522	8.92794	6.97366	8.79188	7.74183	EXPRESSED	EXPRESSED
C1orf198	13.519	13.8721	14.7761	12.1933	9.63529	11.4772	EXPRESSED	EXPRESSED
C1orf21	2.91728	2.95292	3.11091	2.95226	3.2105	3.15255	EXPRESSED	EXPRESSED
C1orf210	1.55004	2.23533	1.52476	2.19474	1.4579	2.61283	EXPRESSED	EXPRESSED
C1orf216	3.31462	4.29959	4.36736	4.24642	4.07266	3.57492	EXPRESSED	EXPRESSED
C1orf226	1.88845	2.41394	2.43288	2.65352	2.93608	2.36749	EXPRESSED	EXPRESSED
C1orf233	1.92952	1.56169	1.71931	1.74343	1.79363	1.78526	EXPRESSED	EXPRESSED
C1orf27	9.23957	9.10486	8.8547	6.32286	6.34693	7.13326	EXPRESSED	EXPRESSED
C1orf35	11.3564	12.5744	14.0121	8.91299	11.6308	8.53936	EXPRESSED	EXPRESSED
C1orf43	151.254	149.6	141.312	121.642	129.478	125.171	EXPRESSED	EXPRESSED
C1orf50	5.3029	5.18893	5.93408	4.43653	3.78034	2.75491	EXPRESSED	EXPRESSED
C1orf52	5.06221	4.98161	4.87025	3.21252	3.84215	3.44398	EXPRESSED	EXPRESSED
C1orf53	7.42108	7.99796	7.75061	2.79478	4.82208	4.66629	EXPRESSED	EXPRESSED
C1orf63	8.77921	11.9793	12.1274	6.55575	11.8474	8.39026	EXPRESSED	EXPRESSED
C1orf74	3.26043	3.48704	3.5128	2.24836	2.0077	2.68317	EXPRESSED	EXPRESSED
C1orf85	11.4098	11.6565	13.0553	14.9533	13.3595	14.1986	EXPRESSED	EXPRESSED
C1orf86	4.27239	4.64578	6.20213	3.5705	5.05349	4.40859	EXPRESSED	EXPRESSED
C1QBP	149.267	143.783	135.819	97.5918	94.4854	94.6551	EXPRESSED	EXPRESSED
C1QTNF6	9.6122	9.81426	10.6857	11.0776	13.6107	11.4866	EXPRESSED	EXPRESSED
C1RL	2.08058	2.42958	2.17917	4.19113	3.53083	3.6971	EXPRESSED	EXPRESSED
C20orf111	6.20563	7.25169	6.81029	6.41191	5.84976	6.46372	EXPRESSED	EXPRESSED
C20orf194	1.78747	1.70913	1.70053	2.31653	2.09765	1.98478	EXPRESSED	EXPRESSED
C20orf196	4.02986	2.95752	3.33962	2.42375	3.4577	2.79821	EXPRESSED	EXPRESSED
C20orf24	24.2788	21.7484	17.4026	11.5805	9.65548	15.5809	EXPRESSED	EXPRESSED
C20orf27	19.8054	21.2419	21.6008	15.1059	15.8365	15.7271	EXPRESSED	EXPRESSED
C20orf96	1.21639	1.03062	1.38679	1.45414	1.5938	1.56201	EXPRESSED	EXPRESSED
C21orf119	2.96706	1.78561	1.72646	2.67415	1.90512	1.92262	EXPRESSED	EXPRESSED
C21orf33	29.5507	29.7472	31.8161	29.1604	28.6927	31.3391	EXPRESSED	EXPRESSED
C21orf58	1.99965	2.98542	2.76773	1.98518	1.44025	1.53556	EXPRESSED	EXPRESSED
C21orf59	33.6209	33.6597	33.2073	20.6691	18.7026	22.1503	EXPRESSED	EXPRESSED
C21orf91	1.77718	1.62495	1.59205	1.14013	1.19538	1.33107	EXPRESSED	EXPRESSED
C22orf28	41.2431	41.4719	42.4425	33.386	32.4037	35.174	EXPRESSED	EXPRESSED
C22orf29	4.44123	5.0401	5.67034	5.86955	5.28677	5.48855	EXPRESSED	EXPRESSED
C22orf32	5.35394	5.28804	5.29259	4.42775	4.16842	5.10021	EXPRESSED	EXPRESSED
C22orf39	7.62279	8.96838	8.22669	6.92601	6.63285	8.08745	EXPRESSED	EXPRESSED
C22orf46	3.23441	2.96963	3.04835	3.47559	3.01828	3.11661	EXPRESSED	EXPRESSED
C2CD2	5.18814	5.63877	5.54346	4.42439	5.14733	3.99752	EXPRESSED	EXPRESSED
C2CD2L	2.46856	2.69818	3.11341	1.8337	1.73473	1.81206	EXPRESSED	EXPRESSED
C2CD3	5.75152	5.23002	5.29329	4.90944	5.02351	4.64889	EXPRESSED	EXPRESSED
C2CD5	6.47566	6.02153	7.08544	6.61605	7.20496	7.19192	EXPRESSED	EXPRESSED
C2orf15	8.19558	8.04635	6.78876	4.62542	6.75465	5.93288	EXPRESSED	EXPRESSED
C2orf42	2.31638	2.39437	2.32124	2.84653	1.84509	1.68602	EXPRESSED	EXPRESSED
C2orf43	5.31122	5.67512	4.69528	5.85142	4.02334	5.27707	EXPRESSED	EXPRESSED
C2orf44	2.21737	2.48899	2.53962	2.11344	1.89306	1.82042	EXPRESSED	EXPRESSED
C2orf47	16.6729	15.7423	15.0882	11.4621	13.1189	13.1138	EXPRESSED	EXPRESSED
C2orf49	13.8063	13.3135	12.1538	12.2379	11.1695	11.0059	EXPRESSED	EXPRESSED
C2orf54	1.91489	1.97417	1.59518	1.11146	1.28416	1.43722	EXPRESSED	EXPRESSED
C2orf68	4.15323	4.40232	4.67537	4.35802	3.63279	4.62705	EXPRESSED	EXPRESSED
C2orf69	9.77416	10.4838	9.36664	6.57593	6.62677	5.95639	EXPRESSED	EXPRESSED
C2orf74	17.713	19.0179	17.0523	20.0318	17.6615	20.4114	EXPRESSED	EXPRESSED
C2orf76	2.22815	1.88892	2.17788	2.121	1.9297	2.29828	EXPRESSED	EXPRESSED
C3orf14	71.7805	70.0387	63.4065	50.8039	50.1132	49.2518	EXPRESSED	EXPRESSED
C3orf17	10.0488	10.3328	9.31403	7.93969	8.41345	7.32512	EXPRESSED	EXPRESSED
C3orf33	2.77623	2.99356	2.77727	1.77989	1.51869	2.12583	EXPRESSED	EXPRESSED
C3orf37	25.9895	24.1599	25.9643	21.6979	20.3672	21.0455	EXPRESSED	EXPRESSED
C3orf38	15.1483	14.9521	13.5833	10.643	11.273	11.8212	EXPRESSED	EXPRESSED
C3orf52	5.26902	5.49013	5.49058	4.6488	4.57056	4.11765	EXPRESSED	EXPRESSED
C3orf58	2.29517	2.40377	2.27412	1.13593	1.67548	1.56368	EXPRESSED	EXPRESSED
C4orf21	4.25307	5.11452	4.46037	2.99198	3.14891	2.80726	EXPRESSED	EXPRESSED
C4orf27	8.39184	8.08647	8.21753	5.16467	4.95061	6.5446	EXPRESSED	EXPRESSED
C4orf29	3.77608	3.95958	2.96178	1.97046	2.46627	3.55808	EXPRESSED	EXPRESSED
C4orf3	12.655	12.4039	10.2822	13.0332	13.5118	13.6784	EXPRESSED	EXPRESSED
C4orf32	11.216	10.9832	8.88701	8.64724	8.30244	8.44101	EXPRESSED	EXPRESSED
C4orf33	2.70464	2.769	2.60135	3.08623	2.68384	2.82799	EXPRESSED	EXPRESSED
C4orf46	8.57097	8.21894	7.3856	4.22077	4.50526	4.96836	EXPRESSED	EXPRESSED
C5	1.34898	1.75161	1.96497	1.25027	1.35819	1.1299	EXPRESSED	EXPRESSED
C5AR2	5.63119	7.392	7.04833	7.96887	8.9744	8.73128	EXPRESSED	EXPRESSED
C5orf15	21.0879	21.3722	20.2162	18.4368	17.8329	20.5085	EXPRESSED	EXPRESSED
C5orf22	17.9393	17.6673	15.7115	13.1564	13.2135	14.1243	EXPRESSED	EXPRESSED
C5orf24	11.0937	12.259	11.5121	9.22216	11.2543	9.98306	EXPRESSED	EXPRESSED
C5orf28	8.39314	9.47249	8.82218	6.6308	6.66153	7.37493	EXPRESSED	EXPRESSED
C5orf30	23.7526	24.8545	23.0783	21.3312	20.5884	20.9174	EXPRESSED	EXPRESSED
C5orf34	10.0883	8.50505	7.29858	5.07334	4.70343	4.33531	EXPRESSED	EXPRESSED
C5orf38	2.99107	2.56953	2.90801	1.57726	1.73817	1.1692	EXPRESSED	EXPRESSED
C5orf42	5.08504	5.25255	5.44796	4.50756	4.85912	4.96437	EXPRESSED	EXPRESSED
C5orf51	12.6247	12.7426	12.777	11.8003	10.6977	11.2088	EXPRESSED	EXPRESSED
C5orf54	2.83742	2.67782	1.89998	2.86058	2.57002	2.68719	EXPRESSED	EXPRESSED
C5orf55	2.07523	2.64723	2.43656	2.81282	2.37167	3.2466	EXPRESSED	EXPRESSED
C6orf1	6.06988	7.07929	7.11996	3.69449	6.35297	7.92015	EXPRESSED	EXPRESSED
C6orf106	20.5481	18.4382	19.1041	17.8539	17.6842	17.8194	EXPRESSED	EXPRESSED
C6orf120	6.38959	6.58347	6.53476	6.01916	5.61139	6.22677	EXPRESSED	EXPRESSED
C6orf132	1.96072	1.76409	2.42036	2.59119	2.89377	2.49459	EXPRESSED	EXPRESSED
C6orf141	14.6374	18.0843	18.1022	16.7528	17.3262	19.8712	EXPRESSED	EXPRESSED
C6orf170	2.25039	2.32436	2.07331	2.1487	2.50929	2.35609	EXPRESSED	EXPRESSED
C6orf203	18.1547	17.8667	15.2911	19.6113	18.7943	16.0853	EXPRESSED	EXPRESSED
C6orf211	72.1424	72.3584	65.3778	58.3282	59.0437	63.0893	EXPRESSED	EXPRESSED
C6orf226	1.62375	1.5709	1.47047	1.06215	1.27735	4.30321	EXPRESSED	EXPRESSED
C6orf57	10.9546	11.6086	11.5369	7.83542	10.6088	8.36067	EXPRESSED	EXPRESSED
C6orf62	65.0998	66.2834	56.9031	54.2747	57.7287	53.4368	EXPRESSED	EXPRESSED
C6orf70	4.11921	4.54301	4.08448	4.4383	3.34048	4.32029	EXPRESSED	EXPRESSED
C6orf89	8.76861	8.84882	8.23011	7.60324	7.73225	7.58828	EXPRESSED	EXPRESSED
C7orf13	3.29805	3.38447	3.38354	2.76502	2.7101	3.54016	EXPRESSED	EXPRESSED
C7orf25	11.0961	10.9974	11.2683	8.98634	9.56267	9.2351	EXPRESSED	EXPRESSED
C7orf26	7.77327	9.33422	8.48281	8.48112	8.25535	7.85383	EXPRESSED	EXPRESSED
C7orf29	2.17245	2.63969	2.37942	2.40258	2.17575	1.90626	EXPRESSED	EXPRESSED
C7orf41	17.6167	19.5151	18.6647	16.4305	17.4987	18.2219	EXPRESSED	EXPRESSED
C7orf43	2.62447	3.10083	3.42383	2.50127	3.35154	2.28804	EXPRESSED	EXPRESSED
C7orf49	26.256	26.2049	27.2961	20.3459	19.6879	20.8324	EXPRESSED	EXPRESSED
C7orf50	41.875	46.6529	47.0248	20.7223	26.8163	26.0687	EXPRESSED	EXPRESSED
C7orf55	3.99448	3.48188	3.42056	3.54952	3.64958	2.5136	EXPRESSED	EXPRESSED
C7orf55-LUC7L2	7.21925	7.03295	10.4858	6.80312	11.3958	6.21879	EXPRESSED	EXPRESSED
C7orf60	2.70867	2.74942	2.70369	3.00478	2.44681	3.62322	EXPRESSED	EXPRESSED
C7orf73	13.3024	13.6785	12.0533	12.7267	15.363	14.605	EXPRESSED	EXPRESSED
C8orf33	33.9144	35.7325	36.1971	24.2444	23.3437	24.7755	EXPRESSED	EXPRESSED
C8orf37	2.81756	3.73501	2.89856	2.32467	2.71863	2.68524	EXPRESSED	EXPRESSED
C8orf40	21.1557	22.3925	19.6764	20.4621	21.1032	20.1428	EXPRESSED	EXPRESSED
C8orf42	3.83628	3.34047	3.571	2.45031	2.44652	2.87685	EXPRESSED	EXPRESSED
C8orf59	47.1657	45.0263	38.5136	32.4777	31.7473	30.7451	EXPRESSED	EXPRESSED
C8orf76	20.2047	19.9216	17.8864	16.1979	14.5313	16.0624	EXPRESSED	EXPRESSED
C8orf82	7.86813	8.2904	9.5213	6.55224	7.44946	7.28447	EXPRESSED	EXPRESSED
C9orf114	9.72652	12.0274	12.7756	8.44218	9.28514	7.69003	EXPRESSED	EXPRESSED
C9orf116	2.25915	3.06719	1.84059	1.41615	1.46579	1.1695	EXPRESSED	EXPRESSED
C9orf123	2.143	2.63841	2.55583	2.0793	3.25381	2.08391	EXPRESSED	EXPRESSED
C9orf142	22.8071	26.6462	25.4184	13.2344	11.6546	11.0271	EXPRESSED	EXPRESSED
C9orf152	7.50923	7.81032	7.9688	8.6997	8.25143	7.94292	EXPRESSED	EXPRESSED
C9orf156	4.01919	3.28697	3.19583	2.96823	3.27104	2.67536	EXPRESSED	EXPRESSED
C9orf16	35.5901	37.6638	47.9122	21.3445	24.1994	25.3541	EXPRESSED	EXPRESSED
C9orf3	6.04143	6.09144	5.59935	5.40764	4.50041	4.90067	EXPRESSED	EXPRESSED
C9orf37	1.14248	1.47744	1.19618	1.05618	1.38445	1.49541	EXPRESSED	EXPRESSED
C9orf40	1.9783	1.67284	2.19171	1.31102	1.2438	1.19368	EXPRESSED	EXPRESSED
C9orf41	8.24366	8.46775	6.74976	5.27355	6.24215	4.87138	EXPRESSED	EXPRESSED
C9orf64	4.82612	5.24061	4.81916	4.18192	4.49208	4.93624	EXPRESSED	EXPRESSED
C9orf69	6.74451	7.55886	7.49144	4.65369	4.47717	4.73804	EXPRESSED	EXPRESSED
C9orf78	38.2663	42.9179	39.3301	33.9619	30.6535	33.1718	EXPRESSED	EXPRESSED
C9orf85	3.28731	4.16652	3.76778	3.63369	2.32052	3.43531	EXPRESSED	EXPRESSED
C9orf89	14.4128	14.4004	16.1363	12.3492	11.57	15.5934	EXPRESSED	EXPRESSED
C9orf91	4.6483	4.83318	5.10478	4.77775	4.81046	3.40807	EXPRESSED	EXPRESSED
CA12	19.9368	20.9462	19.2261	16.0663	16.3689	16.5456	EXPRESSED	EXPRESSED
CA5B	6.01047	6.16716	5.33079	4.87627	5.54738	5.1009	EXPRESSED	EXPRESSED
CA5BP1	1.65995	1.9416	2.32597	2.07254	1.85471	2.18918	EXPRESSED	EXPRESSED
CA8	5.22145	5.31913	4.15695	3.30048	3.51106	2.4655	EXPRESSED	EXPRESSED
CAAP1	2.0109	1.72692	1.54383	1.54482	1.54705	1.78608	EXPRESSED	EXPRESSED
CAB39	27.9924	25.9868	23.3737	18.7342	18.2759	17.397	EXPRESSED	EXPRESSED
CAB39L	7.62843	7.01267	5.82804	7.98857	7.96444	7.78907	EXPRESSED	EXPRESSED
CABIN1	4.06245	4.30729	5.08626	4.76804	4.81739	4.86744	EXPRESSED	EXPRESSED
CABLES1	10.9765	11.8527	11.1047	11.1377	11.2209	10.9867	EXPRESSED	EXPRESSED
CABLES2	1.52919	1.72329	1.53653	1.27712	1.41802	1.26486	EXPRESSED	EXPRESSED
CACFD1	4.81531	5.6959	6.41706	4.6696	5.65771	5.31204	EXPRESSED	EXPRESSED
CACNA1D	1.36386	1.30628	1.34128	1.60107	1.55899	1.41029	EXPRESSED	EXPRESSED
CACNA1H	1.65352	2.28343	2.43244	2.24954	2.78298	2.28804	EXPRESSED	EXPRESSED
CACNB3	7.3573	8.19735	9.17823	6.59075	7.99913	6.15445	EXPRESSED	EXPRESSED
CACNG4	6.9961	7.15322	7.53053	5.54966	5.65711	4.51857	EXPRESSED	EXPRESSED
CACTIN	2.75503	3.35252	3.73563	2.3602	2.39886	3.211	EXPRESSED	EXPRESSED
CACUL1	7.0991	6.43365	6.33476	4.99996	5.49593	6.15627	EXPRESSED	EXPRESSED
CACYBP	46.9406	45.5553	42.9781	30.2446	30.891	31.914	EXPRESSED	EXPRESSED
CAD	5.52167	5.85251	6.44693	6.66985	7.77094	5.54304	EXPRESSED	EXPRESSED
CADM1	3.21625	3.2767	3.11293	1.48925	1.71023	1.43429	EXPRESSED	EXPRESSED
CADM4	5.74732	5.34298	5.6865	4.64015	4.45065	4.29822	EXPRESSED	EXPRESSED
CADPS2	14.7353	15.1852	15.1583	15.8312	16.4825	17.2081	EXPRESSED	EXPRESSED
CALCOCO1	2.18874	2.81879	3.01647	6.23219	6.60699	5.41652	EXPRESSED	EXPRESSED
CALCOCO2	71.3591	72.7675	67.7142	65.7806	68.0425	66.5624	EXPRESSED	EXPRESSED
CALCR	2.22903	2.24704	2.03144	2.21683	2.21847	2.35179	EXPRESSED	EXPRESSED
CALHM2	1.7493	1.63629	1.68624	2.37479	2.44878	1.92419	EXPRESSED	EXPRESSED
CALM1	169.963	171.31	165.757	121.695	123.205	125.05	EXPRESSED	EXPRESSED
CALM2	306.142	320.693	305.659	221.213	229.154	225.79	EXPRESSED	EXPRESSED
CALM3	36.8982	36.8633	39.4815	30.9742	33.747	28.2624	EXPRESSED	EXPRESSED
CALML5	14.4621	13.4748	15.8678	8.18565	10.2753	11.4705	EXPRESSED	EXPRESSED
CALR	167.467	167.353	162.218	143.343	149.24	147.949	EXPRESSED	EXPRESSED
CALU	49.3238	47.8189	45.4888	34.4622	32.0567	32.8371	EXPRESSED	EXPRESSED
CAMK2D	33.1009	32.3444	32.0604	33.6449	32.9922	34.8528	EXPRESSED	EXPRESSED
CAMK2G	6.36297	7.7484	7.36156	6.22958	6.16796	6.44451	EXPRESSED	EXPRESSED
CAMK2N1	11.2481	12.3362	10.7761	9.78817	10.0671	9.82985	EXPRESSED	EXPRESSED
CAMKK1	3.17273	4.05153	4.03916	3.44802	3.38662	2.97636	EXPRESSED	EXPRESSED
CAMKK2	7.65297	7.60483	8.69562	7.40732	8.36849	8.11641	EXPRESSED	EXPRESSED
CAMKMT	1.88913	1.80576	1.92807	2.10747	2.38286	1.61678	EXPRESSED	EXPRESSED
CAMLG	16.1211	15.5472	13.6068	12.5546	13.2697	14.2029	EXPRESSED	EXPRESSED
CAMSAP1	9.39687	10.193	9.96555	7.01123	7.09858	7.41877	EXPRESSED	EXPRESSED
CAMSAP2	4.85709	4.80408	5.04192	3.52855	3.52617	4.02639	EXPRESSED	EXPRESSED
CAMSAP3	1.76118	2.23559	2.92564	1.86763	2.42808	1.77842	EXPRESSED	EXPRESSED
CAMTA1	16.7618	15.6312	16.5408	13.727	12.2285	13.2215	EXPRESSED	EXPRESSED
CAND1	49.1786	49.7246	46.1913	34.5949	36.3213	36.9763	EXPRESSED	EXPRESSED
CANT1	20.085	21.8949	22.1408	21.4994	21.8741	20.5358	EXPRESSED	EXPRESSED
CANX	241.627	237.93	222.501	178.837	187.408	186.701	EXPRESSED	EXPRESSED
CAP1	59.4925	63.2991	61.7271	50.7738	49.1208	51.7282	EXPRESSED	EXPRESSED
CAP2	16.9039	17.8313	16.7226	16.8086	15.8763	17.09	EXPRESSED	EXPRESSED
CAPG	1.11415	1.34492	1.91503	1.8471	2.47126	2.45401	EXPRESSED	EXPRESSED
CAPN1	29.2565	28.8004	31.8548	32.6502	34.8248	31.6717	EXPRESSED	EXPRESSED
CAPN10	2.45541	3.1454	3.68351	2.16111	2.16259	1.92779	EXPRESSED	EXPRESSED
CAPN13	3.20219	3.25032	3.18533	4.79692	4.22497	3.37659	EXPRESSED	EXPRESSED
CAPN2	26.6436	28.1788	27.2287	23.7265	22.8084	21.7708	EXPRESSED	EXPRESSED
CAPN7	18.8514	19.3296	18.4786	13.8298	14.4514	14.9422	EXPRESSED	EXPRESSED
CAPNS1	65.4698	65.3932	66.0134	62.2486	58.3948	52.2925	EXPRESSED	EXPRESSED
CAPRIN1	79.3839	78.6394	76.8851	61.171	66.3407	65.7674	EXPRESSED	EXPRESSED
CAPRIN2	1.80972	1.99758	1.75247	1.67148	1.12973	1.34943	EXPRESSED	EXPRESSED
CAPS	5.50252	6.07073	7.2961	4.31221	4.50128	6.22779	EXPRESSED	EXPRESSED
CAPZA1	67.0394	66.416	63.5712	52.1628	55.2413	57.379	EXPRESSED	EXPRESSED
CAPZA2	74.0327	76.678	69.9803	58.6435	60.9955	62.2781	EXPRESSED	EXPRESSED
CAPZB	43.2852	41.3761	41.9791	31.6476	37.2311	38.2492	EXPRESSED	EXPRESSED
CARD10	1.97044	2.19532	2.07785	1.51965	1.4093	1.41397	EXPRESSED	EXPRESSED
CARD8	5.11199	6.35093	6.08942	4.33829	3.89745	6.49446	EXPRESSED	EXPRESSED
CARHSP1	13.5855	14.4393	15.6681	11.4315	12.023	13.6309	EXPRESSED	EXPRESSED
CARKD	14.788	18.3891	16.6832	12.6895	12.4469	13.8829	EXPRESSED	EXPRESSED
CARM1	8.02361	8.92913	9.73794	7.3976	7.77278	6.48775	EXPRESSED	EXPRESSED
CARS	10.8645	11.6538	11.4317	9.7016	9.51528	9.06332	EXPRESSED	EXPRESSED
CARS2	18.5928	18.1797	18.6962	10.3703	11.1466	13.0162	EXPRESSED	EXPRESSED
CASC3	13.0637	12.6718	13.0655	10.9812	10.9523	9.57007	EXPRESSED	EXPRESSED
CASC4	23.5605	23.5973	22.0818	16.5789	18.4205	18.3832	EXPRESSED	EXPRESSED
CASC5	9.05988	8.84318	8.5908	3.95166	4.44224	4.33791	EXPRESSED	EXPRESSED
CASD1	7.6223	8.59982	7.54203	7.28538	7.82725	8.47128	EXPRESSED	EXPRESSED
CASK	6.62129	6.5248	6.45517	5.34446	5.5157	6.15178	EXPRESSED	EXPRESSED
CASP2	10.2951	9.64495	10.4265	8.90526	9.74033	8.73434	EXPRESSED	EXPRESSED
CASP3	36.3538	38.8671	34.8325	23.7419	25.815	26.3437	EXPRESSED	EXPRESSED
CASP4	10.4951	10.7937	10.8525	11.7689	10.2965	10.5482	EXPRESSED	EXPRESSED
CASP6	22.1102	23.6829	20.3551	16.0927	15.7669	16.6892	EXPRESSED	EXPRESSED
CASP7	5.80667	5.06956	4.17242	3.97992	4.62008	4.17143	EXPRESSED	EXPRESSED
CASP8	16.9821	18.5035	15.1615	13.5745	16.5102	14.8399	EXPRESSED	EXPRESSED
CASP8AP2	13.7173	13.9003	12.6406	9.07611	9.9652	10.2385	EXPRESSED	EXPRESSED
CAST	20.0713	18.3782	16.6063	14.6376	16.0867	16.3285	EXPRESSED	EXPRESSED
CASZ1	2.25736	2.6011	2.6959	2.20425	3.30236	2.12639	EXPRESSED	EXPRESSED
CAT	31.2358	31.105	27.5434	35.2533	37.0884	33.971	EXPRESSED	EXPRESSED
CATSPERB	3.33618	3.58715	3.74129	4.01483	4.00822	3.7772	EXPRESSED	EXPRESSED
CBFA2T2	2.00288	1.87667	1.90008	1.44096	1.64487	1.43422	EXPRESSED	EXPRESSED
CBFB	18.9216	19.131	17.0993	11.8148	12.0575	13.0702	EXPRESSED	EXPRESSED
CBL	1.90652	1.70683	1.913	1.26988	1.81473	1.48892	EXPRESSED	EXPRESSED
CBLB	1.67322	1.58703	1.48949	1.57174	2.12194	1.9793	EXPRESSED	EXPRESSED
CBLL1	9.37121	8.59115	9.13132	7.70784	9.00149	8.16747	EXPRESSED	EXPRESSED
CBR3	18.1804	17.4463	18.8098	11.5072	13.7121	13.0422	EXPRESSED	EXPRESSED
CBR3-AS1	1.99301	1.9945	2.14691	3.07904	4.37019	2.63293	EXPRESSED	EXPRESSED
CBR4	8.68861	8.83867	7.83488	5.32167	6.71014	6.73111	EXPRESSED	EXPRESSED
CBS	5.619	6.43083	6.80172	5.45278	5.30984	4.46721	EXPRESSED	EXPRESSED
CBWD1	7.97027	8.22644	7.77547	6.86671	6.89758	6.81899	EXPRESSED	EXPRESSED
CBWD2	10.0124	10.0765	9.31179	8.76547	9.19632	8.09367	EXPRESSED	EXPRESSED
CBWD3	6.97369	7.43826	6.32473	6.36714	6.11676	6.19985	EXPRESSED	EXPRESSED
CBWD5	1.85633	2.46032	2.43788	1.20397	5.16392	3.04912	EXPRESSED	EXPRESSED
CBWD6	6.05466	6.27923	5.57243	5.46589	5.44824	5.13339	EXPRESSED	EXPRESSED
CBX1	44.8041	45.2047	43.8111	27.9583	30.3427	31.0049	EXPRESSED	EXPRESSED
CBX2	10.2761	11.9946	12.3191	9.24956	8.79869	7.90818	EXPRESSED	EXPRESSED
CBX3	173.305	182.425	164.672	119.309	118.054	129.467	EXPRESSED	EXPRESSED
CBX4	7.02271	6.7528	6.49863	4.43599	6.18656	5.54098	EXPRESSED	EXPRESSED
CBX5	43.1552	39.1996	39.3959	29.7952	36.1494	31.6687	EXPRESSED	EXPRESSED
CBX6	3.90639	4.60301	5.03724	4.90771	6.01285	5.6901	EXPRESSED	EXPRESSED
CBX8	4.25919	3.95175	3.73673	3.18166	3.50507	3.48685	EXPRESSED	EXPRESSED
CBY1	10.3689	8.89232	12.1367	9.28107	9.43906	10.0475	EXPRESSED	EXPRESSED
CC2D1A	4.68816	4.98055	5.83613	4.64583	5.88918	5.50211	EXPRESSED	EXPRESSED
CC2D1B	2.01091	2.46717	2.13603	2.03094	2.08406	2.29973	EXPRESSED	EXPRESSED
CC2D2A	1.42999	1.38	1.65145	1.20829	1.88754	1.72097	EXPRESSED	EXPRESSED
CCAR1	36.2757	35.5459	33.6877	25.5557	27.5765	29.1074	EXPRESSED	EXPRESSED
CCBL2	18.6379	18.2953	18.2495	13.7923	13.7582	14.5305	EXPRESSED	EXPRESSED
CCDC101	11.5943	10.3869	12.3864	7.35337	6.79299	7.10452	EXPRESSED	EXPRESSED
CCDC104	5.06217	3.97378	3.8963	3.68452	2.74492	3.96952	EXPRESSED	EXPRESSED
CCDC107	1.75197	1.87774	1.82766	1.0731	1.54934	1.31789	EXPRESSED	EXPRESSED
CCDC109B	25.786	25.2257	24.9581	17.1078	14.4875	19.7757	EXPRESSED	EXPRESSED
CCDC110	5.02824	4.93044	4.25056	3.9978	3.6598	5.15812	EXPRESSED	EXPRESSED
CCDC111	9.58675	9.8004	9.0777	5.48992	6.48607	6.60662	EXPRESSED	EXPRESSED
CCDC112	6.16162	5.43521	5.31419	3.69073	3.81772	4.01172	EXPRESSED	EXPRESSED
CCDC113	3.38655	3.7585	3.46169	3.46322	3.45126	3.08738	EXPRESSED	EXPRESSED
CCDC115	13.2576	14.0442	13.6295	14.118	12.8	12.6707	EXPRESSED	EXPRESSED
CCDC117	15.5738	15.6337	14.3893	12.4619	13.2058	12.8776	EXPRESSED	EXPRESSED
CCDC12	12.7729	12.5703	14.6584	11.3614	13.4672	11.9876	EXPRESSED	EXPRESSED
CCDC121	2.22345	2.33038	2.15157	2.04383	1.91533	1.88373	EXPRESSED	EXPRESSED
CCDC122	3.33017	3.19527	2.25902	1.87651	2.42635	2.85284	EXPRESSED	EXPRESSED
CCDC124	11.5765	9.96793	11.1625	6.52326	13.2194	12.2111	EXPRESSED	EXPRESSED
CCDC125	11.7257	11.6304	10.7257	11.0355	10.0753	10.7995	EXPRESSED	EXPRESSED
CCDC126	3.29329	3.23006	3.18806	2.68188	2.66197	2.65439	EXPRESSED	EXPRESSED
CCDC127	17.5364	18.0802	17.6654	14.8553	18.9069	17.1621	EXPRESSED	EXPRESSED
CCDC130	12.1009	13.7788	14.1102	9.91656	9.5147	9.78065	EXPRESSED	EXPRESSED
CCDC132	21.2406	19.0994	17.9758	17.1889	16.0908	18.7908	EXPRESSED	EXPRESSED
CCDC134	3.65787	3.69994	3.13301	1.97583	2.4029	3.17284	EXPRESSED	EXPRESSED
CCDC137	15.79	18.3711	18.9135	10.6285	11.1509	10.359	EXPRESSED	EXPRESSED
CCDC138	5.32863	5.7211	4.88635	3.51053	2.80171	3.62174	EXPRESSED	EXPRESSED
CCDC14	11.9756	14.886	13.8022	8.97418	9.31679	9.04212	EXPRESSED	EXPRESSED
CCDC149	4.20439	4.54555	4.96829	3.7649	3.85481	3.69755	EXPRESSED	EXPRESSED
CCDC159	2.02618	3.1545	3.30053	3.42379	3.03028	3.85012	EXPRESSED	EXPRESSED
CCDC167	14.2032	16.1203	17.705	13.2612	13.1186	11.043	EXPRESSED	EXPRESSED
CCDC170	3.95725	4.05571	3.51151	4.64341	5.33551	4.42604	EXPRESSED	EXPRESSED
CCDC174	5.43958	5.6273	5.22475	4.95832	4.12671	4.45297	EXPRESSED	EXPRESSED
CCDC18	4.31532	3.68105	3.14887	1.77333	2.32116	2.23434	EXPRESSED	EXPRESSED
CCDC22	4.76439	3.78761	4.06463	3.60312	3.89019	3.84032	EXPRESSED	EXPRESSED
CCDC23	8.00946	10.4496	9.44985	5.90078	5.15916	8.0108	EXPRESSED	EXPRESSED
CCDC24	1.08053	1.05638	1.34187	1.21028	1.47317	1.07261	EXPRESSED	EXPRESSED
CCDC25	8.32778	8.57639	7.72405	7.81527	7.83378	7.33098	EXPRESSED	EXPRESSED
CCDC28A	2.78818	3.24297	2.05631	3.14315	2.96548	3.13417	EXPRESSED	EXPRESSED
CCDC34	12.6515	13.5811	11.1734	6.08028	5.15069	6.07002	EXPRESSED	EXPRESSED
CCDC41	4.49705	4.52466	4.04536	3.38754	2.85669	2.88172	EXPRESSED	EXPRESSED
CCDC43	19.846	20.5401	18.6309	14.7451	14.9028	15.8346	EXPRESSED	EXPRESSED
CCDC47	37.2735	37.8996	35.6762	25.7597	29.0902	28.5098	EXPRESSED	EXPRESSED
CCDC50	4.68345	5.23323	4.9846	4.5037	4.71706	4.52884	EXPRESSED	EXPRESSED
CCDC51	11.6541	12.7282	11.5429	9.32478	8.37328	8.40496	EXPRESSED	EXPRESSED
CCDC53	13.2339	13.6473	12.7604	15.989	11.3798	13.8203	EXPRESSED	EXPRESSED
CCDC57	2.76262	3.21229	3.55518	3.39227	3.57528	3.09684	EXPRESSED	EXPRESSED
CCDC58	25.9778	20.4374	19.3627	14.5401	13.5775	15.7386	EXPRESSED	EXPRESSED
CCDC59	21.4662	21.233	20.1959	14.2759	13.0229	12.5685	EXPRESSED	EXPRESSED
CCDC6	22.717	21.3743	20.4948	19.2011	22.9795	18.2501	EXPRESSED	EXPRESSED
CCDC64	4.78148	6.25475	6.16223	3.99706	4.41803	4.65055	EXPRESSED	EXPRESSED
CCDC64B	3.06353	3.88181	4.19225	1.78163	2.79136	3.32139	EXPRESSED	EXPRESSED
CCDC66	4.13293	3.78542	3.28264	3.02893	2.0497	2.90392	EXPRESSED	EXPRESSED
CCDC7	3.18837	3.45125	2.71459	2.76736	2.96955	3.42149	EXPRESSED	EXPRESSED
CCDC71	3.57195	3.30215	2.59692	3.05237	4.10704	3.51465	EXPRESSED	EXPRESSED
CCDC71L	4.59056	4.27818	3.96505	2.49273	2.77404	2.65777	EXPRESSED	EXPRESSED
CCDC77	6.56088	7.00221	5.59008	4.51155	4.93102	5.82371	EXPRESSED	EXPRESSED
CCDC84	3.40874	2.84187	2.74863	2.11363	2.07997	1.64507	EXPRESSED	EXPRESSED
CCDC85B	7.41332	8.19691	9.45686	1.36983	6.18613	5.39819	EXPRESSED	EXPRESSED
CCDC85C	3.3348	3.65824	4.1708	3.84881	4.24477	3.91905	EXPRESSED	EXPRESSED
CCDC86	10.8283	10.5261	12.7784	10.4802	11.4992	11.4265	EXPRESSED	EXPRESSED
CCDC88C	5.34343	5.79793	5.90061	4.86293	5.04731	4.19986	EXPRESSED	EXPRESSED
CCDC9	2.23353	3.17116	3.36895	3.23283	2.806	3.45062	EXPRESSED	EXPRESSED
CCDC90A	8.71721	8.8588	8.62908	6.27285	6.96366	6.58748	EXPRESSED	EXPRESSED
CCDC90B	18.3528	16.27	15.3015	14.0818	14.8336	16.425	EXPRESSED	EXPRESSED
CCDC91	11.1857	11.32	10.435	10.8025	9.61009	9.85231	EXPRESSED	EXPRESSED
CCDC92	3.69964	2.9669	3.01254	3.08779	4.85996	2.76523	EXPRESSED	EXPRESSED
CCDC93	6.5744	7.01126	7.51587	6.12806	6.80677	5.80111	EXPRESSED	EXPRESSED
CCDC94	5.93866	6.69826	6.54851	5.38756	4.80088	6.11532	EXPRESSED	EXPRESSED
CCDC97	3.55108	3.81944	3.55974	4.5745	4.10285	3.64925	EXPRESSED	EXPRESSED
CCL2	1.80196	2.48192	1.85954	1.24626	1.93798	1.268	EXPRESSED	EXPRESSED
CCM2	15.2998	14.0475	14.2523	11.074	10.3492	10.4109	EXPRESSED	EXPRESSED
CCNA2	36.9061	38.1907	33.4968	14.8034	14.8156	17.4035	EXPRESSED	EXPRESSED
CCNB1	74.6309	83.0475	73.4162	36.1875	32.922	35.7727	EXPRESSED	EXPRESSED
CCNB1IP1	71.8384	68.4787	68.8513	49.6493	43.1901	45.4065	EXPRESSED	EXPRESSED
CCNB2	48.6217	51.385	44.4965	23.6221	22.412	23.1185	EXPRESSED	EXPRESSED
CCNC	39.3529	39.4926	33.9182	31.1138	27.3097	30.9375	EXPRESSED	EXPRESSED
CCND1	62.5732	57.1739	53.7329	42.244	50.0038	47.2045	EXPRESSED	EXPRESSED
CCND3	6.53647	6.97326	6.82354	5.39069	4.6032	4.70557	EXPRESSED	EXPRESSED
CCNDBP1	3.34167	3.68458	3.51946	4.8288	5.796	5.59457	EXPRESSED	EXPRESSED
CCNE1	6.28873	5.26106	5.49403	3.96899	3.15371	4.15361	EXPRESSED	EXPRESSED
CCNE2	43.3732	43.4178	39.4867	21.1468	22.3816	23.5802	EXPRESSED	EXPRESSED
CCNF	8.34714	7.97787	8.78875	5.34202	5.23331	4.96855	EXPRESSED	EXPRESSED
CCNG1	33.2631	33.3687	30.3152	29.2015	28.4285	27.3669	EXPRESSED	EXPRESSED
CCNG2	20.3023	19.9921	19.0162	23.9977	27.7784	25.4715	EXPRESSED	EXPRESSED
CCNH	8.68779	8.9144	7.76094	6.20356	5.95509	6.69093	EXPRESSED	EXPRESSED
CCNI	164.605	159.086	161.715	138.204	152.915	133.056	EXPRESSED	EXPRESSED
CCNJ	5.43238	5.48077	5.26692	4.07376	3.81305	3.5808	EXPRESSED	EXPRESSED
CCNJL	2.14099	1.95143	1.83486	1.48637	2.22729	2.25089	EXPRESSED	EXPRESSED
CCNK	2.84132	2.02568	2.04467	2.66531	3.67197	2.81899	EXPRESSED	EXPRESSED
CCNL1	15.0001	17.9043	15.4258	13.1013	13.3833	12.0976	EXPRESSED	EXPRESSED
CCNL2	16.8041	29.5176	28.7575	20.9301	20.6719	18.9553	EXPRESSED	EXPRESSED
CCNT1	17.0906	17.0755	16.4029	12.5612	13.0027	12.8578	EXPRESSED	EXPRESSED
CCNT2	9.80454	10.01	8.96256	8.0824	7.66329	8.08985	EXPRESSED	EXPRESSED
CCNY	11.725	11.5178	11.5378	9.92621	10.0135	8.97497	EXPRESSED	EXPRESSED
CCNYL1	1.17967	1.14664	1.34467	1.20772	1.2853	1.31027	EXPRESSED	EXPRESSED
CCP110	2.76976	2.59635	2.64857	1.59637	1.70414	2.13149	EXPRESSED	EXPRESSED
CCPG1	5.20705	5.52202	4.592	5.17361	5.31177	5.31199	EXPRESSED	EXPRESSED
CCRN4L	3.48054	3.41897	3.72567	3.27634	2.06823	2.93497	EXPRESSED	EXPRESSED
CCS	6.86047	8.24482	7.52704	7.26994	6.8567	8.33869	EXPRESSED	EXPRESSED
CCSAP	6.76616	6.4551	5.47969	3.39462	3.68153	3.35153	EXPRESSED	EXPRESSED
CCSER1	2.44013	2.53423	2.22354	2.6011	2.45639	2.08912	EXPRESSED	EXPRESSED
CCSER2	5.47744	5.7687	5.32136	4.10452	4.82113	4.7294	EXPRESSED	EXPRESSED
CCT2	174.288	182.765	168.75	120.844	119.948	125.049	EXPRESSED	EXPRESSED
CCT3	381.12	402.612	395.114	305.556	282.617	293.719	EXPRESSED	EXPRESSED
CCT4	102.918	111.73	104.077	66.5146	68.9321	71.4296	EXPRESSED	EXPRESSED
CCT5	277.924	274.179	267.143	181.579	174.013	177.786	EXPRESSED	EXPRESSED
CCT6A	241.379	251.177	233.532	143.651	148.929	153.432	EXPRESSED	EXPRESSED
CCT6B	2.594	2.71038	2.40238	3.09268	3.62021	3.32466	EXPRESSED	EXPRESSED
CCT6P1	3.8203	4.62436	4.56528	2.88882	3.22764	2.83373	EXPRESSED	EXPRESSED
CCT6P3	2.77412	3.01863	2.40051	1.79059	1.743	1.94587	EXPRESSED	EXPRESSED
CCT7	105.308	106.058	105.791	80.015	77.7828	79.1686	EXPRESSED	EXPRESSED
CCT8	108.326	115.738	108.073	75.7705	76.5223	79.5488	EXPRESSED	EXPRESSED
CCZ1	65.1437	64.5855	61.7482	42.6574	42.6612	45.5149	EXPRESSED	EXPRESSED
CCZ1B	42.0712	41.9752	39.2194	29.0909	29.8809	30.5689	EXPRESSED	EXPRESSED
CD151	36.9433	44.4151	45.4906	37.5773	36.8939	36.5407	EXPRESSED	EXPRESSED
CD163L1	1.70552	1.53725	1.4983	1.41608	1.42482	1.35474	EXPRESSED	EXPRESSED
CD164	210.433	211.828	198.933	174.047	181.855	175.404	EXPRESSED	EXPRESSED
CD24	518.249	521.648	471.595	453.628	457.324	452.742	EXPRESSED	EXPRESSED
CD276	14.5161	12.4389	12.8018	15.7357	17.8248	15.4921	EXPRESSED	EXPRESSED
CD27-AS1	2.73965	3.94363	4.13712	3.52971	3.37479	2.58962	EXPRESSED	EXPRESSED
CD2AP	31.2317	30.8815	26.9566	22.1322	24.3599	25.608	EXPRESSED	EXPRESSED
CD2BP2	21.8182	23.5616	24.2062	17.7111	17.9043	17.198	EXPRESSED	EXPRESSED
CD320	13.4074	13.411	14.5673	8.65681	8.46518	9.62772	EXPRESSED	EXPRESSED
CD3EAP	7.34118	7.65384	7.31124	5.0141	3.94449	4.69154	EXPRESSED	EXPRESSED
CD44	3.30347	3.39026	3.76862	5.07862	5.74206	5.56291	EXPRESSED	EXPRESSED
CD46	53.675	55.8196	54.006	43.9723	50.0596	48.1301	EXPRESSED	EXPRESSED
CD47	12.1937	12.0543	11.5926	10.5075	9.94116	9.81113	EXPRESSED	EXPRESSED
CD55	3.14895	3.3404	2.58002	2.45358	2.43462	2.94366	EXPRESSED	EXPRESSED
CD58	4.98522	5.25181	3.86564	3.89772	3.84953	3.37683	EXPRESSED	EXPRESSED
CD59	11.4083	11.8604	11.6218	11.4125	11.4306	10.9076	EXPRESSED	EXPRESSED
CD63	244.314	244.122	228.677	224.29	215.861	215.396	EXPRESSED	EXPRESSED
CD81	28.4654	29.0506	34.4387	28.6206	32.1659	30.676	EXPRESSED	EXPRESSED
CD82	11.7712	13.8363	12.2945	10.4274	12.7834	11.0266	EXPRESSED	EXPRESSED
CD9	155.003	161.543	155.581	119.333	137.083	135.734	EXPRESSED	EXPRESSED
CD99	44.7972	42.7919	43.9398	37.423	43.252	37.3342	EXPRESSED	EXPRESSED
CD99L2	1.53959	1.82691	1.85976	1.51604	2.24107	1.26627	EXPRESSED	EXPRESSED
CD99P1	1.11151	1.42072	1.10973	1.20488	1.92978	1.55326	EXPRESSED	EXPRESSED
CDADC1	2.45047	1.68503	1.78256	1.8286	1.5858	1.55434	EXPRESSED	EXPRESSED
CDAN1	3.05487	3.56646	3.28066	2.85568	3.03899	2.42116	EXPRESSED	EXPRESSED
CDC123	56.3865	55.524	53.5993	42.399	45.5007	47.2115	EXPRESSED	EXPRESSED
CDC14B	1.46763	1.4364	1.56089	1.65501	1.56557	1.43334	EXPRESSED	EXPRESSED
CDC16	12.703	13.9465	13.5503	12.1856	14.7541	13.036	EXPRESSED	EXPRESSED
CDC20	37.1729	38.4599	40.492	17.0995	18.2521	14.87	EXPRESSED	EXPRESSED
CDC23	19.6019	20.9715	19.279	16.226	17.3658	16.8662	EXPRESSED	EXPRESSED
CDC25A	9.26603	10.4097	8.41532	4.18365	4.05354	4.12225	EXPRESSED	EXPRESSED
CDC25B	10.8077	10.9511	12.6397	7.21579	9.83817	7.37553	EXPRESSED	EXPRESSED
CDC25C	7.75931	6.83679	6.5375	4.2448	3.99873	3.14803	EXPRESSED	EXPRESSED
CDC26	5.20891	5.52742	6.64081	4.42198	4.82311	5.70793	EXPRESSED	EXPRESSED
CDC27	16.0237	15.5663	14.5241	9.81597	11.1237	10.2798	EXPRESSED	EXPRESSED
CDC34	15.5624	16.6032	18.3081	11.8036	15.3111	12.9468	EXPRESSED	EXPRESSED
CDC37	78.8647	86.2484	89.4187	68.2786	74.2104	70.692	EXPRESSED	EXPRESSED
CDC37L1	3.06071	3.75851	3.45949	2.39015	2.49575	2.96984	EXPRESSED	EXPRESSED
CDC40	12.2203	11.9883	10.5294	8.8633	9.17225	9.36591	EXPRESSED	EXPRESSED
CDC42	87.3457	84.504	81.5278	72.2687	71.2923	72.4578	EXPRESSED	EXPRESSED
CDC42BPA	7.47754	7.52306	7.69427	5.99514	6.66544	6.21596	EXPRESSED	EXPRESSED
CDC42BPB	11.4306	12.5716	12.3872	11.4839	11.7656	10.9408	EXPRESSED	EXPRESSED
CDC42BPG	5.64417	6.58164	7.64249	5.86927	6.96102	6.06547	EXPRESSED	EXPRESSED
CDC42EP1	4.03377	4.72335	4.88382	2.88751	3.71332	2.68828	EXPRESSED	EXPRESSED
CDC42EP2	7.99202	6.6733	6.84515	6.09199	5.4328	5.7755	EXPRESSED	EXPRESSED
CDC42EP3	3.22367	3.1187	3.10273	2.98813	3.12592	3.04301	EXPRESSED	EXPRESSED
CDC42EP4	9.83195	9.94549	9.59813	7.26031	6.98604	6.81858	EXPRESSED	EXPRESSED
CDC42SE1	35.958	39.4141	36.2401	31.8929	30.0512	30.2235	EXPRESSED	EXPRESSED
CDC42SE2	9.03229	10.1594	8.326	6.32072	8.12647	8.25408	EXPRESSED	EXPRESSED
CDC45	18.9254	21.0459	19.802	10.264	12.2318	11.2486	EXPRESSED	EXPRESSED
CDC5L	19.7269	20.0643	18.1309	14.6449	13.726	15.287	EXPRESSED	EXPRESSED
CDC6	26.8562	28.5948	26.626	13.9128	13.9589	14.1607	EXPRESSED	EXPRESSED
CDC7	11.2388	10.7853	10.3356	5.95619	6.04583	7.37695	EXPRESSED	EXPRESSED
CDC73	7.59209	6.71338	7.08329	5.65598	6.08917	5.84627	EXPRESSED	EXPRESSED
CDCA2	16.1824	16.5903	15.0284	7.00446	7.47182	8.10611	EXPRESSED	EXPRESSED
CDCA3	15.9489	18.647	18.2264	8.51347	7.44479	8.58935	EXPRESSED	EXPRESSED
CDCA4	11.0557	11.4972	11.2184	5.82626	6.09204	5.54858	EXPRESSED	EXPRESSED
CDCA5	41.4499	42.7372	42.9241	22.7183	21.8792	21.7829	EXPRESSED	EXPRESSED
CDCA7	15.4537	17.7272	16.9173	9.50214	7.81737	9.47322	EXPRESSED	EXPRESSED
CDCA7L	16.3231	16.775	15.7754	9.06382	9.95288	9.60712	EXPRESSED	EXPRESSED
CDCA8	13.957	15.898	14.7136	9.54123	8.50768	8.75442	EXPRESSED	EXPRESSED
CDCP1	7.99322	7.6049	6.82183	6.61394	6.4146	6.27199	EXPRESSED	EXPRESSED
CDH1	87.9368	92.8656	88.4149	76.0625	78.4171	74.7319	EXPRESSED	EXPRESSED
CDH2	2.05124	1.91916	1.73787	1.47586	1.34464	1.77014	EXPRESSED	EXPRESSED
CDH24	1.56231	2.24231	2.22164	1.63626	1.80219	1.08543	EXPRESSED	EXPRESSED
CDH3	3.75007	4.55247	4.03143	2.82515	2.8735	3.68391	EXPRESSED	EXPRESSED
CDHR3	1.4382	1.6153	1.6797	1.42804	1.87752	1.39705	EXPRESSED	EXPRESSED
CDIPT	17.1305	19.71	18.1868	17.3573	17.4441	15.4982	EXPRESSED	EXPRESSED
CDK1	103.305	110.833	96.4701	46.8953	44.2692	44.4934	EXPRESSED	EXPRESSED
CDK10	6.24535	8.03718	8.3568	5.48339	4.34592	6.10449	EXPRESSED	EXPRESSED
CDK11A	2.56185	2.85361	3.25117	2.39975	2.27322	2.89983	EXPRESSED	EXPRESSED
CDK11B	3.69141	3.74228	3.56154	3.63452	2.96977	2.74418	EXPRESSED	EXPRESSED
CDK12	59.6298	59.3505	59.8081	48.23	51.348	50.1209	EXPRESSED	EXPRESSED
CDK13	16.2447	15.8586	15.1636	12.6597	13.279	12.1906	EXPRESSED	EXPRESSED
CDK14	5.93992	6.12411	5.89236	4.12834	5.63488	4.86527	EXPRESSED	EXPRESSED
CDK16	24.8321	26.7608	29.6375	20.6262	19.6151	18.4494	EXPRESSED	EXPRESSED
CDK17	5.88893	5.89377	4.70638	3.81086	5.15137	4.22425	EXPRESSED	EXPRESSED
CDK19	4.90372	4.75983	4.92652	4.48095	6.21946	5.14826	EXPRESSED	EXPRESSED
CDK2	35.6905	36.4383	35.3015	20.9207	21.7306	20.1918	EXPRESSED	EXPRESSED
CDK2AP1	100.34	101.003	96.3643	63.4912	69.8704	70.073	EXPRESSED	EXPRESSED
CDK2AP2	12.3323	12.7613	16.4413	10.2196	10.1392	11.5159	EXPRESSED	EXPRESSED
CDK4	74.2431	76.7781	76.7157	60.4146	53.425	58.1762	EXPRESSED	EXPRESSED
CDK5	15.232	16.5551	16.7469	16.3551	15.8575	15.1926	EXPRESSED	EXPRESSED
CDK5RAP1	12.7769	12.9384	12.3137	9.54697	8.96735	9.38112	EXPRESSED	EXPRESSED
CDK5RAP2	27.0042	27.4676	25.9834	18.2246	20.1741	18.474	EXPRESSED	EXPRESSED
CDK5RAP3	5.41892	10.797	11.0145	6.85605	6.90774	8.73376	EXPRESSED	EXPRESSED
CDK6	2.39415	2.34114	2.30926	1.7656	2.03613	1.65179	EXPRESSED	EXPRESSED
CDK7	16.4264	17.7633	16.9543	13.7197	13.9876	14.718	EXPRESSED	EXPRESSED
CDK8	9.73665	8.73745	9.13719	6.92027	5.80695	7.28278	EXPRESSED	EXPRESSED
CDK9	10.2182	12.0933	11.7193	9.39064	11.6789	10.2261	EXPRESSED	EXPRESSED
CDKAL1	10.1626	8.94811	8.9138	7.57426	7.30758	7.4813	EXPRESSED	EXPRESSED
CDKL5	1.13824	1.1996	1.10041	1.28772	1.80839	1.94536	EXPRESSED	EXPRESSED
CDKN1A	5.86892	4.90936	5.52395	2.48615	2.88537	2.87883	EXPRESSED	EXPRESSED
CDKN1B	44.4845	47.3835	43.5273	26.9249	30.6267	30.546	EXPRESSED	EXPRESSED
CDKN2AIP	19.4291	19.4768	18.6081	13.3192	14.8576	13.9356	EXPRESSED	EXPRESSED
CDKN2AIPNL	10.4135	9.46307	8.4284	7.33525	6.64603	5.53558	EXPRESSED	EXPRESSED
CDKN2C	4.01977	4.59916	4.72162	2.50406	3.30707	2.62496	EXPRESSED	EXPRESSED
CDKN2D	3.85665	3.8413	3.95473	1.27734	1.03478	1.95527	EXPRESSED	EXPRESSED
CDKN3	60.7027	52.7339	50.0354	21.479	21.0903	21.8931	EXPRESSED	EXPRESSED
CDPF1	1.6885	2.0061	2.01953	1.57628	1.72702	1.53145	EXPRESSED	EXPRESSED
CDR2	6.83467	6.77667	7.03744	4.13684	4.69508	4.06944	EXPRESSED	EXPRESSED
CDR2L	6.05409	6.21733	6.72441	3.52457	4.76125	4.8287	EXPRESSED	EXPRESSED
CDS1	7.24324	7.5722	7.17548	4.45916	5.02219	4.68436	EXPRESSED	EXPRESSED
CDS2	5.29231	6.07716	5.54826	6.17692	6.41478	5.79091	EXPRESSED	EXPRESSED
CDT1	6.05684	6.1449	6.60178	3.30312	4.41359	3.49172	EXPRESSED	EXPRESSED
CDV3	106.028	103.199	96.3225	60.072	61.3307	61.0003	EXPRESSED	EXPRESSED
CDYL	16.0077	16.9568	15.9265	12.8155	12.9938	13.3994	EXPRESSED	EXPRESSED
CDYL2	6.70036	8.05711	8.51408	7.21868	7.35218	6.64106	EXPRESSED	EXPRESSED
CEACAM6	8.09668	7.1954	6.91614	8.63861	8.25663	8.63339	EXPRESSED	EXPRESSED
CEACAM7	2.24267	2.27422	1.9603	2.02439	1.68629	2.17467	EXPRESSED	EXPRESSED
CEBPA	7.68142	8.40367	7.87656	4.15234	6.2279	5.49536	EXPRESSED	EXPRESSED
CEBPA-AS1	1.20417	1.15822	1.62478	1.13299	1.75858	1.16035	EXPRESSED	EXPRESSED
CEBPB	13.0502	12.1169	12.0643	6.63609	7.89442	7.95573	EXPRESSED	EXPRESSED
CEBPG	19.116	20.0022	17.5877	10.5901	11.5082	11.5884	EXPRESSED	EXPRESSED
CEBPZ	30.8788	30.1764	29.0734	22.1389	20.8065	21.3673	EXPRESSED	EXPRESSED
CECR5	20.8172	24.3362	22.5729	16.1628	15.4442	16.7119	EXPRESSED	EXPRESSED
CELF1	23.3919	25.0999	24.6205	22.7042	23.0904	23.3025	EXPRESSED	EXPRESSED
CELSR1	2.9538	3.67912	4.26527	4.76895	7.96548	5.19811	EXPRESSED	EXPRESSED
CENPA	22.251	19.8113	19.0134	7.85764	7.24789	8.64512	EXPRESSED	EXPRESSED
CENPB	29.2816	31.183	34.0337	18.9146	22.5592	24.2098	EXPRESSED	EXPRESSED
CENPBD1	3.09996	2.64275	2.78025	2.93988	4.87388	2.93888	EXPRESSED	EXPRESSED
CENPC1	6.98694	6.51086	6.87996	6.41614	6.02181	5.02187	EXPRESSED	EXPRESSED
CENPE	11.6704	11.114	9.62343	4.43509	4.23465	5.25466	EXPRESSED	EXPRESSED
CENPF	51.3983	51.0695	47.6989	23.3188	24.0056	24.8077	EXPRESSED	EXPRESSED
CENPH	16.2163	15.7158	14.4169	8.36858	8.72847	10.3016	EXPRESSED	EXPRESSED
CENPI	6.36876	5.98772	5.67309	2.88793	2.58945	3.51928	EXPRESSED	EXPRESSED
CENPJ	6.59983	7.44274	7.31502	3.80696	4.2701	4.54439	EXPRESSED	EXPRESSED
CENPK	9.0139	10.2338	8.57609	4.72549	5.05036	4.72099	EXPRESSED	EXPRESSED
CENPL	20.4681	21.0413	19.9599	8.99267	11.0492	9.57279	EXPRESSED	EXPRESSED
CENPM	9.88226	11.6752	12.7107	4.62347	8.0945	8.24741	EXPRESSED	EXPRESSED
CENPN	16.7297	18.2079	17.4345	7.8358	8.98538	8.83077	EXPRESSED	EXPRESSED
CENPO	9.30108	9.4562	10.3428	5.62496	5.64948	5.52757	EXPRESSED	EXPRESSED
CENPQ	12.2321	13.5046	12.2773	7.60308	6.65136	7.36915	EXPRESSED	EXPRESSED
CENPT	3.37406	4.80674	5.41595	4.7391	2.87577	3.40057	EXPRESSED	EXPRESSED
CENPW	41.5292	43.7858	45.2293	18.5483	20.2184	17.8394	EXPRESSED	EXPRESSED
CEP104	3.91182	4.04706	4.16835	3.95327	3.62678	3.91891	EXPRESSED	EXPRESSED
CEP120	2.90314	2.92871	2.67948	2.0929	2.04241	1.96807	EXPRESSED	EXPRESSED
CEP128	2.75113	2.48602	2.80471	1.46947	1.88506	1.48197	EXPRESSED	EXPRESSED
CEP135	2.61078	2.84106	2.66323	1.52942	1.56923	1.51092	EXPRESSED	EXPRESSED
CEP152	5.03328	5.03092	4.41567	3.05597	2.91264	2.9477	EXPRESSED	EXPRESSED
CEP164	2.29154	2.1209	2.04803	2.08729	1.22347	1.27789	EXPRESSED	EXPRESSED
CEP170	13.2453	14.0565	13.3475	12.3541	12.5491	12.3458	EXPRESSED	EXPRESSED
CEP170B	3.2955	4.16721	4.55216	2.59611	3.84598	3.21084	EXPRESSED	EXPRESSED
CEP170P1	2.14586	2.2478	2.48776	2.07311	3.21707	2.55702	EXPRESSED	EXPRESSED
CEP192	16.6209	17.139	15.8417	13.5857	13.091	13.7549	EXPRESSED	EXPRESSED
CEP250	14.2327	17.0709	17.306	17.3964	16.8887	17.3451	EXPRESSED	EXPRESSED
CEP290	2.56868	2.43922	2.23397	1.99236	2.17991	2.2178	EXPRESSED	EXPRESSED
CEP350	7.52563	7.52388	7.6462	5.78629	6.2487	6.19161	EXPRESSED	EXPRESSED
CEP41	3.24635	3.21039	3.1297	1.88957	2.14273	2.33418	EXPRESSED	EXPRESSED
CEP44	4.34013	4.98669	4.37275	3.35257	3.33322	3.60434	EXPRESSED	EXPRESSED
CEP55	26.1139	24.8234	23.1441	9.68198	9.41748	10.5771	EXPRESSED	EXPRESSED
CEP57	22.5297	22.2214	19.8607	14.3481	16.3281	15.0291	EXPRESSED	EXPRESSED
CEP57L1	9.83328	10.0158	9.60034	5.76136	6.25917	5.31984	EXPRESSED	EXPRESSED
CEP63	8.72652	8.31118	6.55733	6.22337	7.81341	5.60984	EXPRESSED	EXPRESSED
CEP68	2.59565	3.00476	2.91433	2.56615	3.38459	3.03041	EXPRESSED	EXPRESSED
CEP70	13.5842	13.58	10.9765	9.20424	11.2321	11.2184	EXPRESSED	EXPRESSED
CEP72	5.90267	6.80996	6.06144	4.24451	4.66596	4.41981	EXPRESSED	EXPRESSED
CEP76	10.8292	10.8848	10.8879	7.79921	7.40639	6.41805	EXPRESSED	EXPRESSED
CEP78	9.25118	8.45405	7.91646	4.32508	3.51711	4.72209	EXPRESSED	EXPRESSED
CEP85	6.44037	6.8964	7.14252	4.78031	5.78787	4.37305	EXPRESSED	EXPRESSED
CEP89	2.56972	2.7202	2.38448	1.97829	2.25656	2.22527	EXPRESSED	EXPRESSED
CEP95	12.0326	13.4398	12.6219	10.0833	10.4784	8.88356	EXPRESSED	EXPRESSED
CEP97	5.50408	5.27227	5.28053	3.81241	4.5518	3.83378	EXPRESSED	EXPRESSED
CEPT1	13.8254	14.0259	12.7896	11.5392	11.1145	12.6297	EXPRESSED	EXPRESSED
CERCAM	9.85372	11.0613	12.7914	10.5615	10.0725	11.3122	EXPRESSED	EXPRESSED
CERK	2.74247	3.17734	2.81258	1.96478	2.19038	2.04025	EXPRESSED	EXPRESSED
CERS2	28.0531	27.0412	25.8923	21.441	21.7575	21.9418	EXPRESSED	EXPRESSED
CERS4	12.917	13.7295	12.8496	16.3987	16.7753	17.6609	EXPRESSED	EXPRESSED
CERS5	3.66354	3.89317	3.99347	5.83421	5.00451	4.76619	EXPRESSED	EXPRESSED
CERS6	25.0222	24.858	22.8	17.6388	19.8345	17.9932	EXPRESSED	EXPRESSED
CES2	7.75874	8.44606	8.40791	7.74792	9.17566	8.75713	EXPRESSED	EXPRESSED
CETN2	29.2171	30.5437	30.2436	26.2032	25.5296	24.3649	EXPRESSED	EXPRESSED
CETN3	10.5897	10.6236	7.68257	6.44308	7.58629	7.28847	EXPRESSED	EXPRESSED
CFDP1	32.4153	32.7305	31.8404	28.0632	27.1365	28.8248	EXPRESSED	EXPRESSED
CFL1	543.919	558.048	585.293	443.729	431.637	427.919	EXPRESSED	EXPRESSED
CFL2	3.50671	3.63275	3.23816	3.08005	2.37876	2.34526	EXPRESSED	EXPRESSED
CFLAR	11.1483	13.0522	11.8028	7.93341	7.84499	9.5247	EXPRESSED	EXPRESSED
CGGBP1	24.0248	24.2363	22.6124	17.9332	18.9796	18.9795	EXPRESSED	EXPRESSED
CGNL1	1.60843	1.4173	1.47916	1.7587	1.89494	1.91933	EXPRESSED	EXPRESSED
CGREF1	3.14943	3.81522	3.30486	2.12908	2.63525	2.82859	EXPRESSED	EXPRESSED
CGRRF1	8.09103	7.68439	7.2661	4.78166	4.82893	5.94774	EXPRESSED	EXPRESSED
CHAC2	5.77061	5.72121	5.29017	2.72853	2.74617	2.59596	EXPRESSED	EXPRESSED
CHAF1A	11.6742	12.1726	11.9819	6.82481	7.74822	7.47073	EXPRESSED	EXPRESSED
CHAF1B	9.85807	10.4833	9.87484	6.57305	5.11285	6.75789	EXPRESSED	EXPRESSED
CHAMP1	4.00906	3.85313	3.63056	3.59551	5.19955	4.1072	EXPRESSED	EXPRESSED
CHCHD1	29.8723	27.6308	29.1172	24.9331	25.6653	24.4659	EXPRESSED	EXPRESSED
CHCHD10	19.8728	19.9233	19.8821	15.8005	15.9427	16.0578	EXPRESSED	EXPRESSED
CHCHD2	300.309	321.028	330.523	197.293	197.14	213.773	EXPRESSED	EXPRESSED
CHCHD3	43.1292	39.5787	35.3874	23.7915	25.6198	27.9065	EXPRESSED	EXPRESSED
CHCHD4	13.9679	15.2642	14.2484	10.7748	8.57273	10.2125	EXPRESSED	EXPRESSED
CHCHD5	6.46611	10.4746	11.0976	9.97064	7.12527	11.3718	EXPRESSED	EXPRESSED
CHCHD6	7.52948	7.07083	7.19926	5.60426	3.69739	5.59434	EXPRESSED	EXPRESSED
CHCHD7	8.23367	9.10321	8.37911	6.75567	7.19132	6.32848	EXPRESSED	EXPRESSED
CHD1	12.6349	12.8051	11.2761	7.76569	7.77583	8.31079	EXPRESSED	EXPRESSED
CHD1L	11.3069	12.6398	11.8167	9.37113	9.58734	8.31005	EXPRESSED	EXPRESSED
CHD2	9.68276	8.85119	8.48718	9.7091	11.0332	11.5002	EXPRESSED	EXPRESSED
CHD3	23.6398	23.7767	23.7863	21.9238	24.4188	22.6317	EXPRESSED	EXPRESSED
CHD4	47.4331	45.2708	44.6632	40.0289	43.0662	40.5733	EXPRESSED	EXPRESSED
CHD6	5.01824	5.20543	5.03401	5.71881	6.08695	6.07031	EXPRESSED	EXPRESSED
CHD7	4.94297	4.58568	4.73877	4.58009	4.75921	4.49285	EXPRESSED	EXPRESSED
CHD8	27.4834	25.3784	24.7692	26.8989	27.671	25.6044	EXPRESSED	EXPRESSED
CHD9	5.23037	5.12354	4.79079	4.84531	5.28745	5.24108	EXPRESSED	EXPRESSED
CHDH	5.16478	5.87065	6.07377	4.88091	5.20012	4.51774	EXPRESSED	EXPRESSED
CHEK1	18.1183	17.153	15.998	9.27105	9.01459	8.8994	EXPRESSED	EXPRESSED
CHEK2	13.0405	13.776	14.1045	7.09946	7.9401	6.99689	EXPRESSED	EXPRESSED
CHFR	5.73838	7.46056	7.31538	4.39859	5.34743	4.50656	EXPRESSED	EXPRESSED
CHIC2	3.76605	3.18485	3.70378	4.66005	2.05924	3.35301	EXPRESSED	EXPRESSED
CHID1	3.37099	3.64719	4.61703	3.30465	3.32165	3.68489	EXPRESSED	EXPRESSED
CHKA	9.7881	10.1925	10.6954	9.45938	8.47254	8.6527	EXPRESSED	EXPRESSED
CHKB	2.4406	5.27057	4.30014	2.28758	2.96416	2.55983	EXPRESSED	EXPRESSED
CHM	4.63371	4.47187	4.85895	3.94619	3.68965	4.41305	EXPRESSED	EXPRESSED
CHML	7.95206	8.11971	7.24267	4.25339	4.49146	4.91188	EXPRESSED	EXPRESSED
CHMP1A	18.8749	21.641	23.1527	17.8016	18.6976	18.7897	EXPRESSED	EXPRESSED
CHMP1B	34.3181	35.7116	34.9951	31.7724	31.6585	33.5323	EXPRESSED	EXPRESSED
CHMP2A	62.852	60.2688	62.2504	65.3775	66.8418	65.0487	EXPRESSED	EXPRESSED
CHMP2B	30.5812	30.3943	27.0734	21.8065	23.689	22.701	EXPRESSED	EXPRESSED
CHMP3	49.3167	49.9307	50.0498	37.5338	40.7021	37.4205	EXPRESSED	EXPRESSED
CHMP4A	32.3013	32.3767	35.6239	31.3233	29.6764	31.3468	EXPRESSED	EXPRESSED
CHMP4B	9.80493	10.6241	9.75416	7.62748	11.8281	10.8388	EXPRESSED	EXPRESSED
CHMP4C	9.92192	11.0363	9.25027	10.7552	12.1195	9.25378	EXPRESSED	EXPRESSED
CHMP5	27.209	28.7301	24.4151	27.5664	22.8738	25.4382	EXPRESSED	EXPRESSED
CHMP6	3.87754	3.88602	4.60307	3.98026	4.60729	3.64382	EXPRESSED	EXPRESSED
CHMP7	10.9151	12.355	12.0422	11.038	10.8895	10.9177	EXPRESSED	EXPRESSED
CHN1	4.50559	4.5079	4.45532	1.60185	2.11739	2.32495	EXPRESSED	EXPRESSED
CHORDC1	9.75945	9.16691	9.16827	6.4588	6.81122	6.30405	EXPRESSED	EXPRESSED
CHP1	18.4601	18.1433	18.8197	16.252	18.5868	15.7281	EXPRESSED	EXPRESSED
CHPF	4.683	4.72789	5.98346	3.52634	3.37178	4.35301	EXPRESSED	EXPRESSED
CHPF2	4.85262	6.49307	6.74698	6.62827	6.7469	6.51364	EXPRESSED	EXPRESSED
CHPT1	21.5517	22.3111	18.0787	16.7164	18.4927	17.494	EXPRESSED	EXPRESSED
CHRAC1	6.17835	6.55245	6.0445	5.27281	5.59632	7.23327	EXPRESSED	EXPRESSED
CHST12	1.62472	2.11116	2.14609	1.99922	2.37187	1.77058	EXPRESSED	EXPRESSED
CHST15	3.72783	3.49585	3.57081	4.07072	3.66997	2.98531	EXPRESSED	EXPRESSED
CHSY1	9.86828	9.47296	8.62605	7.40764	7.02946	7.22866	EXPRESSED	EXPRESSED
CHTF18	4.77876	6.26152	7.06964	2.11805	2.54191	3.44044	EXPRESSED	EXPRESSED
CHTF8	13.1295	15.3602	15.1454	15.3707	15.0387	13.7665	EXPRESSED	EXPRESSED
CHTOP	19.7225	21.5334	22.1592	17.1946	21.1648	18.0985	EXPRESSED	EXPRESSED
CHUK	14.0702	14.9876	13.8925	8.77242	9.24235	9.41062	EXPRESSED	EXPRESSED
CHURC1	10.9372	11.6653	10.8226	10.4363	9.38101	10.8612	EXPRESSED	EXPRESSED
CHURC1-FNTB	3.46146	4.0491	3.96105	3.93766	3.18771	3.12452	EXPRESSED	EXPRESSED
CIAO1	18.6905	20.0389	19.3801	14.85	15.8016	17.316	EXPRESSED	EXPRESSED
CIAPIN1	18.7029	20.1934	19.6973	15.7512	14.2647	15.2442	EXPRESSED	EXPRESSED
CIB1	10.1678	10.5589	12.7035	7.75651	11.4344	8.89308	EXPRESSED	EXPRESSED
CIDECP	8.33048	5.89891	7.23285	4.87936	4.13519	4.88562	EXPRESSED	EXPRESSED
CINP	20.2858	19.5071	18.5627	13.8767	15.1581	13.2424	EXPRESSED	EXPRESSED
CIR1	9.80834	9.53145	8.59974	10.4856	11.6796	11.1926	EXPRESSED	EXPRESSED
CIRBP	86.3308	92.7047	87.4072	84.8434	86.4215	85.1868	EXPRESSED	EXPRESSED
CIRH1A	14.0278	11.5616	12.4229	11.0856	15.4594	11.5683	EXPRESSED	EXPRESSED
CISD1	9.37308	8.57383	7.83742	5.66496	5.92082	6.90601	EXPRESSED	EXPRESSED
CISD2	5.51383	5.55723	5.16643	3.18687	3.07565	3.50505	EXPRESSED	EXPRESSED
CISD3	56.4204	57.4621	61.2191	53.9568	56.4883	54.1983	EXPRESSED	EXPRESSED
CISH	3.99542	3.98954	5.0242	5.38633	6.43725	4.30276	EXPRESSED	EXPRESSED
CIT	6.44853	6.26081	5.79067	3.55383	4.6541	3.60919	EXPRESSED	EXPRESSED
CITED2	4.38989	4.4884	4.3074	4.49642	5.21236	4.25244	EXPRESSED	EXPRESSED
CITED4	1.24344	1.41843	1.56958	1.2059	1.12822	1.80117	EXPRESSED	EXPRESSED
CIZ1	27.6111	28.8484	33.3298	21.0724	21.8811	21.8378	EXPRESSED	EXPRESSED
CKAP2	29.658	29.859	25.633	20.5502	22.5263	20.6177	EXPRESSED	EXPRESSED
CKAP2L	10.7535	8.90972	9.61778	5.60947	7.3029	6.40844	EXPRESSED	EXPRESSED
CKAP4	19.8282	20.7674	19.6506	17.0426	17.0769	16.8681	EXPRESSED	EXPRESSED
CKAP5	45.8204	46.3785	44.7982	28.5261	29.4833	29.0848	EXPRESSED	EXPRESSED
CKLF	24.1382	25.1918	27.0379	19.6827	14.7504	17.4824	EXPRESSED	EXPRESSED
CKMT1A	5.72483	5.69581	5.3025	5.74219	6.06122	4.08387	EXPRESSED	EXPRESSED
CKMT1B	4.69644	4.95904	4.56723	4.94196	4.73039	3.69651	EXPRESSED	EXPRESSED
CKS1B	61.058	67.3075	67.0616	32.0766	35.407	35.4574	EXPRESSED	EXPRESSED
CKS2	135.823	137.422	123.897	67.5501	69.0778	64.8067	EXPRESSED	EXPRESSED
CLASP1	7.39293	6.94988	6.62494	6.18335	6.55725	6.15165	EXPRESSED	EXPRESSED
CLASP2	6.13231	6.40282	5.56023	4.38716	4.54092	4.5827	EXPRESSED	EXPRESSED
CLASRP	3.38565	5.23	5.69258	3.64909	4.79048	3.5038	EXPRESSED	EXPRESSED
CLCA2	25.5671	23.782	23.6685	21.5544	19.9587	22.3543	EXPRESSED	EXPRESSED
CLCC1	10.1495	9.94173	8.84551	7.19072	7.1634	7.0645	EXPRESSED	EXPRESSED
CLCN2	2.74953	3.09779	2.85931	2.10055	1.57557	1.84322	EXPRESSED	EXPRESSED
CLCN3	19.1753	18.8073	18.1244	18.1769	17.5029	17.3504	EXPRESSED	EXPRESSED
CLCN5	1.98111	2.35436	2.2288	1.31829	2.31229	1.57754	EXPRESSED	EXPRESSED
CLCN7	3.30444	3.37209	4.46037	4.6974	5.13771	4.29974	EXPRESSED	EXPRESSED
CLDN12	8.02234	7.44198	7.07716	7.02938	7.58218	8.59654	EXPRESSED	EXPRESSED
CLDN15	1.34169	1.48408	1.27467	1.81302	1.5959	1.31056	EXPRESSED	EXPRESSED
CLDN3	5.93361	6.10355	6.4773	3.57851	8.24583	7.02494	EXPRESSED	EXPRESSED
CLDN4	62.5173	62.3936	67.5883	55.0857	65.281	64.3996	EXPRESSED	EXPRESSED
CLDN7	40.7991	46.6773	49.8964	37.0625	37.3423	34.8596	EXPRESSED	EXPRESSED
CLDN8	4.95031	5.60627	5.0384	5.55682	5.03377	5.90741	EXPRESSED	EXPRESSED
CLDND1	11.2434	10.353	10.8143	10.0746	9.56601	9.21104	EXPRESSED	EXPRESSED
CLEC16A	3.07617	3.025	3.07739	3.80942	2.73072	3.01879	EXPRESSED	EXPRESSED
CLEC2D	4.59175	4.19663	4.02059	3.95583	4.68481	4.47106	EXPRESSED	EXPRESSED
CLEC7A	6.53405	5.60603	6.11563	3.94666	5.88763	5.24504	EXPRESSED	EXPRESSED
CLIC4	41.3168	39.6015	35.9627	27.5776	28.8488	29.8996	EXPRESSED	EXPRESSED
CLINT1	25.3472	26.5803	25.5325	22.7673	25.3555	23.7464	EXPRESSED	EXPRESSED
CLIP1	17.7461	18.3941	17.7164	12.9731	11.8917	13.5881	EXPRESSED	EXPRESSED
CLK1	25.7709	29.9534	27.9078	23.3401	23.3015	24.7519	EXPRESSED	EXPRESSED
CLK2	5.43465	6.50942	6.01582	5.60864	5.57517	6.2336	EXPRESSED	EXPRESSED
CLK3	12.5837	14.2574	13.6532	12.9599	13.5267	13.1712	EXPRESSED	EXPRESSED
CLK4	5.92269	5.76545	6.04005	4.74864	6.1764	5.02568	EXPRESSED	EXPRESSED
CLMN	2.77642	3.26614	3.23049	3.3	3.40681	3.23706	EXPRESSED	EXPRESSED
CLN3	17.9975	16.01	16.7691	17.8559	17.4292	14.652	EXPRESSED	EXPRESSED
CLN5	1.91436	2.51171	2.35963	2.19095	1.96907	1.59208	EXPRESSED	EXPRESSED
CLN6	9.20726	10.5296	10.1468	5.80606	6.71183	5.68807	EXPRESSED	EXPRESSED
CLN8	3.26214	3.123	2.72902	3.19952	3.45231	2.8823	EXPRESSED	EXPRESSED
CLNS1A	36.4259	40.0118	35.9018	30.1074	31.9137	33.7856	EXPRESSED	EXPRESSED
CLOCK	7.26438	7.05991	6.88405	5.44313	6.11056	5.80744	EXPRESSED	EXPRESSED
CLP1	10.3327	11.4143	11.3312	9.87658	8.12551	9.59917	EXPRESSED	EXPRESSED
CLPB	18.3688	19.1826	20.0726	13.8474	14.2476	16.5083	EXPRESSED	EXPRESSED
CLPP	11.9256	12.6365	13.4897	8.18216	12.8145	8.21207	EXPRESSED	EXPRESSED
CLPTM1	13.9445	13.5018	14.503	12.6449	16.7018	11.3077	EXPRESSED	EXPRESSED
CLPTM1L	42.8575	48.2434	49.1068	36.6831	38.3149	34.0183	EXPRESSED	EXPRESSED
CLPX	21.7751	23.4197	21.9566	20.0322	21.1584	20.9867	EXPRESSED	EXPRESSED
CLSPN	8.87217	9.64179	9.96581	4.92069	5.58339	5.3938	EXPRESSED	EXPRESSED
CLSTN1	9.7259	8.52604	8.29483	9.72169	11.3914	10.5767	EXPRESSED	EXPRESSED
CLSTN2	1.76793	1.82255	1.82031	1.51566	1.41623	1.2117	EXPRESSED	EXPRESSED
CLSTN3	2.00888	1.93316	1.76933	2.65664	2.44217	2.55573	EXPRESSED	EXPRESSED
CLTA	50.0724	48.8844	51.232	38.1753	44.9679	45.0538	EXPRESSED	EXPRESSED
CLTB	31.089	32.0827	33.0175	19.0923	19.9868	18.4576	EXPRESSED	EXPRESSED
CLTC	358.528	361.944	370.976	333.343	373.708	335.253	EXPRESSED	EXPRESSED
CLU	18.7712	19.5837	20.6786	19.6707	19.6096	16.3268	EXPRESSED	EXPRESSED
CLUAP1	5.49326	5.20407	5.16032	4.14581	3.74186	3.8724	EXPRESSED	EXPRESSED
CLUH	9.7522	11.3465	11.975	8.79215	11.6841	10.0957	EXPRESSED	EXPRESSED
CLUHP3	2.60835	3.09263	3.00891	2.53514	2.93059	2.7276	EXPRESSED	EXPRESSED
CMAHP	4.08464	4.54514	3.72307	2.65239	3.36331	2.72945	EXPRESSED	EXPRESSED
CMAS	18.8953	21.6894	20.0071	13.6937	16.8037	18.2262	EXPRESSED	EXPRESSED
CMBL	20.3193	20.1267	18.6933	17.6551	19.8906	18.1693	EXPRESSED	EXPRESSED
CMC1	24.3521	23.8491	19.221	16.372	18.9306	15.7072	EXPRESSED	EXPRESSED
CMC2	35.3264	34.401	35.8211	20.7132	19.9462	24.6113	EXPRESSED	EXPRESSED
CMC4	6.87375	5.69492	5.81692	2.88902	5.16862	5.07426	EXPRESSED	EXPRESSED
CMPK1	71.5126	71.0949	65.8165	46.797	49.2054	52.7509	EXPRESSED	EXPRESSED
CMSS1	28.9552	26.2603	24.1573	15.0914	15.0715	16.8828	EXPRESSED	EXPRESSED
CMTM4	19.0357	20.5434	18.7125	14.8338	16.4305	15.3176	EXPRESSED	EXPRESSED
CMTM6	6.52301	7.05064	6.29097	5.54543	6.09016	5.48309	EXPRESSED	EXPRESSED
CMTM7	2.05177	2.66134	2.01905	1.67404	1.92949	2.07146	EXPRESSED	EXPRESSED
CMTM8	8.56642	8.05914	7.82752	6.22937	6.18296	5.93832	EXPRESSED	EXPRESSED
CNBP	85.0157	85.9827	78.1621	58.8665	57.8374	58.8558	EXPRESSED	EXPRESSED
CNDP2	12.2307	11.2581	12.9476	12.2756	12.4324	12.482	EXPRESSED	EXPRESSED
CNEP1R1	5.1664	6.32917	5.75653	4.93744	5.02802	3.94477	EXPRESSED	EXPRESSED
CNIH	41.3804	43.8181	40.3379	29.4186	33.9826	33.6909	EXPRESSED	EXPRESSED
CNIH2	3.70335	3.59049	4.54774	2.02451	3.52274	2.60939	EXPRESSED	EXPRESSED
CNIH3	1.17442	1.14318	1.67986	1.80601	2.493	1.89871	EXPRESSED	EXPRESSED
CNIH4	56.2893	62.7731	57.5331	40.4669	40.465	45.9492	EXPRESSED	EXPRESSED
CNN2	1.84779	1.49289	1.56715	1.73522	1.61872	1.26551	EXPRESSED	EXPRESSED
CNN3	12.9514	13.755	13.5758	9.15289	9.94969	9.99325	EXPRESSED	EXPRESSED
CNNM3	1.72579	1.58532	1.51308	2.213	2.05512	2.45288	EXPRESSED	EXPRESSED
CNNM4	3.53792	3.33615	3.72964	3.35703	3.49213	3.69921	EXPRESSED	EXPRESSED
CNOT1	36.4418	36.5445	36.6301	30.0008	32.5591	30.5418	EXPRESSED	EXPRESSED
CNOT10	3.94903	4.10166	4.00379	2.51529	3.67442	3.04448	EXPRESSED	EXPRESSED
CNOT11	23.1484	22.857	22.0838	17.5015	18.5792	19.05	EXPRESSED	EXPRESSED
CNOT2	22.7704	22.6773	22.8823	19.2787	19.6889	20.1647	EXPRESSED	EXPRESSED
CNOT3	2.36799	2.24979	2.52524	2.73824	3.24814	2.98414	EXPRESSED	EXPRESSED
CNOT4	6.04678	4.78025	5.44994	5.43193	5.21854	4.5513	EXPRESSED	EXPRESSED
CNOT6	8.47041	7.8568	7.7216	5.9933	7.16515	6.54393	EXPRESSED	EXPRESSED
CNOT6L	3.3221	3.36372	3.16734	3.15867	4.23497	3.38555	EXPRESSED	EXPRESSED
CNOT7	45.6653	43.1462	38.9464	32.5904	30.8471	30.5545	EXPRESSED	EXPRESSED
CNOT8	20.6266	20.4864	17.7663	17.0405	19.7412	19.243	EXPRESSED	EXPRESSED
CNP	4.68401	4.93834	5.31386	4.32503	4.44677	4.56458	EXPRESSED	EXPRESSED
CNPPD1	16.5847	17.5925	18.4933	15.6488	14.5947	15.9677	EXPRESSED	EXPRESSED
CNPY2	49.5639	50.9196	50.1171	42.3852	42.2128	42.3959	EXPRESSED	EXPRESSED
CNPY3	13.3502	11.7543	13.3301	12.6969	13.5166	12.1904	EXPRESSED	EXPRESSED
CNPY4	9.14219	8.35366	8.01414	7.63002	6.40356	8.45966	EXPRESSED	EXPRESSED
CNST	15.5548	15.2045	14.4547	11.9822	13.4382	12.27	EXPRESSED	EXPRESSED
CNTNAP2	3.35788	3.59023	3.09142	2.93232	3.99591	3.20387	EXPRESSED	EXPRESSED
CNTRL	5.17981	5.61766	5.20236	3.38839	3.81494	3.5661	EXPRESSED	EXPRESSED
CNTROB	4.1023	4.76984	4.69583	3.82206	3.49486	3.20941	EXPRESSED	EXPRESSED
COA1	38.9212	42.5256	42.0551	30.6797	29.7716	31.5931	EXPRESSED	EXPRESSED
COA3	34.4773	37.5424	36.1493	37.1219	28.1407	36.9802	EXPRESSED	EXPRESSED
COA4	114.626	114.67	110.662	91.3622	99.2431	101.598	EXPRESSED	EXPRESSED
COA5	9.68322	10.5249	9.21979	9.28206	10.115	9.90078	EXPRESSED	EXPRESSED
COA6	31.8621	30.084	27.3039	23.9008	23.9474	22.7557	EXPRESSED	EXPRESSED
COASY	5.44836	4.55096	5.42408	6.3319	6.90459	5.18802	EXPRESSED	EXPRESSED
COBL	5.57783	6.05041	6.01217	6.32229	7.09345	6.88736	EXPRESSED	EXPRESSED
COBLL1	3.77948	3.83916	3.2509	2.47595	3.05243	2.44895	EXPRESSED	EXPRESSED
COCH	2.44893	2.33626	2.2406	1.62236	1.29873	1.66181	EXPRESSED	EXPRESSED
COG1	4.37135	4.29559	4.52338	4.55638	3.93153	4.16368	EXPRESSED	EXPRESSED
COG2	13.5881	14.9848	13.9708	11.2126	10.7524	10.7036	EXPRESSED	EXPRESSED
COG3	8.16854	9.5635	8.06227	7.65119	7.0872	7.7622	EXPRESSED	EXPRESSED
COG4	24.6149	29.7135	30.3361	24.4547	21.9113	21.4971	EXPRESSED	EXPRESSED
COG5	11.1709	11.075	10.0543	9.84119	10.0953	10.361	EXPRESSED	EXPRESSED
COG6	9.64284	9.58781	9.00137	7.50285	8.0095	7.79538	EXPRESSED	EXPRESSED
COG7	3.84181	3.89014	4.1054	4.1661	5.08535	4.19213	EXPRESSED	EXPRESSED
COG8	9.81038	9.83406	10.5794	10.4874	9.36172	10.0157	EXPRESSED	EXPRESSED
COIL	15.3854	15.1728	12.9428	9.82221	11.7783	11.1316	EXPRESSED	EXPRESSED
COL12A1	15.2418	14.7498	15.0249	15.2863	16.6794	14.1376	EXPRESSED	EXPRESSED
COL4A3BP	10.0871	9.2388	9.09981	7.51338	8.79	8.79383	EXPRESSED	EXPRESSED
COL5A2	1.45558	1.58573	1.55609	1.23891	1.12162	1.44142	EXPRESSED	EXPRESSED
COL9A2	3.07469	3.54543	3.5304	2.00807	1.15337	1.89648	EXPRESSED	EXPRESSED
COLEC12	9.04623	8.87624	8.67171	11.8486	12.6302	9.84891	EXPRESSED	EXPRESSED
COMMD1	24.237	27.0051	25.3592	18.7001	17.1222	16.5186	EXPRESSED	EXPRESSED
COMMD10	23.0234	22.2869	20.5379	16.1924	16.0685	16.7544	EXPRESSED	EXPRESSED
COMMD2	9.73592	10.2445	9.14556	6.91339	6.64963	7.42309	EXPRESSED	EXPRESSED
COMMD3	25.2933	29.8211	25.6357	20.8564	21.734	20.8357	EXPRESSED	EXPRESSED
COMMD3-BMI1	7.04791	8.02692	8.62201	9.203	7.78746	7.22544	EXPRESSED	EXPRESSED
COMMD4	33.5068	34.7847	33.7412	25.6627	27.5534	27.3523	EXPRESSED	EXPRESSED
COMMD5	12.5997	13.1981	14.4217	10.7413	8.86271	10.1835	EXPRESSED	EXPRESSED
COMMD6	15.4747	13.3144	12.7537	13.2404	13.8188	12.7717	EXPRESSED	EXPRESSED
COMMD7	20.9998	22.4337	21.6722	18.5197	19.8207	19.6452	EXPRESSED	EXPRESSED
COMMD8	9.63685	11.72	9.99848	6.66986	7.8617	7.63435	EXPRESSED	EXPRESSED
COMMD9	6.90499	7.04139	7.80824	6.76514	7.39127	7.35504	EXPRESSED	EXPRESSED
COMT	31.6685	34.4809	38.2885	33.0117	38.403	33.8298	EXPRESSED	EXPRESSED
COMTD1	7.4719	8.49609	9.11139	3.34151	4.05459	3.80183	EXPRESSED	EXPRESSED
COPA	56.0096	56.9969	58.5994	59.5689	58.0344	56.5481	EXPRESSED	EXPRESSED
COPB1	87.485	90.4309	82.8423	73.8944	77.5512	78.0182	EXPRESSED	EXPRESSED
COPB2	113.2	112.813	109.312	98.6461	98.7963	97.6616	EXPRESSED	EXPRESSED
COPE	34.7738	37.8011	43.0578	27.7183	30.6996	28.6165	EXPRESSED	EXPRESSED
COPG1	63.6134	61.9832	60.9011	65.1772	63.8071	66.6202	EXPRESSED	EXPRESSED
COPG2	9.97595	9.58677	10.2132	10.2101	12.602	10.9606	EXPRESSED	EXPRESSED
COPRS	42.865	47.5005	46.3569	29.3791	30.7303	30.852	EXPRESSED	EXPRESSED
COPS2	22.4847	23.1586	20.2341	15.7504	18.3279	16.9566	EXPRESSED	EXPRESSED
COPS3	40.3948	38.9689	35.915	22.0549	26.0897	24.2596	EXPRESSED	EXPRESSED
COPS4	24.2133	24.6007	23.7222	16.9996	15.9571	17.9723	EXPRESSED	EXPRESSED
COPS5	62.4264	64.6181	56.5852	49.8829	51.9264	54.9327	EXPRESSED	EXPRESSED
COPS6	35.7024	34.6639	38.1924	31.9859	33.4245	32.8321	EXPRESSED	EXPRESSED
COPS7A	14.7067	15.3757	15.8907	11.5836	13.8944	12.9941	EXPRESSED	EXPRESSED
COPS7B	5.23767	5.74071	5.7441	5.6675	5.81621	5.71366	EXPRESSED	EXPRESSED
COPS8	19.483	21.4831	19.2392	15.7825	17.135	17.8071	EXPRESSED	EXPRESSED
COPZ1	47.031	48.9677	48.7456	42.7429	39.997	39.4426	EXPRESSED	EXPRESSED
COQ10B	18.3913	16.21	16.1417	13.2074	15.2529	12.0985	EXPRESSED	EXPRESSED
COQ2	6.12035	5.69438	6.12353	3.19095	1.81373	3.70002	EXPRESSED	EXPRESSED
COQ3	10.055	11.2007	9.95084	5.4113	4.73339	5.23847	EXPRESSED	EXPRESSED
COQ4	11.2726	11.4876	14.6102	11.8238	11.4551	12.8557	EXPRESSED	EXPRESSED
COQ5	44.9093	48.6552	44.3278	37.4334	36.3669	38.6035	EXPRESSED	EXPRESSED
COQ6	11.4024	13.5654	14.294	11.4202	10.9309	11.3844	EXPRESSED	EXPRESSED
COQ7	6.16096	6.71272	6.42521	5.61313	3.95075	4.60978	EXPRESSED	EXPRESSED
COQ9	25.2045	28.8481	32.1049	25.8964	24.1828	23.0893	EXPRESSED	EXPRESSED
CORO1B	40.9872	45.3486	48.1463	37.0807	42.3715	45.3901	EXPRESSED	EXPRESSED
CORO1C	11.1361	10.6696	10.9882	7.45042	9.58809	8.78107	EXPRESSED	EXPRESSED
CORO2A	2.22949	2.58098	2.33977	2.70406	2.74987	1.96405	EXPRESSED	EXPRESSED
CORO7	1.49837	1.82942	2.08182	1.28731	2.27173	2.06844	EXPRESSED	EXPRESSED
COTL1	2.10953	2.79517	2.43918	2.01907	2.61428	1.93743	EXPRESSED	EXPRESSED
COX10	5.6431	5.9641	6.29354	4.73713	4.02079	4.26729	EXPRESSED	EXPRESSED
COX10-AS1	1.92917	2.09515	1.69908	1.47246	1.72308	1.74864	EXPRESSED	EXPRESSED
COX11	89.0435	92.5896	84.4692	54.4882	63.812	62.5052	EXPRESSED	EXPRESSED
COX14	25.0386	28.6432	25.3265	18.3337	23.51	25.4397	EXPRESSED	EXPRESSED
COX15	9.88336	9.74264	9.27305	8.1739	8.71949	8.85413	EXPRESSED	EXPRESSED
COX16	27.7623	26.5843	25.1121	22.5941	21.4388	23.0452	EXPRESSED	EXPRESSED
COX17	53.7212	52.5189	46.8966	36.5836	34.25	39.1862	EXPRESSED	EXPRESSED
COX18	4.23708	4.45596	4.48374	3.95587	3.62484	3.64901	EXPRESSED	EXPRESSED
COX19	7.25104	8.23414	8.27541	5.76191	5.54544	5.9101	EXPRESSED	EXPRESSED
COX20	5.35934	5.83499	4.73593	5.90835	5.06768	4.12361	EXPRESSED	EXPRESSED
COX4I1	213.474	217.665	234.001	205.272	200.811	181.958	EXPRESSED	EXPRESSED
COX5A	81.2099	91.8453	90.6811	74.2695	78.0258	64.1175	EXPRESSED	EXPRESSED
COX5B	237.661	240.273	238.238	150.155	157.21	167.337	EXPRESSED	EXPRESSED
COX6A1	165.667	172.955	178.6	131.116	141.331	135.537	EXPRESSED	EXPRESSED
COX6B1	228.77	247.05	246.17	197.741	184.751	188.235	EXPRESSED	EXPRESSED
COX6C	263.787	272.715	237.286	204.792	180.692	197.86	EXPRESSED	EXPRESSED
COX7A2	196.795	188.028	176.73	122.627	129.015	124.412	EXPRESSED	EXPRESSED
COX7A2L	42.4055	43.2934	44.2675	41.757	36.5122	38.204	EXPRESSED	EXPRESSED
COX7B	245.68	225.511	239.783	193.402	197.311	173.961	EXPRESSED	EXPRESSED
COX7C	202.438	197.546	183.821	155.476	171.608	147.767	EXPRESSED	EXPRESSED
COX8A	710.67	731.553	728.015	457.637	475.112	490.419	EXPRESSED	EXPRESSED
CPAMD8	1.33594	1.82264	1.96454	2.63715	2.51679	2.4276	EXPRESSED	EXPRESSED
CPD	22.778	21.7676	21.1038	22.5608	23.0663	22.8225	EXPRESSED	EXPRESSED
CPE	6.37696	6.9079	7.01955	3.12901	3.4497	4.25019	EXPRESSED	EXPRESSED
CPEB4	4.60397	4.54752	4.02319	3.63926	3.96717	4.10369	EXPRESSED	EXPRESSED
CPNE1	17.9363	18.2317	20.879	17.3106	15.9362	15.1854	EXPRESSED	EXPRESSED
CPNE2	4.52803	4.74288	4.51226	4.04676	3.23895	3.31576	EXPRESSED	EXPRESSED
CPNE3	64.3293	64.3505	60.4562	54.5971	54.5827	54.1764	EXPRESSED	EXPRESSED
CPOX	6.05855	7.60278	6.84992	4.74432	5.89057	5.19971	EXPRESSED	EXPRESSED
CPPED1	1.89775	1.64176	1.51753	1.30204	1.26887	1.55247	EXPRESSED	EXPRESSED
CPSF1	7.65407	9.75512	11.2943	9.67247	11.7629	10.4473	EXPRESSED	EXPRESSED
CPSF2	36.932	34.0474	31.8809	24.3848	25.1369	25.3537	EXPRESSED	EXPRESSED
CPSF3	45.4238	44.0062	42.4831	32.0589	32.307	33.0099	EXPRESSED	EXPRESSED
CPSF3L	12.2964	11.5889	12.3895	10.1805	11.3017	9.38317	EXPRESSED	EXPRESSED
CPSF4	14.3952	13.4301	13.5228	10.5367	10.6747	9.6273	EXPRESSED	EXPRESSED
CPSF6	16.318	17.9825	17.4753	13.1189	14.382	13.823	EXPRESSED	EXPRESSED
CPSF7	19.0645	18.6206	18.5291	16.7883	18.5765	16.227	EXPRESSED	EXPRESSED
CPT1A	47.4479	44.6492	43.7453	40.8684	42.9241	40.1931	EXPRESSED	EXPRESSED
CPT1B	1.4533	3.18863	3.51078	1.7767	1.34051	2.2258	EXPRESSED	EXPRESSED
CPT2	7.81019	7.13388	7.53715	7.54648	8.46882	8.1944	EXPRESSED	EXPRESSED
CRABP2	43.2471	45.47	47.699	47.6038	53.9363	48.5281	EXPRESSED	EXPRESSED
CRADD	4.44744	3.56841	4.12359	3.57046	3.84395	3.4387	EXPRESSED	EXPRESSED
CRAMP1L	2.06303	1.94563	2.16207	1.85221	1.86754	1.84074	EXPRESSED	EXPRESSED
CRAT	67.2039	66.9896	74.8357	76.4666	88.0989	74.5595	EXPRESSED	EXPRESSED
CRB3	8.0726	9.12788	10.8134	5.36573	7.07524	8.72047	EXPRESSED	EXPRESSED
CRBN	15.4518	16.3291	14.9655	15.4415	14.4361	15.4003	EXPRESSED	EXPRESSED
CRCP	36.0897	37.7756	37.1054	28.0555	29.0662	26.6731	EXPRESSED	EXPRESSED
CREB1	6.2905	6.21167	5.54207	4.62243	4.91855	4.33529	EXPRESSED	EXPRESSED
CREB3	8.55735	8.87656	10.6888	6.15074	5.7923	6.10503	EXPRESSED	EXPRESSED
CREB3L1	1.56555	1.62405	1.63885	2.55457	2.9641	2.78923	EXPRESSED	EXPRESSED
CREB3L2	2.36305	1.62527	2.22957	2.54881	3.27606	2.13234	EXPRESSED	EXPRESSED
CREB3L4	71.9505	86.3476	84.7104	68.3144	65.6254	67.4802	EXPRESSED	EXPRESSED
CREBBP	1.49531	1.49042	1.43915	1.51096	2.44434	1.77693	EXPRESSED	EXPRESSED
CREBL2	14.0416	14.762	13.8601	11.9643	12.8755	11.8015	EXPRESSED	EXPRESSED
CREBRF	1.63679	1.32661	1.28886	2.1913	2.1908	1.60207	EXPRESSED	EXPRESSED
CREBZF	9.87749	12.6234	10.9367	7.35946	9.13922	8.9023	EXPRESSED	EXPRESSED
CREG1	19.9962	22.3602	21.4946	15.6926	17.1741	15.3464	EXPRESSED	EXPRESSED
CRELD1	1.52067	1.79955	2.15109	1.92313	2.14122	2.22432	EXPRESSED	EXPRESSED
CRELD2	8.20455	6.8356	7.53909	7.03604	6.85057	6.34788	EXPRESSED	EXPRESSED
CREM	10.5332	11.1104	9.85933	6.20356	7.50825	7.41049	EXPRESSED	EXPRESSED
CRIM1	4.26589	4.3216	3.89721	3.8332	4.30712	3.68476	EXPRESSED	EXPRESSED
CRIP1	285.453	294.281	305.516	204	196.666	184.061	EXPRESSED	EXPRESSED
CRIP2	60.9384	69.1091	78.1426	37.4407	45.3251	50.8553	EXPRESSED	EXPRESSED
CRIPT	6.113	6.09659	5.43305	4.66184	4.80809	5.20068	EXPRESSED	EXPRESSED
CRISPLD2	2.02754	1.95184	2.14073	1.44949	1.88709	1.76692	EXPRESSED	EXPRESSED
CRK	29.9014	31.2669	29.56	21.9463	23.2489	23.4503	EXPRESSED	EXPRESSED
CRKL	15.2384	17.0074	15.546	13.6031	14.0711	13.1076	EXPRESSED	EXPRESSED
CRLF3	4.9594	4.42577	4.63376	2.77972	3.60082	3.9148	EXPRESSED	EXPRESSED
CRLS1	9.91788	10.1406	8.97528	9.22896	7.76533	8.04597	EXPRESSED	EXPRESSED
CRNDE	14.0998	15.7774	14.0566	11.9009	9.59657	9.81933	EXPRESSED	EXPRESSED
CRNKL1	25.4213	25.8632	24.0594	20.2494	20.5601	20.9327	EXPRESSED	EXPRESSED
CROCCP2	2.05724	3.00692	3.2969	2.38885	2.59168	2.27732	EXPRESSED	EXPRESSED
CROT	9.98977	10.3814	10.0006	11.1411	10.4849	10.5074	EXPRESSED	EXPRESSED
CRSP8P	6.66773	6.62399	6.69218	8.2939	7.47094	8.74615	EXPRESSED	EXPRESSED
CRTAP	4.63018	4.6891	5.2517	4.11154	3.91567	4.30182	EXPRESSED	EXPRESSED
CRTC2	3.35935	3.82179	4.27866	3.75857	3.44005	3.55177	EXPRESSED	EXPRESSED
CRTC3	1.72289	1.85525	1.90745	1.57162	1.94563	1.50625	EXPRESSED	EXPRESSED
CRY1	7.02012	8.57641	7.4931	5.00132	5.98365	4.97208	EXPRESSED	EXPRESSED
CRY2	2.10161	2.49283	2.77297	2.62849	3.2581	2.76422	EXPRESSED	EXPRESSED
CRYBB2P1	1.68901	2.36441	2.36904	2.49054	2.84054	1.83538	EXPRESSED	EXPRESSED
CRYBG3	2.26421	2.42005	2.40916	1.81943	1.78728	1.71435	EXPRESSED	EXPRESSED
CRYL1	6.21065	6.02046	6.38059	8.41583	8.67294	6.80561	EXPRESSED	EXPRESSED
CRYM	1.63844	1.24774	1.60286	1.85886	1.66549	2.04687	EXPRESSED	EXPRESSED
CRYZ	13.3757	13.4373	12.0971	11.9024	14.0663	12.2459	EXPRESSED	EXPRESSED
CRYZL1	4.96339	6.15401	5.64724	4.20131	5.69612	4.99256	EXPRESSED	EXPRESSED
CS	41.5493	40.3022	39.8759	35.0405	36.7706	32.8446	EXPRESSED	EXPRESSED
CSAD	2.04098	3.03545	3.54232	3.7549	4.6196	3.6019	EXPRESSED	EXPRESSED
CSDA	30.0783	31.2025	31.0465	24.1718	23.8526	23.4985	EXPRESSED	EXPRESSED
CSDE1	208.967	204.774	192.231	137.317	140.601	139.025	EXPRESSED	EXPRESSED
CSE1L	292.977	291.193	273.792	171.174	164.92	171.688	EXPRESSED	EXPRESSED
CSGALNACT2	4.02463	3.41438	3.64864	3.23609	4.14468	3.42274	EXPRESSED	EXPRESSED
CSK	7.23922	6.67787	7.44809	6.42591	8.02282	5.74533	EXPRESSED	EXPRESSED
CSNK1A1	133.209	138.634	128.672	94.0038	102.195	102.729	EXPRESSED	EXPRESSED
CSNK1D	13.2321	13.3356	15.6283	15.6344	21.8469	16.2468	EXPRESSED	EXPRESSED
CSNK1E	9.6847	11.2717	11.4548	10.2521	9.51173	10.1567	EXPRESSED	EXPRESSED
CSNK1G1	4.60943	4.51614	4.49087	3.89437	3.63541	3.63189	EXPRESSED	EXPRESSED
CSNK1G2	9.10626	10.4362	10.6422	5.28931	7.36849	7.62053	EXPRESSED	EXPRESSED
CSNK1G3	5.40035	5.17819	4.03385	3.42016	3.69169	3.81786	EXPRESSED	EXPRESSED
CSNK2A1	30.5591	32.0364	30.5893	22.4187	23.3155	23.9455	EXPRESSED	EXPRESSED
CSNK2A2	11.2337	9.68403	10.5608	10.3526	9.77782	7.99808	EXPRESSED	EXPRESSED
CSNK2A3	59.4092	62.4698	58.8626	44.749	44.0858	43.2756	EXPRESSED	EXPRESSED
CSPP1	6.31053	5.81495	5.60121	4.84895	4.8996	4.80372	EXPRESSED	EXPRESSED
CSRNP2	6.73517	6.87641	6.7396	5.03414	4.96045	4.6274	EXPRESSED	EXPRESSED
CSRP1	26.8863	26.3275	28.8235	29.9261	29.9895	29.3499	EXPRESSED	EXPRESSED
CSRP2BP	9.61705	10.3355	10.0916	9.07443	8.19842	10.9168	EXPRESSED	EXPRESSED
CST1	14.9633	13.7518	13.6185	61.3488	56.4473	57.9777	EXPRESSED	EXPRESSED
CST2	1.95995	2.10165	1.48027	3.34066	5.98486	5.83756	EXPRESSED	EXPRESSED
CST3	78.2925	81.948	88.5767	105.396	92.0558	101.223	EXPRESSED	EXPRESSED
CST4	10.7542	8.89274	12.4275	55.1354	53.6522	44.2653	EXPRESSED	EXPRESSED
CSTB	31.6409	31.5936	33.3465	29.1326	33.545	27.723	EXPRESSED	EXPRESSED
CSTF1	90.4455	94.5771	93.3152	84.006	82.8131	81.967	EXPRESSED	EXPRESSED
CSTF2	9.70612	9.20535	9.90598	7.47377	5.66024	7.07254	EXPRESSED	EXPRESSED
CSTF2T	15.6134	16.0255	14.4324	14.359	13.5702	13.2497	EXPRESSED	EXPRESSED
CSTF3	20.9262	23.4705	23.6238	20.0436	22.4419	24.7826	EXPRESSED	EXPRESSED
CTAGE5	11.6585	12.2392	11.8764	10.762	9.8827	10.453	EXPRESSED	EXPRESSED
CTBP1	25.8185	29.514	29.982	17.9457	21.0738	22.0947	EXPRESSED	EXPRESSED
CTBP1-AS1	1.84975	2.06349	2.24873	2.16424	2.8735	2.41265	EXPRESSED	EXPRESSED
CTBP2	12.7528	13.0124	12.886	12.5862	12.5881	12.0017	EXPRESSED	EXPRESSED
CTBS	1.59889	1.72956	1.22405	1.14448	1.5282	1.83295	EXPRESSED	EXPRESSED
CTC1	1.08247	1.28877	1.42497	1.67551	1.86208	1.42228	EXPRESSED	EXPRESSED
CTCF	18.9688	19.2896	20.4039	18.4648	17.982	16.6084	EXPRESSED	EXPRESSED
CTDNEP1	3.64181	3.62383	4.5635	3.88886	3.29575	3.25276	EXPRESSED	EXPRESSED
CTDP1	6.93047	6.35668	5.85826	4.32392	5.42548	5.52092	EXPRESSED	EXPRESSED
CTDSP1	17.4777	18.6475	20.9349	19.2427	16.2697	18.7239	EXPRESSED	EXPRESSED
CTDSP2	12.0094	12.7139	12.8384	14.1636	15.8518	14.2728	EXPRESSED	EXPRESSED
CTDSPL	6.62455	7.04487	7.28076	4.87747	5.68641	4.6759	EXPRESSED	EXPRESSED
CTDSPL2	15.1075	15.1666	14.139	9.61173	9.96223	10.3856	EXPRESSED	EXPRESSED
CTIF	2.0375	1.95586	2.13117	2.22019	2.56216	2.12277	EXPRESSED	EXPRESSED
CTNNA1	100.112	101.143	99.1409	84.5051	80.9955	79.9086	EXPRESSED	EXPRESSED
CTNNAL1	15.7007	15.8565	14.4223	8.58114	8.98142	8.97948	EXPRESSED	EXPRESSED
CTNNB1	71.3677	76.7841	74.1029	64.7551	65.3892	66.6135	EXPRESSED	EXPRESSED
CTNNBIP1	8.67274	9.60447	9.35513	9.02249	7.89241	8.35116	EXPRESSED	EXPRESSED
CTNNBL1	12.1745	11.5997	11.3862	9.2115	8.81862	10.1452	EXPRESSED	EXPRESSED
CTNND1	41.5679	42.78	41.4684	38.4584	36.5196	36.2467	EXPRESSED	EXPRESSED
CTNND2	2.58599	2.52229	3.24904	1.77562	2.18217	1.24845	EXPRESSED	EXPRESSED
CTNS	1.56053	1.62286	1.70388	1.57698	1.08372	1.47834	EXPRESSED	EXPRESSED
CTPS1	12.0548	11.9938	11.3094	6.99193	8.0083	8.08963	EXPRESSED	EXPRESSED
CTPS2	29.2913	31.0382	29.3659	23.6817	24.6296	24.7148	EXPRESSED	EXPRESSED
CTR9	18.8547	18.4183	18.1932	17.1502	20.3268	17.1679	EXPRESSED	EXPRESSED
CTSA	10.8703	12.2169	12.5892	14.0742	13.4936	12.6292	EXPRESSED	EXPRESSED
CTSB	11.8219	12.2825	13.2202	14.8218	17.2432	13.7216	EXPRESSED	EXPRESSED
CTSC	15.3737	16.1436	15.1286	12.7535	12.6323	13.4594	EXPRESSED	EXPRESSED
CTSD	58.5507	58.1262	65.3507	68.6392	80.7928	69.9607	EXPRESSED	EXPRESSED
CTSF	1.28797	1.46046	1.40345	2.86236	3.52417	2.52447	EXPRESSED	EXPRESSED
CTSH	18.1945	18.0065	19.5896	18.2622	18.7109	19.6216	EXPRESSED	EXPRESSED
CTSL1	15.2031	17.8444	18.8411	18.1525	20.7266	17.8882	EXPRESSED	EXPRESSED
CTSO	2.60709	2.67275	2.48329	3.75489	3.88894	3.75113	EXPRESSED	EXPRESSED
CTSZ	16.0234	16.6078	17.4476	15.3165	14.4974	13.9819	EXPRESSED	EXPRESSED
CTTN	84.085	93.8377	95.2417	86.4278	88.6745	90.7758	EXPRESSED	EXPRESSED
CTTNBP2NL	2.99394	2.78918	2.70103	2.56751	3.27257	3.04801	EXPRESSED	EXPRESSED
CTU2	4.38262	5.19948	5.56355	3.15849	3.27484	3.40402	EXPRESSED	EXPRESSED
CUEDC1	13.1547	15.7113	16.712	11.2169	11.5357	12.4664	EXPRESSED	EXPRESSED
CUEDC2	18.6363	20.1563	20.3476	19.6891	19.0115	15.2007	EXPRESSED	EXPRESSED
CUL1	33.6864	33.3578	32.4582	24.9954	26.6001	25.8871	EXPRESSED	EXPRESSED
CUL2	16.4165	15.0284	14.3436	11.9548	11.4698	13.0477	EXPRESSED	EXPRESSED
CUL3	17.6863	17.0034	15.6206	12.9262	13.3909	13.8559	EXPRESSED	EXPRESSED
CUL4A	48.5801	50.2106	46.6858	40.1792	43.4029	41.5217	EXPRESSED	EXPRESSED
CUL4B	7.7106	7.50637	7.68179	7.28321	7.19698	7.36353	EXPRESSED	EXPRESSED
CUL5	13.2013	14.0038	12.3153	8.99409	9.43707	10.0143	EXPRESSED	EXPRESSED
CUL7	3.77663	4.6554	4.28187	6.04034	5.99617	5.47932	EXPRESSED	EXPRESSED
CUL9	2.86578	3.24594	3.52953	3.9634	3.82236	3.55607	EXPRESSED	EXPRESSED
CUTC	9.04971	10.3685	10.0712	9.26638	8.52642	9.28032	EXPRESSED	EXPRESSED
CUX1	10.0546	9.82625	9.89826	12.2256	12.5312	11.688	EXPRESSED	EXPRESSED
CWC15	26.0482	24.2884	22.9302	17.6982	16.6269	18.9772	EXPRESSED	EXPRESSED
CWC22	10.7103	9.90029	9.57177	8.71845	8.81258	9.95725	EXPRESSED	EXPRESSED
CWC25	42.8192	46.4082	44.5166	38.6165	41.4108	39.6544	EXPRESSED	EXPRESSED
CWC27	12.4362	12.2709	10.8111	8.2014	9.63287	10.173	EXPRESSED	EXPRESSED
CWF19L1	14.1932	15.8741	14.8842	10.8143	10.1438	9.86812	EXPRESSED	EXPRESSED
CWF19L2	7.42518	6.76713	6.81474	5.32888	4.30334	5.13421	EXPRESSED	EXPRESSED
CX3CL1	2.50238	2.66802	2.84495	3.17645	2.84689	2.39017	EXPRESSED	EXPRESSED
CXADR	10.561	10.4386	10.2732	7.37344	7.39826	7.60744	EXPRESSED	EXPRESSED
CXCL12	2.5393	2.83976	2.9948	4.16694	3.99124	3.74179	EXPRESSED	EXPRESSED
CXCL14	7.86419	6.20568	6.5454	2.66611	4.09793	3.2043	EXPRESSED	EXPRESSED
CXCL17	1.93161	2.73525	2.48445	2.41585	2.37826	2.38452	EXPRESSED	EXPRESSED
CXCR4	3.61983	4.50252	2.88239	3.6072	3.90799	4.63568	EXPRESSED	EXPRESSED
CXCR7	7.34845	7.29233	8.13508	7.6927	5.94508	7.01756	EXPRESSED	EXPRESSED
CXorf23	2.64741	2.15846	1.98393	2.26946	2.44893	2.60998	EXPRESSED	EXPRESSED
CXorf38	4.52013	5.07497	4.63667	4.18101	4.74618	4.4065	EXPRESSED	EXPRESSED
CXorf40A	6.63157	8.14288	6.82245	8.56405	7.30455	7.98208	EXPRESSED	EXPRESSED
CXorf40B	9.80132	10.9715	11.9915	11.0416	12.5312	11.3014	EXPRESSED	EXPRESSED
CXorf56	6.71886	7.87922	7.38639	6.90184	6.60095	6.24757	EXPRESSED	EXPRESSED
CXXC1	6.15466	7.30553	9.10063	6.19237	5.55999	6.28865	EXPRESSED	EXPRESSED
CXXC5	19.5524	19.8898	22.5047	10.9697	14.7912	12.8851	EXPRESSED	EXPRESSED
CYB561	20.3044	21.8674	21.5344	18.268	19.9288	18.9232	EXPRESSED	EXPRESSED
CYB561D2	5.68092	6.28256	6.30652	4.68913	4.29043	4.42953	EXPRESSED	EXPRESSED
CYB5A	61.5105	60.5305	56.5092	41.9717	43.4401	45.0357	EXPRESSED	EXPRESSED
CYB5B	17.0469	15.7381	15.519	10.253	9.93946	9.48176	EXPRESSED	EXPRESSED
CYB5D1	7.80743	8.11542	7.50345	4.92923	5.66191	5.02405	EXPRESSED	EXPRESSED
CYB5D2	2.62326	2.97575	3.45023	5.62772	4.37979	6.06684	EXPRESSED	EXPRESSED
CYB5R1	9.78406	9.89378	11.9026	12.7821	12.7654	12.0271	EXPRESSED	EXPRESSED
CYB5R3	7.42767	6.37002	7.6428	6.81747	7.22511	6.86611	EXPRESSED	EXPRESSED
CYB5R4	11.8319	12.0328	11.8757	7.22764	8.44659	8.82128	EXPRESSED	EXPRESSED
CYB5RL	2.64216	2.87431	2.83713	2.15217	2.22826	2.51028	EXPRESSED	EXPRESSED
CYBA	21.5487	20.0955	23.6297	11.4121	15.254	13.0221	EXPRESSED	EXPRESSED
CYBASC3	10.6545	11.2747	11.9733	8.97738	8.95607	9.54853	EXPRESSED	EXPRESSED
CYC1	105.365	114.461	120.051	77.8108	73.7276	74.949	EXPRESSED	EXPRESSED
CYCS	62.7119	59.8991	53.1093	34.8786	36.0001	37.4472	EXPRESSED	EXPRESSED
CYFIP1	95.4786	100.574	99.0063	87.8174	89.3404	88.9936	EXPRESSED	EXPRESSED
CYFIP2	6.24548	6.61297	6.63085	5.34022	6.10131	5.23517	EXPRESSED	EXPRESSED
CYHR1	11.2317	13.6812	14.4773	11.4226	12.0961	12.0169	EXPRESSED	EXPRESSED
CYLD	3.10689	3.41131	3.25959	3.75996	3.7005	3.94011	EXPRESSED	EXPRESSED
CYP1A1	18.7259	21.6726	22.3212	22.6796	22.8525	22.5336	EXPRESSED	EXPRESSED
CYP1B1	7.15128	6.25354	5.9135	6.02902	6.31131	6.09797	EXPRESSED	EXPRESSED
CYP20A1	3.01423	3.02132	2.82705	2.31947	2.37073	2.62626	EXPRESSED	EXPRESSED
CYP2B7P1	1.3017	1.16397	1.05982	1.64453	1.26043	1.35225	EXPRESSED	EXPRESSED
CYP2J2	8.40285	7.75491	6.48828	5.75759	3.92343	5.51324	EXPRESSED	EXPRESSED
[truncated: 21,616 more rows]

## Sheet: Expressed
Gene_ID	BT474_0hr_1	BT474_0hr_2	BT474_0hr_3	BT474_48hr_1	BT474_48hr_2	BT474_48hr_3	Mean_FPKM_BT474_0hr	STDEV_FPKM_BT474_0hr	Mean_FPKM_BT474_48hr	STDEV_FPKM_BT474_48hr	Fold_Change	p.value
SNAR-A11	2.22918	8.44023	2.03886	0	0	0	4.23609	3.64214	0	0	0	0.181543
PTTG3P	1.73072	1.45506	1.92325	0.464365	0	0.235572	1.70301	0.235322	0.233312	0.232191	0.137	0.0015316
LINC00152	2.21323	1.9318	1.00236	0.463741	0	0.312432	1.7158	0.633675	0.258724	0.23649	0.15079	0.0441611
SNAR-A8	2.22918	8.44023	2.03886	0	0	2.06879	4.23609	3.64214	0.689597	1.19442	0.162791	0.228201
LOC595101	3.30028	2.79713	2.31126	0.741325	0.404357	0.508309	2.80289	0.494535	0.55133	0.172554	0.196701	0.00934326
SNAR-A1	14.2795	40.9537	13.0236	15.6344	0	3.8106	22.7523	15.7754	6.48167	8.15227	0.28488	0.210787
SNAR-A2	14.2795	40.9537	13.0236	15.6344	0	3.8106	22.7523	15.7754	6.48167	8.15227	0.28488	0.210787
HIST1H3J	1.33701	2.79093	1.81674	0.3264	0.781972	0.659125	1.98156	0.740841	0.589166	0.235706	0.297324	0.0713539
LRRC26	3.80564	2.51045	3.81887	0.202653	0.862184	2.0701	3.37832	0.751627	1.04498	0.947048	0.309319	0.031042
SNAR-A14	2.22918	8.44023	2.03886	0	0	4.13758	4.23609	3.64214	1.37919	2.38883	0.325582	0.328598
SNAR-A3	2.22918	8.44023	2.03886	0	0	4.13758	4.23609	3.64214	1.37919	2.38883	0.325582	0.328598
HIST1H2AB	161.847	155.453	146.35	44.5283	47.8453	60.4941	154.55	7.78786	50.9559	8.42517	0.329705	0.000101733
LOC541471	3.23215	3.08065	2.86421	2.30945	0	0.718399	3.059	0.184923	1.00928	1.18188	0.329939	0.0918617
ZNF670-ZNF695	1.81798	3.13384	2.05696	0.500391	0.757789	1.05528	2.33626	0.700984	0.771153	0.277686	0.33008	0.0460603
HPGD	2.19912	2.33586	2.0969	0.805613	0.544498	0.912802	2.21063	0.119895	0.754304	0.189437	0.341217	0.000851893
C14orf80	7.39958	9.13762	8.85397	2.06983	3.137	3.46706	8.46372	0.932424	2.8913	0.730302	0.34161	0.00156042
HIST2H3D	79.7047	86.2422	98.5715	24.7861	36.1889	30.6595	88.1728	9.58042	30.5448	5.70226	0.34642	0.00210529
C18orf56	1.44211	1.17578	1.09084	0.611854	0.370619	0.311668	1.23624	0.183274	0.43138	0.15905	0.348945	0.00483088
C4orf48	4.1595	5.90344	6.24068	0.758434	2.71632	2.2912	5.43454	1.11702	1.92198	1.02984	0.353661	0.0162801
ZNF724P	7.71109	7.11879	6.92002	2.2972	2.15015	3.36262	7.24997	0.411526	2.60332	0.661668	0.359081	0.00118575
ODC1	29.3729	29.7234	29.2533	9.31022	12.261	10.297	29.4499	0.244318	10.6227	1.50212	0.360706	0.00168464
CDKN2D	3.85665	3.8413	3.95473	1.27734	1.03478	1.95527	3.88423	0.0615382	1.42246	0.477096	0.366215	0.0112748
HIST1H1D	393.957	385.544	372.698	146.232	130.621	150.919	384.066	10.7063	142.591	10.6276	0.371266	1.00717e-05
C12orf75	2.33177	2.91309	2.42111	0.870158	0.741111	1.24534	2.55532	0.313039	0.952203	0.261936	0.372635	0.00272406
H19	1.73248	1.78372	1.62355	0.538336	0.776031	0.601541	1.71325	0.0817982	0.638636	0.123113	0.372763	0.00050393
HIST2H4B	388.042	407.043	447.887	158.114	143.834	174.11	414.324	30.5797	158.686	15.1461	0.383	0.00111971
HIST2H4A	388.645	407.535	448.132	158.988	144.355	174.549	414.771	30.3964	159.297	15.0994	0.384061	0.00109543
SNORA14B	301.428	319.666	311.09	104.898	134.892	120.036	310.728	9.12439	119.942	14.9972	0.386003	0.000178632
CENPA	22.251	19.8113	19.0134	7.85764	7.24789	8.64512	20.3586	1.68675	7.91688	0.700496	0.388872	0.0022275
HIST1H2AL	287.177	284.152	294.354	102.081	108.991	126.333	288.561	5.23992	112.468	12.4943	0.389756	0.000391405
HIST1H2BE	351.476	341.219	365.97	138.184	136.894	139.543	352.888	12.4358	138.207	1.32465	0.391645	0.000997541
UBE2S	19.0227	18.4107	24.8035	6.19631	8.77856	9.40072	20.7456	3.52751	8.1252	1.69918	0.391658	0.0126317
SKA1	12.8913	11.9738	10.8897	4.46395	4.67804	4.86656	11.9183	1.00195	4.66952	0.20144	0.391795	0.0048744
ZNF833P	1.48864	1.67887	1.86482	0.685327	0.765862	0.526257	1.67744	0.188094	0.659149	0.121929	0.392948	0.00260665
CDKN3	60.7027	52.7339	50.0354	21.479	21.0903	21.8931	54.4907	5.54639	21.4875	0.401467	0.394333	0.00900692
HIST1H2BB	111.834	113.31	105.729	48.1291	34.6501	48.0724	110.291	4.01915	43.6172	7.76579	0.395474	0.000938467
HIST1H3G	362.053	420.265	423.212	146.653	153.699	178.334	401.843	34.4909	159.562	16.6344	0.397075	0.00194391
SLC16A6	3.62406	4.14171	3.7067	1.74982	1.57662	1.23536	3.82416	0.278096	1.5206	0.261765	0.39763	0.000483389
VEPH1	4.04839	4.38033	3.79926	1.52718	1.29185	2.05096	4.07599	0.291517	1.62333	0.388582	0.398266	0.00131585
AREG	11.2362	11.1992	10.1113	4.21644	4.76588	3.98821	10.8489	0.639048	4.32351	0.399738	0.398521	0.000341397
HIST2H3C	268.142	287.68	336.078	88.802	129.979	136.976	297.3	34.9748	118.586	26.0296	0.398875	0.00278814
HIST2H3A	267.938	288.124	337.16	89.1015	129.979	137.279	297.741	35.5989	118.787	25.9658	0.39896	0.00298534
HIST1H3H	414.822	438.981	469.649	161.125	164.359	204.475	441.151	27.4778	176.653	24.1488	0.400437	0.000257331
CEP55	26.1139	24.8234	23.1441	9.68198	9.41748	10.5771	24.6938	1.48914	9.89219	0.607717	0.400594	0.00105013
CTXN1	1.14759	1.45459	2.38839	0.570639	0.462622	0.971829	1.66352	0.646248	0.668363	0.268301	0.401776	0.101122
NUF2	35.1945	35.1966	30.5572	12.4978	13.1907	14.887	33.6494	2.67795	13.5252	1.22922	0.401943	0.00176853
HIST1H4B	724.34	848.968	830.74	344.716	274.527	355.03	801.349	67.3119	324.758	43.8056	0.405264	0.0010639
TNFRSF12A	41.9699	42.8468	41.9082	17.7843	16.777	16.9226	42.2416	0.524997	17.1613	0.544423	0.406265	5.58872e-07
MT1X	5.24147	4.76213	6.41346	2.54012	2.01586	2.12669	5.47235	0.849531	2.22756	0.276302	0.407056	0.0149386
HIST1H3B	763.272	824.775	818.625	305.641	333.317	350.13	802.224	33.8733	329.696	22.4644	0.410977	0.000101089
HIST1H2AJ	425.989	414.496	428.995	165.379	175.14	182.865	423.16	7.6523	174.461	8.76273	0.412282	3.80601e-06
HIST2H2BF	188.424	180.834	186.075	73.6166	75.9759	80.3097	185.111	3.88574	76.6341	3.39474	0.41399	4.05895e-06
GPRC5A	1.43461	1.82678	1.44412	0.586228	0.763224	0.600777	1.5685	0.223725	0.650076	0.0982584	0.414456	0.00962532
PTTG1	73.738	74.4228	74.7586	30.6551	29.5024	32.5187	74.3065	0.52015	30.8921	1.52205	0.415739	0.00010838
HMGN5	1.64311	1.6777	1.3088	0.748429	0.586693	0.602194	1.5432	0.203735	0.645772	0.0892408	0.418462	0.00802688
HIST1H2BL	355.328	349.657	360.787	147.175	140.873	158.023	355.257	5.56534	148.69	8.67484	0.418543	1.8199e-05
HIST1H3C	494.205	525.827	556.875	213.284	203.705	243.108	525.636	31.3354	220.032	20.55	0.418602	0.000355143
IER5L	9.71741	9.31106	11.0721	2.80424	4.93205	4.90187	10.0335	0.922096	4.21272	1.21987	0.419864	0.00351542
HIST1H3A	116.531	116.307	122.13	46.3345	48.6361	55.2321	118.323	3.29915	50.0676	4.61829	0.423144	6.69338e-05
HIST3H2A	16.8627	18.706	18.9017	4.01916	10.0104	9.0607	18.1568	1.12499	7.69675	3.22009	0.423905	0.0207372
ZNF787	9.67372	9.5137	11.3221	3.26865	4.38265	5.32354	10.1698	1.00109	4.32495	1.02866	0.425272	0.00213698
SNORA76	247.404	313.092	259.697	131.724	108.572	108.885	273.398	34.9215	116.394	13.2774	0.42573	0.00887437
HIST1H4D	710.113	838.243	751.235	336.485	328.002	315.402	766.53	65.4201	326.63	10.6083	0.426114	0.00620169
HIST1H2BH	580.267	599.125	573.317	263.56	232.431	251.88	584.236	13.354	249.29	15.7252	0.426694	1.19959e-05
FADS1	10.8614	10.4746	10.3711	4.34785	4.69311	4.53511	10.569	0.258431	4.52536	0.172837	0.428171	1.63728e-05
HIST1H1B	534.479	526.67	528.024	217.761	222.199	241.806	529.724	4.17295	227.255	12.7951	0.429007	0.000190877
CENPE	11.6704	11.114	9.62343	4.43509	4.23465	5.25466	10.8026	1.05842	4.64147	0.540415	0.429662	0.003007
HIST2H2BA	2.94113	1.72764	2.22137	0.878527	1.05465	1.03667	2.29671	0.610243	0.989949	0.0969122	0.431029	0.0622738
HIST1H2AM	463.616	472.198	474.748	180.686	194.488	234.164	470.187	5.83202	203.113	27.7626	0.431982	0.00257559
CDC20	37.1729	38.4599	40.492	17.0995	18.2521	14.87	38.7083	1.67343	16.7405	1.71939	0.43248	9.28628e-05
CCNA2	36.9061	38.1907	33.4968	14.8034	14.8156	17.4035	36.1979	2.42577	15.6742	1.49766	0.433014	0.000654564
SNORA78	115.707	106.426	119.055	21.3129	57.6595	68.9367	113.729	6.54265	49.303	24.8873	0.433512	0.0389182
CENPW	41.5292	43.7858	45.2293	18.5483	20.2184	17.8394	43.5148	1.86488	18.8687	1.22143	0.433616	0.00012625
TRIP13	31.9091	34.6303	33.6897	14.5675	13.3891	15.5272	33.4097	1.38204	14.4946	1.07091	0.433844	7.41518e-05
HIST1H2BI	239.781	241.182	239.202	105.053	91.9706	115.603	240.055	1.01804	104.209	11.8388	0.434104	0.00237132
SLITRK6	27.892	30.0731	26.4156	12.5879	11.7967	12.332	28.1269	1.84003	12.2389	0.403738	0.43513	0.00316495
ACAT2	31.6015	29.0853	29.0456	13.851	11.5347	13.7046	29.9108	1.46432	13.0301	1.29712	0.435632	0.000128252
TM4SF1	31.3899	33.2091	32.6047	13.3773	14.2067	14.8113	32.4012	0.92651	14.1318	0.719931	0.436149	1.87899e-05
CDK1	103.305	110.833	96.4701	46.8953	44.2692	44.4934	103.536	7.18424	45.2193	1.45578	0.436749	0.00379352
HIST1H3D	199.375	211.517	233.724	84.5356	97.2495	100.026	214.872	17.4185	93.937	8.25939	0.437177	0.00207364
AJUBA	7.07193	8.29699	8.36705	3.26582	2.77385	4.345	7.91199	0.728356	3.46156	0.803656	0.437508	0.00214685
ANXA1	36.5956	37.1454	32.4123	14.2308	14.7919	17.4505	35.3844	2.58858	15.4911	1.71995	0.437793	0.000777752
SRGAP2C	3.30763	3.79361	3.14873	1.46145	1.49763	1.53338	3.41666	0.33598	1.49749	0.0359652	0.43829	0.00943785
HJURP	18.0685	19.4273	19.3081	7.69758	8.59723	8.6358	18.9346	0.752458	8.3102	0.530898	0.438889	8.14417e-05
DEPDC1	17.8185	18.3044	16.7489	7.8135	7.26091	8.1718	17.6239	0.795793	7.74874	0.458885	0.439671	0.000227589
CDC25A	9.26603	10.4097	8.41532	4.18365	4.05354	4.12225	9.36368	1.00077	4.11981	0.0650892	0.439978	0.0116602
PDSS1	10.8197	10.8754	9.92908	4.35751	4.73688	4.82642	10.5414	0.53101	4.64027	0.248936	0.440195	0.000566205
ZNF579	2.02833	1.84191	1.93629	0.889843	0.702158	0.964902	1.93551	0.0932124	0.852301	0.135335	0.44035	0.000634762
HIST1H2AD	354.076	343.288	329.484	129.943	156.151	166.646	342.283	12.3268	150.913	18.9038	0.440903	0.000317061
HIST2H2AC	305.405	312.55	281.716	119.571	132.003	145.916	299.89	16.1398	132.497	13.1794	0.441817	0.000197196
ARHGEF39	1.90856	2.29943	2.38627	0.759263	1.14132	1.01805	2.19809	0.254469	0.972878	0.194993	0.442602	0.00339273
HIST1H4A	283.206	343.217	327.234	140.343	143.369	139.095	317.886	31.0785	140.936	2.19777	0.443353	0.00984679
SERPINI1	2.563	3.06723	2.50356	1.31436	1.09635	1.20427	2.71126	0.309705	1.20499	0.109007	0.44444	0.00790625
SNORA11B	33.0591	38.7004	14.8818	21.3129	0	17.2342	28.8804	12.447	12.849	11.3129	0.444904	0.174759
IFRD1	41.2557	44.7311	40.9327	18.6636	18.2618	19.5851	42.3065	2.10597	18.8368	0.678445	0.445247	0.00119431
HIST1H2BO	368.134	382.791	369.087	157.804	159.092	182.766	373.337	8.20097	166.554	14.0548	0.446122	0.000127365
HIST1H4C	847.825	849.611	845.032	400.982	368.883	364.54	847.489	2.30788	378.135	19.9049	0.446183	0.000515432
COMTD1	7.4719	8.49609	9.11139	3.34151	4.05459	3.80183	8.35979	0.8282	3.73264	0.36154	0.446499	0.00429857
HIST1H2BJ	293.354	319.96	323.383	139.06	129.025	150.88	312.232	16.4385	139.655	10.9396	0.447279	0.000266668
CHTF18	4.77876	6.26152	7.06964	2.11805	2.54191	3.44044	6.03664	1.16188	2.70013	0.675244	0.447291	0.0201126
HSPA4L	1.44421	1.27405	1.41466	0.74414	0.41299	0.69347	1.37764	0.0909201	0.616867	0.178371	0.447771	0.00733452
HIST1H3F	418.616	453.326	466.543	191.533	195.163	213.445	446.162	24.7537	200.047	11.7441	0.448373	0.000752884
HMMR	26.5411	25.6378	22.9407	11.0241	10.9719	11.7124	25.0399	1.8732	11.2361	0.413284	0.44873	0.00445089
CHN1	4.50559	4.5079	4.45532	1.60185	2.11739	2.32495	4.4896	0.0297127	2.01473	0.372321	0.448755	0.00717122
RAB32	4.85531	5.03717	4.66818	2.01106	1.95576	2.56797	4.85355	0.184501	2.17826	0.338627	0.448798	0.00107298
UPP1	1.21647	1.29762	1.32663	0.584654	0.474917	0.664859	1.28024	0.0570995	0.57481	0.0953529	0.448986	0.0010783
CORO1A	2.68117	2.20128	2.29842	1.33299	0.657479	1.2344	2.39362	0.253715	1.07496	0.364891	0.449092	0.00920659
ORC6	22.5502	26.4205	23.5293	10.5515	10.8473	11.175	24.1667	2.01233	10.8579	0.311886	0.449294	0.00650751
HIST3H2BB	49.7917	40.882	48.7206	17.7488	19.5239	25.4102	46.4648	4.86439	20.8943	4.01033	0.449681	0.00246913
SERPINB8	1.70738	1.13479	1.44318	0.458322	0.802767	0.66823	1.42845	0.286579	0.643106	0.173591	0.450213	0.0225303
RPL19P12	2.38356	2.31524	1.88244	0.861132	0.784748	1.31904	2.19375	0.271755	0.988307	0.288959	0.450511	0.00630485
HIST1H4J	570.279	642.388	674.357	284.317	279.249	289.425	629.008	53.3135	284.33	5.08801	0.45203	0.00745651
HIST1H4K	618.744	704.749	754.15	314.154	301.346	325.563	692.548	68.5226	313.688	12.1152	0.452947	0.00906727
H3F3C	3.80498	4.04956	4.50482	1.75249	1.70249	2.14648	4.11979	0.355166	1.86715	0.243192	0.453216	0.00142789
CCNB1	74.6309	83.0475	73.4162	36.1875	32.922	35.7727	77.0315	5.24526	34.9607	1.77773	0.45385	0.00245664
E2F8	2.04293	1.86129	1.94855	0.797763	1.01275	0.847965	1.95092	0.0908433	0.886159	0.112468	0.454226	0.00028042
METRN	5.43572	5.49646	6.36404	1.34961	2.73224	3.78904	5.76541	0.51932	2.62363	1.22334	0.455064	0.0321757
PSRC1	6.53124	7.61119	7.09256	2.75871	3.2396	3.67786	7.07833	0.540116	3.22539	0.45974	0.455671	0.000801783
LOC642846	1.66254	2.71245	2.351	0.714182	0.968324	1.39351	2.242	0.533375	1.02534	0.343234	0.457333	0.0371523
HIST1H4H	801.067	885.369	948.559	435.965	376.092	393.817	878.332	73.9974	401.958	30.7555	0.457638	0.00317969
KNSTRN	30.9025	32.1402	29.0618	12.7584	14.9061	14.6028	30.7015	1.54901	14.0891	1.16236	0.458906	0.000192938
HIST2H2AB	149.501	140.608	164.283	71.2447	59.3526	78.7026	151.464	11.9589	69.7666	9.75931	0.460615	0.000944036
GLRX2	15.272	12.8439	11.7617	6.71998	6.63097	5.03824	13.2925	1.79764	6.12973	0.946305	0.461141	0.00857595
KIF4A	11.2808	11.0509	10.752	5.12745	5.03526	5.1013	11.0279	0.265149	5.088	0.0475116	0.461376	0.000467823
HIST1H2BF	247.289	230.193	241.837	104.659	117.435	109.996	239.773	8.73289	110.697	6.41675	0.461673	6.23402e-05
SCD	23.3119	22.1548	21.792	9.93514	10.7846	10.3343	22.4196	0.793788	10.3513	0.424986	0.46171	0.000153289
CCDC34	12.6515	13.5811	11.1734	6.08028	5.15069	6.07002	12.4687	1.21422	5.767	0.533762	0.462519	0.00439644
ANLN	61.9948	63.9348	60.1599	28.2903	28.8483	28.9584	62.0298	1.88769	28.699	0.3582	0.462664	0.000746856
OIP5	10.4903	10.0126	9.31512	4.97161	4.14843	4.68113	9.93934	0.591005	4.60039	0.417487	0.462847	0.000397307
HIST1H1C	745.841	767.139	736.334	361.864	316.72	363.442	749.771	15.7741	347.342	26.5312	0.463264	0.000108398
C11orf82	9.90831	8.66996	8.33553	4.05003	4.49288	3.93044	8.97127	0.828552	4.15778	0.296298	0.463456	0.00504447
LRR1	22.4311	25.7274	21.1097	9.53472	11.8576	10.7153	23.0894	2.37819	10.7025	1.16149	0.463526	0.00442286
AUNIP	10.8428	11.7953	11.0397	5.19656	4.85304	5.57576	11.2259	0.502818	5.20845	0.361507	0.463966	0.000140737
HES6	3.42796	4.6076	3.85619	1.83017	1.90863	1.78181	3.96392	0.597153	1.8402	0.0640026	0.464239	0.0242684
MAD2L1	47.0448	50.97	43.8958	20.3182	21.6755	23.9299	47.3035	3.54419	21.9745	1.82432	0.464543	0.00163007
CDCA3	15.9489	18.647	18.2264	8.51347	7.44479	8.58935	17.6074	1.45165	8.18254	0.640033	0.464721	0.00283084
KIF20A	28.3687	30.2697	29.4122	14.6002	11.5109	14.8542	29.3502	0.952015	13.6551	1.86127	0.465247	0.00101645
KIF23	19.8421	21.5572	21.426	10.0062	9.68684	9.57588	20.9418	0.954596	9.75631	0.223412	0.465878	0.00154323
DLGAP5	28.1937	28.3063	25.4055	12.957	12.8937	12.3097	27.3018	1.64324	12.7201	0.356852	0.465908	0.00300277
NCAPG	23.0059	23.4219	21.8781	9.7637	10.4176	11.6483	22.7686	0.798781	10.6099	0.956898	0.465986	8.95104e-05
MAGOHB	12.3509	13.574	12.735	5.8007	6.20259	6.05796	12.8866	0.62549	6.02042	0.203558	0.467183	0.00121965
BIRC5	26.8748	28.122	25.6168	12.2934	12.7744	12.6084	26.8712	1.2526	12.5587	0.244316	0.467368	0.00186295
SBDSP1	73.9097	67.5821	65.3641	32.8271	33.8175	30.1529	68.952	4.43444	32.2658	1.89568	0.467947	0.00155983
FAM46B	3.77376	3.30592	3.79564	2.04181	1.44811	1.60515	3.62511	0.27664	1.69836	0.307629	0.468498	0.00134454
LYAR	19.1291	16.2028	16.824	7.65121	7.75887	9.05344	17.3853	1.54179	8.15451	0.780358	0.469046	0.0028135
HYLS1	6.5065	6.76552	6.99335	3.24247	2.94466	3.31864	6.75512	0.243591	3.16859	0.197633	0.469065	5.24758e-05
HIST1H2BC	440.554	453.463	456.264	197.07	222.905	213.894	450.094	8.37946	211.29	13.1129	0.469435	4.59087e-05
MIF	243.869	235.853	261.967	78.0242	137.028	133.55	247.23	13.3774	116.201	33.1076	0.470011	0.0114902
ANKRD32	4.77326	4.36379	4.04252	1.84341	2.46258	1.89017	4.39319	0.366256	2.06539	0.344773	0.470134	0.00133436
CBLN2	1.36067	1.46349	1.12874	0.615492	0.657363	0.591363	1.31763	0.171475	0.621406	0.0333951	0.471608	0.0167378
SQLE	17.8011	17.7524	15.1228	7.28701	7.96493	8.68797	16.8921	1.53245	7.97997	0.700601	0.472408	0.00360133
CDCA2	16.1824	16.5903	15.0284	7.00446	7.47182	8.10611	15.9337	0.810106	7.52746	0.552929	0.472424	0.000261826
AURKA	191.573	203.278	190.534	97.1934	91.139	88.764	195.128	7.07691	92.3655	4.34648	0.473358	0.000112221
UBE2C	103.84	115.951	117.102	51.683	54.181	53.6829	112.298	7.34713	53.1823	1.3221	0.473583	0.00409568
MDM1	4.25535	4.55369	3.70739	2.20202	1.75355	1.97761	4.17214	0.429242	1.97773	0.224235	0.474031	0.0042274
RDX	1.77424	1.91736	1.68626	0.826366	0.764252	0.960175	1.79262	0.116641	0.850264	0.100124	0.474314	0.000501235
GTSE1	6.50244	6.91822	7.21045	2.6724	3.93681	3.17749	6.87704	0.355797	3.26223	0.63645	0.474366	0.00278665
TP63	1.17323	1.07986	1.22491	0.541953	0.484024	0.624261	1.15933	0.0735168	0.550079	0.0704708	0.474479	0.000494131
BOLA3	34.0753	32.1961	28.835	16.3519	15.9532	12.8656	31.7021	2.65484	15.0569	1.90816	0.474949	0.00140205
NPR3	24.8541	25.5339	22.5801	11.665	11.7963	11.2511	24.3227	1.54694	11.5708	0.284545	0.47572	0.00385334
TMEM38B	14.4059	13.1354	11.754	6.03317	6.11442	6.63185	13.0984	1.32634	6.25981	0.324744	0.477906	0.00912199
HMX1	2.58954	2.13126	2.10857	0.907839	1.18027	1.17715	2.27646	0.271375	1.08842	0.156395	0.47812	0.00587908
POLQ	9.17298	10.1966	9.96122	4.42199	4.69739	4.91418	9.77693	0.536116	4.67785	0.246676	0.478458	0.000915494
CCNB2	48.6217	51.385	44.4965	23.6221	22.412	23.1185	48.1677	3.46662	23.0509	0.607878	0.478554	0.00516188
MLF1IP	73.9628	72.6483	65.2013	34.7113	31.4385	35.2782	70.6041	4.72493	33.8093	2.07268	0.478858	0.00174819
ARHGAP11A	14.1623	13.5328	14.1258	6.44749	7.03525	6.55276	13.9403	0.353377	6.6785	0.313406	0.479079	1.3385e-05
C9orf142	22.8071	26.6462	25.4184	13.2344	11.6546	11.0271	24.9572	1.96066	11.972	1.13737	0.479702	0.00162772
KIAA1524	10.1182	9.99684	9.8795	4.76818	4.76021	4.87681	9.99818	0.119356	4.80173	0.0651403	0.480261	5.57837e-06
HIST1H2BM	180.073	174.439	182.436	85.1392	88.7605	83.9801	178.983	4.10848	85.9599	2.49364	0.48027	2.71131e-05
CENPF	51.3983	51.0695	47.6989	23.3188	24.0056	24.8077	50.0556	2.04754	24.044	0.745194	0.480347	0.000702598
CASC5	9.05988	8.84318	8.5908	3.95166	4.44224	4.33791	8.83129	0.234766	4.24394	0.258438	0.480557	2.3797e-05
CHAC2	5.77061	5.72121	5.29017	2.72853	2.74617	2.59596	5.594	0.264278	2.69022	0.0821067	0.480912	0.00130193
CENPL	20.4681	21.0413	19.9599	8.99267	11.0492	9.57279	20.4898	0.541025	9.87155	1.06032	0.48178	0.000616485
FAM108A1	7.32846	6.52681	8.20716	2.23091	4.73443	3.67274	7.35414	0.840469	3.54603	1.25656	0.482181	0.0161845
CADM1	3.21625	3.2767	3.11293	1.48925	1.71023	1.43429	3.20196	0.0828149	1.54459	0.146057	0.482389	0.000317106
MICALCL	3.07853	2.74588	2.44702	1.05765	1.51376	1.42048	2.75714	0.315906	1.33063	0.240964	0.482612	0.0042469
RAD51AP1	17.0549	17.6959	16.4217	9.12089	7.28798	8.2916	17.0575	0.637104	8.23349	0.917836	0.48269	0.00032991
XRCC3	7.30811	8.09474	9.70258	3.7296	4.26548	4.12518	8.36848	1.22048	4.04009	0.277889	0.482774	0.0210952
CXCL14	7.86419	6.20568	6.5454	2.66611	4.09793	3.2043	6.87176	0.876097	3.32278	0.723226	0.483542	0.00624789
C16orf59	4.47544	6.6288	6.68461	2.89721	2.78807	2.9275	5.92962	1.25966	2.87093	0.0733368	0.484167	0.0517049
PARPBP	7.28035	7.80485	7.99459	3.3849	4.00041	3.80164	7.69326	0.369964	3.72898	0.314122	0.484708	0.000170575
PBK	38.5434	42.1986	36.956	19.0088	17.0062	21.0761	39.2327	2.68841	19.0304	2.03504	0.485064	0.000697115
KREMEN2	1.14769	1.90901	2.26491	0.926454	0.704593	0.950994	1.77387	0.570738	0.86068	0.135731	0.485199	0.102158
COQ2	6.12035	5.69438	6.12353	3.19095	1.81373	3.70002	5.97942	0.246857	2.90157	0.975874	0.485259	0.0260138
AMTN	1.34722	1.32687	1.50882	0.375928	0.760413	0.894911	1.3943	0.0996949	0.677084	0.269339	0.485607	0.0317727
CTU1	1.6231	1.5668	2.08518	0.701735	0.921486	0.939698	1.75836	0.284431	0.854306	0.132444	0.485854	0.0177761
NUDT15	12.1265	11.7358	10.2579	5.30513	5.64212	5.66301	11.3734	0.985605	5.53675	0.200863	0.486816	0.00742619
NEK2	17.8028	19.1416	17.9397	8.88402	9.17785	8.65735	18.2947	0.736624	8.90641	0.260971	0.48683	0.000733762
C2CD4A	1.35651	1.35104	1.20007	0.640504	0.703921	0.558146	1.30254	0.0887838	0.63419	0.0730923	0.486887	0.000656349
NEIL3	7.18694	6.99667	6.25967	3.32934	3.60391	3.02629	6.81443	0.489762	3.31985	0.288927	0.487179	0.00124661
DPYSL3	2.49143	2.56734	2.84067	1.09845	1.31788	1.44116	2.63315	0.183685	1.28583	0.173588	0.488324	0.000776189
SNAR-A10	2.22918	8.44023	2.03886	0	0	6.20637	4.23609	3.64214	2.06879	3.58325	0.488373	0.503271
FAM195A	19.6254	20.413	20.6518	9.63155	8.63191	11.3845	20.2301	0.537097	9.88265	1.39337	0.488513	0.00246959
DEPDC1B	6.48437	7.39587	6.54772	3.79255	3.32882	2.87895	6.80932	0.508954	3.33344	0.456818	0.489541	0.000967875
HIST1H1E	498.739	513.378	523.638	230.699	245.811	275.386	511.918	12.5135	250.632	22.7302	0.489594	0.000331362
CENPN	16.7297	18.2079	17.4345	7.8358	8.98538	8.83077	17.4574	0.739365	8.55065	0.623886	0.489802	0.0001091
CEP78	9.25118	8.45405	7.91646	4.32508	3.51711	4.72209	8.54056	0.671553	4.18809	0.614059	0.490377	0.00119923
MYBL2	15.5763	16.9208	17.8983	7.14654	9.19908	8.3783	16.7985	1.16582	8.24131	1.0331	0.490599	0.000729833
BMI1	12.656	13.1095	11.8609	4.12968	5.63761	8.69601	12.5421	0.63204	6.15443	2.32662	0.490701	0.0340165
EXOSC8	19.077	20.0878	17.3429	9.56433	8.2701	9.9075	18.8359	1.38824	9.24731	0.863508	0.490941	0.0012515
MZT2A	40.6734	44.1642	47.5913	15.8691	24.3508	24.9167	44.143	3.459	21.7122	5.06818	0.491861	0.0048045
SPDL1	16.7539	17.3408	15.8904	8.64063	7.13195	8.81794	16.6617	0.729583	8.19684	0.926473	0.491957	0.000327239
HIST1H2BD	913.634	867.263	840.941	393.064	439.46	457.365	873.946	36.8044	429.963	33.1858	0.491979	0.000108036
MMD	6.62796	5.89579	5.75323	3.17983	2.70394	3.11126	6.09233	0.469317	2.99834	0.257256	0.492151	0.00183538
DCK	16.5955	16.8122	15.4056	7.71964	8.68511	7.62319	16.2711	0.757336	8.00931	0.587241	0.492242	0.000172387
HIST1H2AG	597.356	593.521	557.339	254.496	287.535	318.721	582.739	22.0802	286.917	32.117	0.49236	0.000390696
TMEM48	18.3266	17.8199	16.6275	8.86797	8.42229	8.70106	17.5913	0.872306	8.66377	0.225167	0.492502	0.00190671
GGH	32.6619	35.5079	33.9023	16.0386	17.7019	16.5639	34.024	1.4269	16.7681	0.85025	0.492832	0.000224152
BUB1B	29.0514	30.1397	29.0496	14.2373	13.5116	15.7471	29.4136	0.628851	14.4987	1.14044	0.492924	0.000221361
COQ3	10.055	11.2007	9.95084	5.4113	4.73339	5.23847	10.4022	0.693497	5.12772	0.352264	0.492947	0.00139586
HIST1H2AE	412.506	420.452	417.07	227.329	181.11	209.451	416.676	3.98763	205.963	23.306	0.494301	0.00327319
KIF18A	15.9556	14.2152	13.6823	7.48497	7.17601	7.02056	14.6177	1.1889	7.22718	0.236396	0.494413	0.00677177
SPAG5	38.2	42.1507	42.8297	20.5288	19.9918	20.4506	41.0601	2.50011	20.3237	0.29011	0.494975	0.00437604
RNASEH2A	67.4477	69.1611	69.2263	34.9312	32.1751	34.7817	68.6117	1.00858	33.9627	1.54988	0.494998	2.13101e-05
BORA	8.29634	8.26215	7.47293	3.8234	3.58569	4.49545	8.01047	0.46584	3.96818	0.471844	0.495374	0.000455449
PPP1R16A	5.1483	7.08758	8.81647	2.93377	3.72994	3.76888	7.01745	1.83509	3.47753	0.471312	0.495555	0.0709609
FBXO5	19.1828	17.1633	15.0204	7.50213	8.99305	8.98343	17.1222	2.0815	8.49287	0.858019	0.496016	0.010022
MCM10	16.4437	17.1871	16.3752	8.46646	8.32293	8.01786	16.6687	0.450281	8.26908	0.229096	0.496085	9.88819e-05
KIF15	7.53732	7.97376	7.33305	3.87058	4.00076	3.48535	7.61471	0.327291	3.78556	0.268016	0.497138	0.000124577
SNORA28	71.0907	104.199	64.1602	22.8756	41.0525	55.2728	79.8166	21.3982	39.7336	16.2388	0.497811	0.0654229
BOP1	12.9551	14.1395	15.5571	6.50664	7.93923	6.80469	14.2172	1.30274	7.08352	0.755902	0.498235	0.0029395
COL9A2	3.07469	3.54543	3.5304	2.00807	1.15337	1.89648	3.38351	0.267549	1.68597	0.46461	0.498292	0.0100916
H2AFX	33.836	34.6086	38.9736	14.2891	20.9709	18.2908	35.8061	2.77023	17.8503	3.36261	0.498526	0.00233212
DSCC1	15.7979	15.6822	14.9233	6.30509	8.0854	8.75524	15.4678	0.475086	7.71524	1.26632	0.498794	0.00417798
CENPI	6.36876	5.98772	5.67309	2.88793	2.58945	3.51928	6.00986	0.348363	2.99889	0.474742	0.498995	0.00131873
MZT1	18.7682	20.3803	17.4009	8.9167	9.96663	9.3735	18.8498	1.49138	9.41894	0.526438	0.499684	0.0041625
HIST1H2AC	355.681	364.197	392.655	179.563	179.581	196.849	370.844	19.3626	185.331	9.97488	0.499754	0.000685814
KIF14	4.84191	5.18748	4.85503	2.4705	2.2305	2.73996	4.96147	0.195837	2.48032	0.254872	0.499916	0.000265949
MPND	1.59353	1.90763	1.49286	0.927666	0.853975	0.717408	1.66467	0.216344	0.833016	0.106684	0.500408	0.0101578
GPSM2	19.4459	18.6671	16.5782	8.95119	8.71494	9.75614	18.2304	1.48289	9.14076	0.545872	0.501402	0.00426723
MELK	21.1136	21.7546	22.1801	10.254	11.181	11.2087	21.6828	0.536866	10.8812	0.543377	0.501838	1.65101e-05
SURF2	13.3395	15.3411	16.8242	6.2715	8.55511	8.02545	15.1683	1.74877	7.61735	1.19525	0.50219	0.0052059
TONSL	7.66009	9.63225	10.3808	3.86646	5.46198	4.57273	9.22438	1.40547	4.63372	0.799507	0.502334	0.0141211
TUBB6	2.29208	2.46635	2.66133	1.39648	0.773518	1.55925	2.47325	0.184722	1.24308	0.414719	0.50261	0.0219179
KITLG	15.5581	14.6117	13.2781	6.70957	7.52737	7.60346	14.4826	1.14547	7.28013	0.495585	0.50268	0.00317973
STIL	9.21543	9.67014	8.84162	4.2686	4.7801	4.90083	9.2424	0.414918	4.64984	0.335639	0.503099	0.000155419
KIF2C	23.3539	24.0549	24.8272	13.0691	11.3504	11.9275	24.0787	0.736937	12.1157	0.874664	0.50317	6.70128e-05
SASS6	9.52888	8.71973	8.07891	4.60361	4.4365	4.21529	8.77584	0.726612	4.41847	0.194787	0.503481	0.00614944
FAM64A	12.937	15.1402	16.7805	7.22634	8.02017	7.3438	14.9526	1.92861	7.5301	0.428454	0.503599	0.01791
FAM216A	2.27209	1.37425	1.21947	0.771404	1.12702	0.552288	1.62194	0.568343	0.816904	0.290055	0.50366	0.117507
PKMYT1	7.17023	9.5835	10.0993	4.23353	4.7149	4.57933	8.95101	1.56362	4.50925	0.248218	0.50377	0.0360962
PRR11	54.6464	54.9361	50.9053	26.0313	28.3951	26.4605	53.4959	2.24823	26.9623	1.25926	0.504007	0.000290502
DOHH	3.68331	3.57801	3.86763	1.61922	2.32702	1.66706	3.70965	0.146596	1.8711	0.395562	0.504387	0.00838914
HIST2H2AA3	303.947	314.536	333.22	146.68	161.325	172.589	317.234	14.8219	160.198	12.9912	0.504983	0.000177605
MESDC1	2.67049	2.63598	2.80676	1.34616	1.11037	1.6408	2.70441	0.0903016	1.36578	0.265759	0.505018	0.00751966
HIST2H2AA4	303.474	314.536	332.988	146.82	160.656	173.293	316.999	14.9104	160.256	13.241	0.505542	0.000183566
CDKN1A	5.86892	4.90936	5.52395	2.48615	2.88537	2.87883	5.43408	0.486052	2.75012	0.228625	0.506087	0.00397493
ARHGAP19	3.06676	3.29227	2.6083	1.34545	1.82296	1.37859	2.98911	0.348534	1.51567	0.266639	0.507063	0.00532897
KIF20B	12.4315	11.4864	10.1484	5.45199	6.12008	5.70201	11.3554	1.14717	5.75803	0.337549	0.507072	0.00914944
CKS2	135.823	137.422	123.897	67.5501	69.0778	64.8067	132.381	7.39044	67.1449	2.16419	0.507211	0.00234326
NDC80	38.3743	38.1861	35.1532	17.866	19.0482	19.7681	37.2379	1.80782	18.8941	0.960368	0.507389	0.000534436
ZNF682	1.31288	1.68806	1.14427	0.724983	0.885147	0.495434	1.38174	0.278357	0.701855	0.195883	0.507951	0.0306661
CCDC150	1.48303	2.19909	1.93672	1.01482	0.911324	0.933399	1.87295	0.362265	0.953181	0.0545101	0.508921	0.0452538
KIF11	25.5161	24.7185	22.7647	12.017	12.6142	12.5498	24.3331	1.41561	12.3937	0.327788	0.509334	0.00321097
DDX12P	1.71258	2.53921	3.02667	1.1367	1.3107	1.2703	2.42615	0.6643	1.23923	0.0910651	0.510781	0.0878274
RRM2	49.9792	46.6173	45.7532	23.0133	24.632	25.0659	47.4499	2.23264	24.2371	1.08179	0.510793	0.000629691
MTFR2	7.81363	7.42796	8.02102	3.35823	4.17836	4.34937	7.7542	0.300963	3.96199	0.529814	0.510947	0.00133098
ADM	2.34481	2.01402	3.01964	0.4886	1.78411	1.49887	2.45949	0.512525	1.25719	0.680729	0.51116	0.07576
ESCO2	11.4109	11.5634	11.2288	6.05271	5.48275	5.95201	11.401	0.167518	5.82916	0.304193	0.511283	7.83066e-05
HES4	6.92347	7.3144	9.60613	2.43833	5.15805	4.5949	7.948	1.44922	4.06376	1.43555	0.511293	0.0299905
HIST1H2BN	188.002	187.332	208.538	93.2355	88.7332	116.756	194.624	12.0545	99.5749	15.0486	0.511627	0.00126622
RPP40	20.1387	20.715	15.9715	9.34149	9.82183	9.91573	18.9417	2.58839	9.69302	0.30803	0.511728	0.0238031
BUB1	28.7667	27.9842	27.4124	13.7567	13.5316	15.7819	28.0544	0.679876	14.3567	1.23935	0.511746	0.000377752
CDC6	26.8562	28.5948	26.626	13.9128	13.9589	14.1607	27.359	1.07641	14.0108	0.131848	0.512109	0.00189879
SLC39A3	7.06895	7.17537	8.063	4.00622	3.62182	3.79951	7.43577	0.545794	3.80918	0.192382	0.512278	0.00369386
JUND	11.8305	11.1533	15.5536	5.28386	7.18856	7.29544	12.8458	2.36934	6.58929	1.13179	0.512953	0.0281362
XRCC4	4.77783	4.26533	4.10868	3.13779	1.45827	2.1618	4.38395	0.34999	2.25262	0.843435	0.513834	0.0338452
NCAPG2	28.1568	28.3447	27.6741	14.4221	14.8389	14.0449	28.0585	0.345931	14.4353	0.397165	0.514471	1.81608e-06
THOP1	11.9698	13.8349	15.402	6.92907	7.62253	6.64847	13.7356	1.71825	7.06669	0.501401	0.514481	0.015443
PRC1	45.3944	49.6383	47.709	24.0473	23.7656	25.6566	47.5806	2.12486	24.4898	1.02022	0.514702	0.000567852
PPP2R3C	8.49756	8.18457	6.54347	3.95374	3.9897	4.02546	7.74187	1.04957	3.98963	0.03586	0.515332	0.0249898
LYSMD2	2.16744	2.8838	1.76515	1.33677	0.811927	1.3642	2.27213	0.566625	1.17097	0.311239	0.51536	0.0574771
HIST1H2BG	629.502	638.812	647.085	342.821	291.941	352.444	638.466	8.7966	329.069	32.5115	0.515405	0.00214509
ERCC6L	5.63441	5.65597	5.12353	2.73025	2.98588	2.74659	5.4713	0.301373	2.82091	0.143105	0.515582	0.00106309
LIN9	9.88215	10.0834	9.0041	5.18579	4.75421	4.99692	9.65655	0.573928	4.97897	0.216349	0.515606	0.00201995
TPX2	67.0415	65.5146	65.2184	32.3769	34.4167	35.224	65.9248	0.978336	34.0059	1.46734	0.515828	2.1312e-05
PAM16	22.344	17.685	20.7845	10.4427	9.46823	11.46	20.2712	2.37154	10.457	0.995962	0.515855	0.00987815
SGOL1	9.3468	8.02621	7.9681	4.89911	3.07253	5.12342	8.44704	0.779759	4.36502	1.12493	0.516752	0.00909712
CCDC85B	7.41332	8.19691	9.45686	1.36983	6.18613	5.39819	8.3557	1.03098	4.31805	2.58345	0.516779	0.0987669
CDCA4	11.0557	11.4972	11.2184	5.82626	6.09204	5.54858	11.2571	0.22328	5.82229	0.271752	0.517211	1.59851e-05
KHDRBS3	9.22931	9.365	7.94492	4.50496	3.95817	5.27096	8.84641	0.783656	4.57803	0.659438	0.517501	0.00217953
ZNF273	4.41175	4.45227	4.10151	2.23681	2.06926	2.40983	4.32184	0.191887	2.23863	0.170292	0.517981	0.000161979
GAS2L3	5.79714	4.5104	4.07409	1.89108	3.07564	2.48341	4.79388	0.895821	2.48338	0.59228	0.518031	0.0261994
TOE1	4.35668	4.41497	4.77665	2.16668	2.29839	2.55728	4.5161	0.227517	2.34078	0.198721	0.51832	0.000263784
CNKSR3	2.196	2.37191	2.17902	1.16575	0.962831	1.37072	2.24898	0.106801	1.16643	0.203945	0.518651	0.00377607
INSIG1	9.6492	10.1584	9.39063	4.60005	5.25094	5.29367	9.73274	0.390643	5.04822	0.388714	0.518684	0.000123871
STOM	20.1211	19.765	19.4665	9.69499	10.2937	10.8252	19.7842	0.327722	10.2713	0.565438	0.519167	8.48921e-05
RPL39L	55.9986	55.6844	51.2357	26.9273	31.4917	26.2035	54.3062	2.6638	28.2075	2.86713	0.519416	0.000330598
ZWILCH	15.0373	17.0317	15.4645	7.62294	9.24231	7.8521	15.8445	1.0501	8.23912	0.876314	0.519999	0.000756837
NUSAP1	24.4574	24.2318	21.4722	12.6201	12.0259	11.8384	23.3871	1.66221	12.1615	0.408102	0.520007	0.00502746
ARSB	1.66309	1.71411	1.3525	0.95362	0.830135	0.676062	1.57657	0.195717	0.819939	0.13906	0.520079	0.00733397
DTYMK	32.0628	33.9633	33.3122	17.0781	16.7933	17.8087	33.1128	0.965818	17.2267	0.523756	0.520243	0.000115351
TIPIN	14.1579	14.1025	12.8594	6.83784	6.03767	8.51919	13.7066	0.734219	7.13157	1.26657	0.520302	0.00347053
RAD54B	17.8462	17.5993	16.2314	8.82857	8.71906	9.34936	17.2256	0.869836	8.96566	0.336772	0.520484	0.00130774
SHCBP1	9.001	9.82254	9.6998	4.58847	5.22599	5.03699	9.50778	0.443154	4.95048	0.327445	0.520677	0.00023073
MYPOP	1.01682	1.3031	1.05979	0.669208	0.593189	0.49821	1.12657	0.154382	0.586869	0.085674	0.520934	0.0118474
CENPK	9.0139	10.2338	8.57609	4.72549	5.05036	4.72099	9.2746	0.859053	4.83228	0.188876	0.521023	0.00958306
FAM173A	9.22256	10.0633	9.72428	3.51791	5.32947	6.27393	9.67005	0.422986	5.04044	1.40056	0.521242	0.0216896
SAP30	15.6433	17.0586	13.4351	7.51149	6.84393	9.69947	15.379	1.82615	8.0183	1.49371	0.52138	0.00633489
CPVL	1.33085	1.61995	1.30792	0.960408	0.417831	0.842338	1.41957	0.17391	0.740192	0.285347	0.521419	0.0332981
TSPAN3	3.04001	3.43461	3.11697	1.31062	1.7052	1.98661	3.1972	0.209176	1.66748	0.33957	0.521543	0.00499386
RTKN2	3.37653	3.57145	2.99553	1.55943	1.74739	1.88338	3.3145	0.292927	1.73007	0.162668	0.521969	0.00326427
SMC4	74.4239	71.0941	65.9714	35.924	38.4963	35.9724	70.4965	4.25782	36.7976	1.47135	0.521977	0.00247159
CDCA5	41.4499	42.7372	42.9241	22.7183	21.8792	21.7829	42.3704	0.802635	22.1268	0.514512	0.522223	1.50189e-05
DDTL	2.06431	2.18183	2.71543	0.783173	1.25739	1.59646	2.32052	0.34701	1.21234	0.408511	0.522443	0.0241734
CCDC61	1.20388	1.11253	1.46183	0.505374	0.69284	0.775899	1.25941	0.181151	0.658038	0.13858	0.522495	0.0119967
OAT	1.0905	1.48299	1.18389	0.652794	0.530627	0.779936	1.25246	0.205033	0.654452	0.124663	0.522534	0.0188099
FAM126A	4.9056	5.02143	4.5751	2.40731	2.44844	2.72222	4.83404	0.231609	2.52599	0.17118	0.522542	0.000258508
AGPAT5	8.6718	8.49045	7.86972	4.35072	4.51293	4.2315	8.34399	0.42062	4.36505	0.141261	0.523137	0.00166723
KPNA2	143.017	147.845	148.341	76.0197	76.4839	77.279	146.401	2.9411	76.5942	0.636855	0.523181	0.000352226
FANCI	22.7391	25.3443	25.1782	12.6369	11.9581	13.7926	24.4205	1.45853	12.7959	0.927524	0.52398	0.000748632
UBE2M	17.6987	17.0002	16.846	9.15959	10.2148	7.63642	17.1816	0.454382	9.0036	1.29625	0.524025	0.00422144
LONRF3	2.15703	2.40868	2.19066	0.644572	1.32736	1.56873	2.25212	0.136621	1.18022	0.479327	0.524048	0.0514678
SPC25	11.2899	9.63853	10.4292	5.92798	5.48969	5.01943	10.4525	0.825932	5.47903	0.454369	0.524182	0.00239791
HIST1H2AI	609.035	578.477	568.099	290.262	297.444	333.765	585.204	21.2809	307.157	23.3213	0.524872	0.00011379
CYP51A1	37.556	34.5021	31.1981	17.0546	18.2567	18.8968	34.4187	3.17977	18.0694	0.935278	0.524986	0.00812002
ZNF726	2.80321	2.64268	2.93242	1.45618	1.6331	1.31193	2.79277	0.145152	1.46707	0.160862	0.52531	0.000473809
XRCC2	17.13	16.9622	16.8148	10.1604	8.25439	8.3387	16.969	0.15771	8.91783	1.07692	0.525537	0.00513204
HELLS	18.2206	16.9379	16.7207	9.0905	8.73847	9.46444	17.2931	0.810575	9.0978	0.36304	0.526095	0.000821821
MASTL	23.1236	21.8457	20.2996	11.4183	11.1653	11.7776	21.7563	1.41412	11.4537	0.307684	0.526456	0.00460022
SCML2	3.15753	3.36817	3.37916	1.80098	1.85928	1.55662	3.30162	0.124907	1.73896	0.160579	0.526699	0.000262339
FAM72B	3.2607	2.93787	2.84558	1.51176	1.66464	1.58716	3.01472	0.217968	1.58785	0.0764424	0.526701	0.0038554
CKS1B	61.058	67.3075	67.0616	32.0766	35.407	35.4574	65.1424	3.5393	34.3137	1.93752	0.526749	0.000788373
ZWINT	71.4425	71.4793	71.3881	36.6612	37.8824	38.365	71.4366	0.0458822	37.6362	0.878177	0.526847	0.000216986
ALDH16A1	6.20602	6.59607	7.15892	2.8796	3.81404	3.82528	6.65367	0.479054	3.50631	0.542773	0.526973	0.00176978
ASPM	34.1441	33.476	30.6161	16.0195	18.7755	16.9837	32.7454	1.87404	17.2596	1.39856	0.527084	0.000502294
FANCE	3.34159	4.05822	3.65151	2.15122	1.87489	1.79923	3.68377	0.359403	1.94178	0.185283	0.527117	0.00502393
LOC100289561	1.85971	2.26878	2.50596	4.9e-05	1.77231	1.72537	2.21148	0.326913	1.16591	1.00994	0.527207	0.208202
FAM133B	6.51875	6.86529	4.81754	4.44322	3.63744	1.52229	6.06719	1.09601	3.20098	1.50859	0.527589	0.0618894
SAPCD2	17.3556	19.6778	20.3202	8.99503	10.6016	10.6626	19.1179	1.5596	10.0864	0.945655	0.527591	0.00230507
TOP2A	100.159	100.752	92.7699	49.5274	51.1696	54.3244	97.8936	4.44718	51.6738	2.43792	0.527857	0.000457231
GSG2	5.32576	5.13226	5.16004	3.15177	2.19116	2.90278	5.20602	0.104624	2.74857	0.498526	0.52796	0.0108353
PLK4	10.79	10.3442	10.1373	5.63277	5.38623	5.49165	10.4238	0.333557	5.50355	0.1237	0.527978	0.000463866
TTK	34.3878	33.1649	29.1867	16.0525	18.2351	16.8063	32.2465	2.71947	17.0313	1.10856	0.52816	0.00470868
PCBP4	2.59797	2.91347	3.50784	1.86183	1.37453	1.5297	3.00643	0.462003	1.58869	0.248948	0.52843	0.0175026
METTL21D	4.32674	5.69227	5.31917	2.73953	2.77939	2.6016	5.11273	0.705785	2.70684	0.0932941	0.529432	0.0258112
C5orf38	2.99107	2.56953	2.90801	1.57726	1.73817	1.1692	2.82287	0.223295	1.49488	0.293295	0.529559	0.00420909
SUV39H2	14.8649	13.601	12.8467	7.81612	7.01108	7.06393	13.7709	1.01977	7.29704	0.45031	0.52989	0.00299991
C1orf53	7.42108	7.99796	7.75061	2.79478	4.82208	4.66629	7.72322	0.289414	4.09438	1.12818	0.53014	0.0248122
CHEK1	18.1183	17.153	15.998	9.27105	9.01459	8.8994	17.0898	1.06156	9.06168	0.190247	0.53024	0.00467587
LIPT2	1.76014	1.48257	1.00358	0.52366	0.794138	0.934671	1.41543	0.382723	0.750823	0.208901	0.530456	0.0751667
ZNF695	20.9347	23.0247	19.2572	11.4986	11.7117	10.3605	21.0722	1.88751	11.1903	0.726455	0.531044	0.00599185
CCNE2	43.3732	43.4178	39.4867	21.1468	22.3816	23.5802	42.0926	2.25686	22.3695	1.21674	0.531437	0.000809155
RACGAP1	39.6525	43.4988	40.9973	22.2572	21.2925	22.4851	41.3829	1.95192	22.0116	0.633098	0.531901	0.00156172
DNLZ	7.70155	8.30909	8.67643	4.54763	4.96091	3.62866	8.22902	0.492347	4.37907	0.681933	0.532149	0.00201223
TROAP	14.4086	15.9329	17.032	8.02458	7.85752	9.33121	15.7912	1.31743	8.40444	0.806944	0.532224	0.00251586
LRWD1	4.13467	4.31233	4.39058	2.21772	2.76752	1.84872	4.27919	0.131134	2.27799	0.462355	0.53234	0.0123055
MTHFD1L	3.44965	3.68336	3.94968	1.89276	1.26239	2.75076	3.69423	0.250192	1.96864	0.74708	0.532895	0.0456045
CPE	6.37696	6.9079	7.01955	3.12901	3.4497	4.25019	6.76814	0.343338	3.60963	0.577447	0.533327	0.00284339
MIIP	5.62937	6.207	8.05227	3.04077	3.51032	4.06222	6.62955	1.26551	3.53777	0.511278	0.533637	0.0371296
IRX5	15.268	13.9344	13.6646	6.85144	8.4547	7.58133	14.289	0.858504	7.62916	0.802699	0.533918	0.000617772
2014-09-03	1.10019	1.44992	1.31411	0.772534	0.686435	0.606107	1.28807	0.176313	0.688359	0.0832302	0.53441	0.0147166
KRT80	3.57569	3.61335	3.51005	1.6908	2.45581	1.57505	3.56636	0.0522777	1.90722	0.478605	0.53478	0.0254765
CDCA7	15.4537	17.7272	16.9173	9.50214	7.81737	9.47322	16.6994	1.15231	8.93091	0.964462	0.534804	0.000989339
CHAC1	1.65655	1.49941	1.63503	1.04998	0.821916	0.690756	1.597	0.0851948	0.854217	0.181777	0.53489	0.00908439
ZNHIT2	10.5844	11.4654	13.711	4.80248	6.96447	7.36204	11.9203	1.61217	6.37633	1.37741	0.534915	0.0111961
UBE2T	48.0654	54.2912	53.187	29.7412	26.0487	27.4661	51.8479	3.32191	27.752	1.86278	0.535258	0.00131119
LMNB2	24.9576	26.6293	27.6088	12.7095	15.2562	14.4799	26.3986	1.34058	14.1485	1.30529	0.535958	0.000346124
TRAIP	3.46637	4.84884	5.28194	2.7061	2.13072	2.45328	4.53238	0.948252	2.43003	0.288394	0.536149	0.0514008
GINS4	7.15779	7.08307	6.84401	3.77314	3.75315	3.78097	7.02829	0.163906	3.76909	0.0143461	0.536274	0.000776784
GEN1	6.4959	7.32585	6.61231	3.48756	3.82133	3.6519	6.81135	0.449353	3.6536	0.166891	0.536398	0.0029991
NABP1	2.14701	2.4713	2.03386	1.06959	1.25038	1.24922	2.21739	0.227054	1.18973	0.104046	0.536545	0.00708187
SKA3	10.4202	9.9727	9.11198	4.92356	6.40585	4.50256	9.83496	0.664898	5.27732	0.999745	0.536588	0.00445291
SMC6	9.34258	9.20871	9.16135	4.26094	5.3436	5.26705	9.23755	0.0939933	4.9572	0.60419	0.536636	0.00563676
ECT2	79.121	79.2988	70.1294	38.7613	41.8544	42.1411	76.1831	5.24338	40.9189	1.87406	0.537113	0.00352278
RNF138	20.1158	19.0322	16.2179	9.70751	9.89643	10.1626	18.4553	2.01197	9.92218	0.228635	0.537633	0.017023
DBF4	17.4994	17.5419	14.9789	8.28406	9.63828	8.97445	16.6734	1.46763	8.9656	0.677153	0.537719	0.00469186
ARHGAP11B	4.82806	4.51849	5.24005	3.14809	3.01759	1.68411	4.8622	0.361989	2.6166	0.810189	0.538151	0.0259246
CHEK2	13.0405	13.776	14.1045	7.09946	7.9401	6.99689	13.6403	0.544819	7.34548	0.517501	0.538512	0.000133425
MEX3D	14.2471	14.9597	14.298	5.61034	9.59156	8.23371	14.5016	0.397542	7.81187	2.02386	0.53869	0.0255381
ATAD3A	11.724	12.8763	13.871	5.84975	7.52173	7.35778	12.8238	1.07446	6.90975	0.921643	0.538824	0.00211241
CDC25C	7.75931	6.83679	6.5375	4.2448	3.99873	3.14803	7.04453	0.636846	3.79719	0.575492	0.539026	0.00290556
ATAD2	56.718	57.0443	52.2178	30.1237	30.0822	29.2644	55.3267	2.69733	29.8234	0.484582	0.539042	0.00291421
DYNC1LI1	4.37283	4.69958	4.90164	3.09504	2.02494	2.41264	4.65802	0.266844	2.51087	0.541771	0.539043	0.00935347
AKR1B10	9.86854	11.5607	10.0418	5.88654	5.52128	5.5731	10.4903	0.930992	5.66031	0.19763	0.539573	0.00966973
HIST1H2AK	99.9736	118.944	121.02	58.4175	63.6865	61.3658	113.313	11.5984	61.1566	2.64072	0.539716	0.0127282
RFC5	26.2428	28.8048	27.6167	14.5547	14.4945	15.5749	27.5548	1.28212	14.8747	0.607138	0.539823	0.000767727
LSM3	131.421	118.797	116.766	67.3727	67.01	63.9896	122.328	7.93998	66.1241	1.85741	0.540548	0.0046833
TMEM160	7.55858	7.36864	10.4005	4.00542	5.7246	3.96131	8.44257	1.69827	4.56378	1.00554	0.540567	0.0374957
ALDH1A3	1.24146	1.46212	1.23345	0.757098	0.693404	0.679169	1.31234	0.129772	0.70989	0.041498	0.540933	0.00961845
WDR34	58.1162	66.9768	69.0921	31.364	35.9426	37.7547	64.7284	5.82316	35.0204	3.29364	0.541037	0.00379093
ZNF714	6.34586	6.77462	5.91686	3.38547	3.37125	3.54322	6.34578	0.42888	3.43331	0.0954472	0.541039	0.00528746
ID1	62.3724	60.9789	65.7994	28.9457	35.9129	37.6525	63.0502	2.48071	34.1704	4.60754	0.541955	0.00220789
PIP5K1B	1.26662	1.74212	1.44379	0.801098	1.02904	0.583234	1.48418	0.240309	0.804457	0.222922	0.542023	0.0231448
LRRC45	8.11671	10.1927	10.0184	4.44053	5.12913	5.79398	9.4426	1.15156	5.12121	0.67676	0.542352	0.0091565
RANBP1	71.9943	73.9834	72.9099	41.2741	31.6298	45.8979	72.9625	0.995594	39.6006	7.27977	0.542753	0.0141923
LYPD6B	3.33214	3.91651	3.40189	2.60089	1.35736	1.82438	3.55018	0.319162	1.92754	0.628151	0.542942	0.028777
C7orf50	41.875	46.6529	47.0248	20.7223	26.8163	26.0687	45.1842	2.87191	24.5358	3.32365	0.543016	0.00135237
SNHG15	38.8025	47.0423	43.3078	25.8877	18.5099	25.753	43.0509	4.1259	23.3835	4.22123	0.543161	0.00448264
LDLR	9.8865	9.05412	9.65947	4.79757	5.71219	5.04328	9.53336	0.43028	5.18435	0.473347	0.543811	0.000313024
PTS	19.9239	20.073	13.3758	7.71129	10.4193	10.8981	17.7909	3.82432	9.67623	1.71845	0.543886	0.0493231
SLC19A1	2.63292	2.97916	3.20302	1.32377	1.91703	1.55676	2.93837	0.287231	1.59919	0.298897	0.544243	0.00503039
RAD51	15.0666	13.5933	13.6042	7.29805	8.03256	7.68378	14.088	0.847481	7.67146	0.36741	0.544538	0.00192729
RNASEH2B	14.4293	13.2389	12.527	7.79188	6.74016	7.35676	13.3984	0.961128	7.29627	0.528463	0.544563	0.00204533
ZAK	6.44667	6.50576	5.93029	3.6236	3.16783	3.49494	6.29424	0.316572	3.42879	0.234975	0.54475	0.000363877
C5orf34	10.0883	8.50505	7.29858	5.07334	4.70343	4.33531	8.63064	1.39909	4.70403	0.369015	0.545038	0.0328111
AEN	8.04878	8.67473	8.5345	4.99953	4.43109	4.34036	8.41934	0.328482	4.59033	0.357272	0.545212	0.000173449
HDGFRP3	18.3239	19.5206	16.7546	9.54724	10.8014	9.42531	18.1997	1.38718	9.92465	0.761731	0.545319	0.00247457
FANCA	3.26015	3.96343	4.94973	2.0236	2.00948	2.60643	4.05777	0.848732	2.21317	0.340646	0.545415	0.0487048
RND3	14.141	16.8018	14.6553	7.96771	8.00046	8.91774	15.1994	1.41137	8.2953	0.539295	0.545766	0.00715932
EXO1	21.3928	22.4089	19.5989	11.2799	10.8986	12.4273	21.1335	1.42283	11.5353	0.795701	0.545828	0.00164748
SKA2	118.037	114.322	105.561	58.6627	64.1151	61.721	112.64	6.40582	61.4996	2.73293	0.545984	0.00172209
NEURL1B	3.85115	4.44274	4.81711	2.37615	2.14231	2.64543	4.37033	0.487034	2.38796	0.251768	0.546403	0.00823571
EZH2	27.9568	28.6393	27.6267	13.9064	15.6178	16.5059	28.0743	0.516419	15.3434	1.3213	0.546528	0.00123804
PNPT1	12.7929	13.3989	13.1022	7.03116	6.56932	7.91443	13.098	0.303022	7.17164	0.683469	0.547537	0.00127888
ATAD3B	2.77476	4.63425	5.52446	2.11997	2.29477	2.6693	4.31116	1.40303	2.36135	0.280651	0.547729	0.132844
BTC	1.99505	2.43011	1.96935	1.17286	1.31698	1.01434	2.1315	0.25892	1.16806	0.151377	0.547998	0.00943385
KIAA0101	25.78	27.7603	23.1696	11.568	14.1719	16.3046	25.57	2.30255	14.0148	2.3722	0.548097	0.00376775
BLM	9.30768	9.63407	9.17951	5.05965	4.70985	5.64642	9.37375	0.234372	5.13864	0.473255	0.548194	0.000920051
TIGD5	6.07939	5.33207	6.80297	2.66101	3.64494	3.68245	6.07148	0.735482	3.32947	0.579204	0.548378	0.00819411
TUBA1B	775.238	826.292	871.221	464.397	427.416	464.711	824.25	48.0241	452.175	21.4422	0.548589	0.00171447
PRADC1	8.69079	8.73968	8.56848	5.11014	5.10332	4.05743	8.66632	0.0881849	4.75696	0.605823	0.548903	0.00696303
DONSON	12.8103	12.4069	11.979	6.58816	7.26889	6.56732	12.3987	0.41571	6.80812	0.399172	0.549098	7.43979e-05
SNORA15	11.2456	10.1465	8.87855	0	4.52383	12.0984	10.0902	1.18453	5.54074	6.11297	0.54912	0.325521
THAP9-AS1	34.1336	34.2781	31.8385	15.5422	19.2978	20.2237	33.4167	1.3687	18.3546	2.47919	0.549263	0.00232014
EXPH5	5.15434	5.05982	5.00167	2.77257	3.17214	2.41447	5.07194	0.0770536	2.78639	0.379024	0.549374	0.00715304
RECQL4	6.18789	8.49408	9.44305	3.94173	4.99008	4.322	8.04167	1.67407	4.41794	0.530719	0.54938	0.0533592
SSX2IP	11.2891	11.7199	10.6645	6.10843	5.75484	6.64822	11.2245	0.530657	6.1705	0.449912	0.549735	0.000267891
FPGS	6.58441	7.67901	8.23252	4.65519	3.70363	4.01766	7.49865	0.838728	4.12549	0.484858	0.550165	0.00756111
RPF2	32.4534	30.6976	28.7482	16.0602	16.1009	18.4092	30.6331	1.85344	16.8568	1.3446	0.55028	0.000761243
TRIM59	9.0824	9.44045	7.81716	4.61543	5.01485	4.87781	8.78	0.852848	4.83603	0.202961	0.5508	0.0117365
NRP1	6.2576	5.20956	5.5491	3.08241	3.11135	3.18834	5.67209	0.534735	3.12737	0.0547512	0.551361	0.0136809
GTF2H2C	3.28594	2.22193	2.12135	1.6634	1.35945	1.18372	2.54307	0.645304	1.40219	0.242679	0.551376	0.0777054
SNHG1	36.83	61.0179	51.9772	28.4701	25.6149	28.6417	49.9417	12.2217	27.5756	1.70015	0.552155	0.0840613
SLC7A11	1.51518	1.5645	1.66069	0.832387	0.90928	0.877073	1.58012	0.0740024	0.872913	0.0386149	0.552434	0.000669438
DUS3L	7.30695	7.83747	8.48481	4.04032	3.76002	5.25726	7.87641	0.589895	4.35253	0.795952	0.552604	0.00458311
NSRP1	15.3139	13.7739	13.9777	6.60799	9.72428	7.4766	14.3552	0.836517	7.93629	1.6082	0.552853	0.00864567
RRM1	52.6766	53.2034	49.8629	29.1693	27.8379	29.1886	51.9143	1.79598	28.7319	0.774316	0.553449	0.000462462
SLC25A33	7.83381	8.74444	7.1713	3.7922	4.32129	5.03301	7.91652	0.789824	4.38217	0.622641	0.553547	0.00436852
PCGF6	5.50468	5.39053	4.6128	3.40261	2.47746	2.70442	5.16934	0.485343	2.8615	0.482162	0.553552	0.00427881
RASL11B	2.34513	1.99505	1.94136	1.111	1.14046	1.22722	2.09385	0.219267	1.15956	0.0604184	0.553794	0.0129712
BAD	41.924	41.8012	48.2491	21.2082	22.7813	29.117	43.9914	3.68776	24.3688	4.18658	0.553945	0.00386494
DHFR	22.1965	22.9479	21.4011	12.3931	12.5205	11.9757	22.1818	0.773504	12.2964	0.284974	0.554347	0.000675614
GMNN	27.2606	27.6152	25.7205	15.721	13.2217	15.7616	26.8654	1.00727	14.9014	1.45483	0.554669	0.000572495
BTG3	12.5514	11.4499	10.8146	6.97391	6.477	5.89485	11.6053	0.878766	6.44859	0.540091	0.555659	0.00216363
POLE2	10.8643	10.331	8.923	5.53099	5.23157	5.97453	10.0394	1.00296	5.57903	0.373802	0.555712	0.0092966
TARSL2	3.23575	2.63188	2.59797	1.5776	1.47542	1.65162	2.82187	0.358834	1.56821	0.0884742	0.555736	0.0211272
TP53I13	7.52906	8.42966	8.87588	4.1403	5.43473	4.23376	8.2782	0.686066	4.60293	0.721874	0.55603	0.00310225
HN1	80.7544	86.1864	78.3471	44.9134	47.1244	44.3567	81.7626	4.01573	45.4648	1.46393	0.556059	0.00164327
IL17RB	8.89089	11.2242	11.1176	6.09294	5.72474	5.55185	10.4109	1.31744	5.78984	0.276357	0.556133	0.0221816
RAD18	8.19761	8.45565	8.22109	4.28307	4.74274	4.81018	8.29145	0.142685	4.612	0.286848	0.556235	0.000319718
SLC2A4RG	28.2322	33.7258	35.1825	15.8497	20.2699	17.9448	32.3802	3.66534	18.0215	2.2111	0.556559	0.00785608
APOPT1	20.7384	21.8979	21.0896	10.2289	12.1799	13.0594	21.242	0.594577	11.8227	1.44866	0.556574	0.00315817
ARHGDIG	3.78175	4.45282	4.25385	2.94602	1.13701	2.86772	4.16281	0.344674	2.31692	1.02258	0.556576	0.0763913
TCF3	15.1053	17.142	17.2554	8.59039	9.81667	9.15184	16.5009	1.20995	9.1863	0.613866	0.556715	0.0027249
NCAPD3	10.6475	11.2838	11.7989	6.13794	5.97754	6.66366	11.2434	0.576762	6.25971	0.358903	0.556746	0.000600228
DEK	102.617	106.335	97.0524	55.8828	57.2014	57.3302	102.001	4.67181	56.8048	0.801068	0.556902	0.00283604
CENPP	1.93076	1.65128	1.73002	0.921684	0.71082	1.32616	1.77069	0.14411	0.986221	0.312705	0.556971	0.0326178
PLK1	14.2612	12.5927	14.5291	7.89997	7.87941	7.28676	13.7943	1.04923	7.68871	0.348254	0.557382	0.00545328
PPP1R14C	1.02711	1.58013	1.11507	0.819981	0.625018	0.629849	1.24077	0.297167	0.691616	0.111194	0.557409	0.0709364
ADCY3	1.17594	1.29464	1.26076	0.745305	0.69808	0.636975	1.24378	0.0611446	0.693453	0.054313	0.557537	0.000334563
CCSAP	6.76616	6.4551	5.47969	3.39462	3.68153	3.35153	6.23365	0.671216	3.47589	0.179385	0.557602	0.0143063
GGCT	346.714	344.409	311.055	181.272	189.387	188.322	334.059	19.9556	186.327	4.41003	0.557766	0.00440232
CLSPN	8.87217	9.64179	9.96581	4.92069	5.58339	5.3938	9.49326	0.561746	5.29929	0.341308	0.558217	0.00101693
ZNF878	1.22789	1.50033	1.21411	0.85241	0.878815	0.469732	1.31411	0.161418	0.733652	0.228943	0.558288	0.0275015
RFC3	31.4165	35.4108	31.8058	17.4104	17.6906	19.9841	32.8777	2.20235	18.3617	1.41201	0.558485	0.00138471
FAM83D	7.67372	8.18166	7.2054	4.44819	5.3136	3.13284	7.68693	0.488264	4.29821	1.09809	0.559158	0.0198574
MT2A	22.2076	21.8148	23.7031	13.5771	16.6635	7.63212	22.5752	0.996367	12.6242	4.59047	0.559209	0.0583007
MTBP	10.5025	10.0365	8.64195	5.64193	5.0232	5.65398	9.72698	0.968123	5.4397	0.360753	0.559238	0.00939543
SNAPC2	3.74722	4.42194	4.63049	2.32321	2.66735	2.16836	4.26655	0.461683	2.38631	0.255409	0.559306	0.0076303
GNAI1	1.06668	1.29688	1.33886	0.533015	0.680166	0.858015	1.23414	0.146536	0.690399	0.162741	0.559417	0.0129413
ZNF681	3.2098	3.00984	2.66717	1.69452	1.62457	1.65339	2.96227	0.274425	1.65749	0.0351551	0.559535	0.0133186
FANCD2	22.5754	24.9242	23.8288	12.3315	13.3262	14.2595	23.7761	1.17529	13.3057	0.964163	0.559626	0.000349149
BCL7C	21.4984	22.026	17.677	11.6935	10.3543	12.2203	20.4005	2.3733	11.4227	0.962023	0.559923	0.0128295
ZSCAN12	2.91003	2.53109	2.53985	1.7359	1.29086	1.44486	2.66032	0.216297	1.49054	0.226009	0.560285	0.00294832
SNHG12	12.6266	17.6926	18.0602	9.41487	9.49378	8.20087	16.1265	3.03654	9.03651	0.724757	0.560353	0.0493557
RFC4	42.2305	47.0378	41.0775	23.9324	22.9407	26.1954	43.4486	3.16135	24.3562	1.66822	0.560574	0.00255417
CDK5R1	1.1207	1.55701	1.67018	1.16784	0.452277	0.817797	1.4493	0.290144	0.812638	0.357809	0.560712	0.0776088
VBP1	36.4497	40.8646	38.0613	21.89	20.9976	21.8098	38.4585	2.2341	21.5658	0.493707	0.560755	0.00420462
TIMM10	35.288	35.2079	35.2974	18.8874	20.8447	19.6047	35.2644	0.0491844	19.7789	0.990214	0.560875	0.00132841
FAM72D	3.3905	2.85027	2.77226	1.63008	1.682	1.74424	3.00434	0.336688	1.68544	0.0571577	0.561001	0.0186933
HIST1H2AH	449.853	462.993	465.369	238.99	246.039	288.696	459.405	8.35714	257.908	26.8948	0.561396	0.00321697
ISPD	1.11811	1.19607	1.22079	0.745705	0.695497	0.543544	1.17832	0.0535911	0.661582	0.105261	0.56146	0.0049283
TSSC4	9.95456	11.7501	12.0012	5.56354	6.56887	6.79233	11.2353	1.11623	6.30825	0.654542	0.561467	0.00562071
ALDH1A1	13.1269	13.4866	12.6549	7.61458	6.73438	7.70259	13.0895	0.417112	7.35052	0.535401	0.56156	0.000182871
TMEM56	1.80995	1.81664	1.71223	0.902121	1.09831	0.997705	1.77961	0.0584457	0.999379	0.0981052	0.561573	0.000864717
CHRNA5	1.98579	2.09001	2.07867	1.39754	1.18731	0.872187	2.05149	0.0571797	1.15235	0.264416	0.561712	0.0234388
SIVA1	39.7664	50.4494	47.7389	21.3872	25.8791	30.3012	45.9849	5.55329	25.8558	4.45705	0.562268	0.00905855
B3GALNT1	27.8045	27.4991	23.7816	14.4463	15.0184	15.0084	26.3617	2.23967	14.8244	0.327454	0.562344	0.0110432
BRCA2	3.47617	3.38515	3.18328	1.93717	1.85853	1.85352	3.3482	0.1499	1.88307	0.046916	0.562414	0.001701
GTF2F2	27.3347	26.5242	21.8024	12.5021	14.0315	16.0219	25.2204	2.98772	14.1852	1.76492	0.562447	0.00955838
KIF21A	10.2016	11.2813	10.4613	5.66874	5.81471	6.49675	10.6481	0.56356	5.9934	0.441982	0.562863	0.000477418
HAUS7	6.35977	6.12038	6.62449	3.3944	3.18437	4.17928	6.36821	0.252161	3.58602	0.524404	0.563112	0.00429759
PSMC3IP	7.29289	7.22456	7.00312	3.88099	3.35729	4.88986	7.17352	0.151477	4.04271	0.778979	0.56356	0.0171039
DTNA	6.9334	6.88049	8.08484	4.35132	4.21419	3.78604	7.29958	0.680572	4.11718	0.294861	0.56403	0.00695075
FZR1	2.53964	2.74642	3.50555	1.50618	1.60149	1.85143	2.93054	0.508596	1.65303	0.178303	0.564072	0.037225
WDHD1	15.947	15.7464	15.1077	8.41362	8.38133	9.60451	15.6004	0.438293	8.79982	0.697069	0.564078	0.00039212
OXCT1	30.8495	33.0755	30.2598	17.4831	18.71	16.9405	31.3949	1.48498	17.7112	0.906534	0.564142	0.00050823
ERF	6.04051	6.60395	6.64736	4.09065	3.58021	3.21786	6.43061	0.33853	3.62957	0.438484	0.564422	0.00123534
C1orf159	1.87848	2.27538	2.67669	1.43266	1.64803	0.775057	2.27685	0.399107	1.28525	0.454772	0.564486	0.0478594
NOXA1	2.17775	2.92175	2.91619	1.37411	1.3998	1.751	2.6719	0.427953	1.5083	0.210574	0.564507	0.0256593
CDC45	18.9254	21.0459	19.802	10.264	12.2318	11.2486	19.9244	1.06554	11.2481	0.9839	0.56454	0.000505833
SLC25A32	15.2429	16.5373	14.7948	8.00606	9.23536	9.05269	15.525	0.904855	8.7647	0.663323	0.564554	0.000737708
GABPB1	16.0865	16.1914	16.2973	8.66636	9.71701	9.04234	16.1917	0.1054	9.1419	0.532354	0.564603	0.00134434
GEMIN2	20.6097	19.8641	21.6128	12.2636	10.2758	12.5201	20.6955	0.877504	11.6865	1.22842	0.564687	0.000814674
RPUSD1	8.62081	8.75687	9.07689	4.55949	5.08449	5.2949	8.81819	0.234142	4.97963	0.378753	0.564699	0.000360646
SARS2	5.95414	7.11881	7.754	4.09521	3.71107	3.96662	6.94232	0.912818	3.9243	0.195535	0.565272	0.0249208
HOXC5	1.37982	1.05158	1.06962	0.506358	0.880795	0.591881	1.16701	0.184522	0.659678	0.196209	0.565274	0.0311801
C9orf116	2.25915	3.06719	1.84059	1.41615	1.46579	1.1695	2.38898	0.623521	1.35048	0.158686	0.565296	0.0940546
PGP	7.02773	8.15544	8.03545	3.95865	4.57403	4.60113	7.73954	0.619358	4.37794	0.363366	0.565659	0.0029716
BRI3BP	26.0538	26.7599	25.2864	15.2831	15.6032	13.3037	26.0334	0.736962	14.73	1.24554	0.565812	0.000575643
C4orf46	8.57097	8.21894	7.3856	4.22077	4.50526	4.96836	8.0585	0.608753	4.5648	0.377334	0.566457	0.00229395
EBNA1BP2	21.5425	21.1772	20.506	10.7771	12.9057	12.1546	21.0752	0.525719	11.9458	1.07955	0.566817	0.0011242
C19orf40	2.37377	2.22756	3.16357	1.28644	1.69341	1.42317	2.5883	0.503534	1.46767	0.207103	0.567041	0.0457046
ENC1	3.23728	3.76739	3.357	2.06245	1.91978	1.89376	3.45389	0.27802	1.95866	0.0908186	0.567089	0.00668155
DUSP2	2.11934	2.47706	2.32603	1.58402	1.42622	0.916112	2.30748	0.17958	1.30878	0.349097	0.567193	0.0218442
XPOT	59.8392	63.3257	59.1537	34.0972	34.6798	34.6507	60.7729	2.23723	34.4759	0.328286	0.567291	0.0020075
E2F7	1.25685	1.43265	1.38134	0.716734	0.760719	0.832047	1.35695	0.0904029	0.769833	0.0581943	0.567328	0.00144465
MRPL23	20.4169	21.4766	20.3851	12.6586	11.0744	11.5997	20.7595	0.621201	11.7776	0.806939	0.567333	0.000161632
KIF24	4.0464	3.91888	4.13657	2.02147	2.07849	2.76829	4.03395	0.109378	2.28942	0.415695	0.567537	0.0137698
CCDC18	4.31532	3.68105	3.14887	1.77333	2.32116	2.23434	3.71508	0.583969	2.10961	0.294445	0.56785	0.0245694
FIGNL1	29.1984	30.697	30.6416	16.2289	17.8736	17.3096	30.179	0.849676	17.1374	0.835768	0.567857	4.57408e-05
CEP135	2.61078	2.84106	2.66323	1.52942	1.56923	1.51092	2.70502	0.120695	1.53652	0.0297969	0.568026	0.00224977
LENG1	7.54669	6.52047	6.46259	4.45714	3.83431	3.37057	6.84325	0.609884	3.88734	0.545223	0.568055	0.00346482
PRIM2	14.3939	14.5857	14.3961	7.21602	8.91226	8.52427	14.4586	0.110106	8.21752	0.888752	0.568349	0.00606849
NUP205	54.5791	58.3381	56.0999	31.3607	31.897	32.8214	56.339	1.89088	32.0264	0.738893	0.568458	0.000588206
GINS2	18.4814	22.2347	21.3419	11.0006	10.7465	13.5466	20.686	1.96073	11.7646	1.54851	0.568721	0.00412064
CENPQ	12.2321	13.5046	12.2773	7.60308	6.65136	7.36915	12.6713	0.721984	7.20786	0.495936	0.568832	0.000774402
RPS26P11	16.4778	14.9733	14.7891	8.11826	9.97054	8.22737	15.4134	0.926387	8.77206	1.03935	0.569119	0.00123842
WDR62	2.95815	3.6611	4.39537	1.74753	2.32144	2.20137	3.67154	0.718667	2.09011	0.302699	0.569274	0.0464634
TMEM237	9.84888	10.3847	9.64769	5.70567	5.92265	5.38499	9.96042	0.380956	5.6711	0.270492	0.569364	0.000179913
WDR83	8.30175	9.75535	8.415	4.45041	5.94252	4.68788	8.82403	0.808529	5.02694	0.801759	0.569687	0.00446279
RNF223	3.9492	3.29785	4.88416	1.63466	2.38326	2.89319	4.04374	0.797369	2.3037	0.633026	0.569697	0.0442315
MEMO1	8.72082	8.29088	8.00471	4.71117	4.81021	4.75333	8.3388	0.360452	4.75824	0.049702	0.570614	0.00290249
TMPO	100.924	99.8772	90.545	53.9368	55.6717	56.6489	97.1154	5.71415	55.4191	1.37358	0.570652	0.00430047
ERI1	10.2045	9.25767	8.35264	4.64203	5.77264	5.46372	9.2716	0.926009	5.2928	0.584364	0.570861	0.00565428
HMGB2	139.599	143.262	137.883	79.7934	74.5997	85.7982	140.248	2.7476	80.0638	5.60414	0.570873	0.000556815
NUDT1	30.9828	36.1931	33.6713	19.3192	16.9941	21.261	33.6157	2.60559	19.1914	2.13632	0.570906	0.00204444
RNF166	3.79612	3.65528	4.07266	1.64642	2.02692	2.90637	3.84135	0.212335	2.19324	0.646231	0.570954	0.0370164
EMC6	26.6443	21.7362	23.1989	8.54948	16.4545	15.8678	23.8598	2.51991	13.6239	4.40438	0.570999	0.0361284
APLP1	1.35074	1.21674	1.19976	0.643179	0.896777	0.611841	1.25575	0.0827036	0.717266	0.156249	0.571187	0.0128504
EMC9	23.5396	25.9874	29.04	14.8014	13.8926	16.1828	26.189	2.75574	14.9589	1.1532	0.571191	0.0103118
NUPL1	19.7455	21.0994	19.1621	11.0025	11.8093	11.4646	20.0023	0.993859	11.4255	0.404821	0.571207	0.00152676
FAR2	7.24159	7.57885	7.78791	4.62321	4.0105	4.28048	7.53612	0.275656	4.30473	0.307074	0.571213	0.000183572
CHST3	1.42065	1.56454	1.32417	0.741747	0.944536	0.77695	1.43645	0.120962	0.821078	0.108357	0.571601	0.00290665
LBR	23.8056	24.2573	21.6156	12.725	13.5951	13.5339	23.2262	1.41296	13.2847	0.485651	0.57197	0.00331591
STON2	2.50397	2.58516	2.81881	1.44907	1.39557	1.67882	2.63598	0.163457	1.50782	0.150487	0.572015	0.000950749
TELO2	3.40035	4.68406	4.95074	2.05878	2.67601	2.72326	4.34505	0.828929	2.48602	0.370751	0.572149	0.0433757
EIF4G2	274.543	279.135	274.848	154.583	157.114	162.473	276.175	2.56768	158.057	4.02858	0.572306	9.23894e-06
IMMP1L	7.99201	6.48666	5.60644	4.28166	3.18959	4.02402	6.69504	1.20636	3.83176	0.570857	0.572328	0.0369075
KIF22	34.5352	38.1529	40.4804	21.0214	20.8256	22.9492	37.7228	2.99584	21.5987	1.17363	0.572564	0.00547088
SLC29A2	7.82534	7.76091	9.49041	4.86648	5.28394	4.20821	8.35889	0.980457	4.78621	0.542339	0.572589	0.0105448
GSTCD	10.9937	11.438	10.4542	6.02406	6.30925	6.50412	10.962	0.492667	6.27914	0.241442	0.572812	0.000792409
G2E3	15.5794	16.5653	15.2503	8.06802	10.0105	9.07022	15.7983	0.684292	9.04958	0.971404	0.572819	0.00100364
MIS18A	18.1536	18.3526	16.5064	9.97175	9.24301	11.152	17.6709	1.01335	10.1223	0.963353	0.572822	0.000737191
SETD8	14.4129	17.0693	14.9112	8.76689	8.86663	8.94217	15.4645	1.41198	8.85856	0.087918	0.572833	0.0146119
ZNF180	7.19373	7.77861	6.46483	3.78921	3.68636	4.80642	7.14572	0.658204	4.094	0.619116	0.57293	0.00431038
NOC3L	14.7377	14.6756	13.7254	7.81953	7.86236	9.0371	14.3796	0.567375	8.23966	0.690932	0.573012	0.00035231
HIST4H4	265.512	286.669	292.667	175.562	148.568	160.008	281.616	14.2653	161.379	13.5491	0.573047	0.000457034
THAP10	1.37706	1.33381	1.21218	0.556917	0.950605	0.741318	1.30768	0.0854886	0.749613	0.196975	0.573238	0.0250041
INTU	2.11777	2.3483	2.00853	1.18196	1.31945	1.21163	2.1582	0.173456	1.23768	0.0723521	0.573478	0.00523782
SLC25A37	3.72848	4.60868	4.7301	2.98857	2.55336	1.95533	4.35575	0.546616	2.49909	0.518754	0.573744	0.0130535
TPRKB	43.5942	40.5707	38.3625	23.5688	21.6751	25.0596	40.8425	2.62642	23.4345	1.69624	0.573778	0.00134309
GPR157	2.33779	2.84804	2.59632	1.37269	1.47566	1.61757	2.59405	0.255133	1.48864	0.122955	0.573867	0.00750427
CCDC15	1.24055	1.14279	1.00999	0.535548	0.516423	0.895984	1.13111	0.115723	0.649318	0.213833	0.574054	0.039851
TMEM194A	17.1227	18.4587	16.906	9.935	9.96429	10.2338	17.4958	0.840905	10.0444	0.164709	0.574101	0.00320243
LRFN4	6.43338	8.86107	9.78824	3.68537	4.9842	5.73191	8.3609	1.73246	4.80049	1.03556	0.57416	0.0493605
LYPD6	3.75755	3.86688	3.72823	1.76708	2.25669	2.49865	3.78422	0.0730714	2.17414	0.372706	0.574528	0.0146761
ZNF93	7.35513	7.2268	7.55068	3.8329	4.14198	4.74616	7.37754	0.163098	4.24035	0.464508	0.574765	0.00356673
IFRD2	13.1516	14.9671	14.5568	8.14258	8.25204	8.13573	14.2252	0.952101	8.17678	0.0652641	0.574811	0.00793103
SLIRP	210.853	217.312	193.396	111.158	116.116	130.021	207.187	12.3723	119.098	9.77875	0.574835	0.000820641
RFC2	48.7707	56.1281	54.4436	29.8484	31.3987	30.3494	53.1141	3.85467	30.5322	0.791145	0.574841	0.00757474
TMEM47	1.40544	1.3987	1.24691	0.513433	0.957261	0.859037	1.35035	0.089645	0.776577	0.233121	0.575093	0.0373635
OTUD3	1.73307	2.0671	2.12982	1.35034	0.972136	1.08798	1.97666	0.213276	1.13682	0.193774	0.57512	0.00741687
NEDD1	17.9648	16.5447	14.7754	9.28511	8.9483	10.1135	16.4283	1.59788	9.44897	0.599634	0.575164	0.00965265
ZNF85	7.19096	6.56831	6.01026	4.41395	4.33136	2.62588	6.58984	0.590644	3.7904	1.00935	0.575188	0.0221069
GINS1	23.8416	25.953	23.337	13.3133	14.2167	14.5437	24.3772	1.38781	14.0246	0.637305	0.575315	0.00180334
SMC2	18.7037	18.3116	17.6154	10.4755	10.2308	10.7291	18.2102	0.551186	10.4785	0.249163	0.575416	0.000325136
C1orf112	15.9175	17.5718	16.5835	9.26198	10.5875	8.97305	16.6909	0.832366	9.60751	0.860904	0.575613	0.000514579
ORC1	7.97798	9.42241	9.06792	4.91161	5.12232	5.21376	8.82277	0.752774	5.08256	0.154949	0.576073	0.0107397
STRN4	14.4355	15.8744	16.0993	9.24182	9.11952	8.38323	15.4697	0.902704	8.91486	0.464445	0.576277	0.00155707
KHK	3.96969	4.15854	4.68982	2.05138	2.92916	2.41191	4.27268	0.373388	2.46415	0.441216	0.576722	0.00606921
SNORA44	11.9286	41.5722	42.4696	15.5029	14.3122	25.5409	31.9901	17.3796	18.452	6.16797	0.576803	0.309118
SCML1	6.09985	6.13894	5.66717	3.5337	3.77523	3.02318	5.96865	0.261823	3.44404	0.383959	0.577021	0.00126958
CTNNAL1	15.7007	15.8565	14.4223	8.58114	8.98142	8.97948	15.3265	0.786925	8.84735	0.230544	0.577258	0.00275257
CENPO	9.30108	9.4562	10.3428	5.62496	5.64948	5.52757	9.70003	0.562035	5.60067	0.0644827	0.577387	0.00569637
LRRC37B	2.51743	3.02578	2.80371	1.48581	1.88098	1.45394	2.78231	0.25485	1.60691	0.237886	0.577546	0.0043501
MND1	8.20522	7.57634	6.58511	3.54618	4.20726	5.16963	7.45556	0.816781	4.30769	0.816371	0.577782	0.0091625
RIBC2	4.06862	3.40695	4.8779	2.44667	1.84804	2.84651	4.11782	0.736708	2.38041	0.502522	0.578074	0.0338278
SNORA5C	54.2088	20.851	39.8079	35.4616	11.1462	19.8027	38.2892	16.7307	22.1368	12.3246	0.578148	0.255199
NUDT8	12.5813	13.2229	15.2406	7.94858	8.90943	6.87404	13.6816	1.38772	7.91068	1.01822	0.578199	0.00568765
HAUS8	7.30471	7.05566	7.42438	4.25225	4.53498	3.80991	7.26158	0.188105	4.19905	0.365451	0.578255	0.00102067
PHF19	18.0083	19.3689	21.1936	10.7215	11.7071	11.444	19.5236	1.59828	11.2909	0.510332	0.578319	0.00755268
SLC25A10	27.9748	31.7578	34.9652	16.0145	21.1297	17.6576	31.5659	3.49915	18.2673	2.61153	0.578702	0.00766582
FKBP14	6.92647	7.56051	6.30039	3.94376	3.90884	4.18377	6.92912	0.630064	4.01212	0.149672	0.579023	0.0117184
ARRDC1	26.9256	30.0691	32.3913	15.2254	19.2534	17.3187	29.7953	2.74312	17.2658	2.01452	0.579481	0.00413424
JUN	6.32335	5.60087	5.38308	2.79372	3.89851	3.34125	5.7691	0.492192	3.34449	0.552402	0.579725	0.00494523
DNA2	13.863	13.8265	12.9553	8.09684	7.96634	7.50217	13.5483	0.513848	7.85512	0.312548	0.579788	0.000281028
C12orf45	21.5558	21.8294	17.0671	10.8344	11.1582	13.058	20.1508	2.67404	11.6835	1.20128	0.579806	0.0184559
MCM7	113.29	126.911	132.115	71.254	72.9786	71.6489	124.105	9.72106	71.9605	0.903539	0.579834	0.010872
GRTP1	5.4161	4.99493	4.91599	2.69546	3.17768	3.01422	5.10901	0.268864	2.96245	0.245242	0.579849	0.000539721
GDF15	1.14971	1.61657	1.59728	0.705891	1.10325	0.721087	1.45452	0.264149	0.843409	0.225157	0.579854	0.0393003
ITGAE	1.82006	2.01205	1.62071	1.06613	1.07647	1.02032	1.81761	0.195682	1.05431	0.0298839	0.580052	0.0192745
ZNF736	8.04454	8.83462	9.41222	5.63989	4.95932	4.65356	8.76379	0.686585	5.08426	0.504895	0.580143	0.00237842
C20orf24	24.2788	21.7484	17.4026	11.5805	9.65548	15.5809	21.1433	3.47781	12.2723	3.02268	0.580435	0.0298364
GTPBP3	6.1956	6.45221	6.20859	3.1954	3.90134	3.84915	6.28547	0.14455	3.64863	0.393375	0.580487	0.00342443
NFKBIB	6.79109	8.02725	8.19604	3.77371	5.01536	4.57619	7.67146	0.76708	4.45509	0.629621	0.580735	0.00552649
NDUFAF6	23.2561	24.2875	22.4773	13.7491	13.0425	13.8813	23.3403	0.908033	13.5576	0.450989	0.580868	0.000533531
HRAS	13.4353	15.0694	16.4607	9.06583	7.8093	9.24781	14.9885	1.51432	8.70765	0.783294	0.580956	0.00780324
ING2	19.5024	20.6716	19.0604	11.4045	11.5905	11.4207	19.7448	0.832502	11.4719	0.10303	0.581009	0.00298337
SGOL2	11.4724	10.1052	10.2195	5.57572	5.91354	6.98632	10.599	0.758514	6.15853	0.73652	0.581046	0.00190344
BEND3	1.80203	1.87421	1.66029	0.971799	1.04933	1.0802	1.77884	0.108829	1.03378	0.0558492	0.581151	0.00185936
SBF2-AS1	3.16822	3.06624	2.31037	1.73339	1.46063	1.7762	2.84828	0.468623	1.65674	0.17118	0.581664	0.0355414
SMAD6	1.57478	2.04968	2.08899	1.01273	0.944592	1.36746	1.90448	0.286207	1.10826	0.227044	0.581922	0.0213884
HMGN2	118.595	133.061	130.476	70.038	77.6093	74.7955	127.377	7.71476	74.1476	3.82701	0.58211	0.00193948
SPNS2	1.40687	1.81831	2.1135	1.08024	0.920727	1.10786	1.77956	0.354905	1.03628	0.101017	0.582321	0.0588895
SNORA72	143.144	159.36	84.9391	31.0057	28.6245	166.016	129.148	39.1349	75.2154	78.6446	0.582398	0.367204
FOXN2	1.77253	1.70527	1.78765	1.16118	0.970316	0.936668	1.75515	0.0438539	1.02272	0.121083	0.582697	0.00449922
TTF2	11.3808	11.5725	11.5711	6.44631	6.80822	6.86502	11.5081	0.110276	6.70652	0.227128	0.582763	8.11577e-05
PRIM1	34.2802	32.6638	32.7955	18.7449	20.7068	18.6739	33.2465	0.897629	19.3752	1.15375	0.582774	0.000119472
AMOTL2	5.08251	5.33219	4.92114	3.14183	3.09265	2.70797	5.11195	0.2071	2.98082	0.237568	0.583108	0.00033688
FAM65C	1.12365	1.31233	1.61477	0.906527	0.748701	0.707082	1.35025	0.247746	0.787437	0.105214	0.583178	0.0430092
HEY2	4.23368	4.72608	4.50505	2.3861	2.5287	2.93825	4.48827	0.246628	2.61768	0.286629	0.583228	0.00112298
RBM28	17.5549	18.6731	17.5831	10.7595	10.1512	10.4966	17.937	0.637608	10.4691	0.305081	0.583658	0.000462742
PXMP2	11.3664	11.5694	11.3329	5.65041	7.652	6.70103	11.4229	0.127974	6.66781	1.00121	0.583723	0.013353
ZNF367	9.14269	9.22728	8.2016	4.24777	6.04038	5.22334	8.85719	0.569331	5.1705	0.897473	0.583763	0.00648426
SPATA2L	2.35224	2.50185	3.35823	1.54384	1.47125	1.77907	2.73744	0.542799	1.59805	0.160912	0.583777	0.0579932
DIAPH3	6.6739	6.8721	5.09703	3.75468	3.41045	3.71911	6.21434	0.972683	3.62808	0.18931	0.583824	0.0397515
HMGN1	172.642	174.371	162.289	100.576	97.7759	99.033	169.767	6.53387	99.1283	1.40248	0.583907	0.0019707
HMGB3	30.1995	30.0831	27.6714	18.2472	15.625	17.4851	29.318	1.42718	17.1191	1.34887	0.583911	0.000430178
NSUN5P1	3.13148	4.23644	4.37471	2.05769	2.3797	2.4211	3.91421	0.68138	2.28616	0.198944	0.584068	0.0445056
ASPSCR1	11.7654	13.1562	14.3023	7.67805	7.56934	7.66735	13.0746	1.27042	7.63825	0.0599143	0.584204	0.0175431
ZNF100	4.41131	3.773	3.3926	2.05106	2.53569	2.1787	3.85897	0.514768	2.25515	0.251197	0.584392	0.0180672
PPAT	20.2004	20.3258	18.2607	11.0204	11.718	11.6345	19.5956	1.15779	11.4576	0.38095	0.584703	0.00350527
AURKB	17.3087	17.5401	17.3251	10.1047	10.1753	10.2319	17.3913	0.129125	10.1706	0.0637283	0.584812	4.47813e-06
ZNF789	3.15279	2.71234	2.1734	1.38268	1.15217	2.16683	2.67951	0.49052	1.56723	0.531909	0.584893	0.0566219
CDK2	35.6905	36.4383	35.3015	20.9207	21.7306	20.1918	35.8101	0.57776	20.9477	0.769755	0.584966	2.21492e-05
C9orf16	35.5901	37.6638	47.9122	21.3445	24.1994	25.3541	40.3887	6.59753	23.6327	2.064	0.585131	0.0381095
TMEM65	6.19207	5.7628	5.50949	2.94362	3.5031	3.77355	5.82145	0.345049	3.40676	0.42327	0.585207	0.00183199
KCTD9	6.62571	6.44739	6.53733	4.32521	3.30958	3.84343	6.53681	0.0891611	3.82607	0.508037	0.585312	0.00978889
MRTO4	23.3777	22.5328	23.5443	12.5615	14.5627	13.537	23.1516	0.542332	13.5537	1.0007	0.585434	0.000602227
CDCA7L	16.3231	16.775	15.7754	9.06382	9.95288	9.60712	16.2912	0.500565	9.54127	0.448173	0.585672	6.97592e-05
CHML	7.95206	8.11971	7.24267	4.25339	4.49146	4.91188	7.77148	0.465571	4.55224	0.333426	0.585763	0.000998821
SNUPN	2.30262	2.72819	2.98279	1.95315	1.14199	1.59895	2.6712	0.343648	1.5647	0.406663	0.585765	0.0238481
RBM38	37.9411	41.1141	41.5381	20.5024	26.781	23.3708	40.1978	1.9658	23.5514	3.14319	0.585888	0.00293308
ABLIM1	1.70944	1.52713	1.59197	0.941974	0.905626	0.982572	1.60951	0.0924124	0.943391	0.0384926	0.586134	0.00235487
NCAPH	11.5472	10.6431	11.351	5.94781	6.84158	6.87613	11.1804	0.475572	6.55517	0.526276	0.586308	0.000370172
KIF18B	3.35856	3.11304	3.86719	1.77132	1.89928	2.3916	3.44626	0.384648	2.02073	0.32749	0.586355	0.00865049
TNFRSF18	1.3526	1.63494	1.32929	1.00842	0.750426	0.772593	1.43894	0.170138	0.843813	0.142984	0.586412	0.010449
LRP3	6.96147	7.9888	8.97788	3.34555	4.86681	5.83905	7.97605	1.00827	4.6838	1.25678	0.587233	0.0259263
LMNB1	47.5131	47.8965	43.761	26.614	27.0743	28.1053	46.3902	2.28501	27.2645	0.763633	0.587722	0.002258
TRMT6	16.2995	15.1449	14.339	7.91719	8.5543	10.4373	15.2611	0.985405	8.9696	1.31038	0.587741	0.00344685
MSANTD2	2.51632	3.36035	3.37785	1.98518	1.58305	1.8768	3.08484	0.492431	1.81501	0.208064	0.588364	0.0319426
CEP57L1	9.83328	10.0158	9.60034	5.76136	6.25917	5.31984	9.81647	0.208239	5.78012	0.469946	0.588819	0.00131392
SMTN	1.55557	1.58026	1.54693	1.03061	0.838865	0.887856	1.56092	0.0172971	0.91911	0.0996201	0.588826	0.00662727
SLC25A19	4.28694	6.81744	6.52078	3.77558	3.18262	3.42987	5.87505	1.38332	3.46269	0.297839	0.589389	0.0882857
MMS22L	4.72053	4.42649	4.40265	2.74939	2.85327	2.3842	4.51656	0.177048	2.66229	0.246367	0.589451	0.000737404
DCTPP1	31.3665	34.2818	36.0513	19.329	21.2281	19.402	33.8999	2.36564	19.9864	1.07599	0.589571	0.00352024
ATP5D	12.0268	13.2437	14.1307	7.8999	9.50226	5.85617	13.1337	1.05625	7.75278	1.82749	0.590295	0.0187933
TCIRG1	4.48803	6.42771	7.7117	3.04224	4.11214	3.84591	6.20915	1.62291	3.66676	0.556993	0.590542	0.100806
LOC100507217	40.0874	41.8627	39.309	22.8199	24.223	24.5758	40.4197	1.30888	23.8729	0.928829	0.590625	0.000119134
PPP1R14B	76.9925	75.9582	75.607	40.3851	46.0119	48.6293	76.1859	0.720269	45.0088	4.21265	0.590776	0.00498463
MROH6	1.40814	1.72618	1.97857	0.885121	0.914436	1.2214	1.7043	0.285844	1.00699	0.186266	0.590851	0.0307771
CENPJ	6.59983	7.44274	7.31502	3.80696	4.2701	4.54439	7.1192	0.454295	4.20715	0.372723	0.590959	0.00119384
NOP58	66.8506	69.1293	60.1578	40.605	36.4761	38.8296	65.3792	4.66322	38.6369	2.07118	0.590966	0.00390851
PTMA	665.99	668.854	595.361	350.527	397.217	393.249	643.402	41.6291	380.331	25.8872	0.591125	0.00167193
CENPH	16.2163	15.7158	14.4169	8.36858	8.72847	10.3016	15.4497	0.928752	9.13288	1.02801	0.591138	0.00145049
FOPNL	34.5544	35.4991	31.9239	19.6149	19.9975	20.6824	33.9925	1.85266	20.0983	0.540837	0.591256	0.00342944
EME1	33.5187	38.4458	40.6137	21.8864	21.0636	23.6455	37.5261	3.63582	22.1985	1.31894	0.591549	0.0108584
RELT	4.78769	5.28304	5.57235	2.86974	3.01487	3.36936	5.21436	0.396813	3.08466	0.257017	0.59157	0.00268459
CSE1L	292.977	291.193	273.792	171.174	164.92	171.688	285.987	10.5991	169.261	3.7679	0.591847	0.00104805
FBF1	1.19409	1.37359	1.57398	0.767407	0.867889	0.816034	1.38055	0.190041	0.81711	0.0502496	0.591871	0.0291789
E2F1	5.55496	6.45192	6.32294	3.18787	3.63775	4.03021	6.10994	0.484934	3.61861	0.421496	0.59225	0.0027407
RBBP8	34.0322	33.6712	30.2647	19.4778	18.7388	19.8442	32.656	2.07881	19.3536	0.563069	0.59265	0.00527075
CMSS1	28.9552	26.2603	24.1573	15.0914	15.0715	16.8828	26.4576	2.40503	15.6819	1.04006	0.592718	0.00779049
TRMT61A	7.92687	8.5634	9.07798	4.81408	4.3979	5.94979	8.52275	0.576631	5.05392	0.803265	0.592992	0.00505371
DDX11	5.97738	7.88148	7.73434	4.28311	4.64444	3.87945	7.19773	1.05941	4.269	0.38269	0.593103	0.0295274
HSPA14	26.5247	27.6533	23.8632	14.9663	15.5932	15.7426	26.0137	1.94603	15.434	0.411899	0.593303	0.00876157
NT5C3	30.8479	29.9202	26.2943	17.0401	17.7919	16.8293	29.0208	2.40635	17.2204	0.506004	0.593382	0.0109469
DOK7	2.04508	2.55052	2.82713	1.26736	1.66089	1.47761	2.47424	0.396565	1.46862	0.196919	0.593563	0.030542
CEBPG	19.116	20.0022	17.5877	10.5901	11.5082	11.5884	18.902	1.2214	11.2289	0.554668	0.59406	0.00294854
SMYD2	20.9477	23.5863	21.6846	11.9835	12.2068	15.1511	22.0729	1.36148	13.1138	1.76788	0.594114	0.00282976
POLD2	84.5245	87.4299	93.6584	51.1197	51.8396	54.8496	88.5376	4.66661	52.603	1.97866	0.594131	0.0019174
FANCM	5.0579	4.77218	4.10534	2.71217	2.80763	2.7597	4.64514	0.488822	2.75983	0.0477301	0.594134	0.0208473
DSN1	6.78897	6.94622	5.88007	2.94928	4.31223	4.3941	6.53842	0.575544	3.8852	0.811566	0.594211	0.0126162
SELO	2.91608	3.57353	4.10314	1.58538	2.43958	2.27347	3.53092	0.594676	2.09948	0.452901	0.594598	0.0326355
SEL1L3	1.38267	1.45771	1.21026	0.767309	0.878883	0.762379	1.35021	0.126878	0.802857	0.0658866	0.594615	0.00694566
DTL	13.4311	13.038	12.0194	7.17753	7.71054	8.00845	12.8295	0.72858	7.63217	0.420967	0.594893	0.00130009
MCM8	16.8238	17.2368	16.4527	10.1784	10.0332	9.84198	16.8378	0.392237	10.0179	0.168734	0.594964	0.000207714
FAM72A	3.4554	3.50184	2.97788	2.19692	1.95566	1.75874	3.31171	0.290033	1.97044	0.219464	0.594992	0.0039181
GPX1	113.035	124.524	129.402	65.9911	75.9156	76.4652	122.32	8.40308	72.7906	5.89498	0.595082	0.00178294
IQCK	2.40662	2.08743	2.03117	1.7583	1.17997	0.945774	2.17507	0.202489	1.29468	0.418233	0.595236	0.0489589
HAUS2	9.23194	9.54757	9.46949	5.17218	5.65893	5.98838	9.41633	0.164392	5.6065	0.410618	0.595401	0.001305
CDT1	6.05684	6.1449	6.60178	3.30312	4.41359	3.49172	6.26784	0.292533	3.73614	0.594216	0.596081	0.00766439
WDR76	12.5387	12.804	11.6109	7.53751	7.07986	7.42242	12.3179	0.626456	7.3466	0.23806	0.596418	0.00213361
FANCG	44.5317	52.7251	53.3745	30.7742	28.1972	30.9218	50.2104	4.92863	29.9644	1.53222	0.596776	0.0130365
NUCKS1	130.183	126.172	118.404	71.428	74.9368	77.3072	124.92	5.98853	74.5573	2.95791	0.596842	0.00110732
CDV3	106.028	103.199	96.3225	60.072	61.3307	61.0003	101.85	4.99143	60.801	0.652589	0.596967	0.00434219
ZNF597	2.56966	2.5071	1.98603	1.56298	1.58703	1.0664	2.35426	0.32043	1.40547	0.293889	0.596989	0.019706
PARD6A	3.38826	3.32949	3.22622	2.19303	2.08742	1.6562	3.31466	0.0820321	1.97888	0.284397	0.59701	0.0101215
SET	397.976	398.297	367.953	223.079	232.659	239.379	388.075	17.4272	231.706	8.19171	0.597064	0.00102735
TMEM51	3.68898	3.93209	3.80687	2.41638	2.41597	1.991	3.80931	0.121573	2.27445	0.245475	0.597076	0.0025787
H1FX	21.9141	23.5775	24.1762	11.8468	16.1306	13.6308	23.2226	1.17207	13.8694	2.15184	0.597237	0.00641865
ANP32E	9.65779	9.4923	7.88562	5.14358	5.53986	5.46392	9.0119	0.978893	5.38245	0.210326	0.59726	0.0196035
JDP2	2.64132	2.34826	2.96921	1.45434	1.71897	1.58052	2.65293	0.310638	1.58461	0.132362	0.597306	0.0156101
PEG3	1.11163	1.18571	1.20413	0.752102	0.580069	0.759788	1.16716	0.0489615	0.69732	0.101615	0.597452	0.00627601
NUBP2	18.9558	23.4515	24.8847	12.5386	12.331	15.3354	22.4307	3.09347	13.4017	1.67788	0.597471	0.0200068
FANCB	6.24872	6.03835	6.18529	3.11945	4.26785	3.65286	6.15745	0.107912	3.68005	0.574683	0.597658	0.0149424
IQCC	3.25694	3.17126	3.48785	1.99856	2.16596	1.76218	3.30535	0.163753	1.97557	0.20287	0.597688	0.00110268
DNAJC9	39.7971	42.4391	41.3736	23.3025	23.5594	27.021	41.2033	1.32921	24.6276	2.07669	0.597711	0.000735333
FAM86A	5.82441	7.19219	6.76349	4.17937	3.63088	4.01288	6.59336	0.69958	3.94104	0.281213	0.597729	0.012854
RASSF7	4.07489	6.69482	7.62879	3.56818	3.48911	3.94041	6.13283	1.8424	3.6659	0.240998	0.59775	0.144002
HOMER1	8.22932	7.48128	7.04501	5.1331	4.09059	4.37898	7.5852	0.598955	4.53422	0.538314	0.597772	0.00290173
HNRNPAB	128.098	120.863	114.163	70.8881	70.69	75.5353	121.041	6.96921	72.3711	2.74204	0.597904	0.00279998
KIAA0020	7.00829	7.87914	7.34468	4.26269	4.48275	4.54875	7.4107	0.439163	4.4314	0.149785	0.597972	0.00365735
CLTB	31.089	32.0827	33.0175	19.0923	19.9868	18.4576	32.0631	0.9644	19.1789	0.768269	0.598162	7.77411e-05
BCAS4	6.20163	6.87597	6.12319	3.57709	3.52661	4.38382	6.40026	0.413837	3.82917	0.481001	0.598284	0.00235609
NSUN5	13.678	16.0397	16.5312	9.75705	8.556	9.35923	15.4163	1.52534	9.22409	0.611822	0.598334	0.0108561
DIMT1	11.9725	13.6467	11.1831	7.29045	6.81812	7.91863	12.2674	1.258	7.3424	0.552091	0.598528	0.0109
MPC1	13.6452	14.7112	13.9272	7.26031	9.66776	8.38939	14.0945	0.552349	8.43915	1.2045	0.598754	0.00640998
CDC7	11.2388	10.7853	10.3356	5.95619	6.04583	7.37695	10.7866	0.451601	6.45966	0.795663	0.598861	0.00310563
AP1S3	5.03132	5.20963	4.76529	2.71142	3.78035	2.49956	5.00208	0.223608	2.99711	0.686527	0.599173	0.0275107
NDUFS8	149.97	169.666	183.763	94.5949	98.6016	108.477	167.8	16.9736	100.558	7.14481	0.599273	0.0110194
TRIM11	5.61634	6.63301	7.30518	3.78085	4.10695	3.83161	6.51818	0.850256	3.90647	0.175466	0.599319	0.0293044
NIP7	16.8461	17.9581	16.1917	10.2252	10.5398	9.80037	16.9986	0.893024	10.1885	0.371082	0.599369	0.00203847
LOC100288637	1.48524	1.47981	1.54388	1.02826	0.817659	0.859692	1.50298	0.0355272	0.90187	0.111456	0.600056	0.0067915
DHTKD1	37.9211	39.3517	36.2212	22.7295	22.8464	22.5546	37.8313	1.56718	22.7102	0.146858	0.6003	0.00333021
GCH1	7.64443	7.48336	7.17937	3.65208	4.94487	4.79505	7.43572	0.236162	4.464	0.707122	0.600345	0.0117252
PPIL1	29.444	27.9006	28.1503	16.8954	18.6761	15.7552	28.4983	0.828462	17.1089	1.47211	0.600348	0.00106645
SLC4A7	11.1552	11.6059	10.1473	6.55079	7.0149	6.1919	10.9695	0.746827	6.58586	0.41262	0.600381	0.00257165
CYSTM1	1.50242	1.47994	1.45327	1.67505	0.846265	0.142306	1.47854	0.0246047	0.887874	0.767219	0.600506	0.313923
LRP11	7.55559	6.08266	5.8733	4.07698	3.79	3.85251	6.50385	0.916829	3.9065	0.150915	0.600644	0.0360932
SCLT1	3.9787	3.49684	3.64428	2.36324	2.39675	1.91915	3.70661	0.246902	2.22638	0.266596	0.600652	0.002175
ZNF598	6.19594	6.0628	7.76694	3.16155	4.72055	4.14791	6.67523	0.947792	4.01	0.788596	0.600729	0.0212534
PVR	5.97798	6.49079	6.49657	3.21049	4.06033	4.127	6.32178	0.297754	3.79927	0.51099	0.600982	0.00402222
HSCB	7.73392	6.30299	6.94738	4.40505	4.11581	4.09346	6.99476	0.716641	4.20477	0.173804	0.601132	0.016868
CDCA8	13.957	15.898	14.7136	9.54123	8.50768	8.75442	14.8562	0.978326	8.93444	0.53978	0.601395	0.00234881
CEP128	2.75113	2.48602	2.80471	1.46947	1.88506	1.48197	2.68062	0.170645	1.61217	0.236415	0.601416	0.00432244
MRPS18C	11.86	11.833	10.7623	6.10907	6.42815	8.18725	11.4851	0.626109	6.90816	1.11916	0.601489	0.0074464
CISD2	5.51383	5.55723	5.16643	3.18687	3.07565	3.50505	5.4125	0.214202	3.25586	0.222857	0.601544	0.000271373
EBP	33.0912	35.6679	34.392	19.9823	20.066	22.019	34.3837	1.28837	20.6891	1.15249	0.601712	0.000176287
STK17A	6.02536	5.72397	5.0872	3.17927	3.49159	3.46025	5.61218	0.478967	3.37704	0.171986	0.601734	0.00857021
SEMA3C	41.0536	41.4193	38.812	24.6764	23.5536	24.8067	40.4283	1.41165	24.3456	0.688951	0.602191	0.000475254
TAF5	4.89239	4.94624	4.57764	2.23385	3.09941	3.34814	4.80542	0.199095	2.8938	0.584908	0.602195	0.0207817
NUP50	21.9145	21.5695	20.4851	12.198	13.4367	12.9182	21.323	0.745892	12.851	0.622081	0.60268	0.000137585
PSMA6	114.129	117.425	101.19	66.7029	68.1799	65.7024	110.915	8.58154	66.8617	1.24636	0.602821	0.011138
NCAPH2	13.2241	14.4846	15.9877	7.40093	10.124	8.82103	14.5655	1.38357	8.78199	1.36195	0.602932	0.00670386
CMTM3	1.53373	1.60163	1.93733	1.35315	0.86056	0.84496	1.6909	0.216101	1.01956	0.289006	0.602968	0.0359607
NME1-NME2	1.20229	2.30248	3.24716	1.7208	1.82e-07	2.35407	2.25064	1.02342	1.35829	1.21818	0.603512	0.387853
GADD45GIP1	37.0066	39.0622	37.6264	22.8822	22.0213	23.728	37.8984	1.05445	22.8772	0.853361	0.603645	5.96875e-05
NR2C2AP	11.0606	13.0503	11.4912	8.10595	6.6102	6.77799	11.8674	1.04683	7.16471	0.819441	0.603732	0.00431002
CEBPB	13.0502	12.1169	12.0643	6.63609	7.89442	7.95573	12.4105	0.554649	7.49541	0.744827	0.603959	0.00112989
PABPN1	14.1345	14.7689	14.883	6.44593	10.5078	9.49813	14.5955	0.403265	8.81729	2.11479	0.604111	0.0378001
C16orf91	7.91772	9.07273	7.88613	4.22568	3.88455	6.923	8.29219	0.676149	5.01108	1.66454	0.604313	0.0603097
EIF2B3	12.2791	11.0949	12.3265	8.4244	6.61659	6.53535	11.9002	0.697784	7.19211	1.06796	0.604371	0.00504436
KNTC1	24.4509	27.8854	26.6823	15.742	15.1114	16.9198	26.3395	1.74272	15.9244	0.917894	0.604582	0.00264281
SNORA16A	138.069	98.4288	131.796	69.2085	38.6713	114.81	122.765	21.3075	74.2299	38.3169	0.604653	0.147222
EFCAB11	24.9918	25.0169	23.1025	16.1031	12.0657	16.0718	24.3704	1.09811	14.7469	2.32201	0.605114	0.00865687
ABHD14A	1.33586	1.37091	1.57156	0.654282	0.806007	1.12902	1.42611	0.127177	0.863103	0.242464	0.605215	0.0373134
RAB23	4.35002	3.9569	3.63623	1.94396	2.36982	2.91601	3.98105	0.357507	2.40993	0.487265	0.60535	0.0131451
NUDT5	50.7071	54.3735	52.1053	32.096	32.1784	30.8891	52.3953	1.85032	31.7212	0.721768	0.60542	0.000848422
CCDC137	15.79	18.3711	18.9135	10.6285	11.1509	10.359	17.6915	1.66896	10.7128	0.402624	0.605533	0.0144964
SETD9	3.01358	3.0137	2.82018	1.41221	2.16061	1.78928	2.94915	0.111694	1.78737	0.374204	0.606061	0.0250714
MNX1	4.67825	5.65408	6.40439	2.98234	4.08534	3.07677	5.57891	0.865522	3.38148	0.611384	0.606119	0.0273957
DAZAP1	27.397	27.8969	26.6935	14.5552	17.8276	17.3247	27.3291	0.604564	16.5692	1.76218	0.606282	0.00468649
ZNF283	3.96986	3.76397	3.66007	2.57949	2.0005	2.32931	3.79797	0.157668	2.3031	0.290384	0.606403	0.00391468
SAMD1	5.30911	5.70078	7.56637	3.82269	3.77192	3.67141	6.19209	1.20617	3.75534	0.0769908	0.606474	0.0722767
MCMBP	16.6577	16.7623	16.2948	10.5122	10.1848	9.46709	16.5716	0.245355	10.0547	0.534564	0.606743	0.000461116
NHLRC2	3.83791	3.95861	3.81166	1.97644	2.64302	2.42647	3.86939	0.0783708	2.34864	0.340037	0.60698	0.0128079
MRPL1	28.1158	32.1096	26.3823	17.3293	16.9311	18.3111	28.8692	2.93705	17.5238	0.710269	0.607007	0.0171748
MRPL41	67.3095	65.5302	76.2478	34.5111	45.264	47.1566	69.6958	5.74349	42.3106	6.8205	0.607075	0.00650679
EMC8	18.7179	19.495	17.8252	11.1955	11.0828	11.7504	18.6794	0.835567	11.3429	0.357376	0.607242	0.00132887
ZNF732	5.5069	5.64978	5.07389	3.14958	3.8092	2.90567	5.41019	0.299878	3.28815	0.467432	0.60777	0.00467011
PPP2CB	23.4636	21.9281	22.4177	13.5848	14.2602	13.3732	22.6031	0.784365	13.7394	0.463269	0.607854	0.000286137
CYBA	21.5487	20.0955	23.6297	11.4121	15.254	13.0221	21.758	1.77637	13.2294	1.92932	0.608026	0.004988
DR1	25.512	25.475	23.0769	14.6674	14.6633	15.7071	24.688	1.39535	15.0126	0.601458	0.608094	0.0024639
H2AFZ	362.252	391.824	362.913	221.952	212.419	245.213	372.33	16.8858	226.528	16.8691	0.608407	0.000451563
DCBLD1	1.97029	2.45445	2.95697	1.3294	2.00814	1.15394	2.46057	0.493368	1.49716	0.451134	0.608461	0.0675462
GPATCH4	26.4349	25.5569	25.2501	14.8355	15.1942	16.9773	25.7473	0.61492	15.669	1.14713	0.608569	0.000807116
IDI1	39.3057	38.7869	36.0987	22.4991	22.0849	24.9197	38.0638	1.72145	23.1679	1.53117	0.60866	0.000389523
PNO1	15.9291	16.6187	15.8596	10.6177	9.77804	9.06872	16.1358	0.419645	9.82149	0.775403	0.608677	0.000993487
SLC39A14	5.68112	5.57945	4.99694	3.59948	3.19208	3.10831	5.41917	0.369179	3.29996	0.262755	0.608941	0.00192451
ANXA9	4.60154	4.88302	5.22506	3.5355	2.38503	3.03712	4.90321	0.31225	2.98588	0.576944	0.608965	0.0139682
ZNF668	2.83383	3.37287	4.07379	1.67007	2.23336	2.35759	3.42683	0.621739	2.08701	0.366382	0.60902	0.0437469
POP7	32.1983	34.5501	34.0281	19.667	22.2078	19.5008	33.5922	1.23502	20.4585	1.51719	0.609027	0.00039055
NOL12	3.03816	3.63778	3.77442	2.15831	2.15534	2.05099	3.48345	0.39164	2.12155	0.0611219	0.609035	0.0242002
ARMC6	6.42015	7.68031	8.47377	4.14363	4.62149	4.98727	7.52474	1.03561	4.58413	0.423059	0.609207	0.0258327
CLN6	9.20726	10.5296	10.1468	5.80606	6.71183	5.68807	9.96122	0.680423	6.06865	0.560123	0.609228	0.0018138
ANKRD39	1.90871	3.26765	4.12014	2.55317	1.3757	1.73506	3.09883	1.11534	1.88798	0.603446	0.609254	0.194412
RAB3IL1	1.20562	1.49018	1.44661	1.04512	0.846272	0.63262	1.3808	0.153269	0.841337	0.206294	0.60931	0.0252885
TMSB15A	1.67392	1.66899	2.31109	0.825085	1.99217	0.628688	1.88467	0.369302	1.14865	0.737082	0.60947	0.221427
HIST2H2BE	52.1464	48.0518	52.7363	29.9085	30.7284	32.5765	50.9782	2.55141	31.0711	1.36662	0.609499	0.00115641
PRDX4	102.115	115.542	102.098	60.8115	63.484	70.6291	106.585	7.75699	64.9749	5.07576	0.609606	0.00265549
PLOD2	5.56632	5.9818	5.52171	2.90767	3.87001	3.62971	5.68994	0.253738	3.46913	0.500863	0.609695	0.00662266
LRRCC1	11.4269	11.1604	10.2335	7.09495	5.88106	7.04278	10.9403	0.626414	6.67293	0.686275	0.609942	0.00140018
SPC24	10.575	11.3087	11.0621	5.49209	6.88311	7.72379	10.9819	0.373362	6.69966	1.1271	0.610062	0.0149307
GPC6	2.00043	1.83158	1.78894	1.25879	1.11242	1.05821	1.87365	0.111846	1.14314	0.103759	0.610114	0.00118231
PRELID1	44.3046	47.8085	47.5945	27.313	29.5739	28.3656	46.5692	1.96412	28.4175	1.13134	0.610221	0.000580107
LSM11	1.63738	1.7621	1.71406	0.832066	1.12214	1.16659	1.70451	0.0629057	1.04027	0.181671	0.6103	0.0158234
PMF1-BGLAP	6.16213	7.33971	8.6777	4.49343	5.10104	3.94363	7.39318	1.25864	4.5127	0.578946	0.610387	0.040842
CHAF1B	9.85807	10.4833	9.87484	6.57305	5.11285	6.75789	10.0721	0.356234	6.14793	0.901157	0.610394	0.00923761
ZNF257	3.36249	3.51469	3.55377	2.28573	2.63834	1.44457	3.47698	0.101061	2.12288	0.61332	0.610552	0.0585457
FOXM1	18.3208	15.9068	17.5757	10.53	11.3301	9.76991	17.2678	1.23611	10.5433	0.78018	0.610579	0.00265724
POLD3	15.4587	16.7173	14.6823	9.42851	9.17952	10.0072	15.6194	1.02698	9.53841	0.424643	0.610676	0.00398605
MYBL1	4.31591	4.31627	4.02614	2.48491	2.4017	2.84504	4.21944	0.167403	2.57722	0.235644	0.610796	0.00098173
MSMO1	15.4142	16.2265	16.2806	10.1657	10.0488	9.05816	15.9738	0.485353	9.75755	0.608506	0.610849	0.000213067
DBF4B	1.81105	2.03553	2.70707	1.27251	1.58378	1.14884	2.18455	0.466228	1.33504	0.224112	0.61113	0.0686938
SLC25A14	3.4988	3.06608	2.64087	2.20896	1.15849	2.25971	3.06858	0.42897	1.87572	0.621657	0.611266	0.0593984
PCBD2	3.35543	3.45463	4.25272	2.01443	2.08154	2.67045	3.68759	0.491921	2.25547	0.360943	0.611638	0.0181529
STAG1	15.2089	15.2243	13.6064	9.65786	8.91572	8.36477	14.6799	0.929681	8.97945	0.648896	0.611685	0.00156538
CENPM	9.88226	11.6752	12.7107	4.62347	8.0945	8.24741	11.4227	1.43102	6.98846	2.04957	0.611803	0.043177
FARSB	38.4288	36.9956	36.7967	21.6853	22.0468	24.9279	37.407	0.890447	22.8867	1.77698	0.611828	0.00116599
CD3EAP	7.34118	7.65384	7.31124	5.0141	3.94449	4.69154	7.43542	0.189749	4.55004	0.548664	0.611942	0.00666361
FEN1	47.2982	51.0765	50.5	28.3491	32.5055	30.2734	49.6249	2.03549	30.376	2.0801	0.612112	0.000332229
C21orf59	33.6209	33.6597	33.2073	20.6691	18.7026	22.1503	33.496	0.250744	20.5073	1.72953	0.612233	0.0050986
B3GNT5	6.44441	5.74716	5.37638	3.50498	3.27603	3.97553	5.85598	0.542267	3.58551	0.356636	0.612282	0.00592186
SLC16A9	4.18019	4.20994	3.76151	2.28211	2.82115	2.34016	4.05055	0.250755	2.48114	0.295884	0.612544	0.0024076
GCFC2	6.44144	5.51851	6.0398	3.09811	4.14118	3.78723	5.99992	0.462756	3.67551	0.530434	0.612593	0.00488724
IQGAP3	11.3273	11.1336	11.3296	7.69159	6.81338	6.21399	11.2635	0.112503	6.90632	0.743171	0.613159	0.00839907
ZBTB2	18.2297	17.6969	16.8341	11.1799	10.9714	10.2064	17.5869	0.704273	10.7859	0.512575	0.613292	0.000297198
FAM111B	34.4404	34.7019	32.2202	20.288	19.7857	22.1218	33.7875	1.3636	20.7318	1.22967	0.613595	0.000265475
KLF4	3.41706	3.49038	4.19377	2.01019	2.43059	2.37118	3.7004	0.428838	2.27065	0.227515	0.613623	0.0140679
TRA2B	44.5789	45.6559	43.2959	28.6075	26.8817	26.4511	44.5102	1.1815	27.3134	1.14119	0.613644	5.48707e-05
NSUN5P2	2.68857	3.85805	4.29248	2.20612	2.38273	2.06266	3.61303	0.829552	2.21717	0.160321	0.613659	0.0953298
SOLH	2.41806	2.85359	3.62573	1.80232	1.82345	1.83683	2.96579	0.611604	1.82087	0.0173994	0.613956	0.0832738
ARHGAP21	5.76042	5.74525	5.36181	3.69628	3.2145	3.44587	5.62249	0.225886	3.45222	0.240953	0.614001	0.000347724
SLC25A28	6.57416	9.54866	8.38915	5.34393	4.85737	4.85033	8.17066	1.49924	5.01721	0.28297	0.614052	0.0631416
CCT6A	241.379	251.177	233.532	143.651	148.929	153.432	242.029	8.84046	148.671	4.89561	0.614267	0.00042357
CYB5B	17.0469	15.7381	15.519	10.253	9.93946	9.48176	16.1013	0.82618	9.89141	0.387859	0.614322	0.00169232
FAM206A	5.45554	5.65269	4.14827	3.60033	2.70615	3.07138	5.0855	0.817629	3.12595	0.449581	0.61468	0.0337644
SSSCA1	37.7509	39.5611	42.1525	22.1796	28.2972	22.9568	39.8215	2.21232	24.4779	3.33039	0.61469	0.00430654
APIP	23.537	21.2749	20.029	13.5664	13.6508	12.642	21.6136	1.77836	13.2864	0.55966	0.614723	0.00954996
GSK3A	9.03711	10.1161	10.8086	5.74386	6.41216	6.26452	9.98727	0.892744	6.14018	0.351072	0.614801	0.00953259
THOC1	27.9647	28.6278	28.663	15.6578	17.3601	19.4204	28.4185	0.393396	17.4794	1.88414	0.615072	0.00766111
MSTO1	2.69693	3.15347	3.31099	1.68339	1.73596	2.21607	3.0538	0.318933	1.87847	0.293546	0.615127	0.00948875
CHAF1A	11.6742	12.1726	11.9819	6.82481	7.74822	7.47073	11.9429	0.251478	7.34792	0.473797	0.615254	0.000613799
MRPL48	57.2772	59.4004	59.3682	34.8093	36.2719	37.2681	58.6819	1.21664	36.1164	1.23675	0.615461	2.3039e-05
CEP152	5.03328	5.03092	4.41567	3.05597	2.91264	2.9477	4.82662	0.355898	2.9721	0.0747162	0.615773	0.00962644
EIF5	67.3278	70.3679	68.378	41.2867	44.0881	41.5917	68.6912	1.54407	42.3222	1.53693	0.616122	3.06021e-05
LIN54	8.66418	8.92014	7.81027	5.24862	5.08217	5.31928	8.46486	0.581161	5.21669	0.121737	0.616276	0.00829766
ATAD5	6.80424	6.9671	6.45477	3.85989	4.37947	4.22657	6.74204	0.261768	4.15531	0.267019	0.616329	0.000278695
ZNF569	4.93198	5.01745	4.44031	3.21241	2.47314	3.18349	4.79658	0.311484	2.95635	0.418719	0.616345	0.00469347
PWWP2B	2.82057	2.89284	2.59477	1.41517	2.04084	1.66475	2.76939	0.155485	1.70692	0.314959	0.616352	0.0144754
HAUS3	5.34989	6.13665	5.22254	3.23143	3.43773	3.63003	5.56969	0.49511	3.43306	0.199341	0.616383	0.00927375
KCMF1	8.02564	8.19982	7.70752	4.72818	5.18849	4.8372	7.97766	0.249632	4.91796	0.240546	0.616466	0.000107774
CYCS	62.7119	59.8991	53.1093	34.8786	36.0001	37.4472	58.5734	4.93665	36.1086	1.28773	0.616468	0.0115766
RSG1	1.3553	1.39036	1.26715	0.899985	0.730591	0.84388	1.3376	0.0634827	0.824819	0.0862907	0.616639	0.00165545
HLTF	34.5052	35.258	32.2238	21.0017	21.348	20.5409	33.9957	1.57997	20.9635	0.404901	0.616653	0.00311657
MZT2B	58.6418	65.9822	75.4719	28.582	50.0082	44.8154	66.6986	8.43789	41.1352	11.1771	0.616732	0.0377407
TOR3A	5.92965	6.60789	6.29505	4.0176	3.26601	4.33362	6.27753	0.339459	3.87241	0.548414	0.616868	0.00540447
GPX4	160.444	150.792	158.217	93.6676	100.963	94.9737	156.484	5.0539	96.5348	3.89017	0.616897	0.000127689
CCDC71L	4.59056	4.27818	3.96505	2.49273	2.77404	2.65777	4.27793	0.312755	2.64151	0.141358	0.617475	0.0048791
STK39	2.92977	3.24321	3.44954	1.7904	2.24791	1.9046	3.20751	0.261718	1.98097	0.238124	0.617604	0.00398402
PGAM5	44.4821	46.8449	46.1738	28.44	27.5634	28.9203	45.8336	1.21758	28.3079	0.688028	0.617623	0.000151841
GTDC1	2.5788	3.59997	2.94954	1.54433	1.76919	2.32549	3.04277	0.516929	1.87967	0.402128	0.61775	0.0400888
RRP7B	6.68813	6.70609	7.46663	4.76207	4.11364	4.01211	6.95362	0.444373	4.29594	0.40686	0.617799	0.00162613
ATRIP	5.09431	5.3859	5.53038	3.22119	3.12533	3.54664	5.33686	0.222132	3.29772	0.220835	0.617914	0.000352532
SNORA57	1383.09	2071.07	1809.81	1095.72	933.811	1223.54	1754.66	347.29	1084.36	145.198	0.617988	0.0626309
ANP32AP1	12.5876	14.6498	14.1321	7.14107	8.52609	9.90069	13.7898	1.07286	8.52262	1.37981	0.618036	0.00754931
IRF2BP1	8.18208	7.62012	9.23914	4.02502	5.12919	6.323	8.34711	0.82203	5.15907	1.14928	0.618066	0.0210285
STBD1	10.1105	9.59698	11.5401	4.99791	5.94918	8.36649	10.4159	1.00691	6.43786	1.73665	0.618082	0.0373993
ALKBH6	4.35148	4.96337	4.51231	3.20517	2.33354	3.00795	4.60905	0.317209	2.84889	0.457067	0.618107	0.00750162
WDR74	28.1716	29.2806	29.9304	17.1714	19.2002	17.6427	29.1275	0.889335	18.0048	1.06176	0.618136	0.000186957
2014-09-11	68.8917	72.3773	69.5536	41.6692	44.8884	43.7645	70.2742	1.85116	43.4407	1.63384	0.61816	5.25378e-05
STAG3L4	12.7123	12.8057	11.6209	7.55262	7.95308	7.45822	12.3796	0.65874	7.65464	0.262731	0.618325	0.00255946
CCDC101	11.5943	10.3869	12.3864	7.35337	6.79299	7.10452	11.4559	1.00691	7.08363	0.280774	0.618341	0.0123471
CMC2	35.3264	34.401	35.8211	20.7132	19.9462	24.6113	35.1828	0.720853	21.7569	2.50155	0.618395	0.00748074
VRK1	25.8481	25.9686	23.2849	16.5522	15.1336	14.7782	25.0339	1.51585	15.488	0.938599	0.618682	0.00170302
HSD17B12	49.1569	46.1225	43.3431	24.2033	30.7689	30.7974	46.2075	2.90783	28.5899	3.7989	0.618728	0.00386851
CCNF	8.34714	7.97787	8.78875	5.34202	5.23331	4.96855	8.37125	0.405977	5.18129	0.192092	0.618939	0.00147125
THAP7	9.88895	11.033	11.562	7.15634	6.58831	6.36212	10.828	0.85516	6.70226	0.409187	0.618976	0.00563209
OGFOD2	2.68841	3.35653	3.54413	1.36842	2.26917	2.29803	3.19636	0.449784	1.97854	0.528576	0.618999	0.0397224
PDCD2L	11.4302	13.3778	12.5558	8.30844	7.41293	7.41129	12.4546	0.977736	7.71089	0.517497	0.61912	0.00483138
ALYREF	95.1913	97.8645	98.8877	56.3828	61.9668	62.4747	97.3145	1.90859	60.2748	3.3801	0.619381	0.000357912
TSR3	15.4277	14.4748	15.1707	9.29227	8.05986	10.57	15.0244	0.493008	9.30738	1.25514	0.619484	0.00830712
ZNF486	5.12588	4.46434	4.40251	3.04091	2.51058	3.11816	4.66424	0.400983	2.88988	0.330749	0.619582	0.00457918
OGFOD1	17.8779	19.3183	18.2371	11.6397	11.246	11.4651	18.4778	0.749752	11.4503	0.197269	0.619678	0.00228242
ZC3H8	15.6695	17.4562	14.6421	9.96278	9.78627	9.85737	15.9226	1.42402	9.86881	0.088809	0.619799	0.0176375
HSPBP1	7.0272	5.95778	6.73492	3.59027	5.1533	3.48056	6.5733	0.552726	4.07471	0.935696	0.619888	0.0244843
USP1	35.78	34.5845	30.0858	18.9932	20.6861	22.605	33.4834	3.00254	20.7614	1.80708	0.620051	0.00619238
C1QTNF9B-AS1	1.95169	2.09213	2.08937	1.21796	1.70399	0.883149	2.0444	0.0802982	1.26837	0.412735	0.620411	0.0777154
MUS81	7.86725	9.31739	9.34049	5.9606	5.49655	5.00022	8.84171	0.843986	5.48579	0.48028	0.620444	0.00794792
NXT1	19.629	21.7682	21.9743	13.1453	12.6432	13.5341	21.1238	1.29866	13.1075	0.446649	0.620509	0.00455198
SFMBT1	2.56826	2.93543	2.85713	1.48362	1.52029	2.1843	2.78694	0.193387	1.7294	0.394379	0.620538	0.026648
C17orf53	1.15045	1.74042	1.56156	0.902486	0.851076	1.00945	1.48414	0.302508	0.921004	0.0807946	0.620563	0.0754918
RPS6KB2	30.959	34.9873	36.5083	19.9976	21.3055	22.3023	34.1515	2.8675	21.2018	1.15584	0.620815	0.00825695
SMCHD1	20.6138	20.5977	18.8093	12.2281	12.4557	12.5808	20.0069	1.03721	12.4215	0.178815	0.620861	0.00509474
GTF3C6	49.2866	51.0976	44.6102	27.7718	32.0009	30.2832	48.3315	3.34751	30.0186	2.12693	0.621099	0.00258602
RAB12	22.2956	24.6558	22.1962	13.1776	14.1037	15.6714	23.0492	1.39224	14.3176	1.26058	0.621174	0.00134554
ZNF441	5.79196	5.91504	5.38144	3.6323	3.63559	3.34771	5.69615	0.279405	3.53853	0.165266	0.621215	0.000964606
SDCCAG3	20.4416	23.8874	21.2618	12.1178	14.6478	13.9901	21.8636	1.8	13.5852	1.31269	0.621363	0.00405167
UBE2E1	46.91	46.2643	43.7618	28.1995	29.4155	27.4792	45.6454	1.66286	28.3647	0.978668	0.621415	0.000378058
MED31	1.87871	3.52	2.83019	1.26362	1.62467	2.22664	2.74297	0.824114	1.70498	0.486507	0.621581	0.149975
PSMC3	76.8296	79.1298	80.2276	49.1248	51.1924	46.5082	78.729	1.73409	48.9418	2.34746	0.621649	0.000107449
PLS3	14.2131	15.0346	13.1692	7.96072	9.53716	8.87597	14.139	0.934907	8.79128	0.791625	0.621777	0.00182414
SCARA3	1.63285	1.48681	1.94096	1.01429	1.07696	1.05669	1.68687	0.231845	1.04931	0.0319796	0.622046	0.0391474
LOC642423	3.31651	4.28271	3.86457	2.05285	3.09029	1.988	3.82126	0.484554	2.37705	0.618537	0.622058	0.0361418
UBE2E2	7.59613	6.89109	6.57869	4.88011	4.39953	3.82971	7.02197	0.521194	4.36978	0.525831	0.622302	0.00343315
MPC2	35.8387	38.7589	32.3996	22.927	20.6864	22.9757	35.6657	3.18318	22.1964	1.3079	0.622344	0.00954555
MTX3	2.45262	2.40345	2.24621	1.39613	1.50755	1.51663	2.36743	0.107817	1.47344	0.0671033	0.622379	0.000687167
CARS2	18.5928	18.1797	18.6962	10.3703	11.1466	13.0162	18.4896	0.273287	11.511	1.36008	0.622569	0.0101294
ZNF718	4.24796	3.74867	3.31828	2.44869	2.10783	2.48913	3.77164	0.465265	2.34855	0.209448	0.622687	0.0201286
MCU	9.72123	10.1385	9.38958	5.88201	6.1684	6.16688	9.74977	0.375275	6.07243	0.16491	0.622828	0.000933985
CTNND2	2.58599	2.52229	3.24904	1.77562	2.18217	1.24845	2.78577	0.402463	1.73541	0.468157	0.622956	0.0432813
BRIP1	7.80507	7.85294	7.46296	4.86833	5.01692	4.52129	7.70699	0.212687	4.80218	0.25435	0.623094	0.000134533
TTC13	8.06067	7.79308	7.59978	4.45376	5.33639	4.82425	7.81784	0.231441	4.87147	0.443205	0.623122	0.00196106
CCDC138	5.32863	5.7211	4.88635	3.51053	2.80171	3.62174	5.31203	0.417623	3.31133	0.44483	0.623364	0.00480065
BLOC1S5	7.15509	7.31286	3.58765	3.22246	6.78351	1.25001	6.01853	2.10668	3.75199	2.8045	0.623407	0.330197
NSMCE4A	12.8171	13.5861	13.9552	8.59864	8.77122	7.80013	13.4528	0.580642	8.39	0.518076	0.623662	0.000378836
ZFAND2B	8.42413	9.56167	9.93055	4.91217	5.82825	6.6739	9.30545	0.785215	5.80477	0.8811	0.623804	0.0070469
RAC3	19.4695	20.095	22.99	14.905	10.7469	13.3713	20.8515	1.87822	13.0077	2.10276	0.623827	0.00880385
EFNA4	12.7736	13.2676	13.4171	7.93191	8.22734	8.45689	13.1528	0.336769	8.20538	0.263178	0.623852	5.6054e-05
CXXC5	19.5524	19.8898	22.5047	10.9697	14.7912	12.8851	20.649	1.61594	12.882	1.91075	0.623857	0.00624745
TEAD1	9.27736	9.73003	9.28264	5.69395	6.25303	5.7036	9.43001	0.259838	5.88353	0.320036	0.623915	0.000154213
RASSF8	3.40243	3.37626	2.81884	2.10228	1.78283	2.10346	3.19918	0.329641	1.99619	0.184776	0.62397	0.0103727
GPD2	21.5695	21.8824	21.1159	12.9759	13.6612	13.6624	21.5226	0.385396	13.4332	0.396005	0.624142	1.44577e-05
DCLRE1C	5.43247	5.71933	5.16626	3.3392	3.73368	3.11325	5.43935	0.276599	3.39538	0.314007	0.624224	0.00114621
FBXL14	3.56348	3.81124	4.10318	2.15477	2.36471	2.64785	3.82597	0.270151	2.38911	0.247444	0.624446	0.00252086
CDR2	6.83467	6.77667	7.03744	4.13684	4.69508	4.06944	6.88293	0.136919	4.30045	0.343414	0.6248	0.00226659
TSEN54	9.30719	10.8682	10.7255	6.66671	6.54428	6.10029	10.3003	0.86301	6.43709	0.298035	0.624943	0.00981951
TMEM97	26.9381	28.1273	27.44	17.8593	16.8899	16.8218	27.5018	0.597004	17.1903	0.580342	0.625062	2.81098e-05
TIMM9	27.5435	24.5023	20.3647	15.718	16.8021	12.7429	24.1368	3.60333	15.0877	2.10173	0.625089	0.0291492
LIME1	1.35391	2.68462	3.08739	1.21126	1.5951	1.64977	2.37531	0.90719	1.48538	0.238961	0.625341	0.226867
CACNB1	1.28014	1.45824	1.53815	0.736301	1.12555	0.813187	1.42551	0.132082	0.891679	0.206154	0.625516	0.0260381
DDX21	91.5716	88.9299	83.3685	54.0658	53.9029	57.0996	87.9567	4.18725	55.0228	1.80043	0.625567	0.00176648
LOC338651	2.63521	2.86167	2.90614	1.19849	1.70541	2.35278	2.80101	0.145296	1.75223	0.578567	0.62557	0.080329
MEX3B	1.91571	2.30602	2.00047	1.06143	1.29621	1.53631	2.07407	0.205299	1.29798	0.237445	0.625816	0.0134062
C4orf19	1.79564	1.84003	1.71653	0.877265	1.10958	1.36469	1.78407	0.0625581	1.11718	0.243801	0.626198	0.0349556
PHLDB3	2.74311	2.81503	2.52799	1.39946	2.09299	1.57249	2.69538	0.149355	1.68831	0.360981	0.626374	0.0267486
E2F2	5.78424	5.6742	6.54163	3.45067	4.29344	3.53966	6.00002	0.472261	3.76126	0.463027	0.626874	0.00423007
SLC25A21	1.57066	1.72474	1.24228	0.72242	0.956436	1.16579	1.51256	0.246422	0.948215	0.221799	0.626894	0.0426155
PTRH1	5.21825	5.02977	7.14337	2.87437	3.96408	4.06568	5.79713	1.16968	3.63471	0.66043	0.626984	0.0646289
DDB2	8.53097	8.33873	8.36971	5.85044	5.0061	4.9691	8.41314	0.103216	5.27521	0.498504	0.627021	0.00647034
IPO11	11.8397	11.2614	10.5515	6.95524	7.20513	6.94173	11.2175	0.645219	7.03403	0.148328	0.627057	0.00573627
TRIB3	42.2408	43.6569	41.7379	26.4677	26.0789	27.4909	42.5452	0.995055	26.6792	0.729366	0.627078	4.75683e-05
PAGR1	14.2345	13.7917	15.1039	8.67863	9.01168	9.36112	14.3767	0.667557	9.01714	0.341278	0.627205	0.00117527
GLRX3	16.6267	15.9786	15.1396	10.49	9.7643	9.69223	15.915	0.745589	9.98218	0.441262	0.627219	0.000875656
HSPD1	290.283	296.083	277.62	178.003	181.583	182.405	287.995	9.4417	180.664	2.34057	0.627315	0.00156633
MCM5	22.5233	24.6118	26.0684	15.1226	14.8672	15.9378	24.4012	1.78191	15.3092	0.559161	0.627396	0.00783994
C3orf58	2.29517	2.40377	2.27412	1.13593	1.67548	1.56368	2.32435	0.0695775	1.45836	0.284776	0.627428	0.0284526
PLBD1	1.26841	1.16231	1.00054	0.592963	0.650502	0.910558	1.14375	0.134896	0.718008	0.169217	0.627764	0.0292162
GRK6	11.3095	12.1987	14.1124	7.47608	8.24754	7.89566	12.5402	1.43232	7.87309	0.386225	0.627828	0.023637
TAX1BP3	22.7053	24.4135	24.6754	15.446	14.3049	15.3327	23.9314	1.06988	15.0279	0.628665	0.627956	0.000771293
NRF1	4.96637	5.19799	5.05226	3.3404	3.25682	2.95942	5.07221	0.117091	3.18555	0.200241	0.62804	0.00052565
COPS3	40.3948	38.9689	35.915	22.0549	26.0897	24.2596	38.4262	2.28867	24.1347	2.0203	0.62808	0.00134171
C1orf122	15.2647	16.6113	16.4869	11.1518	10.446	8.77841	16.121	0.744153	10.1254	1.21874	0.628089	0.00382573
FBXO45	10.3587	11.3752	10.6414	6.47874	6.76394	7.09222	10.7918	0.524667	6.7783	0.306992	0.628099	0.00101695
NKIRAS1	5.97082	5.36211	4.30079	2.51969	3.49062	3.81104	5.21124	0.845175	3.27378	0.672428	0.628216	0.0384509
RHOT2	11.5385	13.7561	14.7419	7.59235	8.40203	9.15809	13.3455	1.6407	8.38416	0.783023	0.628238	0.0198662
HAUS5	3.03536	3.75434	4.10259	2.15593	2.46338	2.22402	3.63076	0.544241	2.28111	0.16148	0.628273	0.040913
POLR3F	9.2844	9.4512	8.67859	5.03636	7.13842	5.04966	9.13806	0.406562	5.74148	1.2098	0.628304	0.0295887
POLA1	27.2271	26.02	24.6834	16.4035	15.8513	16.732	25.9768	1.2724	16.3289	0.44506	0.628596	0.00269983
LRP8	4.80522	5.53069	5.40539	3.53462	3.30224	3.06254	5.2471	0.387774	3.2998	0.236049	0.628881	0.00359956
TAPT1	7.68423	6.86308	6.09472	4.5277	4.53004	3.92466	6.88068	0.794901	4.32747	0.348843	0.62893	0.0181216
POLA2	26.528	29.5289	29.4365	17.7766	17.4115	18.5953	28.4978	1.70652	17.9278	0.606211	0.629094	0.00434573
MNF1	35.502	35.6236	37.7012	23.9168	20.3726	24.1735	36.2756	1.2361	22.821	2.12423	0.6291	0.00186081
SNRPB	205.514	229.044	225.44	137.548	137.336	140.342	219.999	12.6734	138.409	1.67767	0.629132	0.00715043
ZFAND2A	12.8314	14.128	13.4327	7.84061	9.07767	8.49663	13.464	0.648868	8.47164	0.618909	0.629205	0.000653849
PAQR3	4.4015	4.50735	4.68487	1.96966	3.46481	3.11978	4.53124	0.143188	2.85142	0.782868	0.62928	0.0610373
BRCA1	10.8431	10.621	10.3903	6.68056	6.37392	6.99136	10.6181	0.226414	6.68195	0.308722	0.629296	0.000107222
TSPAN13	180.078	185.443	168.612	107.963	113.776	114.441	178.044	8.59782	112.06	3.56365	0.629394	0.00201352
NAE1	70.5354	73.2704	67.7066	45.5223	42.4577	45.1712	70.5041	2.78203	44.3837	1.67721	0.62952	0.000492953
GTF2A1	15.6402	14.4491	13.9668	8.38203	9.80328	9.55483	14.6854	0.861356	9.24671	0.759072	0.629655	0.00128567
CA2	2.33276	2.103	2.08952	0.697366	1.69891	1.71248	2.17509	0.13671	1.36959	0.582199	0.629667	0.132278
NABP2	25.0374	27.9063	28.2544	16.7028	16.312	18.1144	27.066	1.76545	17.0431	0.948155	0.629685	0.00297773
ARL6IP1	192.012	197.682	182.893	116.908	121.568	122.096	190.862	7.46123	120.191	2.8551	0.629724	0.00134442
ZMYND19	25.3611	28.1348	26.0549	16.9989	15.4596	17.6436	26.5169	1.44342	16.7007	1.12212	0.629813	0.000980198
C1GALT1	4.10899	4.44181	4.10157	2.52918	2.66795	2.77263	4.21746	0.194331	2.65659	0.122122	0.629903	0.000747682
WDR43	40.7791	39.3094	38.4704	24.168	25.9754	24.5516	39.5196	1.16862	24.8983	0.952282	0.630024	9.69802e-05
MTHFD2	93.6172	98.9816	89.9216	59.1073	57.0221	61.8958	94.1735	4.55554	59.3417	2.44529	0.630132	0.00122345
FAM211B	4.03726	5.44754	5.43572	2.81657	2.71612	3.87009	4.97351	0.810835	3.13426	0.639224	0.630191	0.0394387
MRPL46	22.7933	19.5118	18.8723	13.9058	10.9742	13.6786	20.3925	2.10363	12.8529	1.63093	0.630275	0.00933093
ZFP69	1.86184	2.35569	2.00223	1.36705	1.15413	1.39999	2.07325	0.25447	1.30706	0.133459	0.630438	0.0187889
METTL4	6.85929	7.31172	6.40552	4.5211	3.91263	4.54342	6.85884	0.4531	4.32572	0.357918	0.630677	0.00197961
POU2F1	3.0688	3.47714	2.87311	1.90342	1.99544	2.04174	3.13968	0.308191	1.9802	0.0704081	0.630701	0.0185952
MALT1	4.88422	4.96651	4.45727	3.26414	3.03772	2.72736	4.76933	0.273369	3.00974	0.269482	0.631061	0.00136379
FAM207A	4.34749	3.69032	5.01363	2.75814	2.81523	2.66309	4.35048	0.66166	2.74549	0.0768552	0.631077	0.0505162
CA8	5.22145	5.31913	4.15695	3.30048	3.51106	2.4655	4.89918	0.64464	3.09235	0.552982	0.631197	0.0219806
SPTSSB	20.2693	19.8554	18.4085	12.0014	11.1733	13.773	19.5111	0.97702	12.3159	1.32808	0.631226	0.00228934
TXNRD1	52.7797	56.5133	53.6473	33.87	33.9102	35.1051	54.3134	1.9539	34.2951	0.701768	0.631429	0.00123228
FAH	9.63413	9.10027	8.91064	5.83967	6.09931	5.51702	9.21501	0.375145	5.81867	0.291713	0.631433	0.000342853
LIN7B	1.89609	1.22414	2.60674	0.878311	1.48745	1.25124	1.90899	0.69139	1.20567	0.307116	0.631573	0.213515
MRPL3	94.5829	92.4997	88.4596	58.3175	58.1029	57.6161	91.8474	3.11333	58.0122	0.359395	0.631615	0.00252297
LSM4	36.1503	36.8068	36.8397	23.4086	21.4524	24.5085	36.5989	0.388876	23.1232	1.54792	0.631799	0.00280903
SNHG4	3.60881	4.71949	4.69147	2.48678	2.55175	3.18814	4.33992	0.633318	2.74222	0.387539	0.63186	0.0283506
BARD1	23.6407	22.3116	20.9743	14.3641	12.9413	14.983	22.3089	1.3332	14.0961	1.0469	0.631862	0.00139681
PNP	28.2574	30.4486	28.8479	18.0183	18.2093	19.1014	29.1846	1.13375	18.443	0.578133	0.631942	0.000726817
SUV39H1	5.35554	6.00809	6.19584	4.37998	3.69678	3.02013	5.85316	0.441055	3.69896	0.679928	0.63196	0.0142926
UTP18	28.2151	29.2936	27.4865	17.9781	18.3092	17.4363	28.3317	0.909178	17.9079	0.440668	0.632078	0.000475321
RHPN1	3.76015	7.13085	7.20738	3.15199	4.59059	3.70218	6.03279	1.96854	3.81492	0.725896	0.632364	0.181179
CDKN2C	4.01977	4.59916	4.72162	2.50406	3.30707	2.62496	4.44685	0.374896	2.81203	0.432958	0.632364	0.00821044
HIST1H4E	1044.58	1119.15	1133.49	733.437	634.218	717.821	1099.07	47.7342	695.159	53.3506	0.632495	0.00065225
ABCE1	36.6134	37.101	33.7638	22.2088	21.5267	24.2477	35.8261	1.80254	22.6611	1.41576	0.63253	0.000750171
LOC727849	2.09855	2.2581	2.38537	1.38454	1.70886	1.17115	2.24734	0.143712	1.42152	0.270755	0.632533	0.017987
RBL1	1.43368	1.19908	1.51946	0.988335	0.834012	0.804563	1.38407	0.165851	0.875637	0.0987041	0.632652	0.0164645
NDUFS7	24.9983	30.3014	31.1439	13.1953	21.4293	20.0646	28.8145	3.33169	18.2297	4.41302	0.632658	0.0328704
FAM71E1	1.58489	1.07622	1.55965	0.787879	1.07764	0.804939	1.40692	0.286673	0.890153	0.162593	0.632696	0.0686328
GDPD3	3.60055	3.24	4.1238	2.01153	2.98648	1.93958	3.65478	0.444389	2.31253	0.584765	0.632741	0.0374504
TMEM126A	15.6102	15.5065	13.6027	10.3328	8.47015	9.49309	14.9065	1.13028	9.43201	0.932826	0.632746	0.00331859
RCE1	8.71776	9.31746	10.2933	5.32952	6.77978	5.82026	9.44284	0.795218	5.97652	0.737649	0.632916	0.00529318
FAM169A	1.82877	2.06412	1.92185	1.33618	1.10348	1.24117	1.93825	0.118529	1.22694	0.117001	0.633017	0.00178234
NUP85	16.0765	16.226	18.1264	11.4848	10.4023	10.0368	16.8096	1.1428	10.6413	0.753005	0.633048	0.00257985
ZNF768	18.1807	18.9468	19.4722	10.5855	11.3053	13.9406	18.8666	0.649478	11.9438	1.76633	0.633067	0.0128001
INTS6	8.37723	7.36044	7.61924	4.77541	5.31394	4.7013	7.78564	0.528423	4.93022	0.334374	0.633245	0.0027062
SSBP4	1.49531	1.94752	2.19688	1.07659	1.39358	1.10169	1.8799	0.355639	1.19062	0.176216	0.633341	0.0591517
IER5	3.89355	3.68646	3.14401	2.11986	2.05693	2.6156	3.57467	0.387072	2.26413	0.306004	0.633381	0.0113284
RAD1	19.8879	20.9095	19.8222	13.0891	12.4668	12.8405	20.2065	0.609673	12.7988	0.313239	0.633399	0.000341624
STK17B	5.88773	6.11435	5.60329	3.76287	3.89867	3.49288	5.86846	0.256075	3.71814	0.20656	0.633581	0.000439943
ZNF678	4.7074	4.56381	4.40474	2.97102	2.95214	2.74197	4.55865	0.151396	2.88838	0.127143	0.633604	0.000153204
TMEM206	5.80754	6.75162	5.39365	3.76843	4.44252	3.16404	5.98427	0.696021	3.79166	0.639557	0.633605	0.0161195
AGTPBP1	5.15604	4.547	4.41899	3.18752	2.9735	2.78759	4.70734	0.393819	2.98287	0.20013	0.633663	0.00683453
NETO2	9.95193	11.5276	10.3284	6.8179	5.76638	7.57177	10.6026	0.822855	6.71868	0.906775	0.63368	0.00549634
TMUB1	7.38676	6.9068	8.71561	4.15128	5.42225	5.01107	7.66972	0.937016	4.86153	0.648546	0.63386	0.016623
CCDC59	21.4662	21.233	20.1959	14.2759	13.0229	12.5685	20.965	0.676218	13.2891	0.88428	0.63387	0.0004077
RSRC1	38.7704	36.8473	34.0558	22.3602	23.5444	23.615	36.5578	2.37059	23.1732	0.704963	0.633878	0.00649198
TOMM5	64.5005	61.8732	54.4108	38.0715	39.5974	36.9274	60.2615	5.23438	38.1988	1.33954	0.633883	0.013841
CLCN2	2.74953	3.09779	2.85931	2.10055	1.57557	1.84322	2.90221	0.178049	1.83978	0.262507	0.633924	0.00646426
BNIP2	12.6439	13.4306	12.732	8.58719	7.40216	8.61497	12.9355	0.431026	8.20144	0.692336	0.634026	0.00129119
TRIM47	3.53922	3.48985	4.32259	2.54921	2.49956	2.15023	3.78389	0.467183	2.39967	0.21744	0.63418	0.0213187
PPAP2A	4.78116	4.04435	3.42385	2.514	2.53594	2.71897	4.08312	0.679485	2.58964	0.112542	0.63423	0.0590115
SLC39A8	3.52879	3.48938	3.27127	1.65465	2.93549	1.93714	3.42981	0.138709	2.17576	0.672936	0.634367	0.0784622
ZNF503	1.13833	1.52604	1.89142	0.800847	1.23282	0.856597	1.5186	0.3766	0.963421	0.234965	0.634416	0.109386
MAK16	16.7209	16.9102	15.5714	9.76893	11.4784	9.9683	16.4008	0.724519	10.4052	0.93474	0.634432	0.00121435
MAPK12	3.96665	4.47577	4.52197	2.50413	3.09118	2.63013	4.32146	0.308144	2.74181	0.30905	0.634464	0.00330378
C3orf33	2.77623	2.99356	2.77727	1.77989	1.51869	2.12583	2.84902	0.125176	1.80814	0.304554	0.634652	0.0163311
BUD13	8.68371	9.59718	9.30567	5.62543	5.76417	6.12966	9.19552	0.46659	5.83975	0.260474	0.635065	0.00135828
LTV1	20.8961	19.5467	18.0181	12.0995	11.8419	13.1966	19.487	1.43993	12.3793	0.719398	0.635262	0.00498133
MAP2K2	14.6497	16.4692	17.1116	9.04804	10.6981	10.8992	16.0768	1.27699	10.2151	1.0157	0.635393	0.00399567
LINC00669	2.96869	2.99362	2.82008	2.06293	1.67708	1.84176	2.92746	0.0938284	1.86059	0.193613	0.635564	0.0038207
CKAP5	45.8204	46.3785	44.7982	28.5261	29.4833	29.0848	45.6657	0.801428	29.0314	0.480829	0.635738	3.77922e-05
DARS2	56.922	57.208	53.22	34.0376	36.3839	35.976	55.7833	2.22451	35.4658	1.25359	0.635778	0.000635189
LPIN1	2.9633	2.96236	3.09107	1.76643	2.06039	1.90674	3.00558	0.0740409	1.91119	0.14703	0.63588	0.00151295
PRMT3	12.6838	11.5359	12.0131	7.3034	8.23507	7.50654	12.0776	0.576662	7.68167	0.489903	0.636026	0.000624133
SPATA5L1	3.40996	3.90419	3.91691	1.99951	2.43981	2.70486	3.74369	0.289086	2.38139	0.356285	0.636109	0.00757913
SRSF2	109.635	123.485	119.457	69.9286	77.3414	77.0374	117.526	7.12413	74.7691	4.19478	0.636194	0.00215852
DNAJC17	13.4535	12.7261	15.1338	9.5249	9.78355	6.97788	13.7711	1.23488	8.76211	1.55059	0.636266	0.0132615
C9orf69	6.74451	7.55886	7.49144	4.65369	4.47717	4.73804	7.26494	0.451962	4.62297	0.133121	0.63634	0.00604272
DVL1	8.40544	9.54714	9.53136	4.98474	6.131	6.37616	9.16131	0.654653	5.83063	0.74275	0.636441	0.00453602
OVOL2	5.23918	6.47065	6.27648	3.2741	3.75759	4.42689	5.99544	0.662094	3.81953	0.578885	0.637072	0.0132908
DNAJC2	29.224	28.0692	26.456	18.0308	16.1489	19.1749	27.9164	1.39031	17.7849	1.52792	0.637076	0.00109477
RABEPK	21.065	20.9713	21.561	14.0931	13.875	12.5629	21.1991	0.316897	13.5103	0.827716	0.637307	0.00141162
DDIT3	36.4673	44.0734	43.4705	28.5513	24.7471	25.764	41.3371	4.2281	26.3541	1.96956	0.637542	0.0133645
RPS6KA4	9.55968	9.51776	10.4224	6.20099	6.03916	6.57343	9.83328	0.510623	6.27119	0.273966	0.637752	0.00161307
INO80B	2.0157	2.74388	3.60068	0.512484	3.15499	1.66441	2.78675	0.793359	1.77729	1.32486	0.637765	0.333656
DHCR7	12.7086	12.1356	13.0185	7.8965	8.28254	7.97909	12.6209	0.447936	8.05271	0.203277	0.638046	0.000778564
TXNDC17	24.8519	25.205	24.1691	13.6101	15.1225	18.6287	24.742	0.526622	15.7871	2.57446	0.638069	0.0227398
RUSC1	14.1629	18.3853	19.5014	11.8367	11.1386	10.2362	17.3499	2.81585	11.0705	0.80242	0.638074	0.0517692
ZNF532	2.33651	2.74781	2.6902	1.72008	1.83719	1.40501	2.59151	0.222704	1.65409	0.223519	0.638275	0.00676425
ASB9	3.82207	3.34005	3.91765	1.55593	2.90892	2.60944	3.69326	0.309597	2.3581	0.710652	0.638487	0.065709
MAD2L2	18.4696	20.4612	19.5487	11.9332	12.0859	13.3197	19.4932	0.996961	12.4463	0.760259	0.638494	0.000864246
CHUK	14.0702	14.9876	13.8925	8.77242	9.24235	9.41062	14.3168	0.587714	9.1418	0.330769	0.638538	0.000713973
FLRT3	2.01564	2.15988	2.37736	1.3572	1.33065	1.49751	2.18429	0.182092	1.39512	0.0896605	0.638705	0.00730837
POLR1E	7.27742	8.01638	7.49587	5.27161	4.27045	5.01509	7.59656	0.37963	4.85238	0.520034	0.638761	0.00252248
CIT	6.44853	6.26081	5.79067	3.55383	4.6541	3.60919	6.16667	0.338883	3.93904	0.619878	0.638763	0.0110919
DLAT	13.1318	13.262	13.1063	8.38416	8.18497	8.66295	13.1667	0.0835113	8.41069	0.240092	0.638785	0.00025544
ZNF692	5.73845	8.94736	8.41007	5.62669	4.82921	4.29939	7.69863	1.71869	4.91843	0.668133	0.638871	0.0925739
RPS19BP1	45.3544	49.3459	52.461	29.9646	29.4694	34.5896	49.0538	3.5623	31.3412	2.82407	0.638915	0.00301066
CHCHD2	300.309	321.028	330.523	197.293	197.14	213.773	317.287	15.4506	202.735	9.55921	0.638966	0.00100342
ZDHHC23	6.06406	6.02021	4.91336	3.43351	4.08693	3.34155	5.66588	0.652067	3.62066	0.406408	0.63903	0.0150124
RPL23AP53	1.64518	2.12763	1.92787	1.23447	1.2573	1.15132	1.90023	0.24241	1.21436	0.0557777	0.639062	0.0336856
DPCD	10.7544	12.3519	10.693	7.03721	6.73622	7.83183	11.2664	0.940543	7.20175	0.566036	0.639222	0.00582712
NEDD4	8.96018	8.58846	7.85497	5.48839	5.42675	5.32992	8.46787	0.562387	5.41502	0.0798835	0.639478	0.00998369
DNAJC1	16.6627	15.1761	14.6878	9.85107	9.32393	10.5891	15.5089	1.02864	9.92137	0.635508	0.639722	0.0027498
HOMER3	9.19924	10.6233	10.8291	6.1782	7.32091	6.11022	10.2172	0.887576	6.53644	0.680218	0.639748	0.00569151
MRPL18	40.2404	34.6889	34.882	23.3977	26.1357	20.7287	36.6038	3.1509	23.4207	2.70357	0.639844	0.00569431
C21orf58	1.99965	2.98542	2.76773	1.98518	1.44025	1.53556	2.58427	0.517861	1.65366	0.29103	0.639897	0.0691952
MSTO2P	1.10985	1.49733	1.53922	0.837458	0.984236	0.831729	1.38213	0.236733	0.884474	0.0864436	0.639934	0.0542453
FAM204A	7.3743	7.33437	5.9685	4.36215	4.13776	4.73296	6.89239	0.800361	4.41096	0.300587	0.639975	0.0220855
YDJC	9.3107	10.5039	9.86678	5.5227	6.82698	6.64658	9.89379	0.597058	6.33209	0.706729	0.640006	0.00289716
POLR2I	19.4906	14.8684	16.5216	11.9795	9.35235	11.2345	16.9602	2.34211	10.8554	1.35397	0.640054	0.026414
EXOSC5	12.2111	12.605	15.4181	7.79701	9.23368	8.72434	13.4114	1.74898	8.58501	0.728399	0.640128	0.0273545
WDR85	9.32718	13.1788	12.8728	7.34851	7.96894	7.33056	11.7929	2.14087	7.54934	0.363498	0.640158	0.0714868
DPYSL5	3.27699	3.09734	3.24917	2.02426	2.07148	2.0649	3.20783	0.0966958	2.05355	0.0255755	0.640166	0.00131294
MRPL38	16.9599	19.0693	20.9082	11.6504	11.9732	12.8286	18.9791	1.97569	12.1507	0.608833	0.640215	0.0194123
SRSF1	102.811	112.031	105.366	67.3993	69.3165	68.2953	106.736	4.76023	68.337	0.959281	0.640244	0.00385635
ZNF444	3.20973	3.2446	4.02565	1.98976	2.28995	2.43028	3.49333	0.461335	2.23666	0.225042	0.640267	0.0256705
AP1AR	18.8756	17.5704	17.6577	10.4977	11.8781	12.2772	18.0346	0.729663	11.551	0.933756	0.640492	0.000905694
UFD1L	16.6718	20.1209	19.1737	12.9448	10.5286	12.3872	18.6555	1.78199	11.9535	1.26513	0.640752	0.00802916
LIN52	7.71974	8.24462	8.4512	5.45131	5.86116	4.33217	8.13852	0.377096	5.21488	0.79144	0.640765	0.0117128
DESI2	23.5542	24.8184	21.6752	15.067	14.2859	15.5332	23.3493	1.58159	14.962	0.63024	0.640792	0.00556229
CLDN23	1.72457	1.59625	2.48934	0.879544	1.64396	1.20061	1.93672	0.482865	1.24137	0.383835	0.640966	0.126206
IARS	82.0152	83.8449	82.7946	53.6417	52.8161	52.9231	82.8849	0.918186	53.127	0.448971	0.640973	2.29057e-05
TMED5	9.85915	9.53363	8.40355	5.81171	6.07934	5.92598	9.26544	0.763961	5.93901	0.13429	0.640985	0.0149149
ADRM1	24.483	27.7512	30.0758	16.5699	16.3627	19.8297	27.4367	2.80964	17.5874	1.94462	0.641019	0.0101668
ASF1B	21.6895	23.4482	24.5258	15.1438	14.7437	14.7788	23.2212	1.43171	14.8888	0.221562	0.641172	0.00847921
TIMM44	17.0621	16.8923	18.5653	11.5934	11.5575	10.5251	17.5066	0.920812	11.2253	0.606685	0.641207	0.00118091
FAM60A	31.5338	32.1147	28.4318	20.3845	19.2529	19.4064	30.6934	1.98005	19.6813	0.613835	0.641221	0.00648239
PASK	3.97538	4.58852	4.32765	2.80376	2.87273	2.59114	4.29718	0.307703	2.75588	0.146775	0.641322	0.00509899
PSMG1	39.9325	36.7618	34.6697	23.9071	23.7233	23.7904	37.1213	2.64976	23.8069	0.0930087	0.641328	0.0128647
ASS1	16.1023	17.1023	16.1127	11.5623	10.0763	9.99054	16.4391	0.574372	10.543	0.88374	0.64134	0.00130055
PCNA	240.085	242.849	235.332	152.273	152.021	156.373	239.422	3.8021	153.556	2.44313	0.64136	2.16496e-05
MPHOSPH9	13.4508	14.1365	13.1776	9.14606	8.12277	8.87713	13.5883	0.494016	8.71532	0.530488	0.641384	0.00031988
KPNB1	79.2126	80.7608	76.2605	50.0759	51.6105	49.8565	78.7446	2.28636	50.5143	0.955654	0.641495	0.00056161
LOC728190	3.69024	3.63573	2.6593	2.05414	2.23254	2.11896	3.32842	0.580118	2.13521	0.0903038	0.641509	0.0672854
DUT	34.0502	34.7985	32.5513	20.2579	21.2309	23.5615	33.8	1.1443	21.6834	1.69766	0.641522	0.000976313
C9orf40	1.9783	1.67284	2.19171	1.31102	1.2438	1.19368	1.94762	0.260792	1.2495	0.0588773	0.641553	0.0379296
NDUFS6	236.981	229.644	216.032	143.688	144.656	149.744	227.552	10.63	146.029	3.2532	0.64174	0.00309709
ING3	5.05013	4.98255	4.86411	2.81871	3.88868	2.85257	4.9656	0.0941617	3.18665	0.608209	0.641746	0.0342002
CREB3	8.55735	8.87656	10.6888	6.15074	5.7923	6.10503	9.37424	1.14958	6.01602	0.195093	0.641761	0.0337947
PTCD2	3.68661	5.04374	5.20899	3.1102	2.37438	3.46185	4.64645	0.835339	2.98214	0.554929	0.641812	0.0534914
CRIP2	60.9384	69.1091	78.1426	37.4407	45.3251	50.8553	69.3967	8.60571	44.5404	6.74164	0.641823	0.018903
LARS	47.5567	48.9247	45.463	29.8717	30.0045	31.2996	47.3148	1.74348	30.3919	0.788862	0.642335	0.000898607
LYRM4	14.32	15.6116	14.1893	10.1474	9.15794	9.03885	14.707	0.786156	9.44806	0.608563	0.642421	0.00104364
PNPO	15.0435	14.9155	14.619	9.9368	9.44563	9.25719	14.8593	0.217752	9.54654	0.350863	0.642461	9.43813e-05
RPA3	25.9718	28.3568	24.2616	16.1464	16.6313	17.7163	26.1967	2.05685	16.8313	0.803839	0.642497	0.00835895
HIRIP3	8.8487	8.67492	8.97722	5.2388	5.86881	5.91995	8.83361	0.151714	5.67585	0.379362	0.642529	0.00173352
ZNF121	36.3222	34.3843	32.7975	21.7683	21.8581	22.8813	34.5013	1.76526	22.1692	0.6183	0.642562	0.00329386
RPP30	11.2476	11.2194	9.87702	7.1843	6.87284	6.73166	10.7813	0.783291	6.9296	0.231597	0.64274	0.008956
BSCL2	8.28825	10.1834	10.3197	7.7373	6.83209	3.93647	9.59712	1.13556	6.16862	1.98538	0.642758	0.0759279
RHEB	14.2456	14.9813	14.1134	8.69577	9.3217	9.84351	14.4468	0.467615	9.28699	0.574657	0.642842	0.000340505
HNRNPH1	212.748	217.823	212.185	134.556	136.108	142.563	214.252	3.10536	137.742	4.24633	0.642899	3.06519e-05
DHX35	1.7978	2.42179	2.15785	1.44504	1.50296	1.15231	2.12581	0.313226	1.36677	0.187972	0.64294	0.0318498
SLC25A15	9.07719	10.0917	8.52195	5.92763	6.25857	5.61736	9.23028	0.795994	5.93452	0.320661	0.64294	0.010288
ALKBH7	4.56318	5.59331	5.67198	3.22582	3.37919	3.57195	5.27616	0.618708	3.39232	0.173438	0.642953	0.0269187
HAUS6	3.89753	3.7994	3.21043	2.15723	2.34148	2.51429	3.63579	0.371623	2.33767	0.178561	0.64296	0.0134993
STX2	1.025	1.27848	1.08908	0.661821	1.01065	0.508842	1.13085	0.131802	0.727104	0.257195	0.64297	0.0946867
PYCRL	5.07387	5.72133	6.58256	3.80033	3.82228	3.55177	5.79259	0.756865	3.72479	0.150244	0.643028	0.0375002
PKN3	1.15616	1.23161	1.36755	0.719426	0.958328	0.737526	1.25177	0.107128	0.805093	0.133013	0.643162	0.0117191
LDHB	73.0963	78.3333	71.9879	47.2927	47.5444	48.8924	74.4725	3.38917	47.9098	0.860184	0.643322	0.00352223
PSENEN	26.9759	25.9591	27.3329	19.0142	16.4672	16.1677	26.756	0.712818	17.2164	1.56415	0.643459	0.00317872
TSEN15	15.3031	16.6684	15.6793	10.4412	10.852	9.36818	15.8836	0.705206	10.2205	0.766143	0.64346	0.000731452
TUBG1	15.3272	16.0673	16.4346	10.2866	10.9539	9.5401	15.943	0.564061	10.2602	0.70727	0.643554	0.00052217
MIB2	1.42647	2.07511	2.63364	1.03994	1.32579	1.5834	2.04507	0.604145	1.31638	0.271852	0.643682	0.16016
TOPBP1	31.83	32.5003	31.1753	20.1174	21.7034	19.6549	31.8352	0.662515	20.4919	1.07437	0.643687	0.00031722
GNB1L	1.34458	1.97381	1.76873	0.695282	1.31678	1.26422	1.69571	0.320908	1.09209	0.344653	0.644035	0.0909462
OSGEP	17.5388	16.5583	17.7516	11.0271	10.7821	11.5871	17.2829	0.636478	11.1321	0.412644	0.644111	0.000376229
CDS1	7.24324	7.5722	7.17548	4.45916	5.02219	4.68436	7.33031	0.212208	4.7219	0.283386	0.644162	0.000338104
UNKL	2.3929	2.79939	2.95733	1.53316	1.65869	2.05806	2.71654	0.291193	1.74997	0.274097	0.644191	0.0139529
XPO1	81.7154	82.0861	73.5893	50.2201	51.8948	50.8174	79.1303	4.8022	50.9774	0.848742	0.644222	0.00802387
MXD3	4.46242	4.56568	4.30551	2.85501	2.98658	2.74849	4.44454	0.131004	2.86336	0.119264	0.644243	0.00010831
TOMM40	29.2474	31.8057	33.0111	19.0419	20.9255	20.6336	31.3547	1.92195	20.2003	1.01379	0.644251	0.00287393
UQCR11	39.971	43.1797	41.225	25.1832	28.0288	26.9274	41.4586	1.61705	26.7131	1.43485	0.644333	0.000318004
UTP11L	18.9881	17.4633	14.9034	10.1476	11.0503	11.8993	17.1183	2.06409	11.0324	0.875987	0.644481	0.0229953
ATP6V0B	28.9876	30.0998	31.8719	19.0227	19.9202	19.6849	30.3198	1.45468	19.5426	0.465364	0.64455	0.00319537
RNF128	1.3862	1.35544	1.18708	1.09625	0.57476	0.861336	1.30957	0.107191	0.844115	0.261171	0.644573	0.0748351
HMGB1	89.2953	92.9291	85.9055	55.1672	57.6693	60.0515	89.3766	3.51251	57.6293	2.4424	0.644792	0.000408291
RHBDD3	4.18504	4.84769	5.16612	3.12852	2.75735	3.26969	4.73295	0.500503	3.05185	0.264634	0.64481	0.0138193
MCM2	49.0719	49.6973	52.9835	31.6057	33.1315	33.1267	50.5842	2.10122	32.6213	0.879539	0.644891	0.00148758
ODF2	27.2812	29.9193	27.6555	17.1127	19.2174	18.395	28.2853	1.42738	18.2417	1.06069	0.644917	0.000900101
BRIX1	103.784	94.862	88.3284	56.7419	65.3949	62.9436	95.6581	7.7585	61.6935	4.4599	0.644937	0.00589683
C12orf52	18.9441	19.1342	19.6055	11.5453	12.0466	13.6131	19.2279	0.340517	12.4017	1.07866	0.644982	0.00470674
PDGFC	1.25685	1.40482	1.24477	0.73862	0.721302	1.05983	1.30215	0.0891226	0.839917	0.190647	0.645025	0.0352259
TCP1	81.8811	86.1702	81.582	54.5172	49.9536	56.5551	83.2111	2.56702	53.6753	3.38032	0.64505	0.000401308
PKP3	13.3152	15.8678	17.2055	8.17828	9.6909	12.0629	15.4628	1.97651	9.97736	1.95809	0.645248	0.0269084
ARPC5L	61.595	64.9698	59.3141	38.0352	44.7038	37.2062	61.9596	2.84543	39.9817	4.11038	0.645287	0.00252168
NUDCD2	22.785	24.9828	20.3423	13.5555	14.8314	15.5861	22.7034	2.32133	14.6577	1.02639	0.645616	0.0148303
GLO1	214.389	211.961	190.383	128.855	130.494	138.837	205.578	13.2148	132.729	5.35307	0.645638	0.00493263
SECTM1	3.42476	3.56634	3.35431	2.08059	2.11477	2.48624	3.44847	0.107985	2.2272	0.224985	0.645852	0.00404331
USP18	13.965	13.1203	14.6557	8.01475	9.30457	9.64108	13.9137	0.768986	8.9868	0.85847	0.645897	0.00185981
SYNE4	8.47297	9.50758	11.2716	6.72839	6.47988	5.68974	9.75072	1.41507	6.29934	0.542352	0.646038	0.0382072
MUTYH	4.81883	5.56023	5.20522	3.63499	3.41911	3.01862	5.19476	0.370811	3.35757	0.312759	0.646338	0.00307987
CD320	13.4074	13.411	14.5673	8.65681	8.46518	9.62772	13.7952	0.668632	8.91657	0.623283	0.646352	0.000779033
PET117	11.9215	12.5486	11.5309	8.77066	7.28396	7.22738	12.0003	0.51341	7.76067	0.875137	0.646704	0.00422369
C2orf69	9.77416	10.4838	9.36664	6.57593	6.62677	5.95639	9.87487	0.565348	6.38636	0.373234	0.646729	0.00164824
MBLAC2	2.16271	2.32949	1.80233	1.17494	1.56017	1.33592	2.09818	0.26944	1.35701	0.193479	0.646757	0.0215772
ACTL6A	74.1286	77.6642	72.6462	47.4287	48.695	49.1011	74.813	2.57806	48.4083	0.872291	0.647057	0.00135899
C4orf21	4.25307	5.11452	4.46037	2.99198	3.14891	2.80726	4.60932	0.449626	2.98272	0.171013	0.647106	0.0151144
C19orf70	18.2262	17.6646	19.4852	11.1755	12.2626	12.4014	18.4587	0.932296	11.9465	0.671303	0.647203	0.000957368
TEX30	12.364	11.8258	9.83818	6.77825	6.30641	8.94136	11.3427	1.33042	7.34201	1.40503	0.647291	0.0232607
PQLC2	4.17845	4.72269	5.35335	2.69395	3.41477	3.11828	4.7515	0.587979	3.07567	0.362294	0.647305	0.019991
PHF5A	36.8309	38.7628	37.3335	24.2033	25.7363	23.1685	37.6424	1.00231	24.3694	1.29193	0.647391	0.000215231
ESPL1	3.05495	3.76401	4.33354	2.76918	2.52881	1.92205	3.7175	0.640563	2.40668	0.436571	0.647392	0.0500139
GKAP1	3.06178	2.46848	2.56778	1.96379	1.27077	2.00907	2.69935	0.317779	1.74788	0.413806	0.647518	0.0374327
CIDECP	8.33048	5.89891	7.23285	4.87936	4.13519	4.88562	7.15408	1.2177	4.63339	0.431465	0.647657	0.0566359
BRMS1L	8.57246	9.15914	8.1823	4.9885	5.92821	5.86672	8.63797	0.491704	5.59448	0.525691	0.647661	0.00188205
MSANTD3	6.45808	6.1744	6.19444	3.74081	5.11199	3.34295	6.27564	0.158315	4.06525	0.928074	0.647783	0.0504133
MST4	14.2906	14.6448	13.9591	8.74225	9.03601	10.0084	14.2982	0.342913	9.26222	0.662693	0.647791	0.00134628
SCLY	3.06973	2.72143	3.01857	1.82124	2.11372	1.77475	2.93658	0.18807	1.90324	0.18376	0.648114	0.0024388
TMEM223	4.9843	5.76211	8.11983	3.50393	4.74031	3.98534	6.28875	1.63276	4.07653	0.623214	0.648226	0.13084
EVI5L	1.65191	2.07502	1.85315	1.35375	0.949854	1.31426	1.86003	0.211639	1.20595	0.222667	0.648353	0.0211549
MYO19	41.905	47.854	49.4487	30.9732	29.74	29.5435	46.4026	3.97578	30.0856	0.774966	0.64836	0.0163633
PCGF5	6.59333	6.12137	6.26638	4.08834	4.80119	3.4192	6.32703	0.241754	4.10291	0.69111	0.648474	0.0211752
WDR4	4.3679	5.33261	5.60498	2.66603	3.53273	3.72707	5.10183	0.650028	3.30861	0.56491	0.648514	0.0233784
SAC3D1	12.6363	13.9427	13.32	7.61194	8.72383	9.54218	13.2997	0.653437	8.62598	0.968833	0.648586	0.0036502
FAM129A	2.41531	2.49254	2.36716	1.55603	1.50272	1.66048	2.425	0.0632496	1.57308	0.0802496	0.648691	0.000186882
CCDC84	3.40874	2.84187	2.74863	2.11363	2.07997	1.64507	2.99975	0.357254	1.94622	0.261349	0.648796	0.0174348
MEGF6	1.19477	1.97683	2.16494	0.954651	1.20246	1.30614	1.77885	0.514495	1.15442	0.180602	0.648969	0.160279
DKC1	42.5599	46.9194	45.3958	28.0163	29.9123	29.6013	44.9584	2.21242	29.1766	1.01684	0.64897	0.00203735
CCT4	102.918	111.73	104.077	66.5146	68.9321	71.4296	106.242	4.78823	68.9588	2.45761	0.649075	0.00127497
ZNF43	6.86267	6.28999	4.96898	4.17857	3.5453	4.03882	6.04055	0.971176	3.9209	0.332697	0.649096	0.0511219
ENOPH1	43.2355	47.6398	42.7101	28.8787	26.8919	30.9417	44.5285	2.70727	28.9041	2.02502	0.649115	0.00181259
FAM188B	2.15525	2.99196	2.97648	1.83918	2.09492	1.34019	2.7079	0.478669	1.7581	0.383843	0.649248	0.057914
EPS8	9.53519	10.6969	9.76564	6.13067	7.18298	6.16303	9.99924	0.615078	6.49223	0.598429	0.649272	0.0021085
ZNF850	3.02392	2.89024	2.7741	1.62926	1.94083	2.07202	2.89609	0.125013	1.8807	0.227421	0.649395	0.00586675
SMAGP	4.05082	3.82632	4.00429	3.27906	2.33478	2.10237	3.96048	0.11849	2.57207	0.623201	0.649434	0.0564866
CTU2	4.38262	5.19948	5.56355	3.15849	3.27484	3.40402	5.04855	0.604759	3.27912	0.122821	0.649517	0.0324882
MAPK9	18.3066	20.7072	17.9864	12.3228	13.1349	11.5657	19.0001	1.48706	12.3411	0.784761	0.649531	0.00611926
CHD1	12.6349	12.8051	11.2761	7.76569	7.77583	8.31079	12.2387	0.837968	7.95077	0.311828	0.649642	0.00659104
BCAP29	6.60275	6.27353	5.20895	3.77875	3.58217	4.38932	6.02841	0.728514	3.91675	0.420898	0.649715	0.019651
C1orf131	10.7505	11.5435	10.9096	7.90313	6.26222	7.40762	11.0679	0.419522	7.19099	0.841631	0.649718	0.00607132
HIST1H3E	16.4334	13.9371	14.739	9.27218	10.6838	9.35382	15.0365	1.27446	9.76993	0.792484	0.649748	0.00647992
EEF1E1	48.2133	47.615	43.6222	28.9913	31.5074	30.1103	46.4835	2.49595	30.203	1.26061	0.649757	0.00220512
C2CD2L	2.46856	2.69818	3.11341	1.8337	1.73473	1.81206	2.76005	0.326847	1.7935	0.0520309	0.649806	0.0333274
POLB	16.0599	16.108	15.119	12.1256	8.31787	10.2928	15.7623	0.557633	10.2454	1.90431	0.649995	0.0294302
PNN	62.668	78.3462	76.0416	43.8426	47.3343	49.9435	72.3519	8.46532	47.0401	3.06107	0.650157	0.024618
CHKB	2.4406	5.27057	4.30014	2.28758	2.96416	2.55983	4.00377	1.43807	2.60386	0.340432	0.650351	0.229981
KIF5B	74.6066	78.9958	73.9252	46.9103	50.0809	51.0389	75.8425	2.75198	49.3434	2.16086	0.650603	0.000269998
RRS1	23.3135	25.4943	24.8309	14.8784	16.1391	16.8932	24.5462	1.11792	15.9702	1.01796	0.650618	0.00062824
DDX39A	41.8864	47.291	48.7686	30.8639	30.7962	28.093	45.982	3.62302	29.9177	1.5806	0.650639	0.00792605
NME1	224.295	243.698	228.964	151.376	146.002	156.092	232.319	10.1272	151.157	5.04857	0.650643	0.00124732
PARP2	25.7386	30.0021	29.0332	17.8314	19.8727	17.4556	28.258	2.23497	18.3866	1.30067	0.650668	0.00565917
CDKN1B	44.4845	47.3835	43.5273	26.9249	30.6267	30.546	45.1318	2.00793	29.3659	2.11432	0.65067	0.000733304
FKRP	1.8846	1.6888	1.82731	1.50997	0.979751	1.02495	1.80024	0.100668	1.17156	0.293944	0.650779	0.0533986
NUP107	26.5555	29.3261	27.1601	15.8631	18.3555	19.8247	27.6806	1.45678	18.0144	2.0027	0.650797	0.00343949
DCP2	7.04692	7.54349	6.44073	4.52468	4.63113	4.53494	7.01038	0.552287	4.56358	0.0587216	0.650975	0.0157183
MRPL55	19.4625	25.4664	27.9518	13.0354	16.1805	18.2332	24.2936	4.36448	15.8164	2.61796	0.651052	0.056959
CCT5	277.924	274.179	267.143	181.579	174.013	177.786	273.082	5.47358	177.793	3.783	0.65106	4.107e-05
NMT2	2.34611	2.23647	2.21067	1.49925	1.27444	1.64929	2.26442	0.071915	1.47433	0.188664	0.651085	0.0105475
LSMD1	17.8286	17.4381	19.8403	10.5926	12.0479	13.2488	18.369	1.28906	11.9631	1.33013	0.651266	0.00391831
UCHL3	24.6564	28.2343	25.0227	16.6399	16.8187	17.296	25.9711	1.9685	16.9182	0.339178	0.651423	0.0133951
SEH1L	35.88	36.8862	34.6038	23.3896	23.5582	23.0115	35.79	1.14386	23.3198	0.27996	0.651572	0.00174023
ICT1	51.14	52.9628	49.0795	33.3347	30.2877	36.1986	51.0608	1.94286	33.2737	2.95592	0.651648	0.00180378
XRCC6BP1	11.431	10.4331	9.96857	7.18264	6.49894	7.06801	10.6109	0.74725	6.91653	0.366157	0.651833	0.00509456
SNRPG	34.9483	38.1526	37.0516	20.0139	23.9456	27.8499	36.7175	1.62807	23.9365	3.91801	0.651909	0.018179
PRR5	3.03179	3.48595	3.89473	1.87788	2.23427	2.67713	3.47082	0.431669	2.26309	0.400404	0.652034	0.0239603
E2F5	7.89514	9.75117	7.67491	5.96938	5.52386	5.01816	8.44041	1.14048	5.5038	0.475927	0.652078	0.0322704
ASF1A	23.292	21.7857	19.7435	13.5906	13.3583	15.323	21.6071	1.78098	14.0906	1.07356	0.652131	0.00625793
RPL22L1	11.0369	10.7306	9.79089	6.67669	6.68176	7.22358	10.5195	0.649284	6.86068	0.314294	0.652189	0.00359456
MID1IP1	9.841	10.8711	11.5949	6.0259	7.06864	7.97752	10.769	0.881396	7.02402	0.976575	0.652244	0.00808122
COCH	2.44893	2.33626	2.2406	1.62236	1.29873	1.66181	2.34193	0.104281	1.52763	0.199215	0.652297	0.00802472
POC5	5.11319	6.12847	5.58262	3.41492	3.58802	3.97275	5.60809	0.508119	3.65856	0.285527	0.652372	0.00894195
GINS3	8.50763	8.80499	8.8438	5.15471	6.15593	5.75518	8.71881	0.183911	5.68861	0.503919	0.652452	0.00452298
QSOX2	4.12877	5.12772	4.67582	2.74729	3.10627	3.23786	4.6441	0.50023	3.03047	0.253916	0.652542	0.0159646
SNRPD1	53.1906	49.6963	47.7973	31.8671	34.4573	32.0036	50.2281	2.73569	32.776	1.45765	0.652544	0.0021346
ZNF566	3.75004	3.87979	3.39027	2.0667	2.60464	2.52079	3.67337	0.253607	2.39738	0.289427	0.652637	0.00479872
EMD	11.3701	9.86333	12.7722	8.27705	6.82124	7.09585	11.3352	1.45475	7.39805	0.773523	0.652661	0.0248401
EIF4EBP1	41.9272	42.8929	42.2816	26.7969	27.4818	28.6772	42.3672	0.488512	27.652	0.95163	0.652673	0.000167364
GNB4	4.58238	4.65257	4.26347	2.77129	2.99741	3.04155	4.49947	0.207376	2.93675	0.144982	0.652687	0.000764136
IRX4	11.1297	10.9701	12.6084	7.0381	8.95684	6.65984	11.5694	0.903332	7.55159	1.23159	0.652721	0.0126612
MED21	11.8532	10.6367	10.5206	7.48963	6.73181	7.32522	11.0035	0.738148	7.18222	0.398635	0.652721	0.00388084
SNX24	7.38236	8.61172	6.76779	4.46565	5.05655	5.3353	7.58729	0.938891	4.9525	0.444064	0.652736	0.0242406
STUB1	21.3928	23.3558	23.3826	14.1274	14.367	15.9798	22.7104	1.14115	14.8247	1.00747	0.652773	0.000915779
CCDC111	9.58675	9.8004	9.0777	5.48992	6.48607	6.60662	9.48828	0.371276	6.1942	0.612898	0.652827	0.0029244
ADSL	38.5166	41.4486	38.8332	27.5235	26.3914	23.6458	39.5995	1.6092	25.8536	1.99401	0.652877	0.000915764
MBNL3	2.24481	2.18722	2.09735	1.25176	1.46837	1.54275	2.17646	0.0743165	1.42096	0.151177	0.652877	0.00492106
YBX1	104.73	108.478	102.97	63.671	70.1167	72.6556	105.393	2.81316	68.8144	4.6317	0.652934	0.000848681
CTPS1	12.0548	11.9938	11.3094	6.99193	8.0083	8.08963	11.786	0.413873	7.69662	0.611633	0.653031	0.00121264
ZNF473	6.57211	6.0816	5.95771	4.06791	4.15856	3.9323	6.20381	0.32492	4.05292	0.113872	0.653296	0.00375476
MRPS9	50.9294	51.9854	46.8832	33.8444	31.7456	32.2934	49.9327	2.69318	32.6278	1.08863	0.653436	0.00333219
RHOH	1.26031	1.24428	1.39937	0.74284	0.696614	1.11159	1.30132	0.0852912	0.850348	0.22742	0.65345	0.0610141
SENP1	9.39316	9.47181	8.36942	5.75417	5.8613	6.18437	9.07813	0.615019	5.93328	0.223951	0.65358	0.00675998
SLMO1	2.16176	2.4951	2.67971	1.21253	2.13424	1.44828	2.44552	0.26251	1.59835	0.47883	0.653582	0.0719419
THOC7	29.3423	28.1219	24.8458	19.8909	16.8705	17.0387	27.4367	2.32525	17.9334	1.69736	0.653628	0.00603956
ZNF670	3.88678	3.71816	3.80131	2.27563	2.51499	2.66504	3.80208	0.0843127	2.48522	0.196404	0.653647	0.00271343
SLC26A2	1.30252	1.18788	1.09643	0.851382	0.715637	0.778127	1.19561	0.103262	0.781715	0.0679436	0.653821	0.0068082
SPSB1	2.42094	2.30646	2.64741	1.81416	1.47653	1.53138	2.45827	0.173513	1.60736	0.181185	0.653857	0.00421825
WDYHV1	11.0864	12.1082	13.3498	8.06738	9.13422	6.69645	12.1815	1.13348	7.96602	1.22204	0.653946	0.0120192
GCSH	7.00723	7.55363	6.68632	5.2727	4.61926	4.00321	7.08239	0.438513	4.63172	0.634837	0.653977	0.00745984
UHRF1	9.32132	7.79564	7.84459	4.64212	5.77314	5.914	8.32052	0.867067	5.44309	0.697224	0.654177	0.0121814
LSM5	37.79	38.829	34.163	24.3627	22.8058	25.311	36.9273	2.4497	24.1598	1.26486	0.654253	0.00406711
FANCC	4.77075	5.09199	3.97717	2.94939	3.43982	2.66595	4.6133	0.573845	3.01839	0.391522	0.654279	0.0209408
FADS2	42.3115	42.7559	45.0014	28.4935	29.0296	27.5833	43.3563	1.44195	28.3688	0.731169	0.654318	0.000561457
UTP23	12.5794	11.1655	10.1282	6.85333	7.4602	7.8517	11.291	1.23041	7.38841	0.503042	0.654361	0.0197207
BCL2	7.49179	6.8406	7.13286	4.3228	4.53205	5.19381	7.15508	0.326163	4.68289	0.454674	0.654484	0.00230475
PA2G4	32.4098	31.1738	30.421	20.4676	19.9548	21.1028	31.3349	1.00414	20.5084	0.575086	0.654491	0.000362128
CHCHD3	43.1292	39.5787	35.3874	23.7915	25.6198	27.9065	39.3651	3.87532	25.7726	2.06175	0.654707	0.0121768
MCM3	73.3478	78.4131	77.2292	50.2142	49.7624	49.9515	76.33	2.64966	49.976	0.226897	0.654736	0.00316691
KLRG2	7.28666	6.72909	7.91847	3.94487	4.98802	5.43177	7.31141	0.595076	4.78822	0.76332	0.654897	0.0122137
ZNF430	2.81858	3.48569	2.61575	1.98743	2.01726	1.83701	2.97334	0.45515	1.94723	0.0966144	0.654898	0.0542099
LRRC40	11.9711	11.1785	10.7008	7.83624	6.96083	7.37329	11.2835	0.641622	7.39012	0.437948	0.654951	0.00166724
ARHGEF19	2.58091	3.16755	3.19679	1.81473	1.79016	2.25454	2.98175	0.347445	1.95314	0.261306	0.655033	0.0172833
UTP15	9.72754	10.9501	10.0284	6.41206	6.93017	6.7749	10.2353	0.637011	6.70571	0.265895	0.655152	0.00467701
SMN1	14.5098	14.2417	15.3398	9.855	10.776	8.26137	14.6971	0.572509	9.63079	1.27222	0.655285	0.0101613
NR2F6	48.8411	52.8138	56.576	32.2374	35.5846	35.8724	52.7436	3.86793	34.5648	2.02072	0.655336	0.00539178
CPT1B	1.4533	3.18863	3.51078	1.7767	1.34051	2.2258	2.71757	1.10667	1.781	0.442661	0.655366	0.278599
FAM203A	5.48854	6.14679	7.09583	4.30052	4.36084	3.61552	6.24372	0.808017	4.09229	0.413998	0.655426	0.0264741
TUBE1	3.94282	4.54921	3.50461	2.85308	2.34001	2.67042	3.99888	0.524552	2.62117	0.260056	0.655476	0.027936
GTPBP4	48.6099	50.8882	47.5128	31.5384	30.8242	34.0028	49.0036	1.7218	32.1218	1.66768	0.655498	0.000260773
TUBA1C	269.261	271.507	293.053	178.423	180.686	187.465	277.94	13.136	182.191	4.70521	0.655505	0.00288012
ZNF639	15.1788	15.4125	14.5414	10.1383	9.58585	9.86207	15.0442	0.450871	9.86207	0.276225	0.655538	0.000244231
FAM120AOS	18.5524	17.4285	17.1894	11.6063	11.2827	11.9763	17.7234	0.727792	11.6218	0.347059	0.655729	0.00120572
COX8A	710.67	731.553	728.015	457.637	475.112	490.419	723.413	11.1764	474.389	16.4029	0.655766	6.95019e-05
ZNRF3	1.89637	2.29109	2.18605	1.51824	1.20323	1.45864	2.1245	0.204431	1.39337	0.167341	0.655857	0.00955359
MIS18BP1	22.1691	22.198	19.4586	14.308	13.1931	14.3599	21.2752	1.57332	13.9537	0.659181	0.655864	0.00732273
RPS2	679.657	678.713	569.644	386.197	465.848	412.656	642.671	63.2453	421.567	40.5663	0.65596	0.0106351
MRPL54	23.0344	28.4201	25.4828	17.343	15.2083	17.9453	25.6458	2.69655	16.8322	1.43822	0.656334	0.0148045
ZBTB14	5.60967	5.52751	5.26107	3.53731	3.43088	3.79572	5.46608	0.182237	3.58797	0.187622	0.656406	0.000241517
HAT1	50.9157	49.5019	45.6739	33.107	32.7029	30.0939	48.6972	2.71198	31.9679	1.63549	0.656464	0.00190171
GPCPD1	5.39441	6.07773	5.93819	3.69475	4.19978	3.53553	5.80344	0.361039	3.81002	0.346803	0.65651	0.0023312
RIF1	23.9723	22.7208	21.7178	14.0976	15.6002	15.2278	22.8036	1.12953	14.9752	0.7825	0.656702	0.00103583
ATP6V0E2-AS1	1.95427	1.83375	2.14113	1.41016	1.63322	0.8524	1.97638	0.154879	1.29859	0.402188	0.657055	0.0853266
PPAN	19.6695	22.5101	23.1176	13.7574	14.5623	14.5842	21.7657	1.84063	14.3013	0.471158	0.657056	0.0150558
NAPRT1	12.2668	14.8149	17.499	8.68974	8.91877	11.6924	14.8602	2.61639	9.76697	1.6714	0.657255	0.0566209
ZNF738	1.29497	1.13353	1.0147	0.701412	0.701841	0.860194	1.14773	0.140674	0.754482	0.0915492	0.657367	0.0207682
ZNRF2	23.257	23.1576	21.0355	14.6329	14.4559	15.2522	22.4834	1.25487	14.7803	0.418122	0.65739	0.00477978
HMGCS1	23.2609	22.7296	20.8293	14.511	14.8508	14.5689	22.2733	1.27842	14.6436	0.181789	0.65745	0.00822091
MBD3	11.559	12.7104	13.4737	5.6759	9.30541	9.83442	12.581	0.963883	8.27191	2.26372	0.657491	0.0642358
B3GALNT2	18.4233	19.0587	18.3368	12.2094	11.8864	12.6057	18.6063	0.394199	12.2338	0.360272	0.657511	3.44632e-05
SRFBP1	8.49859	7.13455	6.43893	5.16802	4.41303	4.93374	7.35736	1.04775	4.83826	0.386444	0.657609	0.0401548
RAI14	9.84828	10.3036	9.2591	6.41192	6.63577	6.29735	9.80366	0.523678	6.44835	0.172126	0.657749	0.00437928
PIGK	9.1446	9.20849	8.6793	6.04588	5.87494	5.86249	9.0108	0.288856	5.92777	0.102476	0.657852	0.00113681
MIR17HG	4.27435	4.47408	4.1915	2.70469	2.54156	3.26688	4.31331	0.145263	2.83771	0.380517	0.657896	0.0127218
WDR77	14.8664	15.6474	14.3549	9.96141	9.49933	10.0608	14.9562	0.650916	9.84051	0.299623	0.657954	0.0015537
PDK1	3.05822	3.13473	3.13649	1.83506	2.15469	2.15097	3.10981	0.0446898	2.04691	0.183474	0.658209	0.00708634
NIPA2	54.0096	53.9357	48.9219	34.3284	32.728	36.1965	52.2891	2.91629	34.4176	1.73597	0.658219	0.00198478
RWDD4	25.3336	23.9918	21.4959	14.7806	15.557	16.2954	23.6071	1.94756	15.5443	0.757479	0.65846	0.0106471
RAP2B	7.65493	7.28221	7.51967	4.74811	5.16821	4.87148	7.4856	0.188681	4.92927	0.215929	0.6585	0.000115545
PLEKHF1	2.7141	3.23779	3.76797	1.46349	2.35037	2.58688	3.23995	0.526938	2.13358	0.592241	0.658522	0.0738358
LOC100130987	1.12318	1.38749	1.99625	0.909855	1.28607	0.772494	1.50231	0.447716	0.989473	0.265884	0.658636	0.179384
SLC52A2	12.9746	16.9849	19.3277	9.67354	11.1678	11.6226	16.4291	3.21282	10.8213	1.01968	0.658669	0.0827826
QTRTD1	15.593	15.0476	14.8647	9.10118	10.6329	10.2429	15.1684	0.378888	9.99233	0.79601	0.658758	0.0024744
AKAP5	1.94001	1.76303	1.41692	0.965073	0.854243	1.55356	1.70665	0.266063	1.12429	0.375864	0.65877	0.101157
ORMDL1	11.7141	13.1658	11.4634	7.34527	8.19759	8.39992	12.1144	0.919098	7.98093	0.559713	0.658795	0.00508378
TAGLN2	57.4149	53.7383	53.6588	33.8865	40.0586	34.6401	54.9373	2.146	36.1951	3.36707	0.658843	0.00243378
HNRNPR	82.2585	78.2588	74.4747	49.6436	50.3174	54.8914	78.3307	3.8924	51.6175	2.85526	0.658969	0.000997459
NUP35	16.688	14.9741	14.3531	9.19691	11.3897	9.73758	15.3384	1.20933	10.1081	1.14238	0.659004	0.00557418
ANAPC4	12.4961	12.742	11.1868	8.0374	7.25405	8.71467	12.1416	0.836	8.00204	0.730952	0.659058	0.00314796
PPP4R1	29.0779	31.3983	28.9024	20.3212	19.3016	19.294	29.7929	1.39311	19.6389	0.590872	0.659182	0.0022176
PAQR4	9.53707	10.4912	12.0087	6.93575	7.80521	6.38351	10.679	1.24647	7.04149	0.716724	0.659378	0.0193307
DUS4L	7.94476	8.38006	7.92419	6.12759	4.52047	5.34222	8.083	0.257464	5.33009	0.803629	0.65942	0.0193608
GPR19	1.99714	2.12092	1.91535	1.32709	1.29351	1.3581	2.01114	0.103497	1.32623	0.0323035	0.659445	0.00428703
WEE1	31.4617	35.2381	30.5461	22.1013	21.257	20.7752	32.4153	2.48711	21.3778	0.671257	0.659498	0.0119966
SFR1	5.96822	6.36267	5.82773	3.96083	4.21803	3.79683	6.05287	0.277335	3.9919	0.212312	0.659504	0.000718192
MRPS10	22.6277	23.2635	22.9727	14.7037	14.7584	15.9546	22.9546	0.318285	15.1389	0.706946	0.659514	0.000634731
SLC25A11	20.3557	22.4646	23.3377	14.4988	14.1422	15.0024	22.0527	1.53308	14.5478	0.432188	0.659684	0.00936608
CKAP2L	10.7535	8.90972	9.61778	5.60947	7.3029	6.40844	9.76033	0.930119	6.44027	0.847164	0.659841	0.0104643
NUP155	34.9113	36.7883	36.0688	23.1134	25.1562	22.8504	35.9228	0.946979	23.7067	1.2622	0.659934	0.000280798
NBPF1	20.8326	22.9977	21.3404	13.8251	14.5135	14.6729	21.7236	1.13227	14.3372	0.450568	0.659982	0.00327925
MLF1	10.2744	10.1217	8.16704	6.03405	6.80411	6.01321	9.52105	1.17509	6.28379	0.450731	0.659989	0.0288069
TRIM16L	21.073	24.023	22.309	15.8794	13.3467	15.2637	22.4683	1.48144	14.8299	1.32089	0.660037	0.00275558
ZCCHC10	9.23922	8.4002	8.00405	5.89547	5.81644	5.21396	8.54782	0.630679	5.64196	0.372756	0.660046	0.00488311
C17orf89	22.0973	22.2212	29.2476	13.5351	19.7273	15.295	24.522	4.09293	16.1858	3.19076	0.660051	0.053054
RQCD1	21.645	24.7561	23.9062	15.0095	15.5603	15.8411	23.4358	1.60802	15.4703	0.423042	0.660115	0.00954623
SNRPF	37.7486	39.0438	38.0999	23.9534	26.4958	25.3965	38.2974	0.669814	25.2819	1.27507	0.660146	0.000540453
SLMO2	35.9076	34.1649	30.934	21.5283	21.6678	23.5033	33.6688	2.52364	22.2331	1.10221	0.660348	0.00747663
HDGF	124.974	129.768	126.1	86.3496	82.6721	82.469	126.947	2.50681	83.8302	2.1842	0.660354	2.70345e-05
CRIP1	285.453	294.281	305.516	204	196.666	184.061	295.083	10.0555	194.909	10.085	0.660522	0.000260536
VDAC2	36.1847	34.6421	34.416	22.9922	21.4676	25.0573	35.0809	0.962552	23.1724	1.80162	0.66054	0.00191077
UBA2	52.3615	52.3842	49.4547	35.3457	32.7084	33.8087	51.4001	1.68483	33.9543	1.32466	0.660587	0.000205691
TK1	24.1663	26.9008	29.4684	16.4279	18.8477	17.9286	26.8452	2.65149	17.7347	1.22149	0.66063	0.0146377
ZC3H12C	1.14355	1.21493	1.05639	0.791526	0.714696	0.749825	1.13829	0.0794008	0.752016	0.0384618	0.660654	0.00541354
SKIV2L2	27.9067	27.5286	25.4648	17.9116	18.1034	17.4346	26.9667	1.31435	17.8165	0.344386	0.660686	0.00447669
PDCD5	83.6993	84.6901	87.9832	52.1188	56.4385	60.8511	85.4575	2.24269	56.4695	4.36623	0.66079	0.00203049
MTA2	28.8677	30.7546	30.192	21.297	19.4662	18.586	29.9381	0.968735	19.7831	1.383	0.660799	0.000834101
FGFR1OP	5.41795	5.2578	4.95857	2.98851	3.48901	3.85377	5.21144	0.233173	3.44376	0.434401	0.660808	0.00790514
CCNB1IP1	71.8384	68.4787	68.8513	49.6493	43.1901	45.4065	69.7228	1.84161	46.082	3.28215	0.660931	0.00133819
NOL7	54.6077	52.4155	53.1621	33.1269	31.1774	41.6021	53.3951	1.11452	35.3021	5.54232	0.661149	0.0260403
TCERG1	20.6064	20.5108	19.0581	13.8186	12.7261	13.2415	20.0584	0.867632	13.2621	0.54654	0.661172	0.000808234
TCTEX1D2	21.4842	24.5748	22.4353	15.6898	14.5753	15.0245	22.8314	1.58292	15.0965	0.560731	0.661217	0.00776773
PMAIP1	20.1697	20.0403	16.842	12.7792	12.2958	12.6587	19.0173	1.885	12.5779	0.251625	0.661391	0.0256698
PIGX	13.7387	12.9162	12.0319	8.79834	8.27315	8.51889	12.8956	0.853586	8.53013	0.262775	0.661476	0.00792468
MINA	11.1254	10.9483	10.8264	6.85738	6.61502	8.29066	10.9667	0.150347	7.25435	0.905612	0.661489	0.0171244
CCNE1	6.28873	5.26106	5.49403	3.96899	3.15371	4.15361	5.68127	0.538815	3.75877	0.532066	0.661607	0.0117193
MPV17L2	2.81686	2.94855	3.48872	2.62784	1.70517	1.79084	3.08471	0.356025	2.04128	0.509776	0.661742	0.0502153
RSBN1L-AS1	2.70432	2.97891	2.70532	1.9074	1.69106	1.95283	2.79618	0.158247	1.85043	0.139875	0.66177	0.00158272
ZDHHC18	4.25244	4.73868	4.79531	3.24848	3.2331	2.64209	4.59548	0.298425	3.04122	0.345745	0.661786	0.00442684
RIOK1	12.105	12.0985	11.6447	8.7569	7.61235	7.35518	11.9494	0.263898	7.90814	0.746207	0.661803	0.0060624
ZNF259	20.016	19.2873	18.0487	12.2056	12.8946	12.8571	19.1173	0.994602	12.6524	0.387423	0.66183	0.00341345
AIMP1	29.2391	28.5891	26.4182	17.359	18.6672	19.7335	28.0821	1.4772	18.5866	1.1893	0.661864	0.00118559
ACBD6	17.5268	17.1633	16.7743	10.5901	11.0531	12.4207	17.1548	0.376322	11.3546	0.951822	0.661892	0.00394134
DLEU1	6.01819	6.59551	6.02744	4.39737	3.90828	4.03324	6.21371	0.330678	4.11296	0.254105	0.661917	0.00126382
BRMS1	32.9304	33.8553	35.5556	23.919	21.7645	22.0623	34.1138	1.33155	22.5819	1.16747	0.66196	0.0003861
STIM2	3.06221	2.95077	2.86276	1.65448	2.1892	2.03223	2.95858	0.0999541	1.95864	0.274852	0.662019	0.0154411
RAB3IP	4.46587	4.48438	4.31405	2.64649	3.0529	3.08268	4.42143	0.0934561	2.92736	0.243693	0.662083	0.00404458
BOD1	30.6864	32.6179	31.2122	20.0222	19.6737	22.89	31.5055	0.998595	20.862	1.76495	0.662169	0.0022749
USMG5	242.214	233.416	227.945	159.145	152.499	154.306	234.525	7.19885	155.317	3.43634	0.662261	0.000556288
PHTF2	10.8977	11.5317	10.8477	7.78493	6.81259	7.44228	11.0924	0.381294	7.3466	0.493181	0.662311	0.000657644
POLE3	25.0512	27.0772	26.0195	18.0772	16.6582	17.0321	26.0493	1.01333	17.2558	0.735481	0.66243	0.000438018
CEBPA	7.68142	8.40367	7.87656	4.15234	6.2279	5.49536	7.98722	0.373624	5.29187	1.05264	0.662542	0.0354549
SLBP	37.126	38.422	37.0672	25.2019	23.3854	26.03	37.5384	0.765785	24.8724	1.35273	0.662586	0.000581276
PLD6	2.3236	2.14465	2.90877	2.00117	1.32708	1.56006	2.45901	0.399651	1.62944	0.342358	0.66264	0.0537682
COX5B	237.661	240.273	238.238	150.155	157.21	167.337	238.724	1.37215	158.234	8.63665	0.662832	0.00316277
TMEM170A	6.57291	8.0409	7.72567	5.04058	4.98203	4.78578	7.44649	0.772789	4.93613	0.133457	0.66288	0.0272356
MSH2	33.2062	30.7011	30.2914	20.4695	20.0353	21.9461	31.3996	1.57794	20.817	1.00167	0.66297	0.00132966
AURKAIP1	48.9037	53.1225	56.4761	32.807	33.6073	38.668	52.8341	3.79443	35.0274	3.17811	0.66297	0.00373465
SSR3	45.2077	44.6048	40.1716	28.3008	28.6922	29.1844	43.328	2.75012	28.7258	0.442757	0.662984	0.0101396
NSMF	9.66437	10.582	10.6212	6.55558	7.29556	6.61568	10.2892	0.541465	6.82227	0.410978	0.663053	0.00123905
PIN1	15.5096	15.7362	16.2729	10.3743	10.0956	11.0391	15.8396	0.392008	10.503	0.484738	0.663086	0.000158654
CEP76	10.8292	10.8848	10.8879	7.79921	7.40639	6.41805	10.8673	0.033032	7.20788	0.711656	0.663263	0.0122346
TCOF1	12.9312	12.5597	14.0989	8.52564	8.96922	8.77964	13.1966	0.803189	8.75817	0.222568	0.663668	0.00721281
SENP3	19.2948	22.0134	21.4326	13.9137	13.295	14.4391	20.9136	1.43168	13.8826	0.572684	0.663807	0.00673194
PSD3	3.3945	3.59167	3.36756	2.36626	2.27084	2.23653	3.45124	0.122357	2.29121	0.0672211	0.66388	0.000602865
VPS37D	1.26436	1.32052	1.70277	0.726708	0.708022	1.41254	1.42922	0.238562	0.94909	0.401468	0.664063	0.165726
CEP41	3.24635	3.21039	3.1297	1.88957	2.14273	2.33418	3.19548	0.0597372	2.12216	0.223018	0.664113	0.0100645
ZNF92	18.3612	18.1247	15.3978	11.4283	10.6804	12.3592	17.2946	1.6469	11.4893	0.841061	0.66433	0.0124605
ZNF205	2.31221	3.10484	4.06574	1.60606	1.95792	2.73678	3.16093	0.87811	2.10025	0.578642	0.664442	0.166614
ADAMTS1	2.9993	3.34096	2.91237	1.99192	1.94701	2.21127	3.08421	0.22656	2.05007	0.141401	0.664697	0.00472349
TRMT13	5.51722	5.76692	5.05705	3.91412	3.65928	3.28916	5.44706	0.360098	3.62085	0.314247	0.664735	0.00288103
TMX4	2.86577	3.19842	3.42227	2.12164	2.03559	2.1489	3.16215	0.280017	2.10204	0.0591423	0.664751	0.018873
NOL11	68.6362	67.5202	63.6049	44.0287	43.5949	45.1681	66.5871	2.64225	44.2639	0.812545	0.664752	0.00245368
TXN	156.538	152.121	154.107	102.558	97.4467	107.623	154.255	2.21223	102.543	5.08817	0.664759	0.000865924
XPO4	6.08603	6.69446	6.36634	4.001	4.60787	4.12858	6.38228	0.304528	4.24582	0.319971	0.665251	0.00112248
COPRS	42.865	47.5005	46.3569	29.3791	30.7303	30.852	45.5741	2.41485	30.3205	0.817515	0.6653	0.00438411
LCLAT1	7.41714	7.28862	7.13706	5.01078	5.22663	4.2999	7.28094	0.140198	4.84577	0.4849	0.665542	0.00868037
RAD51C	105.204	103.912	94.9111	67.8732	67.0153	67.4583	101.342	5.60698	67.4489	0.429027	0.665555	0.00869742
BMP7	45.8486	48.2126	49.9837	31.4599	31.6162	32.795	48.015	2.07462	31.957	0.729896	0.665564	0.0025463
STRA13	66.3849	71.1438	78.2186	42.5831	43.1305	57.8803	71.9158	5.9545	47.8646	8.67814	0.665565	0.0211076
MVD	10.0326	8.87811	11.2832	5.94316	6.2633	7.89104	10.0646	1.20287	6.69917	1.04453	0.665614	0.0223407
PXN-AS1	3.27389	4.00475	4.57232	3.29365	2.83131	1.76416	3.95032	0.650924	2.62971	0.784422	0.665695	0.0905114
AKT1	75.0864	80.2588	83.3228	55.4194	51.406	52.0692	79.556	4.16293	52.9649	2.1514	0.665756	0.00224772
SHISA2	34.8894	37.0314	31.8302	21.7358	23.2613	24.0927	34.5837	2.61404	23.0299	1.19536	0.665919	0.00756679
RNF216P1	6.50729	8.29974	7.57201	4.38726	5.28332	5.23222	7.45968	0.901489	4.9676	0.503238	0.665927	0.0228438
SLC25A13	23.5212	24.871	24.3547	16.4027	15.4282	16.6178	24.249	0.681083	16.1496	0.633912	0.66599	0.000116636
PILRB	6.91448	13.8683	12.9462	7.2386	8.00447	7.22144	11.243	3.77685	7.48817	0.447211	0.66603	0.225983
MALSU1	31.9966	31.5378	31.474	18.9715	24.1179	20.1985	31.6695	0.285096	21.096	2.68802	0.66613	0.0199109
ACOT7	7.2306	7.85043	8.59623	5.27184	5.70877	4.79303	7.89242	0.683783	5.25788	0.45803	0.666194	0.007634
PRKRA	28.4542	28.2574	28.0477	19.7534	18.4886	18.2279	28.2531	0.203284	18.8233	0.815969	0.666238	0.00150252
INPP5E	1.34033	2.21838	2.09378	1.20882	1.11701	1.44019	1.88416	0.475076	1.25534	0.166537	0.666259	0.137673
PIM3	8.65374	12.3864	13.7314	7.27238	8.64031	7.25552	11.5905	2.63073	7.72274	0.794687	0.666298	0.115716
PKIB	58.7187	55.0673	52.4527	36.0924	36.5039	38.174	55.4129	3.14726	36.9234	1.10239	0.666333	0.00502691
CYC1	105.365	114.461	120.051	77.8108	73.7276	74.949	113.292	7.41242	75.4958	2.0958	0.66638	0.00852371
CYB5D1	7.80743	8.11542	7.50345	4.92923	5.66191	5.02405	7.80877	0.305987	5.20506	0.398471	0.666567	0.00114226
NLN	11.8506	11.8252	11.0645	7.59283	8.04192	7.52518	11.5801	0.446703	7.71998	0.280855	0.666659	0.000586487
CCDC58	25.9778	20.4374	19.3627	14.5401	13.5775	15.7386	21.926	3.5499	14.6187	1.08269	0.666732	0.059908
C16orf80	16.8486	15.704	15.9237	10.0183	11.1694	11.1388	16.1588	0.607429	10.7755	0.655933	0.666852	0.000492088
OPA1	44.8983	47.4554	42.9586	30.3081	29.804	30.1224	45.1041	2.25545	30.0782	0.254944	0.666861	0.00686322
ZNF431	4.34024	4.72252	4.29301	3.19712	2.92873	2.78067	4.45192	0.23553	2.96884	0.211102	0.666867	0.00131427
HSPA9	194.59	201.894	190.036	129.982	129.875	131.316	195.507	5.98191	130.391	0.802858	0.666939	0.00242182
FDX1	4.81552	5.00593	4.21638	2.8975	3.28021	3.18603	4.67928	0.41203	3.12125	0.19941	0.667036	0.0108293
DUSP14	55.8916	58.2768	56.8078	40.3427	34.4183	39.3089	56.9921	1.20323	38.0233	3.16452	0.667168	0.00432957
CBX1	44.8041	45.2047	43.8111	27.9583	30.3427	31.0049	44.6066	0.717478	29.7686	1.60238	0.667359	0.00104664
IGFBP2	26.5606	28.9882	30.6738	17.659	18.321	21.5659	28.7409	2.06772	19.182	2.09091	0.667411	0.00489755
PLEKHF2	74.9172	76.3729	70.2351	47.6202	49.158	51.0734	73.8417	3.20712	49.2839	1.73004	0.667426	0.00120525
AIMP2	53.1633	55.3799	50.8687	33.7398	37.447	35.2113	53.1373	2.25571	35.466	1.86668	0.667441	0.000564533
UHRF1BP1L	7.81577	8.33474	8.01645	4.99045	5.36038	5.78558	8.05565	0.261697	5.3788	0.397885	0.667705	0.00124057
C17orf70	4.03515	4.66391	5.37029	2.92092	3.47555	2.99803	4.68978	0.667946	3.1315	0.30044	0.667728	0.0393843
HMGCR	21.4226	22.3869	20.567	13.8432	14.5977	14.5501	21.4588	0.910491	14.3303	0.422541	0.667806	0.00154507
C1orf50	5.3029	5.18893	5.93408	4.43653	3.78034	2.75491	5.4753	0.401378	3.65726	0.847539	0.667956	0.0471617
PTPLB	24.6104	24.5072	22.9529	16.3209	17.3765	14.446	24.0235	0.928602	16.0478	1.48422	0.668004	0.00279749
RPE	31.4871	30.8964	28.1722	19.8523	21.4426	19.2225	30.1852	1.76818	20.1725	1.14416	0.668289	0.00225382
WDR67	7.35971	7.00088	6.32058	5.58458	4.32216	3.91896	6.89372	0.527788	4.60857	0.868961	0.668516	0.0252926
SMPD2	7.11857	7.13771	8.45027	4.87129	5.21849	5.09043	7.56885	0.763392	5.06007	0.17558	0.668539	0.0246741
C1QBP	149.267	143.783	135.819	97.5918	94.4854	94.6551	142.956	6.762	95.5774	1.74655	0.668578	0.00446273
CCT6P3	2.77412	3.01863	2.40051	1.79059	1.743	1.94587	2.73109	0.311299	1.82649	0.106092	0.668777	0.027177
APOLD1	1.98611	2.08078	2.16547	1.33753	1.43352	1.39706	2.07745	0.0897263	1.38937	0.0484548	0.668785	0.00119704
PTPN11	44.5261	44.44	40.6451	27.7303	29.467	29.4902	43.2037	2.21626	28.8958	1.00945	0.668827	0.00272326
GNPNAT1	26.1725	24.8773	23.5671	16.9786	16.9012	16.0356	24.8723	1.30271	16.6385	0.52353	0.668956	0.0035065
KCNK1	10.5281	11.2998	10.6012	6.93348	8.35911	6.40128	10.8097	0.42601	7.23129	1.01232	0.668963	0.014719
PAFAH1B3	25.4739	25.9091	30.0358	17.3163	16.4924	20.6693	27.1396	2.5176	18.1593	2.21239	0.669108	0.0101152
SSBP1	197.882	204.828	188.575	131.734	133.788	130.118	197.095	8.15503	131.88	1.83935	0.669119	0.00367365
AADAT	1.11809	1.56674	1.76846	0.7557	1.34012	0.883965	1.48443	0.332906	0.993262	0.307158	0.66912	0.134026
C11orf83	7.27876	8.19262	8.86622	3.8156	6.94093	5.52892	8.11253	0.796754	5.42848	1.56508	0.669148	0.0779663
TCEA1	43.9163	45.6889	40.0194	26.5369	29.5378	30.6733	43.2082	2.90032	28.916	2.13715	0.669225	0.00317917
PLEKHH3	4.06778	4.02088	4.44294	2.46771	3.36778	2.55156	4.1772	0.231329	2.79568	0.497221	0.669272	0.0251232
AP3M2	8.73161	10.3859	9.71377	6.61565	6.24233	6.43904	9.61043	0.831973	6.43234	0.18675	0.669308	0.0181255
TBCB	25.736	26.0837	29.5541	16.6045	18.4308	19.4296	27.1246	2.11118	18.155	1.43261	0.669317	0.00551691
YY1	36.7315	39.3603	38.5792	25.2497	26.8007	24.719	38.2237	1.34998	25.5898	1.08172	0.669475	0.000294666
COX7A2	196.795	188.028	176.73	122.627	129.015	124.412	187.184	10.0591	125.351	3.29597	0.669668	0.00485061
CBFB	18.9216	19.131	17.0993	11.8148	12.0575	13.0702	18.384	1.11747	12.3142	0.665895	0.669832	0.00289678
GEMIN6	18.6347	16.6245	16.4798	9.51957	14.4639	10.6741	17.2463	1.20454	11.5525	2.58657	0.669854	0.0446128
SDHB	66.0631	70.2623	65.5828	45.4521	45.358	44.4422	67.3027	2.57429	45.0841	0.557889	0.66987	0.00319346
ZMYM1	11.5391	10.8751	10.5839	7.26903	7.4372	7.40061	10.9994	0.489575	7.36895	0.0884433	0.669943	0.00485739
WRAP53	2.0099	2.25627	2.06533	1.26273	1.78986	1.1901	2.1105	0.129247	1.41423	0.327326	0.670092	0.0514247
ATP5EP2	22.2333	26.6858	23.7285	10.8834	17	20.7989	24.2159	2.26591	16.2274	5.00269	0.670116	0.0926254
VASP	13.1036	13.3078	12.8836	7.89637	9.05956	9.37703	13.0983	0.212149	8.77765	0.779546	0.670135	0.00725995
NCAM2	9.32311	8.83032	8.89744	5.26042	6.5475	6.32118	9.01696	0.267252	6.04303	0.687145	0.670185	0.00953497
TBC1D3F	3.16537	4.01513	4.66439	3.8707	2.73468	1.33292	3.9483	0.751741	2.6461	1.27121	0.670188	0.217369
HNRNPA2B1	243.576	234.18	229.212	136.177	188.505	149.188	235.656	7.29487	157.957	27.2438	0.670285	0.0315415
NCR3LG1	2.5026	2.9309	2.85416	1.52278	2.19226	1.84013	2.76255	0.228373	1.85172	0.334891	0.670294	0.0223422
INIP	10.8859	10.6451	11.2441	7.2232	7.47741	7.26924	10.925	0.301411	7.32328	0.135448	0.670321	0.000514548
RFC1	21.2378	20.7195	20.4008	13.8323	14.662	13.3097	20.786	0.422448	13.9347	0.681937	0.670386	0.000369173
MAPK6	26.3212	25.9387	24.5275	16.8915	17.2037	17.389	25.5958	0.944736	17.1614	0.251433	0.670477	0.00252033
CREM	10.5332	11.1104	9.85933	6.20356	7.50825	7.41049	10.501	0.626157	7.04077	0.726688	0.670487	0.00359445
NUP88	28.2475	27.8656	26.194	18.1689	18.5141	18.5064	27.4357	1.09217	18.3965	0.197116	0.67053	0.0038536
SENP8	2.84287	3.03378	2.84297	2.23564	2.08714	1.52459	2.90654	0.110193	1.94912	0.375079	0.670599	0.0386079
RFT1	3.55157	3.15392	3.21524	2.00362	2.26606	2.38321	3.30691	0.214089	2.21763	0.194374	0.670605	0.0029426
TTL	13.9865	14.8694	14.3432	9.34105	10.2065	9.43084	14.3997	0.444153	9.65946	0.47587	0.67081	0.000233875
SRSF9	118.397	132.073	124.757	82.8511	82.6482	86.2199	125.076	6.84357	83.9064	2.00612	0.670845	0.0056801
HSPB11	38.3715	36.651	32.706	19.0261	25.9145	27.3313	35.9095	2.90462	24.0906	4.44285	0.670871	0.0239921
RNASEH2C	10.0411	11.4836	12.595	6.93085	7.87218	8.08781	11.3732	1.28052	7.63028	0.615245	0.670898	0.0215981
CYP2J2	8.40285	7.75491	6.48828	5.75759	3.92343	5.51324	7.54868	0.973803	5.06475	0.995937	0.670946	0.0366447
PTBP3	23.317	22.5107	20.8113	13.8365	15.4994	15.3762	22.213	1.2791	14.904	0.926561	0.67096	0.00192405
NRARP	3.70825	4.24344	4.06438	2.30727	3.12831	2.62676	4.00536	0.272433	2.68745	0.413871	0.670963	0.0139895
TSPO	37.6186	49.2263	52.1151	26.4131	35.4655	31.36	46.32	7.67281	31.0795	4.53271	0.670974	0.0539006
HIST1H2BK	283.76	281.826	278.619	195.838	180.958	189.692	281.402	2.59664	188.829	7.47742	0.671031	0.000817822
SUZ12P1	5.44294	5.61507	5.85084	4.3901	4.15126	2.80641	5.63628	0.204776	3.78259	0.85379	0.671114	0.057009
IL1RAP	3.32293	2.87824	2.66503	2.09104	1.72431	2.13512	2.9554	0.335669	1.98349	0.225536	0.671141	0.018563
PPP1R12C	4.27155	6.15357	5.94703	3.19233	3.48357	4.31335	5.45738	1.03214	3.66308	0.58167	0.671216	0.0748018
NAA50	55.307	54.8173	49.0309	33.1903	35.7971	37.8488	53.0517	3.49074	35.6121	2.33476	0.671271	0.00327717
INTS8	28.2836	29.4688	26.667	18.4924	18.829	19.3491	28.1398	1.40642	18.8902	0.431613	0.671297	0.00442539
BRAT1	8.56112	10.4152	12.198	5.82489	7.50817	7.59493	10.3914	1.81856	6.976	0.997831	0.671321	0.0624417
U2AF1L4	5.44251	7.05526	7.33606	5.5642	3.13507	4.61573	6.61128	1.02187	4.43833	1.22424	0.671328	0.079729
MRPL11	34.0843	32.4629	31.7622	20.0484	24.0391	21.9108	32.7698	1.19108	21.9994	1.99683	0.671333	0.00295692
GRWD1	16.3745	17.0089	17.9133	11.1273	11.3967	11.9155	17.0989	0.773338	11.4798	0.400622	0.671378	0.00153283
SLC25A1	28.5611	31.4705	36.1431	19.3566	23.1827	22.0369	32.0582	3.82502	21.5254	1.96367	0.671447	0.0242041
ODF2L	7.72845	7.29881	6.66383	4.95474	4.84172	4.76807	7.23036	0.5356	4.85484	0.0940244	0.671452	0.0143628
ING5	3.4114	4.44415	4.55135	2.54887	2.91052	2.87179	4.13563	0.629491	2.77706	0.198565	0.671496	0.0537756
C16orf13	25.3712	28.4625	34.3241	19.2646	19.5172	20.4209	29.3859	4.54732	19.7342	0.607935	0.671554	0.0642529
KCTD5	11.536	13.7158	13.6558	8.48758	8.82803	8.81607	12.9692	1.24155	8.71056	0.193199	0.671634	0.0248878
RAN	273.633	283.232	288.629	191.208	186.481	190.306	281.831	7.59549	189.332	2.50961	0.671791	0.000927038
CSNK1G2	9.10626	10.4362	10.6422	5.28931	7.36849	7.62053	10.0616	0.833695	6.75944	1.27939	0.671809	0.0262018
WDR18	7.8309	8.5884	8.08421	4.4912	6.57155	5.40464	8.16784	0.385612	5.48913	1.04275	0.672042	0.0345155
CCDC14	11.9756	14.886	13.8022	8.97418	9.31679	9.04212	13.5546	1.47091	9.11103	0.181402	0.672173	0.0329787
GFER	6.55578	7.57657	7.89234	4.90838	4.98993	4.90847	7.34156	0.698584	4.93559	0.047057	0.672281	0.0265177
LYPLA1	53.3397	56.4408	49.9447	33.9313	35.6982	37.7554	53.2417	3.24916	35.795	1.91389	0.67231	0.00305425
ANKRD13D	7.92765	9.59678	9.49146	6.27408	5.34021	6.55036	9.0053	0.934754	6.05488	0.634154	0.672369	0.0142286
NAA25	20.2351	20.4767	19.6674	13.5699	13.8608	13.1709	20.1264	0.415456	13.5339	0.346359	0.672443	3.81714e-05
BCS1L	10.7278	13.3591	13.7195	10.4376	7.89502	7.09317	12.6021	1.63319	8.47526	1.74609	0.672526	0.0405776
DIS3L	11.5374	12.5342	12.2954	8.75916	8.07218	7.62842	12.1223	0.520448	8.15325	0.569713	0.672581	0.000910562
ZNF511	6.11876	7.18919	6.19823	4.8419	3.04417	5.23352	6.50206	0.596397	4.3732	1.16751	0.672586	0.0677442
SPA17	4.9843	5.07263	5.46243	4.4473	3.10572	2.88593	5.17312	0.254413	3.47965	0.845184	0.67264	0.0635232
RAB28	7.61844	8.32953	7.75765	4.927	5.87092	5.14924	7.90187	0.376845	5.31572	0.493491	0.672716	0.0025211
SSRP1	71.9719	70.7705	68.2476	47.778	48.6592	45.5174	70.33	1.90082	47.3182	1.62058	0.672803	0.000106537
MAN2A1	9.19239	9.68049	8.63903	6.04874	6.03232	6.43285	9.17064	0.521071	6.1713	0.226655	0.672942	0.00399112
DRAP1	48.4395	50.9223	46.9173	30.8303	33.4077	34.218	48.7597	2.02161	32.8187	1.769	0.673069	0.000552269
CNTRL	5.17981	5.61766	5.20236	3.38839	3.81494	3.5661	5.33328	0.246541	3.58981	0.214261	0.673097	0.000833033
LOC81691	3.42113	4.65379	4.70086	2.5984	2.60035	3.40134	4.25859	0.725646	2.8667	0.463016	0.673156	0.0587931
MRPL42	27.6261	27.1966	25.5677	17.4686	18.0239	18.6344	26.7968	1.08588	18.0423	0.583118	0.673301	0.00104193
CAPN10	2.45541	3.1454	3.68351	2.16111	2.16259	1.92779	3.09477	0.615613	2.08383	0.135137	0.673338	0.0983367
STX10	10.2809	11.6336	12.686	7.84466	7.85863	7.59526	11.5335	1.20567	7.76618	0.148189	0.673359	0.030885
TRIP10	2.7319	2.93597	3.12041	2.15734	1.52268	2.2379	2.92943	0.194338	1.97264	0.391753	0.673388	0.0336187
UBE2V2	46.9904	42.9973	40.9088	29.403	27.7861	30.9787	43.6322	3.09011	29.3893	1.59634	0.673569	0.0057868
RAP1GDS1	13.6037	14.964	13.8937	9.39416	9.24992	9.96072	14.1538	0.71648	9.53493	0.375729	0.673666	0.00213036
NADKD1	28.9509	29.828	27.6349	19.1566	19.3759	19.6895	28.8046	1.10385	19.4073	0.267837	0.673758	0.00303719
PARD6B	10.4565	10.8476	10.1924	7.03981	7.15808	7.02652	10.4988	0.329645	7.0748	0.0724252	0.673866	0.00211439
ATP5SL	15.798	17.1479	14.9139	9.32533	11.9889	10.9371	15.9533	1.12506	10.7504	1.34156	0.673871	0.0073257
PKD1P1	2.69207	4.55493	4.71802	2.33141	2.8721	2.8609	3.98834	1.12556	2.68814	0.308985	0.673999	0.1766
GAS2L1	3.24579	3.5905	4.20119	1.77642	2.99019	2.67495	3.67916	0.483831	2.48052	0.629811	0.674208	0.0631463
NDUFAF4	13.9264	14.6993	13.5104	9.10748	9.68615	9.61687	14.0454	0.603312	9.47017	0.316	0.674256	0.00132052
ZNF354A	12.0522	11.7901	10.8591	6.9439	8.46379	7.99157	11.5671	0.627023	7.79975	0.777889	0.674303	0.00330664
NQO2	13.6891	14.64	14.7579	8.7282	11.5817	8.74914	14.3623	0.58601	9.68635	1.64146	0.674427	0.0277362
DOLPP1	20.3595	23.1585	24.0021	14.442	14.678	16.4187	22.5067	1.90677	15.1796	1.07959	0.674447	0.00883613
C15orf41	2.51794	2.52363	3.07258	1.72028	2.04563	1.70724	2.70472	0.318592	1.82438	0.191716	0.674519	0.022065
CTDSPL2	15.1075	15.1666	14.139	9.61173	9.96223	10.3856	14.8044	0.576982	9.98652	0.387506	0.674566	0.000574178
C4orf27	8.39184	8.08647	8.21753	5.16467	4.95061	6.5446	8.23195	0.153195	5.55329	0.865143	0.674603	0.0298507
NUP93	25.6505	25.2843	25.8468	17.1608	16.7855	17.8609	25.5939	0.285494	17.2691	0.545814	0.674735	0.000163975
PUS7	25.3173	25.1771	23.9488	16.7371	16.1652	17.3539	24.8144	0.752902	16.7521	0.594491	0.675095	0.000180543
CGRRF1	8.09103	7.68439	7.2661	4.78166	4.82893	5.94774	7.68051	0.412479	5.18611	0.660014	0.67523	0.00851262
DHCR24	64.7868	66.6491	64.4157	43.6009	46.5659	42.099	65.2839	1.1968	44.0886	2.27303	0.675337	0.000704604
MPP3	2.08054	3.20921	3.44537	2.06054	1.78939	2.0507	2.91171	0.729432	1.96688	0.153787	0.675506	0.148903
ACAP3	2.52483	4.52989	4.46039	2.14876	3.05285	2.57792	3.83837	1.13809	2.59318	0.452238	0.675593	0.189723
STMN1	199.269	189.608	184.467	123.868	128.863	134.623	191.115	7.51514	129.118	5.38203	0.675605	0.000535522
EPHA2	1.40183	1.4068	2.02729	1.12028	1.18256	0.9644	1.61197	0.359683	1.08908	0.112377	0.675619	0.117626
METTL10	2.26364	2.22165	2.8591	1.30403	2.12157	1.5365	2.44813	0.356529	1.65403	0.421252	0.675631	0.0690254
DBI	223.265	218.26	205.259	144.867	154.904	137.497	215.595	9.29419	145.756	8.73749	0.676065	0.000702821
SMC3	15.1173	15.415	14.5408	8.90662	11.2865	10.2804	15.0244	0.444448	10.1578	1.19466	0.676091	0.0115395
MRGBP	18.7408	20.4031	19.6929	13.0559	13.4754	13.2484	19.6123	0.834078	13.2599	0.209986	0.676102	0.00377922
NAA15	30.0665	28.3483	26.9302	18.2885	19.5208	19.8994	28.4483	1.57054	19.2362	0.842308	0.676181	0.00270894
STK11	8.70484	9.81406	9.93857	5.53656	6.69821	7.00791	9.48582	0.679211	6.41423	0.775695	0.676191	0.00701874
CCDC109B	25.786	25.2257	24.9581	17.1078	14.4875	19.7757	25.3233	0.422486	17.1237	2.64414	0.676203	0.0303104
C1orf74	3.26043	3.48704	3.5128	2.24836	2.0077	2.68317	3.42009	0.138868	2.31308	0.342354	0.67632	0.018918
YRDC	7.02044	8.38721	8.00317	5.32806	5.11808	5.38942	7.80361	0.7049	5.27852	0.142292	0.676421	0.0214785
PSMA7	123.287	134.329	122.208	81.4714	87.8971	87.5563	126.608	6.70831	85.6416	3.61552	0.676431	0.00238222
TSEN34	21.6258	22.5685	23.5207	14.5927	14.4932	16.7207	22.5717	0.947454	15.2689	1.25831	0.676462	0.00176925
POLRMT	2.35179	2.61613	2.69157	1.58983	1.69464	1.8969	2.55316	0.178427	1.72712	0.156091	0.676464	0.00401994
GOT1	36.3798	40.1473	35.8573	24.6055	26.3878	25.0605	37.4615	2.34063	25.3513	0.926044	0.676729	0.00597411
SNORA22	902.756	867.404	847.258	498.301	618.741	654.414	872.473	28.094	590.485	81.8022	0.676795	0.0182627
MRPL47	63.6535	63.3175	55.4656	42.4931	38.7841	42.2031	60.8122	4.63334	41.1601	2.06278	0.67684	0.00870561
SRPK1	36.3793	36.8263	33.7824	23.8922	24.1302	24.3919	35.6627	1.64363	24.1381	0.249944	0.676845	0.00579756
DDX54	18.2911	18.3742	18.7936	11.0231	12.7964	13.7203	18.4863	0.269354	12.5133	1.37071	0.676894	0.0144013
CDC27	16.0237	15.5663	14.5241	9.81597	11.1237	10.2798	15.3714	0.76857	10.4065	0.663006	0.677005	0.00116784
WBSCR16	29.3548	29.5259	29.3266	22.026	18.3388	19.3567	29.4024	0.107851	19.9072	1.90424	0.677058	0.0129291
LAGE3	3.39363	3.98524	4.11048	2.47408	2.31916	2.98678	3.82978	0.382875	2.59334	0.349423	0.677151	0.0147246
PRPF3	30.3477	31.9722	30.5217	21.5024	20.0325	21.3347	30.9472	0.891929	20.9565	0.804617	0.677171	0.000144301
RAB38	8.6779	8.41348	7.70519	6.45975	4.71773	5.61485	8.26552	0.502951	5.59744	0.87114	0.677204	0.0168114
BAZ1B	49.4961	51.3098	48.7112	32.7216	34.4238	34.1092	49.839	1.33281	33.7515	0.905713	0.677211	0.000156171
RCN2	41.6895	43.3452	35.5308	24.8315	28.054	28.7651	40.1885	4.11776	27.2169	2.09616	0.67723	0.0169858
MED7	16.8712	17.0211	14.6829	10.7123	11.3601	10.8287	16.1917	1.30884	10.967	0.345345	0.677323	0.0153458
RHOT1	33.1332	32.2921	30.6882	21.174	23.4028	20.5294	32.0378	1.24217	21.7021	1.50773	0.677389	0.000930411
SRSF3	99.0269	100.59	98.0259	70.2272	63.6537	67.7637	99.2143	1.29228	67.2149	3.32094	0.677472	0.00124799
KDELC2	4.43675	4.76635	4.42398	2.89009	3.06614	3.27593	4.54236	0.194086	3.07739	0.193166	0.677486	0.000754339
NAMPT	21.0501	20.553	18.3454	12.6643	14.2951	13.6603	19.9828	1.43968	13.5399	0.82204	0.677577	0.0055622
CCP110	2.76976	2.59635	2.64857	1.59637	1.70414	2.13149	2.67156	0.0889616	1.81067	0.283018	0.677756	0.0255725
TPM1	78.718	83.2078	77.8082	54.3588	54.6509	53.4818	79.9113	2.89084	54.1638	0.608447	0.677799	0.00303871
MOCOS	5.45543	5.71956	6.70533	4.52677	3.77464	3.82007	5.96011	0.658756	4.04049	0.42174	0.677923	0.0184629
LOC100505687	6.03178	5.36157	5.30454	3.93473	4.09503	3.29344	5.56596	0.404416	3.7744	0.424165	0.678122	0.00614742
RPP25	5.16986	6.45615	5.97209	4.01536	3.65872	4.26168	5.86603	0.64967	3.97859	0.303157	0.678241	0.0223806
ADCK5	3.27587	3.88593	3.09609	2.713	2.2759	1.97116	3.4193	0.413993	2.32002	0.372883	0.678508	0.027305
FAM178A	13.467	13.429	12.8597	8.3798	9.49777	9.09923	13.2519	0.340186	8.99227	0.566608	0.678564	0.00101884
TRIL	4.87159	5.09426	5.34253	3.41814	3.73029	3.24157	5.10279	0.235586	3.46333	0.247475	0.678713	0.00115698
TDG	20.0027	19.8156	17.4528	13.6778	12.9935	12.2027	19.0904	1.42126	12.958	0.73819	0.678772	0.00694082
RUFY3	4.84817	5.24354	4.43785	3.07559	3.24266	3.54415	4.84319	0.402868	3.28747	0.237472	0.678782	0.00838086
PLIN2	7.49844	6.99482	7.89371	5.05271	4.9141	5.23146	7.46232	0.450532	5.06609	0.159103	0.678889	0.0063446
TACC3	12.2449	13.5769	14.7624	8.37444	9.87768	9.30016	13.5281	1.25946	9.18409	0.758311	0.678892	0.0115533
TRABD	2.93237	4.00695	4.37727	2.3171	2.61808	2.74815	3.7722	0.75051	2.56111	0.2211	0.678944	0.097643
ASNS	30.7028	32.7541	31.8796	22.7155	20.3428	21.6847	31.7788	1.02936	21.581	1.18974	0.6791	0.000400482
LSM6	20.2364	20.8102	19.4623	13.3412	14.432	13.3271	20.1696	0.676426	13.7001	0.633883	0.679244	0.000275198
KIF1C	14.8366	16.9072	16.973	10.963	11.3678	10.7637	16.2389	1.2149	11.0315	0.30782	0.679324	0.0134118
AUP1	37.2045	39.9086	43.144	27.4469	26.6316	27.6196	40.0857	2.97371	27.2327	0.527681	0.679362	0.0151049
ZNF35	4.73821	4.11905	4.22526	2.83059	2.68084	3.37654	4.36084	0.331099	2.96266	0.36617	0.679378	0.00821946
COX11	89.0435	92.5896	84.4692	54.4882	63.812	62.5052	88.7008	4.07103	60.2685	5.04832	0.679458	0.00192082
ELP4	10.189	10.7102	9.67991	8.09702	5.92948	6.75586	10.193	0.515157	6.92745	1.09391	0.679626	0.0207381
SLC30A6	10.7777	11.3404	10.4126	8.02001	7.41179	6.67886	10.8436	0.467394	7.37022	0.671541	0.679686	0.00280773
ZDHHC20	20.8398	19.0126	17.2925	12.3377	13.4469	13.0593	19.0483	1.77392	12.948	0.562919	0.679744	0.0193009
CKLF	24.1382	25.1918	27.0379	19.6827	14.7504	17.4824	25.456	1.46779	17.3052	2.47092	0.679808	0.013309
SNRNP40	26.9742	29.8983	27.5738	20.1205	18.1716	19.117	28.1488	1.54452	19.1364	0.974594	0.67983	0.00211728
CHCHD4	13.9679	15.2642	14.2484	10.7748	8.57273	10.2125	14.4935	0.682022	9.85334	1.14413	0.679846	0.00714876
TPRN	5.99438	6.97175	8.31556	4.63847	5.2967	4.53471	7.0939	1.1654	4.82329	0.413252	0.679922	0.0643996
ASUN	16.2674	16.7655	15.1894	10.2339	11.1475	11.4076	16.0741	0.805634	10.9297	0.616426	0.679955	0.00124411
EXOSC3	10.5603	10.5718	9.88482	6.24422	9.0254	5.82129	10.339	0.39335	7.0303	1.7407	0.679981	0.0746248
ZNF595	7.21093	7.27166	6.00483	4.21893	4.55212	5.16205	6.82914	0.714519	4.64437	0.478279	0.680081	0.0157478
NUDCD1	22.5591	20.9223	19.3905	14.3146	13.3169	15.1337	20.9573	1.58459	14.2551	0.909862	0.680196	0.00654816
SOCS4	10.6847	10.5074	10.2333	6.72221	7.4641	7.18935	10.4751	0.227423	7.12522	0.37508	0.680203	0.000571785
SPATA5	1.78405	1.83409	1.81011	1.13473	1.33897	1.21863	1.80942	0.0250272	1.23078	0.10266	0.680206	0.00752248
TWIST1	3.77907	3.62325	3.64716	2.30131	2.71826	2.49736	3.68316	0.0839164	2.50564	0.208598	0.680297	0.00468363
RP9	16.355	16.8622	15.663	11.1661	11.4433	10.6488	16.2934	0.601969	11.0861	0.403251	0.680402	0.000511159
ZC3HC1	9.63095	8.89397	9.58662	5.99032	5.84119	7.29746	9.37051	0.413293	6.37632	0.801205	0.680467	0.0104937
MAPKAPK5	18.817	21.3329	19.5991	13.5034	13.1653	13.9899	19.9163	1.2876	13.5529	0.41452	0.68049	0.00826275
HTATSF1	25.5181	24.3353	22.1605	15.7826	17.0682	16.1733	24.0046	1.70305	16.3414	0.659073	0.680759	0.00869785
MFSD8	3.72623	3.90815	3.28242	2.35202	2.05259	3.02768	3.63893	0.32187	2.47743	0.499496	0.680812	0.0352293
MRPL52	36.3503	37.0609	37.5566	25.0638	25.6502	24.8358	36.9893	0.606332	25.1833	0.420138	0.680826	2.73914e-05
NME3	18.0087	24.3405	26.1473	13.2498	15.86	17.5254	22.8322	4.27382	15.5451	2.15513	0.680841	0.0790905
TFAM	23.3191	23.1367	21.3091	15.1703	14.3553	16.6194	22.5883	1.11157	15.3817	1.14675	0.680957	0.00145223
CDC42EP1	4.03377	4.72335	4.88382	2.88751	3.71332	2.68828	4.54698	0.451637	3.09637	0.543501	0.680973	0.0250158
MBD2	12.4117	11.0216	10.6469	8.39799	7.80238	7.01119	11.3601	0.929812	7.73719	0.695695	0.681086	0.00705017
FAM98C	7.91487	8.65033	8.75702	6.77429	5.37792	5.09577	8.44074	0.45853	5.74933	0.898785	0.68114	0.0194389
SLC2A8	8.5813	9.87215	10.0417	6.39122	6.41352	6.60551	9.49838	0.798729	6.47008	0.117812	0.681177	0.0205395
CCDC112	6.16162	5.43521	5.31419	3.69073	3.81772	4.01172	5.63701	0.45834	3.84006	0.161657	0.681223	0.0132322
SLC9A2	11.4544	12.0853	11.4227	7.83176	8.08557	7.90128	11.6541	0.373738	7.93954	0.131159	0.681264	0.00138062
MAZ	45.73	49.7307	51.6402	32.3165	34.9742	32.9302	49.0336	3.01613	33.407	1.39152	0.681307	0.00486917
DFFB	1.29702	1.63415	1.59397	0.916847	0.850622	1.31561	1.50838	0.184142	1.02769	0.251532	0.681322	0.0611277
TRIB1	7.94278	7.01628	7.51973	5.24237	5.66215	4.4118	7.49293	0.463831	5.10544	0.636322	0.681368	0.00803221
BZW1	139.596	140.76	125.366	88.4465	91.8741	96.133	135.241	8.57149	92.1512	3.85073	0.681387	0.00547857
DDX55	11.8331	12.6126	12.2927	8.542	8.02608	8.46789	12.2461	0.391831	8.34532	0.278945	0.681466	0.000277463
ZNF200	3.69767	3.96913	3.14054	2.2238	2.45084	2.69109	3.60245	0.422423	2.45524	0.233676	0.681549	0.0240952
ZNF764	1.73284	1.88096	1.51939	1.0778	1.31559	1.10513	1.71106	0.181766	1.16617	0.130118	0.681549	0.016557
AK1	14.0867	14.8446	14.845	9.05929	9.86233	10.9148	14.5921	0.437689	9.94547	0.930545	0.681566	0.00524333
C14orf1	13.0879	14.3271	13.4985	10.0809	9.63417	8.1711	13.6378	0.63124	9.29539	0.998956	0.681588	0.00544317
NUDT14	11.6579	11.9956	10.6328	7.99311	7.53393	7.84353	11.4288	0.709706	7.79019	0.234191	0.68163	0.00741184
SUCLA2	29.8025	28.7399	27.3192	19.0648	19.6994	19.7661	28.6205	1.24595	19.5101	0.38708	0.681682	0.00340719
PLP2	51.7512	49.1759	48.5083	33.574	34.3903	33.9049	49.8118	1.71242	33.9564	0.41058	0.681694	0.00254561
ALG6	5.95554	6.11619	5.65839	4.06251	4.18049	3.84564	5.91004	0.232267	4.02955	0.169841	0.681814	0.000555341
NEK4	5.95943	6.33973	6.2239	4.26348	4.34226	4.02359	6.17435	0.194931	4.20978	0.165984	0.681817	0.000215588
TNPO1	23.6926	24.7031	22.854	15.6344	17.0251	15.9305	23.7499	0.925881	16.1967	0.732561	0.681968	0.000496294
MRPL9	26.1615	27.185	28.7586	17.7019	19.4447	18.8484	27.3684	1.30822	18.665	0.885757	0.681992	0.00123232
SNX7	11.5793	10.7868	8.75604	6.76693	7.30737	7.15285	10.374	1.45618	7.07572	0.278354	0.682059	0.0546624
NUDT4	4.54751	3.807	4.41926	3.06036	3.2435	2.4089	4.25792	0.395741	2.90425	0.438653	0.682082	0.0168982
GIPC1	54.9653	56.0656	62.2722	34.6015	39.7344	43.8775	57.7677	3.93961	39.4045	4.64679	0.682119	0.00690556
C12orf29	7.16391	8.22094	7.83315	5.15391	4.588	6.09605	7.73933	0.534724	5.27932	0.761807	0.682141	0.0131424
NOP2	24.5887	26.5408	26.7722	19.1733	17.0084	16.9639	25.9672	1.19944	17.7152	1.26295	0.682214	0.00121543
ICMT	28.6567	30.039	29.244	20.635	18.8825	20.4831	29.3132	0.693746	20.0002	0.970932	0.682293	0.000314584
GK5	5.0462	5.42094	5.15417	3.45398	3.64179	3.56257	5.2071	0.192896	3.55278	0.094287	0.682295	0.00107109
MB21D2	8.27157	7.74536	6.89475	5.67492	4.84658	5.11147	7.63723	0.69475	5.21099	0.423043	0.682314	0.0110412
CCDC69	1.0833	1.19971	1.39353	0.876943	0.832862	0.799126	1.22551	0.156716	0.83631	0.0390229	0.682416	0.043083
SAAL1	12.1232	12.8438	13.5873	8.43653	9.65026	8.22434	12.8514	0.73208	8.77038	0.769352	0.682443	0.00266945
PSME2	89.6354	89.1341	89.3073	60.9057	57.9542	64.1083	89.3589	0.254607	60.9894	3.0779	0.682522	0.00370625
H2AFV	113.036	114.874	110.165	75.7799	77.2548	77.7126	112.692	2.37331	76.9158	1.00997	0.682533	0.00031468
SBDS	70.8936	67.3156	63.7247	44.2202	45.4019	48.2246	67.3113	3.58445	45.9489	2.05748	0.682633	0.00230217
TMEM14B	44.2549	41.4118	39.0863	25.9315	31.9554	27.2741	41.5843	2.58862	28.387	3.1624	0.682637	0.00561364
MON1A	2.03533	2.55844	2.33393	1.26949	1.79601	1.66426	2.30923	0.262428	1.57659	0.27399	0.682732	0.0287892
AHCTF1	27.7921	28.4321	26.6275	17.7172	20.0898	18.7604	27.6172	0.91492	18.8558	1.18917	0.682755	0.000737856
APBA3	1.68704	2.14695	2.40388	1.0521	1.86035	1.34682	2.07929	0.363178	1.41976	0.409032	0.682808	0.105994
DPY19L4	13.101	12.886	11.8736	7.74728	8.92934	9.17553	12.6202	0.65545	8.61738	0.76352	0.682825	0.00252701
AXIN1	7.46901	9.09909	9.57102	5.42895	6.13613	6.28432	8.71304	1.1029	5.9498	0.457114	0.682862	0.0345591
YWHAQ	225.702	232.92	209.214	145.791	158.334	151.935	222.612	12.1513	152.02	6.27193	0.682892	0.0029708
EIF6	359.118	387.873	410.408	268.591	253.905	268.126	385.8	25.7078	263.541	8.34797	0.683102	0.00897556
SRXN1	18.9025	20.1936	18.4639	13.2226	13.8021	12.2992	19.1867	0.899182	13.108	0.757979	0.683181	0.000979713
RRN3	34.7674	36.8621	33.2441	23.0381	23.4246	25.1914	34.9579	1.8165	23.8847	1.14802	0.683242	0.00183172
LINC00338	3.52387	3.22518	3.8274	1.9858	2.47149	2.76925	3.52548	0.301113	2.40885	0.395464	0.683267	0.0201076
CCZ1	65.1437	64.5855	61.7482	42.6574	42.6612	45.5149	63.8258	1.82077	43.6112	1.64868	0.683284	0.000149658
PWP2	11.9607	13.8078	13.3752	8.89623	9.03211	8.81799	13.0479	0.966069	8.91544	0.108345	0.683286	0.0167601
COMMD1	24.237	27.0051	25.3592	18.7001	17.1222	16.5186	25.5338	1.39228	17.447	1.12643	0.68329	0.00171657
CALML5	14.4621	13.4748	15.8678	8.18565	10.2753	11.4705	14.6016	1.20258	9.97715	1.6626	0.683293	0.0208714
CHCHD6	7.52948	7.07083	7.19926	5.60426	3.69739	5.59434	7.26652	0.236608	4.96533	1.09808	0.683316	0.0623415
CCDC23	8.00946	10.4496	9.44985	5.90078	5.15916	8.0108	9.30297	1.22668	6.35691	1.47953	0.683321	0.0587054
CDK2AP1	100.34	101.003	96.3643	63.4912	69.8704	70.073	99.2358	2.50876	67.8115	3.74289	0.683338	0.000565711
MTDH	44.3969	46.0343	40.9576	28.8783	31.2505	29.6649	43.7963	2.5911	29.9312	1.20832	0.68342	0.00439005
RGS3	10.8413	10.8203	12.0652	7.31062	8.07428	7.66926	11.2423	0.712759	7.68472	0.382065	0.683556	0.00436883
PPIH	23.3196	22.5696	20.7168	15.4687	13.9793	16.0833	22.202	1.33977	15.1771	1.08189	0.683592	0.00248765
PAWR	37.7002	37.2028	35.1044	22.2942	26.7232	26.1877	36.6691	1.37773	25.0684	2.41737	0.683637	0.00451555
C8orf33	33.9144	35.7325	36.1971	24.2444	23.3437	24.7755	35.2813	1.20638	24.1212	0.723807	0.683682	0.000523235
FAIM	24.4667	27.913	21.9489	17.2235	16.6179	16.9834	24.7762	2.99407	16.9416	0.304956	0.683785	0.0441122
PRKAB1	5.56101	5.65598	5.43343	3.49502	4.12058	3.77252	5.55014	0.111672	3.79604	0.313443	0.683954	0.00555143
LTF	2.49662	3.49837	3.1154	2.19417	2.29466	1.74331	3.0368	0.50548	2.07738	0.293644	0.68407	0.0604582
ZBTB17	5.75703	6.51591	6.37526	3.71375	4.40855	4.63731	6.21607	0.40371	4.2532	0.480978	0.684227	0.00613595
UPF3A	8.24592	8.7221	8.48038	5.3267	5.6934	6.39251	8.4828	0.238099	5.8042	0.541476	0.684232	0.00588179
SCARNA2	713.343	749.675	793.859	353.265	574.438	616.719	752.292	40.3218	514.807	141.488	0.684318	0.0910971
TMEM241	11.6855	13.5043	12.9322	7.99733	9.20328	8.88815	12.7073	0.930017	8.69625	0.625458	0.684349	0.00528761
SLAIN1	4.05169	3.58835	3.79074	3.13605	1.97107	2.71608	3.81026	0.232286	2.60773	0.589999	0.684398	0.0565931
DNM1L	23.9189	23.8466	22.7607	15.6307	16.2881	16.3547	23.5087	0.648824	16.0912	0.400164	0.684476	0.000243963
BUB3	47.8172	51.8112	49.7703	33.5849	32.7378	35.9409	49.7996	1.99716	34.0879	1.65973	0.684501	0.000555149
PHRF1	3.70157	4.39825	4.16353	2.68896	2.80649	2.89944	4.08778	0.354463	2.7983	0.105479	0.684551	0.0176524
MRPL30	18.983	18.8159	18.3957	12.614	13.3986	12.4562	18.7315	0.302603	12.8229	0.504747	0.684564	0.000244693
MET	12.8458	13.1662	12.8182	8.73242	9.09118	8.7592	12.9434	0.193443	8.86093	0.199849	0.684591	1.43467e-05
ZNF675	9.08163	8.95972	8.24562	5.84806	6.63162	5.51653	8.76232	0.451611	5.99874	0.572612	0.684606	0.00334771
URB2	5.6729	5.79888	5.40383	3.55189	3.70395	4.29731	5.6252	0.201798	3.85105	0.39388	0.684606	0.00624545
ANAPC1	18.5221	20.7036	19.5494	13.5563	14.1069	12.5798	19.5917	1.09136	13.4143	0.773385	0.684695	0.0020287
TICRR	2.88249	3.03553	2.75894	2.09726	2.13531	1.70934	2.89232	0.138557	1.98064	0.235719	0.684792	0.0083632
EMC10	29.5515	30.5002	33.9999	18.9121	21.0122	24.4949	31.3505	2.34294	21.4731	2.81979	0.684935	0.0103283
NOP56	98.7532	103.396	101.567	68.9987	68.9655	70.0943	101.239	2.33874	69.3528	0.642344	0.685042	0.000927681
BAMBI	62.665	63.6101	58.3432	39.2205	43.8549	43.3995	61.5394	2.80807	42.1583	2.55438	0.685062	0.000939969
TRIP6	5.27346	4.58925	5.64162	3.29903	2.93425	4.38902	5.16811	0.534036	3.54077	0.756912	0.685118	0.0440223
MEX3A	5.51587	5.79639	5.72564	3.66261	3.99131	4.0203	5.6793	0.145888	3.89141	0.198673	0.685191	0.000377587
ATG3	62.2448	58.1581	58.0146	43.4795	39.4493	39.3234	59.4725	2.40195	40.7507	2.36402	0.685203	0.000653153
RRP7A	8.60755	9.84007	9.69235	6.21724	6.64454	6.42041	9.37999	0.673018	6.4274	0.213736	0.685224	0.0110299
PPP1CC	96.2382	95.8108	89.9572	62.1195	65.873	65.2537	94.0021	3.50947	64.4154	2.01228	0.685255	0.000782893
ZNF101	4.52252	4.36524	4.57032	3.33619	2.47603	3.41146	4.48603	0.1073	3.07456	0.519707	0.685364	0.0376295
CYB5R4	11.8319	12.0328	11.8757	7.22764	8.44659	8.82128	11.9135	0.105641	8.16517	0.833259	0.685373	0.0149155
RAB20	6.56447	4.95183	4.83653	3.34644	3.88461	3.97974	5.45094	0.966064	3.73693	0.341503	0.685557	0.0782599
PDS5A	37.7213	39.3393	37.137	25.2664	26.7261	26.2988	38.0659	1.14087	26.0971	0.750462	0.685577	0.000274921
IRF3	17.581	18.9259	19.1556	12.7514	13.4348	11.9764	18.5542	0.850577	12.7209	0.729679	0.685607	0.000931329
DCUN1D5	3.09553	3.44942	3.24193	2.14451	2.33081	2.23565	3.26229	0.177822	2.23699	0.0931572	0.685711	0.00296301
PIGA	5.57344	6.78577	6.76597	4.69179	4.05915	4.36427	6.37506	0.694294	4.37174	0.316386	0.685756	0.02314
CWF19L1	14.1932	15.8741	14.8842	10.8143	10.1438	9.86812	14.9838	0.844868	10.2754	0.486626	0.685766	0.00281615
LSM12	6.13244	6.69191	6.22291	4.45623	4.38813	4.21774	6.34909	0.30032	4.35403	0.122847	0.685773	0.00300191
NREP	2.38557	2.31482	2.21111	1.83151	0.906966	2.00217	2.30383	0.0877474	1.58022	0.589262	0.685907	0.164652
POLD1	6.03198	7.80015	8.10269	4.45382	5.81295	4.78326	7.31161	1.11847	5.01668	0.708993	0.686125	0.049392
RTCA	9.07445	9.29541	9.55388	6.18862	6.74863	6.22227	9.30791	0.239959	6.38651	0.314059	0.686137	0.000316659
OTUD6B	9.31467	9.87668	9.45305	6.84432	6.4877	6.32318	9.54813	0.292822	6.55173	0.266406	0.686179	0.00020617
NUP37	21.2685	22.2855	20.9665	14.8033	14.0914	15.3786	21.5068	0.691044	14.7578	0.644807	0.68619	0.000252514
MRPL21	79.1585	78.2411	74.0723	53.0455	55.5455	50.2528	77.1573	2.71078	52.9479	2.6477	0.686234	0.00038038
SS18	44.5608	44.8532	43.4856	28.559	31.3979	31.254	44.2999	0.720172	30.4036	1.59912	0.686314	0.00123095
ZNF165	2.91358	2.84577	2.96535	2.21292	1.7354	2.04017	2.90823	0.059969	1.99616	0.241783	0.686383	0.0178753
NARFL	8.98296	9.00495	9.68331	5.6875	6.2049	7.10582	9.22374	0.398151	6.33274	0.71775	0.68657	0.00785808
ADK	22.4749	20.1243	19.0442	13.7863	16.2299	12.3065	20.5478	1.75412	14.1076	1.98133	0.686573	0.0139511
FZD8	1.11326	1.20874	1.37845	0.660478	1.06102	0.819554	1.23348	0.134315	0.847017	0.201678	0.686687	0.0592069
MRPL51	207.42	201.436	193.918	144.577	128.26	141.171	200.925	6.76551	138.003	8.60755	0.686838	0.000747367
CACYBP	46.9406	45.5553	42.9781	30.2446	30.891	31.914	45.158	2.0109	31.0165	0.84175	0.686845	0.00249255
ENOX2	2.71297	2.43069	2.74502	1.77921	1.53608	2.10377	2.62956	0.17297	1.80635	0.284817	0.686941	0.0193201
UBXN11	1.81132	1.63909	2.14778	1.21008	1.55581	1.07983	1.86606	0.258726	1.28191	0.245985	0.686958	0.0472851
EMG1	26.1854	32.05	30.1977	21.8014	19.2815	19.6706	29.4777	2.99786	20.2512	1.35656	0.687	0.0197376
RASL10B	1.24911	1.14276	1.65731	1.04011	0.88892	0.852939	1.34973	0.271631	0.927323	0.0993194	0.687045	0.101199
WDFY1	17.5508	18.4031	16.6904	12.0223	11.8696	12.2821	17.5481	0.856353	12.058	0.208554	0.68714	0.00567044
VIMP	21.0398	23.6757	19.4467	14.697	16.1679	13.2236	21.3874	2.13582	14.6962	1.47215	0.687141	0.0145036
RRP36	49.7953	49.8524	49.458	31.0683	36.1834	35.2142	49.7019	0.213144	34.1553	2.71699	0.687203	0.00968723
TTF1	17.6669	20.0788	17.9406	12.4337	12.7919	13.0452	18.5621	1.32061	12.7569	0.307246	0.687257	0.013235
SPOPL	14.8558	15.6287	14.256	9.56529	10.3518	10.8399	14.9135	0.688167	10.2523	0.643101	0.687453	0.00103827
MTFR1	36.1234	38.4937	33.449	23.6678	24.517	26.1131	36.022	2.52388	24.766	1.24152	0.687523	0.0067576
MRPL19	12.8018	13.0254	12.2277	8.69291	9.10006	8.37085	12.685	0.411484	8.72127	0.365431	0.687528	0.000257444
RUVBL1	34.7112	37.008	34.1346	23.746	21.491	27.5446	35.2846	1.5201	24.2605	3.05942	0.687567	0.0120345
MCM4	43.4163	43.2586	43.1833	29.7206	29.2044	30.3796	43.2861	0.118904	29.7682	0.589044	0.687709	0.000404898
POP1	11.2538	12.1801	11.2444	8.30974	7.89903	7.64002	11.5594	0.537534	7.9496	0.337711	0.687715	0.00134769
METTL2B	16.6003	17.6313	16.4432	11.2151	10.8402	12.8034	16.8916	0.645397	11.6196	1.04223	0.68789	0.00344084
NTHL1	7.91367	9.25294	9.92091	5.77757	5.54302	7.31282	9.02917	1.02216	6.21114	0.961266	0.687896	0.0255388
HS6ST2	9.67157	10.296	9.19322	6.70167	6.6874	6.67179	9.72026	0.553	6.68695	0.014945	0.68794	0.0108546
CCT6P1	3.8203	4.62436	4.56528	2.88882	3.22764	2.83373	4.33665	0.448144	2.9834	0.213307	0.68795	0.0199776
CSDE1	208.967	204.774	192.231	137.317	140.601	139.025	201.991	8.70825	138.981	1.64244	0.688057	0.00502224
OXR1	24.1625	23.5973	21.7437	15.1783	15.7231	16.9234	23.1678	1.2653	15.9416	0.892833	0.688092	0.00197542
TEAD4	7.92195	8.46037	9.65189	6.58671	6.77838	4.54898	8.67807	0.885279	5.97136	1.23554	0.688097	0.041939
LAP3	21.9971	20.8156	20.4409	13.9092	14.4994	15.1169	21.0845	0.812209	14.5085	0.603901	0.688111	0.000543221
RFWD3	16.7865	18.0318	16.7988	11.6408	11.9341	11.9517	17.2057	0.71545	11.8422	0.174639	0.688272	0.00400707
AKIP1	13.0275	14.4954	14.0021	8.83537	11.1392	8.60846	13.8417	0.746985	9.52768	1.40022	0.688333	0.0174339
TRIM65	4.43819	4.83785	4.48447	3.24046	3.09507	3.13808	4.58684	0.218612	3.15787	0.074688	0.688464	0.00399362
TTLL7	2.75614	2.70844	2.48142	2.05115	1.65773	1.76283	2.64867	0.14679	1.8239	0.203697	0.688612	0.00625938
NRK	4.36662	4.40289	4.64584	2.79819	3.40486	3.03558	4.47178	0.151824	3.07954	0.305715	0.688661	0.00629882
AGK	14.6725	15.4146	14.7362	10.0229	10.2611	10.5841	14.9411	0.411298	10.2894	0.281666	0.688662	0.000192328
PRKD3	5.59488	5.90795	5.29575	3.73993	3.89883	3.93094	5.59953	0.306126	3.85657	0.102278	0.688731	0.00570583
SHMT1	12.9144	14.3387	14.79	9.55509	8.6439	10.7598	14.0144	0.97896	9.65293	1.06134	0.688788	0.00649027
ZNF442	2.48461	3.26267	2.50187	2.22963	1.77407	1.6783	2.74972	0.444314	1.894	0.294582	0.688798	0.0584062
CNIH2	3.70335	3.59049	4.54774	2.02451	3.52274	2.60939	3.94719	0.523141	2.71888	0.755092	0.688813	0.0896286
ENTPD7	1.45774	1.40104	1.44856	0.959513	1.11951	0.888152	1.43578	0.0304338	0.989058	0.118475	0.688865	0.0176093
PSMC6	30.5995	31.6879	28.3517	19.6383	19.9	22.901	30.213	1.70135	20.8131	1.8129	0.688878	0.00285084
TMEM33	14.8118	14.1521	12.6601	9.06319	9.59002	10.0295	13.8747	1.10235	9.5609	0.483813	0.689091	0.0109118
MRPS26	52.8837	57.5128	64.8212	37.4923	41.9748	41.3044	58.4059	6.01865	40.2572	2.41779	0.689265	0.0225821
FAM20C	1.33958	1.60728	1.70145	1.02354	1.02876	1.15172	1.54944	0.187741	1.06801	0.0725448	0.689287	0.0339118
RBM6	13.4908	16.4819	16.4616	11.5836	10.2786	10.1444	15.4781	1.72108	10.6689	0.795019	0.689288	0.0248762
TRMT1	6.05681	7.29006	7.10235	4.291	4.6512	5.15382	6.81641	0.664492	4.69867	0.433365	0.689318	0.0140067
GRPEL2	12.7343	13.8639	12.9014	9.13579	9.28631	8.80784	13.1665	0.609689	9.07665	0.244657	0.689373	0.00301395
CCDC142	1.42703	1.73154	1.72219	0.982097	1.16904	1.21381	1.62692	0.173173	1.12165	0.122911	0.689431	0.0180105
FAM177A1	26.8475	27.2924	24.035	17.4171	18.0471	18.4327	26.0583	1.76629	17.9656	0.512678	0.68944	0.0106603
NDUFAF5	9.30224	9.74778	8.81602	6.70195	5.97437	6.53726	9.28868	0.466028	6.40453	0.381519	0.689498	0.00135916
CDKN2AIPNL	10.4135	9.46307	8.4284	7.33525	6.64603	5.53558	9.43499	0.992848	6.50562	0.908014	0.689521	0.0198687
ATP6V0A2	7.98563	7.94999	7.26623	4.8918	5.03174	6.07711	7.73395	0.405449	5.33355	0.647732	0.689628	0.00903257
CASP3	36.3538	38.8671	34.8325	23.7419	25.815	26.3437	36.6845	2.03752	25.3002	1.37517	0.689671	0.00223431
B4GALT4	12.3511	12.2332	11.2541	8.40537	8.54317	7.76934	11.9461	0.602211	8.23929	0.412782	0.689704	0.00157946
MMAB	2.6201	2.98904	2.64214	2.01414	1.6157	2.06167	2.75043	0.206939	1.89717	0.244916	0.689773	0.0106297
ASAP2	13.6488	14.5271	14.0059	9.14656	10.4815	9.47172	14.0606	0.441698	9.69993	0.696114	0.689866	0.00166495
SAMHD1	1.43653	1.45911	1.41482	0.937646	0.932781	1.10353	1.43682	0.0221464	0.991319	0.097208	0.68994	0.0122169
TSPAN4	2.77431	3.664	3.71154	2.18725	3.10199	1.71435	3.38328	0.527922	2.33453	0.705446	0.690019	0.113798
RERG	8.91566	8.10887	8.32865	5.92386	5.65664	5.91867	8.45106	0.417092	5.83306	0.152803	0.690216	0.0040478
UTP6	29.4003	32.5691	29.5973	22.1219	20.0779	21.0137	30.5222	1.77537	21.0712	1.02321	0.690355	0.00323955
CDR2L	6.05409	6.21733	6.72441	3.52457	4.76125	4.8287	6.33194	0.349549	4.37151	0.734244	0.690389	0.0274101
SORD	20.2668	21.7906	21.9726	14.1385	15.7483	14.3197	21.3433	0.936736	14.7355	0.881777	0.690403	0.000896987
ZFYVE27	4.06587	4.76889	4.71041	3.41778	3.22939	2.70474	4.51506	0.390104	3.1173	0.369498	0.690424	0.0108487
DCLRE1A	6.17379	5.94728	5.06137	3.93626	3.8164	4.11141	5.72748	0.587881	3.95469	0.148366	0.690476	0.0286339
XPO6	16.9125	16.8907	16.9743	11.74	12.7417	10.5815	16.9258	0.0433656	11.6877	1.08105	0.690526	0.013791
FBXL6	3.60035	5.22506	6.06131	3.78155	3.51457	2.98476	4.96224	1.25135	3.42696	0.405555	0.690607	0.158221
PUSL1	8.72569	9.32921	9.6959	6.78243	7.02649	5.35858	9.25027	0.489899	6.38917	0.900818	0.690701	0.0158005
PAICS	83.8868	83.6657	78.9324	56.2892	57.7971	56.1738	82.1616	2.79878	56.7534	0.905739	0.690753	0.00193951
B4GALNT4	1.54453	2.33617	2.58437	1.37333	1.52101	1.57165	2.15502	0.543072	1.48866	0.103041	0.690788	0.163422
NPM1	374.824	361.502	326.376	244.393	238.605	251.167	354.234	25.0284	244.722	6.28745	0.690847	0.0128789
TMEM256	47.6782	57.5927	53.8071	37.999	32.8891	39.0106	53.026	5.00319	36.6329	3.28144	0.690848	0.0128364
GUK1	97.2028	105.637	113.971	74.0366	73.5106	71.3338	105.604	8.38415	72.9603	1.43296	0.690889	0.0188984
GNL3	61.8636	65.9154	59.2574	43.22	40.95	45.054	62.3455	3.35505	43.0747	2.05586	0.690903	0.00232787
PAPD5	4.5043	4.6866	4.15945	2.98654	2.98318	3.25431	4.45012	0.267719	3.07468	0.155576	0.69092	0.00357072
WWC2	3.4789	3.7676	3.41638	2.5265	2.5607	2.28046	3.55429	0.187355	2.45589	0.152883	0.690963	0.00165812
ZNF358	5.3275	5.06261	6.25176	3.80924	4.57197	3.11984	5.54729	0.6243	3.83368	0.726374	0.691091	0.0373684
CRY1	7.02012	8.57641	7.4931	5.00132	5.98365	4.97208	7.69654	0.797842	5.31902	0.575775	0.691092	0.0168658
VRK2	13.7897	12.9103	12.4294	8.51866	8.41348	10.1101	13.0431	0.68981	9.01408	0.950637	0.691098	0.00535674
MDM2	17.8774	16.4478	15.8579	11.2722	11.7592	11.6505	16.7277	1.03844	11.5606	0.255635	0.691107	0.00983073
SCO2	12.8282	15.3455	16.0763	9.07626	9.48507	12.024	14.75	1.70397	10.1951	1.597	0.691194	0.028012
FAM136A	32.2027	33.1877	31.2058	22.3881	22.8511	21.5432	32.1987	0.990956	22.2608	0.663178	0.691356	0.00030812
SVIP	30.2303	32.5087	29.5326	22.2166	20.4703	21.1271	30.7572	1.55644	21.2713	0.882039	0.691589	0.00219618
KLC2	3.88022	4.23154	4.29668	2.8456	2.94902	2.78782	4.13615	0.224019	2.86081	0.0816697	0.691661	0.0051844
SRSF7	67.4033	73.7978	72.1831	47.4478	48.646	51.4999	71.1281	3.32524	49.1979	2.08166	0.691681	0.00143874
THAP4	25.5492	23.5232	25.5605	19.0017	18.605	14.0164	24.8776	1.17299	17.2077	2.77086	0.691694	0.0268848
SEC11C	43.193	42.766	40.2896	24.7494	30.3603	32.2206	42.0829	1.56762	29.1101	3.88934	0.691733	0.0176132
ZNF783	2.49922	2.81674	2.70628	2.03372	1.70632	1.80935	2.67408	0.16119	1.8498	0.167406	0.691751	0.00357659
KANSL2	28.1504	29.935	28.519	21.1347	18.2924	20.4889	28.8681	0.942136	19.972	1.48999	0.691836	0.00195862
LRIF1	19.5211	20.1678	18.6684	12.8854	13.7547	13.7356	19.4524	0.752055	13.4586	0.496469	0.691871	0.0006956
ABCC4	2.14749	2.12161	1.98822	1.57447	1.59607	1.15921	2.08577	0.0854689	1.44325	0.246223	0.69195	0.0343318
AZI2	11.7492	11.5488	10.7361	9.28474	7.87158	6.39583	11.3447	0.536503	7.85072	1.44457	0.692016	0.0394972
SP4	3.64403	3.32135	3.58933	2.3517	2.46364	2.48922	3.51824	0.172688	2.43485	0.0731399	0.692066	0.00330623
SPRTN	4.74561	4.90275	4.51043	3.37191	3.1134	3.314	4.7196	0.197449	3.26644	0.13566	0.692101	0.000852255
OAS3	1.65939	1.53057	1.85419	1.18838	1.23378	1.069	1.68138	0.162927	1.16372	0.0851129	0.692121	0.0162691
WDR12	21.2931	21.6765	20.6377	14.5642	14.7732	14.6891	21.2024	0.525302	14.6755	0.105162	0.692161	0.00153045
SEC61G	178.553	183.65	175.768	122.736	123.643	125.992	179.324	3.99711	124.124	1.68038	0.692177	0.000410773
MYO1B	41.2666	41.123	36.7635	28.5069	27.2872	26.6902	39.7177	2.55942	27.4948	0.925966	0.692255	0.00804246
SIAH1	18.4932	18.7689	17.088	11.6372	11.9934	14.007	18.1167	0.901482	12.5459	1.27785	0.692503	0.00494132
SYDE2	2.65913	2.78644	2.40959	1.75756	1.80838	1.87383	2.61839	0.1917	1.81326	0.0582882	0.692509	0.0125831
HSPA13	10.0131	9.87553	8.99565	6.51808	6.09729	7.38894	9.62809	0.552014	6.6681	0.658764	0.692567	0.00436328
GHR	7.15488	7.66126	6.94021	5.34903	5.13198	4.58678	7.25212	0.370229	5.0226	0.392721	0.69257	0.00204604
DCPS	8.04634	8.10375	8.64254	6.12827	6.20049	4.84277	8.26421	0.328898	5.72384	0.763886	0.692606	0.0168475
FGGY	4.23725	5.29849	4.2775	3.79697	2.45313	3.31759	4.60441	0.601425	3.18923	0.681053	0.692646	0.0551057
SSFA2	13.0441	13.9547	13.1055	9.04684	8.9981	9.73332	13.3681	0.508937	9.25942	0.411132	0.69265	0.000509188
KIAA1731	7.93924	8.41389	7.53988	5.22853	5.46999	5.85202	7.96434	0.437545	5.51685	0.314375	0.692694	0.00208659
TDP1	12.7863	13.6825	13.835	9.22841	8.63707	10.056	13.4346	0.566598	9.30716	0.712735	0.692775	0.00174052
DCXR	108.437	129.103	142.972	88.1401	91.8065	83.6992	126.837	17.3786	87.8819	4.05981	0.692871	0.0538048
ATF1	9.4854	8.6962	7.32088	6.05294	5.41577	6.2013	8.50083	1.09541	5.89	0.417344	0.692874	0.0403759
ISOC1	26.5167	27.3197	26.6681	18.2995	18.9962	18.4924	26.8348	0.426676	18.596	0.359726	0.692981	1.76865e-05
SAE1	60.4874	61.8669	58.9875	43.0444	39.6112	43.0259	60.4473	1.44012	41.8938	1.97684	0.693064	0.000328741
C11orf73	13.5729	15.0495	12.5816	10.457	9.38842	8.71209	13.7347	1.24188	9.51917	0.879772	0.693076	0.0111943
PTBP1	41.3704	37.8223	40.1488	26.0185	29.9691	26.7296	39.7805	1.80249	27.5724	2.10584	0.693113	0.00174252
PRMT1	78.361	84.7558	89.6319	63.5492	53.098	58.5452	84.2496	5.65248	58.3975	5.22717	0.693149	0.00443328
MID1	6.15206	6.32423	6.71588	5.06415	4.05446	4.18575	6.39739	0.288942	4.43479	0.548984	0.693218	0.0116549
SLC3A2	67.0304	77.8505	81.6335	47.6165	55.2988	54.1159	75.5048	7.57888	52.3437	4.13641	0.69325	0.0175491
ZNF443	13.321	14.3911	12.3905	9.70084	9.13056	8.97189	13.3675	1.00111	9.26776	0.383354	0.693304	0.0110972
GOLT1B	14.8049	14.8013	12.9074	9.22817	9.67841	10.5686	14.1712	1.09448	9.82506	0.682142	0.693312	0.00732029
LRPPRC	68.6477	70.4131	66.4093	46.2115	48.1701	48.1143	68.49	2.00655	47.4986	1.11504	0.693512	0.000432018
C9orf129	1.58526	1.3585	1.94047	1.00212	1.38873	0.99651	1.62808	0.293338	1.12912	0.224846	0.69353	0.0839486
UBALD2	4.37659	4.46007	4.44488	3.15972	2.59508	3.45785	4.42718	0.0444657	3.07088	0.438192	0.693643	0.0319618
ILF2	229.659	237.529	232.713	163.135	156.033	166.371	233.3	3.96774	161.846	5.28811	0.693725	8.26567e-05
ZFP91	35.4239	34.7924	32.4083	23.7485	24.4811	22.9639	34.2082	1.59042	23.7312	0.758749	0.693727	0.00237626
EIF4A1	147.912	153.925	153.012	101.924	108.851	104.877	151.616	3.24036	105.217	3.47602	0.693971	7.41822e-05
AVEN	7.02273	6.41262	6.26144	4.74794	4.84844	4.07301	6.5656	0.403041	4.55646	0.421688	0.693991	0.00399072
TC2N	50.7224	48.15	44.3647	33.9005	32.8625	32.6481	47.7457	3.19807	33.137	0.669816	0.694032	0.0127456
GDE1	27.019	26.968	25.4041	18.9179	17.714	18.4764	26.4637	0.917995	18.3694	0.609036	0.694137	0.000488308
GTPBP8	7.0187	7.58229	6.24989	4.99705	4.6398	4.83927	6.95029	0.668829	4.82537	0.17903	0.694269	0.0250411
SS18L2	11.7276	11.2293	10.6931	7.98435	7.73478	7.64347	11.2167	0.517366	7.78753	0.176457	0.694282	0.00386925
EPT1	18.7408	18.8677	18.2945	12.4596	13.3436	13.0166	18.6343	0.301066	12.9399	0.446959	0.694414	0.000132428
ABHD5	7.63214	7.76124	7.18671	5.65515	4.68164	5.34376	7.5267	0.30143	5.22685	0.497173	0.694441	0.00467983
GPNMB	97.5448	97.7141	93.9049	68.869	70.6817	61.2857	96.3879	2.15204	66.9455	4.9846	0.694542	0.0037676
ALG5	19.3475	17.7976	15.9925	13.4961	10.8978	12.5156	17.7125	1.67912	12.3032	1.31211	0.694602	0.0132959
WRB	24.5841	25.0217	22.3391	14.4173	16.0934	19.4628	23.9816	1.4392	16.6578	2.56967	0.694608	0.0209598
SNRNP48	7.23823	7.48346	7.28075	4.83803	4.93308	5.5127	7.33415	0.131045	5.0946	0.365188	0.694642	0.00439894
INPP5J	2.06425	2.34272	2.14918	1.26644	2.22419	1.06361	2.18538	0.142721	1.51808	0.619862	0.694652	0.198615
RAF1	28.511	31.7836	31.8613	21.9169	19.9911	22.1094	30.7186	1.91226	21.3391	1.17139	0.694664	0.00384602
CHFR	5.73838	7.46056	7.31538	4.39859	5.34743	4.50656	6.83811	0.955154	4.75086	0.519458	0.694762	0.0430178
ENAH	25.962	25.4058	23.8876	16.8638	18.0406	17.3875	25.0851	1.07373	17.4306	0.589585	0.694859	0.00144278
JPX	1.44247	1.13715	1.43983	0.55642	1.525	0.711655	1.33982	0.175519	0.931025	0.52022	0.69489	0.305467
XRCC5	163.729	164.039	158.086	110.634	110.687	116.295	161.951	3.35106	112.539	3.25319	0.694892	5.25056e-05
ORC3	21.0181	21.8257	19.7437	15.7249	13.5809	14.1948	20.8625	1.04969	14.5002	1.10414	0.695037	0.00195721
ENPP1	12.1691	12.7552	11.9807	8.48712	9.18269	7.98196	12.3017	0.40391	8.55059	0.602876	0.695076	0.00156992
RASSF2	3.16593	3.289	2.91907	2.44608	2.10082	1.96874	3.12467	0.188385	2.17188	0.246476	0.695076	0.00722939
NR3C1	2.86118	3.13556	2.68327	1.6756	2.47474	1.88293	2.89334	0.227853	2.01109	0.414699	0.695076	0.0459106
CENPB	29.2816	31.183	34.0337	18.9146	22.5592	24.2098	31.4994	2.3918	21.8945	2.70945	0.695077	0.0103751
PPCDC	3.58088	3.83309	4.94273	2.70566	3.11302	2.77108	4.1189	0.724517	2.86325	0.218764	0.69515	0.0847706
NDE1	4.47393	4.69986	4.37874	3.03944	3.67229	2.70956	4.51751	0.164936	3.14043	0.489246	0.695168	0.0293732
SLC25A29	11.0718	12.48	13.6839	7.84899	7.54375	10.501	12.4119	1.30738	8.63125	1.62643	0.695401	0.0371482
RRP1B	11.9172	10.2454	10.4439	6.66514	8.20993	7.80105	10.8688	0.913321	7.55871	0.800401	0.695448	0.00955365
CARD10	1.97044	2.19532	2.07785	1.51965	1.4093	1.41397	2.0812	0.112477	1.44764	0.0624062	0.695578	0.00289233
GPATCH11	4.23092	5.20607	3.1846	2.86873	2.44191	3.46869	4.2072	1.01094	2.92644	0.515817	0.69558	0.146382
TUBA1A	32.2563	34.8641	35.4412	23.4159	22.3749	25.5516	34.1872	1.69692	23.7808	1.61948	0.695605	0.00155635
PDCD10	66.2644	63.288	57.8991	43.1356	43.1358	44.1266	62.4838	4.24023	43.466	0.572096	0.695636	0.0148587
FBXO22	21.6964	22.3078	19.6128	14.114	14.1554	15.9894	21.2057	1.41293	14.7529	1.07101	0.695707	0.00409004
CCT2	174.288	182.765	168.75	120.844	119.948	125.049	175.268	7.05867	121.947	2.72351	0.695776	0.00236106
SDE2	13.5079	12.9979	12.5779	8.99431	8.59889	9.60164	13.0279	0.465725	9.06495	0.505093	0.69581	0.000582755
PANK3	50.8003	51.03	48.8313	35.2623	34.4331	35.1749	50.2205	1.20858	34.9568	0.455609	0.696065	0.000664575
ZNF630	2.05878	2.26311	2.24222	1.25997	1.61956	1.68967	2.18804	0.112426	1.52307	0.230529	0.696088	0.0221315
ATG10	1.329	1.11862	1.47569	1.28323	0.782178	0.665568	1.30777	0.179479	0.910325	0.328166	0.69609	0.160044
IQCB1	11.519	12.5509	12.1224	8.72858	9.08124	7.38449	12.0641	0.518414	8.3981	0.89535	0.696123	0.00715393
VTI1A	2.80723	3.03119	2.67237	1.70339	2.30887	1.91273	2.83693	0.181244	1.975	0.307505	0.696174	0.0213855
FAM107B	10.5301	10.8861	10.1648	6.86451	7.62188	7.49987	10.527	0.36066	7.32875	0.406649	0.696186	0.000561032
ATPIF1	120.512	138.864	128.221	74.602	100.002	95.2515	129.199	9.21501	89.9518	13.5039	0.696227	0.0182995
YES1	57.3953	57.7998	50.9471	37.1011	40.4386	38.1368	55.3807	3.84496	38.5588	1.70831	0.69625	0.00804007
IPO5	39.1497	41.8952	39.6137	27.3355	28.0406	28.6363	40.2195	1.4696	28.0041	0.651166	0.696282	0.0014367
PACSIN3	16.4341	19.9244	19.0395	12.7847	12.7427	13.0481	18.466	1.81445	12.8585	0.165536	0.696334	0.032266
CALU	49.3238	47.8189	45.4888	34.4622	32.0567	32.8371	47.5438	1.93224	33.1187	1.22722	0.696592	0.000932338
ERRFI1	6.99704	6.91705	6.23568	5.20796	4.32526	4.503	6.71659	0.418396	4.67874	0.466855	0.696595	0.00507168
RPS26	22.5675	21.9426	21.8262	16.0871	15.1979	14.9297	22.1121	0.398659	15.4049	0.60583	0.696673	0.000228511
KARS	75.7887	79.4985	75.8623	55.4572	50.8649	54.7159	77.0498	2.12093	53.6793	2.46539	0.696683	0.000272318
CHORDC1	9.75945	9.16691	9.16827	6.4588	6.81122	6.30405	9.36488	0.341711	6.52469	0.259926	0.696719	0.000480712
DYNLL1	131.372	129.459	124.509	91.9357	83.3163	93.2355	128.447	3.54172	89.4958	5.39095	0.696755	0.000977734
SMC5	9.52965	8.92308	8.10083	6.08402	6.30576	6.11161	8.85119	0.717118	6.16713	0.120847	0.696757	0.0205463
FZD1	2.77958	3.39034	3.08089	1.88369	2.424	2.13792	3.0836	0.305389	2.14854	0.270311	0.696762	0.0170005
TMEM68	5.50123	5.806	5.88395	4.4106	3.9235	3.64418	5.73039	0.202252	3.99276	0.387876	0.696769	0.0062041
SLX1A	8.52536	8.97301	10.2374	5.78483	7.00148	6.54158	9.24526	0.887896	6.44263	0.614331	0.696858	0.0141566
ZMPSTE24	45.1221	44.7891	40.5591	30.7573	29.595	30.5706	43.4901	2.54378	30.3076	0.624179	0.696886	0.00901005
LCORL	5.00566	4.7972	4.4013	3.51324	3.23786	3.14781	4.73472	0.306986	3.29964	0.190387	0.696902	0.00441113
RP9P	2.0305	1.94841	1.3892	1.1765	1.15038	1.41454	1.78937	0.34898	1.24714	0.14556	0.696972	0.0992395
TAF1A	2.59463	2.45206	1.64668	1.70724	1.24125	1.71705	2.23112	0.511138	1.55518	0.271916	0.697039	0.134927
DCAF13	43.6446	46.8309	44.5546	30.0287	30.7218	33.3744	45.01	1.64125	31.375	1.7659	0.697066	0.000624834
TIMM21	24.7048	24.5988	26.4904	18.2245	18.5144	16.1004	25.2647	1.06284	17.6131	1.31803	0.697144	0.00172046
STT3B	77.763	80.5917	73.6797	53.8156	52.191	55.7598	77.3448	3.47493	53.9221	1.78678	0.697166	0.00193868
PANX1	10.5507	10.9813	10.3215	7.37918	6.56991	8.26429	10.6178	0.334984	7.40446	0.847473	0.697361	0.0130432
S100A16	156.355	175.281	182.913	117.233	117.982	123.633	171.516	13.6734	119.616	3.49892	0.697403	0.0173888
SLX1B	8.50159	8.93609	10.198	5.78474	6.9899	6.49884	9.21189	0.881194	6.42449	0.60601	0.697413	0.0140826
BRCC3	15.9266	15.0506	14.1704	10.5205	10.6077	10.3615	15.0492	0.878101	10.4966	0.124833	0.697483	0.0109638
BSG	86.1973	80.6657	84.0884	59.0753	58.0284	57.9678	83.6505	2.79168	58.3572	0.622659	0.697631	0.00281859
ZNF688	3.8283	3.49007	3.33394	2.56577	2.78922	2.07661	3.55077	0.252708	2.4772	0.364468	0.697651	0.0175252
NDUFAB1	104.134	97.53	101.183	67.6277	69.9643	73.7281	100.949	3.30821	70.44	3.0779	0.697778	0.000314713
DNAJB11	30.4201	31.9925	30.3837	22.3589	22.2582	20.1372	30.9321	0.918514	21.5848	1.25464	0.697811	0.00074635
KCTD6	2.76278	2.29165	1.97243	1.80101	1.64499	1.45773	2.34229	0.397601	1.63458	0.171877	0.697855	0.0741207
PIH1D1	42.0592	46.1527	47.8064	32.9851	32.8851	29.0642	45.3394	2.95865	31.6448	2.23542	0.697953	0.00390767
TBC1D19	1.68667	1.35504	1.03701	0.901679	0.942554	1.00261	1.35957	0.324854	0.948948	0.0507684	0.697975	0.157058
WTAP	32.9293	35.2814	31.3364	24.0878	24.4077	20.9894	33.1824	1.98464	23.1616	1.888	0.69801	0.00320321
CCT8	108.326	115.738	108.073	75.7705	76.5223	79.5488	110.712	4.35419	77.2805	2.00002	0.69803	0.00166427
NDUFAF3	13.1014	16.4909	14.4485	9.53691	11.636	9.56931	14.6803	1.70659	10.2474	1.20267	0.69804	0.0256026
NDUFB6	13.4391	15.2085	12.3306	10.1882	9.29002	9.12657	13.6594	1.45154	9.53493	0.571621	0.698049	0.0263729
WDR3	22.2909	22.7357	20.3944	15.6873	14.6256	15.36	21.807	1.2434	15.2243	0.543703	0.698138	0.00494886
AMZ2	53.3377	52.7834	52.2434	37.6335	36.7331	36.1943	52.7882	0.547166	36.8536	0.727132	0.698142	1.37688e-05
APRT	90.463	88.6248	96.5387	66.4224	61.6579	64.3531	91.8755	4.14172	64.1445	2.38909	0.698167	0.00158984
MTHFD2L	2.44257	2.92112	2.46973	1.86448	1.86616	1.73848	2.61114	0.268794	1.82304	0.0732359	0.698178	0.0295396
MRPS34	67.4258	66.8976	68.9625	37.8417	50.0779	54.0149	67.762	1.07271	47.3115	8.43403	0.698201	0.0502229
PTGES2	57.5023	58.3529	61.5514	40.5	40.7504	42.6361	59.1355	2.13499	41.2955	1.16772	0.69832	0.000896835
NCAPD2	27.6553	24.9349	27.3891	18.6211	19.5741	17.659	26.6598	1.4997	18.6181	0.957554	0.698358	0.00274202
CCDC41	4.49705	4.52466	4.04536	3.38754	2.85669	2.88172	4.35569	0.269108	3.04198	0.299522	0.698393	0.0049975
MRPS24	90.4991	89.7984	86.9149	60.8837	61.1851	64.5656	89.0708	1.89965	62.2115	2.0443	0.69845	7.87392e-05
C9orf41	8.24366	8.46775	6.74976	5.27355	6.24215	4.87138	7.82039	0.933938	5.46236	0.70462	0.698477	0.0282265
HMG20B	29.0662	32.3221	33.012	20.9419	22.2248	22.7807	31.4668	2.10738	21.9825	0.943048	0.698593	0.00739769
DCP1A	3.95542	3.64659	4.22034	2.73428	2.8143	2.71295	3.94078	0.287155	2.75384	0.0534322	0.698806	0.0163479
C2orf54	1.91489	1.97417	1.59518	1.11146	1.28416	1.43722	1.82808	0.203864	1.27761	0.162979	0.698883	0.0235656
U2SURP	32.662	33.5805	28.8113	22.2398	22.2019	22.0002	31.6846	2.53038	22.1473	0.128794	0.698993	0.0224316
ZNF410	34.9921	38.4785	36.915	26.7709	24.1934	26.2009	36.7952	1.74628	25.7217	1.35391	0.699051	0.00126555
MPDU1	32.17	33.8073	34.806	23.8763	23.6405	22.9409	33.5944	1.33083	23.4859	0.486487	0.699101	0.00252639
TMEM141	65.1682	66.3614	70.9546	48.6478	45.5951	47.3791	67.4947	3.05515	47.2073	1.53358	0.699422	0.002118
C19orf60	5.38921	6.17285	8.3806	4.15261	4.40495	5.39105	6.64755	1.55116	4.64954	0.654447	0.699436	0.142481
KATNB1	3.16263	3.70243	3.85101	2.19952	2.89053	2.40542	3.57202	0.362245	2.49849	0.354782	0.699461	0.0214605
ACD	3.50039	3.51129	4.63646	2.43743	3.02819	2.6818	3.88271	0.652787	2.71581	0.296845	0.699461	0.072583
LSM1	33.2257	34.7641	29.9836	22.185	23.6863	22.6613	32.6578	2.44032	22.8442	0.76718	0.699502	0.0135825
GPAA1	12.871	15.7175	16.9421	9.83697	11.4899	10.5241	15.1769	2.0887	10.617	0.830371	0.699551	0.0483913
TACC1	4.62079	4.66201	4.52072	2.78903	3.68055	3.18821	4.60117	0.072659	3.21926	0.44657	0.699661	0.0303474
DDRGK1	42.1042	42.095	42.7178	26.1927	31.0148	31.5969	42.3057	0.356948	29.6015	2.96639	0.699705	0.0165797
SLC7A6OS	5.26164	5.6631	4.77146	3.07396	4.17928	3.73003	5.23207	0.446555	3.66109	0.555876	0.699741	0.020482
SLC6A8	7.36468	7.82235	9.6627	5.70635	6.4447	5.23797	8.28324	1.21636	5.79634	0.608377	0.699767	0.0519703
SNX6	52.9945	53.4986	46.5452	33.9578	37.0345	36.1086	51.0128	3.87723	35.7003	1.57847	0.699831	0.0114694
ZNF146	72.3683	73.3817	67.8964	50.319	47.366	51.8626	71.2155	2.91872	49.8492	2.28482	0.699977	0.000745508
PCK2	30.9985	33.5656	34.458	23.727	23.7464	21.8479	33.0074	1.79604	23.1071	1.09054	0.700059	0.00269017
PRKDC	56.3909	51.7995	47.8244	35.3781	36.5196	37.3263	52.0049	4.28694	36.408	0.978883	0.700087	0.0199665
FH	86.1345	88.382	82.9644	60.4093	58.659	61.206	85.827	2.72186	60.0914	1.30291	0.700146	0.000850198
POGK	27.5765	29.6818	27.3872	19.7501	18.9711	20.5436	28.2152	1.27366	19.7549	0.786261	0.700153	0.0014403
GPR89A	6.6501	7.52889	7.32111	4.53265	5.01447	5.50843	7.1667	0.459293	5.01852	0.487903	0.700255	0.00520292
ARL13B	2.90076	3.0456	2.78534	2.39141	2.07387	1.64939	2.91057	0.130407	2.03822	0.372292	0.700284	0.0434447
ZW10	15.6086	16.7041	14.6862	10.8835	11.1285	10.9031	15.6663	1.01019	10.9717	0.136146	0.700338	0.0138318
KIAA1715	9.98253	10.6999	9.21195	6.94887	7.0238	6.9651	9.96479	0.744134	6.97926	0.03942	0.700392	0.0198457
SNHG3	18.6584	23.2546	22.798	14.2986	15.2288	15.7966	21.5703	2.53212	15.108	0.756271	0.700406	0.038388
EIF2S1	46.3104	44.9525	42.1459	30.1108	30.5401	32.7918	44.4696	2.12383	31.1476	1.44004	0.700424	0.00150248
B4GALT2	6.98773	9.21321	8.86867	6.77968	5.93845	4.84152	8.35654	1.19787	5.85322	0.971887	0.700436	0.0506321
OGFRL1	5.35806	4.52762	4.20007	3.25753	3.88783	2.72132	4.69525	0.596917	3.28889	0.583887	0.700472	0.0433902
WDR75	28.3417	30.6534	28.441	21.186	19.1246	20.9372	29.1454	1.30694	20.4159	1.12523	0.700486	0.0010296
C1orf109	9.48955	10.3338	8.65983	6.3699	6.68946	6.89294	9.49439	0.836996	6.65077	0.263658	0.700494	0.0199247
NGDN	55.7609	60.2136	61.9064	40.5874	42.0695	41.9518	59.2936	3.17436	41.5362	0.823818	0.700518	0.00735058
RRP1	10.983	13.16	11.7738	7.84539	9.48243	7.8339	11.9723	1.10199	8.38724	0.94848	0.700556	0.0135662
TIGD3	1.86673	1.75279	1.805	1.10548	1.20574	1.48919	1.80817	0.0570362	1.2668	0.19901	0.700598	0.034009
SETD4	3.72053	3.53217	4.17654	2.03045	3.20667	2.7704	3.80975	0.33132	2.66917	0.594608	0.700617	0.0591988
APPL1	12.479	12.7834	11.7353	8.7874	8.53791	8.60665	12.3326	0.539176	8.64399	0.128868	0.700907	0.00497655
MGMT	6.33211	6.08433	6.73755	3.89234	4.73339	4.80193	6.38466	0.329766	4.47589	0.506527	0.701037	0.00834015
CSTF2	9.70612	9.20535	9.90598	7.47377	5.66024	7.07254	9.60582	0.360924	6.73552	0.952581	0.701191	0.0234964
NDUFA6	60.6878	62.3936	65.3131	44.1387	43.5048	44.4575	62.7982	2.33904	44.0337	0.484957	0.701194	0.0038415
RBM3	37.4522	40.4952	37.974	25.0614	27.6885	28.5366	38.6405	1.6273	27.0955	1.8119	0.701221	0.00125895
LOC100506060	1.12944	1.07186	1.06835	1.11025	0.530179	0.652399	1.08988	0.034302	0.764276	0.305791	0.701246	0.205176
MED17	9.89419	9.40676	9.14262	6.08469	6.9299	6.93308	9.48119	0.381273	6.64922	0.488903	0.701307	0.00174941
PRTG	1.15762	1.3629	1.30968	0.820249	0.905019	0.9609	1.27673	0.106532	0.895389	0.0708182	0.701313	0.00968404
ITPA	32.4473	35.4772	32.9929	24.3539	22.7307	23.692	33.6391	1.61502	23.5922	0.816189	0.701332	0.00252572
AMD1	57.038	61.0232	57.1636	39.4759	41.3305	42.102	58.4083	2.26547	40.9695	1.34976	0.701433	0.00095967
TSPAN17	15.3652	15.5285	17.8871	11.6711	11.2661	11.2825	16.2603	1.41124	11.4066	0.229239	0.701499	0.0245642
TMEM79	11.2471	10.5246	10.7327	6.7034	8.17365	7.92583	10.8348	0.371914	7.60096	0.787124	0.701532	0.00887266
GANC	2.40142	2.77487	2.81323	1.61691	2.00458	1.98354	2.66317	0.227495	1.86834	0.218002	0.701548	0.0120233
INO80E	21.216	21.9207	24.4603	15.9093	15.4203	16.0938	22.5323	1.70644	15.8078	0.348033	0.701561	0.0175563
PRKRIR	92.2937	93.9473	81.941	62.7322	60.4837	64.9798	89.394	6.50723	62.7319	2.24805	0.701746	0.0121161
RNF219	11.1167	11.6293	10.7355	7.51478	8.14885	7.83233	11.1605	0.448507	7.83199	0.317035	0.701759	0.000793032
SLC16A14	23.5297	24.8158	23.5321	17.1339	16.6854	16.6299	23.9592	0.741838	16.8164	0.27636	0.701877	0.00135203
AARSD1	11.2695	11.2169	11.6171	7.57173	7.68081	8.68719	11.3678	0.217467	7.97991	0.614946	0.701973	0.00581515
COPS4	24.2133	24.6007	23.7222	16.9996	15.9571	17.9723	24.1787	0.440269	16.9763	1.0078	0.702118	0.00222044
LOC388152	3.9405	4.81522	4.75038	3.42433	3.03962	3.01969	4.50203	0.487382	3.16121	0.228084	0.702175	0.0256691
UBE2D2	33.5414	35.6254	32.7539	23.2624	26.2348	22.0722	33.9736	1.48373	23.8565	2.14394	0.702207	0.00384187
2014-09-07	48.7844	47.9222	43.6761	33.5896	31.7468	33.2494	46.7942	2.73458	32.8619	0.9806	0.702265	0.00693175
ATL2	21.6462	22.5375	20.501	14.7187	15.7262	14.9922	21.5616	1.02088	15.1457	0.520995	0.70244	0.00241046
PCNXL4	6.64082	6.80596	7.05734	4.81201	5.14507	4.44803	6.83471	0.209743	4.8017	0.348634	0.702547	0.00228253
RNF4	26.1379	27.364	26.4838	19.3736	18.4693	18.3601	26.6619	0.632155	18.7343	0.556307	0.702663	9.23922e-05
NCEH1	7.62574	8.15767	7.0795	5.29456	5.41499	5.35581	7.62097	0.539101	5.35512	0.060218	0.702682	0.0173657
SKP2	17.9203	20.1427	19.2835	14.1117	12.8239	13.3642	19.1155	1.12068	13.4333	0.646672	0.702742	0.00375525
STRBP	23.2654	22.361	20.1806	15.4827	14.7147	16.0491	21.9357	1.58577	15.4155	0.669733	0.70276	0.0099852
CFLAR	11.1483	13.0522	11.8028	7.93341	7.84499	9.5247	12.0011	0.967316	8.43437	0.945291	0.702799	0.0102919
IMPA2	25.5185	25.1456	27.0351	16.2406	20.7025	17.6643	25.8997	1.00078	18.2025	2.27911	0.702805	0.0159417
RANBP3	7.2997	7.96177	8.6569	5.61418	5.87124	5.32504	7.97279	0.678667	5.60349	0.273257	0.702826	0.015753
CBR3	18.1804	17.4463	18.8098	11.5072	13.7121	13.0422	18.1455	0.68242	12.7538	1.13038	0.702865	0.00427483
CWF19L2	7.42518	6.76713	6.81474	5.32888	4.30334	5.13421	7.00235	0.366954	4.92214	0.544667	0.702927	0.00782507
ZDHHC14	1.20241	1.60247	1.55312	1.09967	1.14321	0.820481	1.45267	0.218129	1.02112	0.175117	0.702928	0.0584203
SLC25A26	2.73033	3.48948	2.84971	1.98684	2.24617	2.14254	3.02317	0.408221	2.12518	0.130533	0.702964	0.0514382
BLOC1S3	2.87708	2.84294	2.4128	2.06853	2.1034	1.54541	2.71094	0.25876	1.90578	0.312576	0.702996	0.0278404
LIMS1	11.059	10.7767	9.55552	6.58131	7.43707	8.05298	10.4637	0.799106	7.35712	0.739085	0.703106	0.00792071
SMIM3	3.06819	3.15644	2.91893	2.6112	2.03497	1.78314	3.04785	0.120054	2.1431	0.424488	0.703152	0.0569172
ERGIC2	44.3471	42.7706	37.6116	30.338	28.9317	28.4394	41.5764	3.52296	29.2364	0.985285	0.703196	0.0198483
ZDHHC13	10.5928	10.1879	9.59461	6.5801	7.36074	7.42169	10.1251	0.502049	7.12084	0.469288	0.703286	0.0016609
TMTC3	14.3996	14.073	12.6266	9.78646	9.21966	9.90138	13.6997	0.943599	9.63583	0.364968	0.703359	0.00970466
CAB39	27.9924	25.9868	23.3737	18.7342	18.2759	17.397	25.7843	2.316	18.1357	0.679535	0.703362	0.0220607
P4HA1	19.4425	18.1359	17.2808	12.7056	12.5687	13.3152	18.2864	1.08868	12.8632	0.397412	0.703428	0.00718847
EXOSC2	34.7997	36.9317	38.8529	24.2878	28.3911	25.1124	36.8614	2.02751	25.9304	2.17052	0.703457	0.00315592
ISY1	7.04629	7.05171	7.29657	5.35351	4.18563	5.51158	7.13152	0.14296	5.01691	0.724232	0.703483	0.0328393
PKP4	25.5503	24.7095	25.1197	17.9008	18.2586	16.8793	25.1265	0.420441	17.6796	0.715769	0.703622	0.000378636
HSD17B7	5.1456	6.93053	7.09597	5.02148	4.04438	4.42475	6.3907	1.08146	4.49687	0.492526	0.703658	0.075916
SH3D21	1.32968	1.55064	2.01501	1.26418	1.18578	0.994728	1.63178	0.349795	1.14823	0.138595	0.703668	0.125545
ZNF267	10.947	9.61591	9.11797	7.11971	6.32279	7.44311	9.89363	0.945612	6.96187	0.576597	0.703672	0.0157168
LIG1	13.03	14.7886	15.4113	9.01423	11.9491	9.46074	14.41	1.23498	10.1414	1.58139	0.703774	0.0233313
TWSG1	8.25401	9.21566	7.95915	5.72017	6.52174	5.65514	8.47627	0.657081	5.96568	0.482656	0.70381	0.00755051
CDK10	6.24535	8.03718	8.3568	5.48339	4.34592	6.10449	7.54644	1.13806	5.31127	0.891831	0.703811	0.0587118
MYCN	1.11977	1.23149	1.07535	0.989147	0.629736	0.793164	1.1422	0.080451	0.804016	0.179951	0.703916	0.0652115
C1orf52	5.06221	4.98161	4.87025	3.21252	3.84215	3.44398	4.97136	0.0963899	3.49955	0.318472	0.703943	0.0101441
MAP2K4	14.2962	14.4885	14.1904	10.131	9.43244	10.6888	14.325	0.151127	10.0841	0.629493	0.703948	0.00513195
MARCKS	49.4908	47.2722	41.3293	30.4927	33.6725	33.0481	46.0308	4.22	32.4044	1.68479	0.703973	0.0192055
SLC35D1	2.64973	2.99128	2.633	2.03867	1.7975	1.98884	2.758	0.202197	1.94167	0.127317	0.704013	0.0068907
SLCO4A1	3.91756	3.53998	3.33165	1.92961	3.48347	2.18337	3.5964	0.297001	2.53215	0.83358	0.70408	0.1466
KPNA4	17.1208	16.8747	15.8536	11.0718	12.56	11.4668	16.6164	0.671938	11.6995	0.770914	0.704097	0.00123058
ZFAND1	38.4418	40.1829	36.3019	26.2828	25.9257	28.7187	38.3089	1.94391	26.9757	1.51998	0.704164	0.00170743
FBXO28	10.8438	11.0776	10.6045	7.87813	7.47619	7.55113	10.842	0.236555	7.63515	0.213737	0.704222	6.8504e-05
SPATS2L	3.22309	3.5454	3.55489	2.25595	2.468	2.54691	3.44113	0.188885	2.42362	0.150471	0.70431	0.0022591
SLC35F2	12.9639	13.3289	12.567	9.05114	9.04513	9.27778	12.9533	0.381061	9.12468	0.13262	0.704431	0.00136246
SPSB2	3.84003	4.94215	4.7795	3.54227	3.17507	2.83623	4.52056	0.594941	3.18452	0.353115	0.704453	0.0391997
CNBP	85.0157	85.9827	78.1621	58.8665	57.8374	58.8558	83.0535	4.26358	58.5199	0.591087	0.704605	0.00890809
STYX	11.2117	11.5414	10.1702	7.45252	7.30211	8.45126	10.9744	0.71573	7.7353	0.624587	0.704847	0.00435466
CBX3	173.305	182.425	164.672	119.309	118.054	129.467	173.467	8.87761	122.277	6.25855	0.704897	0.0019129
UBL4A	15.3195	17.4801	17.6175	12.7911	11.5371	11.2193	16.8057	1.28892	11.8492	0.83107	0.705068	0.00787776
KLHL18	4.8552	4.88316	4.54066	3.41138	3.26695	3.39258	4.75967	0.190186	3.35697	0.0785243	0.705294	0.00225001
RAP2A	9.99409	10.823	8.9393	6.806	6.98257	7.19854	9.9188	0.944104	6.9957	0.196599	0.705298	0.0287636
MRPL37	51.3989	51.3604	53.0031	38.3384	35.7392	35.7858	51.9208	0.937497	36.6211	1.48738	0.705327	0.000326789
NLE1	11.8497	13.0946	12.3356	8.84218	9.53132	7.92102	12.4266	0.627423	8.76484	0.807931	0.705327	0.00418096
GNL2	27.6047	28.885	27.461	17.7956	19.5355	21.8885	27.9836	0.783964	19.7399	2.05409	0.705409	0.0116977
HINT3	11.9468	12.7601	12.0341	7.77805	8.55975	9.5819	12.247	0.446496	8.6399	0.904592	0.705471	0.00917604
[truncated: 8,656 more rows]

## Sheet: Diff Expressed (p <0.05)
Gene_ID	BT474_0hr_1	BT474_0hr_2	BT474_0hr_3	BT474_48hr_1	BT474_48hr_2	BT474_48hr_3	Mean_FPKM_BT474_0hr	STDEV_FPKM_BT474_0hr	Mean_FPKM_BT474_48hr	STDEV_FPKM_BT474_48hr	Fold_Change	p.value
TNFRSF12A	41.9699	42.8468	41.9082	17.7843	16.777	16.9226	42.2416	0.524997	17.1613	0.544423	0.406265	5.58872e-07
HIST1H2AJ	425.989	414.496	428.995	165.379	175.14	182.865	423.16	7.6523	174.461	8.76273	0.412282	3.80601e-06
HIST2H2BF	188.424	180.834	186.075	73.6166	75.9759	80.3097	185.111	3.88574	76.6341	3.39474	0.41399	4.05895e-06
KIAA1524	10.1182	9.99684	9.8795	4.76818	4.76021	4.87681	9.99818	0.119356	4.80173	0.0651403	0.480261	5.57837e-06
HIST1H1D	393.957	385.544	372.698	146.232	130.621	150.919	384.066	10.7063	142.591	10.6276	0.371266	1.00717e-05
HIST1H2BH	580.267	599.125	573.317	263.56	232.431	251.88	584.236	13.354	249.29	15.7252	0.426694	1.19959e-05
ARHGAP11A	14.1623	13.5328	14.1258	6.44749	7.03525	6.55276	13.9403	0.353377	6.6785	0.313406	0.479079	1.3385e-05
FADS1	10.8614	10.4746	10.3711	4.34785	4.69311	4.53511	10.569	0.258431	4.52536	0.172837	0.428171	1.63728e-05
HIST1H2BL	355.328	349.657	360.787	147.175	140.873	158.023	355.257	5.56534	148.69	8.67484	0.418543	1.8199e-05
TM4SF1	31.3899	33.2091	32.6047	13.3773	14.2067	14.8113	32.4012	0.92651	14.1318	0.719931	0.436149	1.87899e-05
RNASEH2A	67.4477	69.1611	69.2263	34.9312	32.1751	34.7817	68.6117	1.00858	33.9627	1.54988	0.494998	2.13101e-05
NPY1R	40.3369	41.8025	40.1838	81.9772	82.2717	81.5783	40.7744	0.893645	81.9424	0.348007	2.00965	2.1784e-05
CASC5	9.05988	8.84318	8.5908	3.95166	4.44224	4.33791	8.83129	0.234766	4.24394	0.258438	0.480557	2.3797e-05
LOXL4	11.7085	12.1311	12.5548	23.9337	24.5633	25.1767	12.1315	0.42315	24.5579	0.621518	2.02431	2.65051e-05
HIST1H2BM	180.073	174.439	182.436	85.1392	88.7605	83.9801	178.983	4.10848	85.9599	2.49364	0.48027	2.71131e-05
HIST1H2BC	440.554	453.463	456.264	197.07	222.905	213.894	450.094	8.37946	211.29	13.1129	0.469435	4.59087e-05
HYLS1	6.5065	6.76552	6.99335	3.24247	2.94466	3.31864	6.75512	0.243591	3.16859	0.197633	0.469065	5.24758e-05
HMGCS2	6.8654	7.69473	6.79213	22.3407	22.7229	21.1358	7.11742	0.501306	22.0665	0.828326	3.10035	5.77602e-05
HIST1H2BF	247.289	230.193	241.837	104.659	117.435	109.996	239.773	8.73289	110.697	6.41675	0.461673	6.23402e-05
HIST1H3A	116.531	116.307	122.13	46.3345	48.6361	55.2321	118.323	3.29915	50.0676	4.61829	0.423144	6.69338e-05
TRIP13	31.9091	34.6303	33.6897	14.5675	13.3891	15.5272	33.4097	1.38204	14.4946	1.07091	0.433844	7.41518e-05
HJURP	18.0685	19.4273	19.3081	7.69758	8.59723	8.6358	18.9346	0.752458	8.3102	0.530898	0.438889	8.14417e-05
NCAPG	23.0059	23.4219	21.8781	9.7637	10.4176	11.6483	22.7686	0.798781	10.6099	0.956898	0.465986	8.95104e-05
CDC20	37.1729	38.4599	40.492	17.0995	18.2521	14.87	38.7083	1.67343	16.7405	1.71939	0.43248	9.28628e-05
MCM10	16.4437	17.1871	16.3752	8.46646	8.32293	8.01786	16.6687	0.450281	8.26908	0.229096	0.496085	9.88819e-05
HIST1H3B	763.272	824.775	818.625	305.641	333.317	350.13	802.224	33.8733	329.696	22.4644	0.410977	0.000101089
HIST1H2AB	161.847	155.453	146.35	44.5283	47.8453	60.4941	154.55	7.78786	50.9559	8.42517	0.329705	0.000101733
HIST1H2BD	913.634	867.263	840.941	393.064	439.46	457.365	873.946	36.8044	429.963	33.1858	0.491979	0.000108036
PTTG1	73.738	74.4228	74.7586	30.6551	29.5024	32.5187	74.3065	0.52015	30.8921	1.52205	0.415739	0.00010838
HIST1H1C	745.841	767.139	736.334	361.864	316.72	363.442	749.771	15.7741	347.342	26.5312	0.463264	0.000108398
CENPN	16.7297	18.2079	17.4345	7.8358	8.98538	8.83077	17.4574	0.739365	8.55065	0.623886	0.489802	0.0001091
AURKA	191.573	203.278	190.534	97.1934	91.139	88.764	195.128	7.07691	92.3655	4.34648	0.473358	0.000112221
KIF15	7.53732	7.97376	7.33305	3.87058	4.00076	3.48535	7.61471	0.327291	3.78556	0.268016	0.497138	0.000124577
CENPW	41.5292	43.7858	45.2293	18.5483	20.2184	17.8394	43.5148	1.86488	18.8687	1.22143	0.433616	0.00012625
HIST1H2BO	368.134	382.791	369.087	157.804	159.092	182.766	373.337	8.20097	166.554	14.0548	0.446122	0.000127365
ACAT2	31.6015	29.0853	29.0456	13.851	11.5347	13.7046	29.9108	1.46432	13.0301	1.29712	0.435632	0.000128252
AUNIP	10.8428	11.7953	11.0397	5.19656	4.85304	5.57576	11.2259	0.502818	5.20845	0.361507	0.463966	0.000140737
SCD	23.3119	22.1548	21.792	9.93514	10.7846	10.3343	22.4196	0.793788	10.3513	0.424986	0.46171	0.000153289
PARPBP	7.28035	7.80485	7.99459	3.3849	4.00041	3.80164	7.69326	0.369964	3.72898	0.314122	0.484708	0.000170575
DCK	16.5955	16.8122	15.4056	7.71964	8.68511	7.62319	16.2711	0.757336	8.00931	0.587241	0.492242	0.000172387
SERPINA1	4.61304	4.51868	4.69024	9.11254	9.53551	9.19874	4.60732	0.0859229	9.28226	0.223513	2.01468	0.000174445
SNORA14B	301.428	319.666	311.09	104.898	134.892	120.036	310.728	9.12439	119.942	14.9972	0.386003	0.000178632
HIST1H1B	534.479	526.67	528.024	217.761	222.199	241.806	529.724	4.17295	227.255	12.7951	0.429007	0.000190877
KNSTRN	30.9025	32.1402	29.0618	12.7584	14.9061	14.6028	30.7015	1.54901	14.0891	1.16236	0.458906	0.000192938
HIST2H2AC	305.405	312.55	281.716	119.571	132.003	145.916	299.89	16.1398	132.497	13.1794	0.441817	0.000197196
BUB1B	29.0514	30.1397	29.0496	14.2373	13.5116	15.7471	29.4136	0.628851	14.4987	1.14044	0.492924	0.000221361
GGH	32.6619	35.5079	33.9023	16.0386	17.7019	16.5639	34.024	1.4269	16.7681	0.85025	0.492832	0.000224152
DEPDC1	17.8185	18.3044	16.7489	7.8135	7.26091	8.1718	17.6239	0.795793	7.74874	0.458885	0.439671	0.000227589
HIST1H3H	414.822	438.981	469.649	161.125	164.359	204.475	441.151	27.4778	176.653	24.1488	0.400437	0.000257331
CDCA2	16.1824	16.5903	15.0284	7.00446	7.47182	8.10611	15.9337	0.810106	7.52746	0.552929	0.472424	0.000261826
HIST1H2BJ	293.354	319.96	323.383	139.06	129.025	150.88	312.232	16.4385	139.655	10.9396	0.447279	0.000266668
E2F8	2.04293	1.86129	1.94855	0.797763	1.01275	0.847965	1.95092	0.0908433	0.886159	0.112468	0.454226	0.00028042
CYP4F8	0.603787	1.04919	1.14716	4.83697	5.61425	5.54739	0.933379	0.289608	5.33287	0.430761	5.71351	0.000286295
HIST1H2AD	354.076	343.288	329.484	129.943	156.151	166.646	342.283	12.3268	150.913	18.9038	0.440903	0.000317061
CADM1	3.21625	3.2767	3.11293	1.48925	1.71023	1.43429	3.20196	0.0828149	1.54459	0.146057	0.482389	0.000317106
SPDL1	16.7539	17.3408	15.8904	8.64063	7.13195	8.81794	16.6617	0.729583	8.19684	0.926473	0.491957	0.000327239
RAD51AP1	17.0549	17.6959	16.4217	9.12089	7.28798	8.2916	17.0575	0.637104	8.23349	0.917836	0.48269	0.00032991
HIST1H1E	498.739	513.378	523.638	230.699	245.811	275.386	511.918	12.5135	250.632	22.7302	0.489594	0.000331362
AREG	11.2362	11.1992	10.1113	4.21644	4.76588	3.98821	10.8489	0.639048	4.32351	0.399738	0.398521	0.000341397
HIST1H3C	494.205	525.827	556.875	213.284	203.705	243.108	525.636	31.3354	220.032	20.55	0.418602	0.000355143
HIST1H2AG	597.356	593.521	557.339	254.496	287.535	318.721	582.739	22.0802	286.917	32.117	0.49236	0.000390696
HIST1H2AL	287.177	284.152	294.354	102.081	108.991	126.333	288.561	5.23992	112.468	12.4943	0.389756	0.000391405
OIP5	10.4903	10.0126	9.31512	4.97161	4.14843	4.68113	9.93934	0.591005	4.60039	0.417487	0.462847	0.000397307
CST1	14.9633	13.7518	13.6185	61.3488	56.4473	57.9777	14.1112	0.740944	58.5913	2.50769	4.15211	0.000454415
BORA	8.29634	8.26215	7.47293	3.8234	3.58569	4.49545	8.01047	0.46584	3.96818	0.471844	0.495374	0.000455449
KIF4A	11.2808	11.0509	10.752	5.12745	5.03526	5.1013	11.0279	0.265149	5.088	0.0475116	0.461376	0.000467823
SLC16A6	3.62406	4.14171	3.7067	1.74982	1.57662	1.23536	3.82416	0.278096	1.5206	0.261765	0.39763	0.000483389
TP63	1.17323	1.07986	1.22491	0.541953	0.484024	0.624261	1.15933	0.0735168	0.550079	0.0704708	0.474479	0.000494131
HSD17B11	0.533077	0.757095	0.601017	1.65599	1.94351	1.82068	0.630396	0.114862	1.80673	0.144267	2.86602	0.000494992
YPEL2	6.84619	7.89025	7.8875	15.1701	16.3827	14.6248	7.54131	0.601996	15.3925	0.899811	2.04109	0.000497548
RDX	1.77424	1.91736	1.68626	0.826366	0.764252	0.960175	1.79262	0.116641	0.850264	0.100124	0.474314	0.000501235
H19	1.73248	1.78372	1.62355	0.538336	0.776031	0.601541	1.71325	0.0817982	0.638636	0.123113	0.372763	0.00050393
HIST1H4C	847.825	849.611	845.032	400.982	368.883	364.54	847.489	2.30788	378.135	19.9049	0.446183	0.000515432
PDSS1	10.8197	10.8754	9.92908	4.35751	4.73688	4.82642	10.5414	0.53101	4.64027	0.248936	0.440195	0.000566205
CENPL	20.4681	21.0413	19.9599	8.99267	11.0492	9.57279	20.4898	0.541025	9.87155	1.06032	0.48178	0.000616485
ZNF579	2.02833	1.84191	1.93629	0.889843	0.702158	0.964902	1.93551	0.0932124	0.852301	0.135335	0.44035	0.000634762
CCNA2	36.9061	38.1907	33.4968	14.8034	14.8156	17.4035	36.1979	2.42577	15.6742	1.49766	0.433014	0.000654564
C2CD4A	1.35651	1.35104	1.20007	0.640504	0.703921	0.558146	1.30254	0.0887838	0.63419	0.0730923	0.486887	0.000656349
PBK	38.5434	42.1986	36.956	19.0088	17.0062	21.0761	39.2327	2.68841	19.0304	2.03504	0.485064	0.000697115
CENPF	51.3983	51.0695	47.6989	23.3188	24.0056	24.8077	50.0556	2.04754	24.044	0.745194	0.480347	0.000702598
MYBL2	15.5763	16.9208	17.8983	7.14654	9.19908	8.3783	16.7985	1.16582	8.24131	1.0331	0.490599	0.000729833
NEK2	17.8028	19.1416	17.9397	8.88402	9.17785	8.65735	18.2947	0.736624	8.90641	0.260971	0.48683	0.000733762
ANLN	61.9948	63.9348	60.1599	28.2903	28.8483	28.9584	62.0298	1.88769	28.699	0.3582	0.462664	0.000746856
HIST1H3F	418.616	453.326	466.543	191.533	195.163	213.445	446.162	24.7537	200.047	11.7441	0.448373	0.000752884
DPYSL3	2.49143	2.56734	2.84067	1.09845	1.31788	1.44116	2.63315	0.183685	1.28583	0.173588	0.488324	0.000776189
ANXA1	36.5956	37.1454	32.4123	14.2308	14.7919	17.4505	35.3844	2.58858	15.4911	1.71995	0.437793	0.000777752
PSRC1	6.53124	7.61119	7.09256	2.75871	3.2396	3.67786	7.07833	0.540116	3.22539	0.45974	0.455671	0.000801783
HPGD	2.19912	2.33586	2.0969	0.805613	0.544498	0.912802	2.21063	0.119895	0.754304	0.189437	0.341217	0.000851893
POLQ	9.17298	10.1966	9.96122	4.42199	4.69739	4.91418	9.77693	0.536116	4.67785	0.246676	0.478458	0.000915494
HIST1H2BB	111.834	113.31	105.729	48.1291	34.6501	48.0724	110.291	4.01915	43.6172	7.76579	0.395474	0.000938467
HIST2H2AB	149.501	140.608	164.283	71.2447	59.3526	78.7026	151.464	11.9589	69.7666	9.75931	0.460615	0.000944036
DEPDC1B	6.48437	7.39587	6.54772	3.79255	3.32882	2.87895	6.80932	0.508954	3.33344	0.456818	0.489541	0.000967875
HIST1H2BE	351.476	341.219	365.97	138.184	136.894	139.543	352.888	12.4358	138.207	1.32465	0.391645	0.000997541
KIF20A	28.3687	30.2697	29.4122	14.6002	11.5109	14.8542	29.3502	0.952015	13.6551	1.86127	0.465247	0.00101645
CEP55	26.1139	24.8234	23.1441	9.68198	9.41748	10.5771	24.6938	1.48914	9.89219	0.607717	0.400594	0.00105013
HIST1H4B	724.34	848.968	830.74	344.716	274.527	355.03	801.349	67.3119	324.758	43.8056	0.405264	0.0010639
RAB32	4.85531	5.03717	4.66818	2.01106	1.95576	2.56797	4.85355	0.184501	2.17826	0.338627	0.448798	0.00107298
UPP1	1.21647	1.29762	1.32663	0.584654	0.474917	0.664859	1.28024	0.0570995	0.57481	0.0953529	0.448986	0.0010783
HIST2H4A	388.645	407.535	448.132	158.988	144.355	174.549	414.771	30.3964	159.297	15.0994	0.384061	0.00109543
HIST2H4B	388.042	407.043	447.887	158.114	143.834	174.11	414.324	30.5797	158.686	15.1461	0.383	0.00111971
ZNF724P	7.71109	7.11879	6.92002	2.2972	2.15015	3.36262	7.24997	0.411526	2.60332	0.661668	0.359081	0.00118575
IFRD1	41.2557	44.7311	40.9327	18.6636	18.2618	19.5851	42.3065	2.10597	18.8368	0.678445	0.445247	0.00119431
CEP78	9.25118	8.45405	7.91646	4.32508	3.51711	4.72209	8.54056	0.671553	4.18809	0.614059	0.490377	0.00119923
MAGOHB	12.3509	13.574	12.735	5.8007	6.20259	6.05796	12.8866	0.62549	6.02042	0.203558	0.467183	0.00121965
NEIL3	7.18694	6.99667	6.25967	3.32934	3.60391	3.02629	6.81443	0.489762	3.31985	0.288927	0.487179	0.00124661
EXOSC8	19.077	20.0878	17.3429	9.56433	8.2701	9.9075	18.8359	1.38824	9.24731	0.863508	0.490941	0.0012515
CHAC2	5.77061	5.72121	5.29017	2.72853	2.74617	2.59596	5.594	0.264278	2.69022	0.0821067	0.480912	0.00130193
VEPH1	4.04839	4.38033	3.79926	1.52718	1.29185	2.05096	4.07599	0.291517	1.62333	0.388582	0.398266	0.00131585
CENPI	6.36876	5.98772	5.67309	2.88793	2.58945	3.51928	6.00986	0.348363	2.99889	0.474742	0.498995	0.00131873
ANKRD32	4.77326	4.36379	4.04252	1.84341	2.46258	1.89017	4.39319	0.366256	2.06539	0.344773	0.470134	0.00133436
FAM46B	3.77376	3.30592	3.79564	2.04181	1.44811	1.60515	3.62511	0.27664	1.69836	0.307629	0.468498	0.00134454
RNU6ATAC	287.449	315.121	312.086	664.755	615.437	691.244	304.885	15.1764	657.145	38.4721	2.15539	0.00138812
COQ3	10.055	11.2007	9.95084	5.4113	4.73339	5.23847	10.4022	0.693497	5.12772	0.352264	0.492947	0.00139586
BOLA3	34.0753	32.1961	28.835	16.3519	15.9532	12.8656	31.7021	2.65484	15.0569	1.90816	0.474949	0.00140205
H3F3C	3.80498	4.04956	4.50482	1.75249	1.70249	2.14648	4.11979	0.355166	1.86715	0.243192	0.453216	0.00142789
PTTG3P	1.73072	1.45506	1.92325	0.464365	0	0.235572	1.70301	0.235322	0.233312	0.232191	0.137	0.0015316
KIF23	19.8421	21.5572	21.426	10.0062	9.68684	9.57588	20.9418	0.954596	9.75631	0.223412	0.465878	0.00154323
SBDSP1	73.9097	67.5821	65.3641	32.8271	33.8175	30.1529	68.952	4.43444	32.2658	1.89568	0.467947	0.00155983
C14orf80	7.39958	9.13762	8.85397	2.06983	3.137	3.46706	8.46372	0.932424	2.8913	0.730302	0.34161	0.00156042
C9orf142	22.8071	26.6462	25.4184	13.2344	11.6546	11.0271	24.9572	1.96066	11.972	1.13737	0.479702	0.00162772
MAD2L1	47.0448	50.97	43.8958	20.3182	21.6755	23.9299	47.3035	3.54419	21.9745	1.82432	0.464543	0.00163007
ODC1	29.3729	29.7234	29.2533	9.31022	12.261	10.297	29.4499	0.244318	10.6227	1.50212	0.360706	0.00168464
SCARNA3	6.49534	14.8712	5.656	34.2647	41.4703	43.9575	9.00751	5.09541	39.8975	5.03417	4.42936	0.00171806
MLF1IP	73.9628	72.6483	65.2013	34.7113	31.4385	35.2782	70.6041	4.72493	33.8093	2.07268	0.478858	0.00174819
NUF2	35.1945	35.1966	30.5572	12.4978	13.1907	14.887	33.6494	2.67795	13.5252	1.22922	0.401943	0.00176853
MMD	6.62796	5.89579	5.75323	3.17983	2.70394	3.11126	6.09233	0.469317	2.99834	0.257256	0.492151	0.00183538
BIRC5	26.8748	28.122	25.6168	12.2934	12.7744	12.6084	26.8712	1.2526	12.5587	0.244316	0.467368	0.00186295
TMEM48	18.3266	17.8199	16.6275	8.86797	8.42229	8.70106	17.5913	0.872306	8.66377	0.225167	0.492502	0.00190671
HIST1H3G	362.053	420.265	423.212	146.653	153.699	178.334	401.843	34.4909	159.562	16.6344	0.397075	0.00194391
HIST1H3D	199.375	211.517	233.724	84.5356	97.2495	100.026	214.872	17.4185	93.937	8.25939	0.437177	0.00207364
CALCOCO1	2.18874	2.81879	3.01647	6.23219	6.60699	5.41652	2.67467	0.432276	6.08523	0.608689	2.27514	0.00209648
HIST2H3D	79.7047	86.2422	98.5715	24.7861	36.1889	30.6595	88.1728	9.58042	30.5448	5.70226	0.34642	0.00210529
ZNF787	9.67372	9.5137	11.3221	3.26865	4.38265	5.32354	10.1698	1.00109	4.32495	1.02866	0.425272	0.00213698
AJUBA	7.07193	8.29699	8.36705	3.26582	2.77385	4.345	7.91199	0.728356	3.46156	0.803656	0.437508	0.00214685
CENPA	22.251	19.8113	19.0134	7.85764	7.24789	8.64512	20.3586	1.68675	7.91688	0.700496	0.388872	0.0022275
H2AFX	33.836	34.6086	38.9736	14.2891	20.9709	18.2908	35.8061	2.77023	17.8503	3.36261	0.498526	0.00233212
HIST1H2BI	239.781	241.182	239.202	105.053	91.9706	115.603	240.055	1.01804	104.209	11.8388	0.434104	0.00237132
PDK4	0.673949	0.688671	0.645525	1.48607	1.59716	1.67607	0.669382	0.0219326	1.58643	0.0954531	2.37	0.00242597
CCNB1	74.6309	83.0475	73.4162	36.1875	32.922	35.7727	77.0315	5.24526	34.9607	1.77773	0.45385	0.00245664
HIST3H2BB	49.7917	40.882	48.7206	17.7488	19.5239	25.4102	46.4648	4.86439	20.8943	4.01033	0.449681	0.00246913
FAM195A	19.6254	20.413	20.6518	9.63155	8.63191	11.3845	20.2301	0.537097	9.88265	1.39337	0.488513	0.00246959
HIST1H2AM	463.616	472.198	474.748	180.686	194.488	234.164	470.187	5.83202	203.113	27.7626	0.431982	0.00257559
ZNF833P	1.48864	1.67887	1.86482	0.685327	0.765862	0.526257	1.67744	0.188094	0.659149	0.121929	0.392948	0.00260665
RPS16	163.525	115.612	187.641	360.061	420.287	340.028	155.593	36.6638	373.459	41.7732	2.40023	0.00261006
C12orf75	2.33177	2.91309	2.42111	0.870158	0.741111	1.24534	2.55532	0.313039	0.952203	0.261936	0.372635	0.00272406
GTSE1	6.50244	6.91822	7.21045	2.6724	3.93681	3.17749	6.87704	0.355797	3.26223	0.63645	0.474366	0.00278665
HIST2H3C	268.142	287.68	336.078	88.802	129.979	136.976	297.3	34.9748	118.586	26.0296	0.398875	0.00278814
LYAR	19.1291	16.2028	16.824	7.65121	7.75887	9.05344	17.3853	1.54179	8.15451	0.780358	0.469046	0.0028135
CDCA3	15.9489	18.647	18.2264	8.51347	7.44479	8.58935	17.6074	1.45165	8.18254	0.640033	0.464721	0.00283084
BOP1	12.9551	14.1395	15.5571	6.50664	7.93923	6.80469	14.2172	1.30274	7.08352	0.755902	0.498235	0.0029395
HIST2H3A	267.938	288.124	337.16	89.1015	129.979	137.279	297.741	35.5989	118.787	25.9658	0.39896	0.00298534
DLGAP5	28.1937	28.3063	25.4055	12.957	12.8937	12.3097	27.3018	1.64324	12.7201	0.356852	0.465908	0.00300277
CENPE	11.6704	11.114	9.62343	4.43509	4.23465	5.25466	10.8026	1.05842	4.64147	0.540415	0.429662	0.003007
SLITRK6	27.892	30.0731	26.4156	12.5879	11.7967	12.332	28.1269	1.84003	12.2389	0.403738	0.43513	0.00316495
HIST1H4H	801.067	885.369	948.559	435.965	376.092	393.817	878.332	73.9974	401.958	30.7555	0.457638	0.00317969
HIST1H2AE	412.506	420.452	417.07	227.329	181.11	209.451	416.676	3.98763	205.963	23.306	0.494301	0.00327319
ARHGEF39	1.90856	2.29943	2.38627	0.759263	1.14132	1.01805	2.19809	0.254469	0.972878	0.194993	0.442602	0.00339273
IER5L	9.71741	9.31106	11.0721	2.80424	4.93205	4.90187	10.0335	0.922096	4.21272	1.21987	0.419864	0.00351542
SQLE	17.8011	17.7524	15.1228	7.28701	7.96493	8.68797	16.8921	1.53245	7.97997	0.700601	0.472408	0.00360133
CDK1	103.305	110.833	96.4701	46.8953	44.2692	44.4934	103.536	7.18424	45.2193	1.45578	0.436749	0.00379352
NPR3	24.8541	25.5339	22.5801	11.665	11.7963	11.2511	24.3227	1.54694	11.5708	0.284545	0.47572	0.00385334
CYBRD1	0.630893	0.462787	0.429278	1.41949	1.43221	1.3979	0.507653	0.108036	1.41653	0.017345	2.79036	0.00390141
UBE2C	103.84	115.951	117.102	51.683	54.181	53.6829	112.298	7.34713	53.1823	1.3221	0.473583	0.00409568
CST4	10.7542	8.89274	12.4275	55.1354	53.6522	44.2653	10.6915	1.76821	51.0176	5.89453	4.7718	0.0041295
MZT1	18.7682	20.3803	17.4009	8.9167	9.96663	9.3735	18.8498	1.49138	9.41894	0.526438	0.499684	0.0041625
DSCC1	15.7979	15.6822	14.9233	6.30509	8.0854	8.75524	15.4678	0.475086	7.71524	1.26632	0.498794	0.00417798
LOC100270746	0.631103	0.783922	0.66093	1.87713	1.78898	2.18769	0.691985	0.0810045	1.95127	0.209439	2.81981	0.00420114
MDM1	4.25535	4.55369	3.70739	2.20202	1.75355	1.97761	4.17214	0.429242	1.97773	0.224235	0.474031	0.0042274
MICALCL	3.07853	2.74588	2.44702	1.05765	1.51376	1.42048	2.75714	0.315906	1.33063	0.240964	0.482612	0.0042469
COMTD1	7.4719	8.49609	9.11139	3.34151	4.05459	3.80183	8.35979	0.8282	3.73264	0.36154	0.446499	0.00429857
CYP4F3	1.52636	1.43636	1.37407	4.30751	4.86539	4.11681	1.4456	0.076564	4.4299	0.389009	3.06441	0.00434646
SPAG5	38.2	42.1507	42.8297	20.5288	19.9918	20.4506	41.0601	2.50011	20.3237	0.29011	0.494975	0.00437604
CCDC34	12.6515	13.5811	11.1734	6.08028	5.15069	6.07002	12.4687	1.21422	5.767	0.533762	0.462519	0.00439644
LRR1	22.4311	25.7274	21.1097	9.53472	11.8576	10.7153	23.0894	2.37819	10.7025	1.16149	0.463526	0.00442286
HMMR	26.5411	25.6378	22.9407	11.0241	10.9719	11.7124	25.0399	1.8732	11.2361	0.413284	0.44873	0.00445089
UPK1A	1.05859	0.646952	0.80824	2.07206	1.67944	1.71368	0.837927	0.207419	1.82173	0.21747	2.17409	0.00480443
MZT2A	40.6734	44.1642	47.5913	15.8691	24.3508	24.9167	44.143	3.459	21.7122	5.06818	0.491861	0.0048045
C18orf56	1.44211	1.17578	1.09084	0.611854	0.370619	0.311668	1.23624	0.183274	0.43138	0.15905	0.348945	0.00483088
SKA1	12.8913	11.9738	10.8897	4.46395	4.67804	4.86656	11.9183	1.00195	4.66952	0.20144	0.391795	0.0048744
C11orf82	9.90831	8.66996	8.33553	4.05003	4.49288	3.93044	8.97127	0.828552	4.15778	0.296298	0.463456	0.00504447
CCNB2	48.6217	51.385	44.4965	23.6221	22.412	23.1185	48.1677	3.46662	23.0509	0.607878	0.478554	0.00516188
BPIFB1	1.38988	1.75307	2.08099	4.02181	3.26654	4.21851	1.74131	0.345705	3.83562	0.502555	2.20272	0.00582447
HMX1	2.58954	2.13126	2.10857	0.907839	1.18027	1.17715	2.27646	0.271375	1.08842	0.156395	0.47812	0.00587908
HIST1H4D	710.113	838.243	751.235	336.485	328.002	315.402	766.53	65.4201	326.63	10.6083	0.426114	0.00620169
CXCL14	7.86419	6.20568	6.5454	2.66611	4.09793	3.2043	6.87176	0.876097	3.32278	0.723226	0.483542	0.00624789
RPL19P12	2.38356	2.31524	1.88244	0.861132	0.784748	1.31904	2.19375	0.271755	0.988307	0.288959	0.450511	0.00630485
ORC6	22.5502	26.4205	23.5293	10.5515	10.8473	11.175	24.1667	2.01233	10.8579	0.311886	0.449294	0.00650751
KIF18A	15.9556	14.2152	13.6823	7.48497	7.17601	7.02056	14.6177	1.1889	7.22718	0.236396	0.494413	0.00677177
ABCG1	1.24921	1.17397	1.09831	2.43837	2.68331	2.20545	1.17383	0.0754501	2.44238	0.238955	2.08069	0.00710824
CHN1	4.50559	4.5079	4.45532	1.60185	2.11739	2.32495	4.4896	0.0297127	2.01473	0.372321	0.448755	0.00717122
HSPA4L	1.44421	1.27405	1.41466	0.74414	0.41299	0.69347	1.37764	0.0909201	0.616867	0.178371	0.447771	0.00733452
NUDT15	12.1265	11.7358	10.2579	5.30513	5.64212	5.66301	11.3734	0.985605	5.53675	0.200863	0.486816	0.00742619
HIST1H4J	570.279	642.388	674.357	284.317	279.249	289.425	629.008	53.3135	284.33	5.08801	0.45203	0.00745651
SNORA64	329.24	565.965	574.253	968.919	1160.14	941.438	489.819	139.128	1023.5	119.13	2.08954	0.00770952
SERPINI1	2.563	3.06723	2.50356	1.31436	1.09635	1.20427	2.71126	0.309705	1.20499	0.109007	0.44444	0.00790625
HMGN5	1.64311	1.6777	1.3088	0.748429	0.586693	0.602194	1.5432	0.203735	0.645772	0.0892408	0.418462	0.00802688
GLRX2	15.272	12.8439	11.7617	6.71998	6.63097	5.03824	13.2925	1.79764	6.12973	0.946305	0.461141	0.00857595
SYNPO2L	0.531865	0.568306	0.576179	1.35624	1.20345	1.11902	0.558783	0.023642	1.22624	0.12024	2.19448	0.0086506
SNORA76	247.404	313.092	259.697	131.724	108.572	108.885	273.398	34.9215	116.394	13.2774	0.42573	0.00887437
CDKN3	60.7027	52.7339	50.0354	21.479	21.0903	21.8931	54.4907	5.54639	21.4875	0.401467	0.394333	0.00900692
HIST1H4K	618.744	704.749	754.15	314.154	301.346	325.563	692.548	68.5226	313.688	12.1152	0.452947	0.00906727
TMEM38B	14.4059	13.1354	11.754	6.03317	6.11442	6.63185	13.0984	1.32634	6.25981	0.324744	0.477906	0.00912199
CORO1A	2.68117	2.20128	2.29842	1.33299	0.657479	1.2344	2.39362	0.253715	1.07496	0.364891	0.449092	0.00920659
LOC595101	3.30028	2.79713	2.31126	0.741325	0.404357	0.508309	2.80289	0.494535	0.55133	0.172554	0.196701	0.00934326
SRGAP2C	3.30763	3.79361	3.14873	1.46145	1.49763	1.53338	3.41666	0.33598	1.49749	0.0359652	0.43829	0.00943785
GPRC5A	1.43461	1.82678	1.44412	0.586228	0.763224	0.600777	1.5685	0.223725	0.650076	0.0982584	0.414456	0.00962532
HIST1H4A	283.206	343.217	327.234	140.343	143.369	139.095	317.886	31.0785	140.936	2.19777	0.443353	0.00984679
FBXO5	19.1828	17.1633	15.0204	7.50213	8.99305	8.98343	17.1222	2.0815	8.49287	0.858019	0.496016	0.010022
COL9A2	3.07469	3.54543	3.5304	2.00807	1.15337	1.89648	3.38351	0.267549	1.68597	0.46461	0.498292	0.0100916
CDKN2D	3.85665	3.8413	3.95473	1.27734	1.03478	1.95527	3.88423	0.0615382	1.42246	0.477096	0.366215	0.0112748
MIF	243.869	235.853	261.967	78.0242	137.028	133.55	247.23	13.3774	116.201	33.1076	0.470011	0.0114902
CDC25A	9.26603	10.4097	8.41532	4.18365	4.05354	4.12225	9.36368	1.00077	4.11981	0.0650892	0.439978	0.0116602
UBE2S	19.0227	18.4107	24.8035	6.19631	8.77856	9.40072	20.7456	3.52751	8.1252	1.69918	0.391658	0.0126317
PTPRN2	0.6535	0.82412	0.730001	2.14269	2.64659	1.96442	0.735874	0.0854615	2.25123	0.353801	3.05927	0.0137555
MT1X	5.24147	4.76213	6.41346	2.54012	2.01586	2.12669	5.47235	0.849531	2.22756	0.276302	0.407056	0.0149386
FAM108A1	7.32846	6.52681	8.20716	2.23091	4.73443	3.67274	7.35414	0.840469	3.54603	1.25656	0.482181	0.0161845
C4orf48	4.1595	5.90344	6.24068	0.758434	2.71632	2.2912	5.43454	1.11702	1.92198	1.02984	0.353661	0.0162801
CBLN2	1.36067	1.46349	1.12874	0.615492	0.657363	0.591363	1.31763	0.171475	0.621406	0.0333951	0.471608	0.0167378
CTU1	1.6231	1.5668	2.08518	0.701735	0.921486	0.939698	1.75836	0.284431	0.854306	0.132444	0.485854	0.0177761
CHTF18	4.77876	6.26152	7.06964	2.11805	2.54191	3.44044	6.03664	1.16188	2.70013	0.675244	0.447291	0.0201126
HIST3H2A	16.8627	18.706	18.9017	4.01916	10.0104	9.0607	18.1568	1.12499	7.69675	3.22009	0.423905	0.0207372
SNORA67	379.461	536.912	525.464	839.257	1159.2	1188.16	480.612	87.7864	1062.21	193.621	2.21011	0.0209694
XRCC3	7.30811	8.09474	9.70258	3.7296	4.26548	4.12518	8.36848	1.22048	4.04009	0.277889	0.482774	0.0210952
SLC52A3	1.5784	1.59362	1.69095	3.73341	4.303	3.18799	1.62099	0.0610632	3.74147	0.557549	2.30814	0.021219
ABTB1	0.591539	0.50404	0.598351	1.27299	1.83402	1.59643	0.564643	0.0525944	1.56781	0.281608	2.77664	0.0221885
SERPINB8	1.70738	1.13479	1.44318	0.458322	0.802767	0.66823	1.42845	0.286579	0.643106	0.173591	0.450213	0.0225303
HES6	3.42796	4.6076	3.85619	1.83017	1.90863	1.78181	3.96392	0.597153	1.8402	0.0640026	0.464239	0.0242684
MAP1LC3B2	3.19813	2.9068	3.16048	7.23893	8.39099	6.02585	3.08847	0.158453	7.21859	1.1827	2.33727	0.024562
ZMIZ1	1.37518	0.972902	1.39748	2.56278	3.25499	2.23532	1.24852	0.238953	2.68436	0.520594	2.15004	0.0258114
COQ2	6.12035	5.69438	6.12353	3.19095	1.81373	3.70002	5.97942	0.246857	2.90157	0.975874	0.485259	0.0260138
CTSF	1.28797	1.46046	1.40345	2.86236	3.52417	2.52447	1.38396	0.0878811	2.97033	0.508521	2.14626	0.0295414
LRRC26	3.80564	2.51045	3.81887	0.202653	0.862184	2.0701	3.37832	0.751627	1.04498	0.947048	0.309319	0.031042
AMTN	1.34722	1.32687	1.50882	0.375928	0.760413	0.894911	1.3943	0.0996949	0.677084	0.269339	0.485607	0.0317727
METRN	5.43572	5.49646	6.36404	1.34961	2.73224	3.78904	5.76541	0.51932	2.62363	1.22334	0.455064	0.0321757
MUC1	0.887423	0.573304	0.971409	1.66668	2.39217	1.61529	0.810712	0.209846	1.89138	0.434457	2.33299	0.0325252
BMI1	12.656	13.1095	11.8609	4.12968	5.63761	8.69601	12.5421	0.63204	6.15443	2.32662	0.490701	0.0340165
LOC642846	1.66254	2.71245	2.351	0.714182	0.968324	1.39351	2.242	0.533375	1.02534	0.343234	0.457333	0.0371523
SNORA78	115.707	106.426	119.055	21.3129	57.6595	68.9367	113.729	6.54265	49.303	24.8873	0.433512	0.0389182
SNORA81	151.786	96.2771	78.1177	205.518	318.101	365.431	108.727	38.3797	296.35	82.1454	2.72564	0.0407656
LINC00152	2.21323	1.9318	1.00236	0.463741	0	0.312432	1.7158	0.633675	0.258724	0.23649	0.15079	0.0441611
KIAA1217	2.47442	2.28579	2.49263	4.18479	5.95472	4.46004	2.41761	0.114525	4.86652	0.952408	2.01294	0.0451119
ZNF670-ZNF695	1.81798	3.13384	2.05696	0.500391	0.757789	1.05528	2.33626	0.700984	0.771153	0.277686	0.33008	0.0460603
