# Supplementary material for: Transcriptome-wide identification of mRNAs and lincRNAs associated with trastuzumab-resistance in HER2-positive breast cancer
Source: Oncotarget. 2016 Jul 16;7(33):53230–44. doi: 10.18632/oncotarget.10637 (PMC5288181; doi:10.18632/oncotarget.10637)
Supplement: Supplementary file 7 [file oncotarget-07-53230-s007.xlsx]

## Sheet: BT474_lincRNAs_FPKM
Gene_ID	lincRNA_ID	BT474_0hr_1	BT474_0hr_2	BT474_0hr_3	BT474_48hr_1	BT474_48hr_2	BT474_48hr_3	BT474_0hr_FILTER	BT474_48hr_FILTER
XLOC_000002	linc-OR4F16-9	1.16664	2.17274	2.92826	2.04546	2.68174	1.35033	EXPRESSED	EXPRESSED
XLOC_000010	linc-SAMD11-2	1.92835	1.27604	1.25582	0.289797	0.709229	0.892787	EXPRESSED	EXPRESSED
XLOC_000076	linc-C1orf151-2	0.624273	0.711366	0.63524	0.891266	0.574005	0.96342	EXPRESSED	EXPRESSED
XLOC_000153	linc-MACF1-1	0.274071	0.53828	0.669325	0.411881	0.504004	0.634447	EXPRESSED	EXPRESSED
XLOC_000160	linc-GUCA2B	8.2987	3.1622	7.20597	3.32574	3.05219	1.70762	EXPRESSED	EXPRESSED
XLOC_000350	linc-MAGI3	2.61652	1.72365	1.96614	2.4198	2.22076	2.48492	EXPRESSED	EXPRESSED
XLOC_000385	linc-CHD1L-1	4.45213	2.77538	2.44982	2.78824	1.81689	3.38704	EXPRESSED	EXPRESSED
XLOC_000390	linc-NBPF15-1	3.47108	5.67946	11.0806	7.283	11.2848	8.27583	EXPRESSED	EXPRESSED
XLOC_000397	linc-FCGR1A-3	0.623051	0.925761	1.35253	0.374535	0.458305	0.512819	EXPRESSED	EXPRESSED
XLOC_000398	linc-FCGR1A-2	9.44674	1.34618	3.57568	7.99712	1.18389	0.993779	EXPRESSED	EXPRESSED
XLOC_000403	linc-ADAMTSL4	0.793408	0.908556	0.752667	1.03711	1.20466	1.14589	EXPRESSED	EXPRESSED
XLOC_000441	linc-FCGR2A	2.64244	3.16733	2.65301	3.57402	5.34526	3.33036	EXPRESSED	EXPRESSED
XLOC_000467	linc-ZBTB37	2.85421	2.1977	1.78729	0.989858	4.03751	1.69416	EXPRESSED	EXPRESSED
XLOC_000505	linc-RGS18-3	0.559984	0.667999	0.274894	0.28051	1.42117	0.597539	EXPRESSED	EXPRESSED
XLOC_000529	linc-PRELP	1.02839	0.947955	0.826106	1.33801	1.18745	0.79898	EXPRESSED	EXPRESSED
XLOC_000566	linc-IARS2-3	6.07646	2.13091	2.47456	4.3007	4.46777	3.07555	EXPRESSED	EXPRESSED
XLOC_000576	linc-MIA3-1	0.389099	0.904798	0.7304	0.287673	1.15778	0.592614	EXPRESSED	EXPRESSED
XLOC_000626	linc-GGPS1-2	1.04316	0.82467	0.730302	1.37957	1.18936	1.03032	EXPRESSED	EXPRESSED
XLOC_000647	linc-NLRP3-2	6.73632	7.18969	7.11259	6.87107	6.90647	9.38795	EXPRESSED	EXPRESSED
XLOC_000648	linc-NLRP3-3	1.20309	1.02552	1.01315	1.37162	1.75469	1.28048	EXPRESSED	EXPRESSED
XLOC_000658	linc-ZNF692-6	2.21813	1.81925	1.28977	1.90484	1.74816	1.71159	EXPRESSED	EXPRESSED
XLOC_000659	linc-ZNF692-5	0.668901	1.98449	2.81415	2.54523	4.66154	1.41262	EXPRESSED	EXPRESSED
XLOC_000664	linc-OR4F16-8	1.13847	0.282104	0.926778	11.9765	11.1659	5.27091	EXPRESSED	EXPRESSED
XLOC_000670	linc-OR4F16-2	0.516431	0.919881	1.53035	1.31424	0.990064	1.52354	EXPRESSED	EXPRESSED
XLOC_000734	linc-HTR1D	0.781127	1.18449	1.27176	1.2642	0.883974	1.66914	EXPRESSED	EXPRESSED
XLOC_000746	linc-C1orf63	1.40437	0.863416	0.46209	0.469976	1.13971	1.36743	EXPRESSED	EXPRESSED
XLOC_000757	linc-DNAJC8-2	3.32474	4.99332	4.52556	5.49303	9.12465	5.95602	EXPRESSED	EXPRESSED
XLOC_000771	linc-FABP3-2	4.82916	4.58685	4.9718	7.57757	6.79105	5.91831	EXPRESSED	EXPRESSED
XLOC_000787	linc-GRIK3-2	1.81409	2.35573	1.45126	1.45828	1.58761	1.92522	EXPRESSED	EXPRESSED
XLOC_000808	linc-C1orf210	0.682153	1.38885	1.39818	2.15044	1.91945	2.24741	EXPRESSED	EXPRESSED
XLOC_000918	linc-TMED5	6.2802	4.03952	5.60897	7.11257	6.11953	7.2459	EXPRESSED	EXPRESSED
XLOC_000939	linc-DBT-3	1.18699	1.28918	2.11127	1.32133	1.48436	2.1747	EXPRESSED	EXPRESSED
XLOC_000992	linc-FCGR1B-7	1.29961	1.66523	1.87077	2.42949	6.02673	2.36439	EXPRESSED	EXPRESSED
XLOC_001023	linc-MCL1	2.12933	2.38867	2.60009	1.77779	1.88536	1.94734	EXPRESSED	EXPRESSED
XLOC_001097	linc-RC3H1-2	1.55051	1.52648	1.2622	2.33015	2.0127	1.54832	EXPRESSED	EXPRESSED
XLOC_001148	linc-ATP6V1G3-2	1.83243	1.31024	1.65744	1.12193	1.62247	1.62344	EXPRESSED	EXPRESSED
XLOC_001181	linc-YOD1-2	0.601423	0.680978	0.775185	0.677877	1.10599	1.23754	EXPRESSED	EXPRESSED
XLOC_001197	linc-C1orf227-1	0.874877	1.03145	0.712709	0.660645	0.40906	0.683181	EXPRESSED	EXPRESSED
XLOC_001223	linc-TP53BP2-1	0.855867	1.08682	0.842306	0.921472	0.916152	0.758986	EXPRESSED	EXPRESSED
XLOC_001228	linc-WDR26-2	0.429584	0.778939	0.466279	0.543351	0.263328	0.441976	EXPRESSED	EXPRESSED
XLOC_001257	linc-EGLN1-2	11.3622	10.5421	8.18034	13.5491	11.9048	9.67807	EXPRESSED	EXPRESSED
XLOC_001265	linc-IRF2BP2-1	4.02143	2.18145	4.42309	7.13367	0.814452	3.54394	EXPRESSED	EXPRESSED
XLOC_001323	linc-RPS7-1	10.9662	6.62876	7.62274	10.7204	5.23471	5.54095	EXPRESSED	EXPRESSED
XLOC_001327	linc-RSAD2-2	3.19288	2.66643	3.89162	3.57137	3.87998	3.49169	EXPRESSED	EXPRESSED
XLOC_001398	linc-EFR3B	4.68184	4.38747	3.79162	3.16528	8.79692	6.0028	EXPRESSED	EXPRESSED
XLOC_001406	linc-MRPL33	1.57627	0.689343	0.40353	0.998177	0.390683	0.315744	EXPRESSED	EXPRESSED
XLOC_001417	linc-BIRC6	4.03329	4.16769	3.65642	3.78834	4.42494	3.67809	EXPRESSED	EXPRESSED
XLOC_001464	linc-FOXN2-2	0.321046	0.390826	0.471307	1.49908	0.584584	2.05483	EXPRESSED	EXPRESSED
XLOC_001531	linc-TET3	2.79377	3.64218	4.54856	4.19856	4.40368	1.8478	EXPRESSED	EXPRESSED
XLOC_001558	linc-PTCD3-2	0.30567	0.305567	0.297991	0.465756	0.574203	1.08593	EXPRESSED	EXPRESSED
XLOC_001560	linc-PLGLB2	0.679296	1.21935	4.6082	3.0626	2.49839	5.24168	EXPRESSED	EXPRESSED
XLOC_001562	linc-RPIA	0.315869	0.457772	0.462841	0.854453	0.580868	0.779952	EXPRESSED	EXPRESSED
XLOC_001575	linc-LOC285033-5	1.39486	0.833542	0.756994	1.16457	1.71006	1.3155	EXPRESSED	EXPRESSED
XLOC_001583	linc-COX5B-3	0.960264	0.943766	1.47926	1.66407	1.49551	1.58121	EXPRESSED	EXPRESSED
XLOC_001636	linc-INSIG2-2	0.759525	0.789356	0.804269	0.559184	0.251339	0.703089	EXPRESSED	EXPRESSED
XLOC_001646	linc-TSN-1	2.17179	1.76428	1.61041	2.70394	3.94043	2.36133	EXPRESSED	EXPRESSED
XLOC_001671	linc-GPR148-2	0.337283	0.353026	0.382899	0.4655	0.616029	0.665696	EXPRESSED	EXPRESSED
XLOC_001676	linc-C2orf27A-2	6.76276	5.13169	6.47239	5.90568	6.38627	7.33393	EXPRESSED	EXPRESSED
XLOC_001728	linc-PSMD14	0.685722	0.627793	0.595824	0.370205	0.432753	0.392998	EXPRESSED	EXPRESSED
XLOC_001738	linc-XIRP2-4	0.496675	0.55366	0.40432	0.373208	0.913363	0.574877	EXPRESSED	EXPRESSED
XLOC_001808	linc-CASP10-2	8.74253	3.87893	5.8481	8.54012	4.8675	4.59756	EXPRESSED	EXPRESSED
XLOC_001809	linc-CASP10-1	0.252996	0.282822	0.308938	0.342297	0.571676	0.312833	EXPRESSED	EXPRESSED
XLOC_001823	linc-CPO-1	1.40555	0.433574	0.293333	0.519222	0.392083	1.93421	EXPRESSED	EXPRESSED
XLOC_001854	linc-SMARCAL1-2	2.08591	1.75094	2.35839	3.07671	2.84141	3.33835	EXPRESSED	EXPRESSED
XLOC_001856	linc-IGFBP2-3	67.8501	42.3481	58.8362	69.2628	81.836	84.3047	EXPRESSED	EXPRESSED
XLOC_001857	linc-IGFBP2-2	7.01947	4.15187	6.6767	8.25805	10.6797	11.1339	EXPRESSED	EXPRESSED
XLOC_001942	linc-TMEM18-13	2.55501	3.10922	3.19987	2.28908	2.62034	2.04736	EXPRESSED	EXPRESSED
XLOC_001952	linc-ADI1	1.14981	1.81287	1.09861	0.602355	1.47077	1.74998	EXPRESSED	EXPRESSED
XLOC_001953	linc-RNASEH1-3	0.48203	0.588286	0.282036	1.76913	1.29413	0.90355	EXPRESSED	EXPRESSED
XLOC_002048	linc-FAM98A-3	0.349895	0.415003	0.56436	0.788886	1.59367	0.5402	EXPRESSED	EXPRESSED
XLOC_002111	linc-PUS10	4.69949	4.45554	3.78584	5.10761	3.90863	4.91293	EXPRESSED	EXPRESSED
XLOC_002133	linc-SERTAD2-4	1.08539	1.43593	2.47961	1.19125	9.41211	1.75654	EXPRESSED	EXPRESSED
XLOC_002198	linc-EIF2AK3-1	0.965434	0.51799	0.82133	2.69379	0.503983	0.659635	EXPRESSED	EXPRESSED
XLOC_002209	linc-TRIM43B-2	3.11528	0.963758	1.49368	0.8079	1.27179	2.40388	EXPRESSED	EXPRESSED
XLOC_002219	linc-FAHD2B-5	1.49961	1.31761	1.73476	0.711679	2.61256	0.730829	EXPRESSED	EXPRESSED
XLOC_002220	linc-FAHD2B-7	1.19064	1.07352	0.666355	0.447331	1.18599	1.3781	EXPRESSED	EXPRESSED
XLOC_002245	linc-TGFBRAP1	1.42229	2.49214	1.74272	1.15717	1.18366	1.37348	EXPRESSED	EXPRESSED
XLOC_002263	linc-NPHP1-3	5.63822	5.50322	6.45864	5.54787	4.49523	5.69716	EXPRESSED	EXPRESSED
XLOC_002275	linc-RGPD8-2	0.394349	0.940781	2.5709	0.888958	2.41288	2.06366	EXPRESSED	EXPRESSED
XLOC_002282	linc-PAX8-3	6.95863	7.48953	6.40587	6.7437	7.23546	8.02918	EXPRESSED	EXPRESSED
XLOC_002323	linc-LOC150786	1.66503	1.85122	1.25812	1.76182	1.84577	2.40204	EXPRESSED	EXPRESSED
XLOC_002353	linc-MMADHC-3	0.631193	0.387744	0.653959	0.43117	0.422085	0.531327	EXPRESSED	EXPRESSED
XLOC_002384	linc-STK39-3	0.531174	1.05889	2.26173	0.290277	0.532803	1.94919	EXPRESSED	EXPRESSED
XLOC_002452	linc-SATB2-2	3.05245	2.08146	3.49605	1.36694	1.75433	1.54903	EXPRESSED	EXPRESSED
XLOC_002561	linc-PDCD1-3	2.2001	1.96231	1.67702	1.38592	1.94096	2.01437	EXPRESSED	EXPRESSED
XLOC_002636	linc-KLHL18-3	1.81991	0.700689	1.42156	1.88442	1.2643	0.363299	EXPRESSED	EXPRESSED
XLOC_002652	linc-PPM1M-2	0.666333	0.424844	0.745847	0.598841	0.45949	0.642694	EXPRESSED	EXPRESSED
XLOC_002730	linc-EPHA6-1	5.41447	1.00357	1.13133	20.8001	16.7193	16.9349	EXPRESSED	EXPRESSED
XLOC_002746	linc-CCDC54	0.972914	1.13202	0.851737	1.45268	1.39914	1.62026	EXPRESSED	EXPRESSED
XLOC_002779	linc-NDUFB4-5	3.58161	3.65167	4.21515	2.49743	3.22632	6.03251	EXPRESSED	EXPRESSED
XLOC_002821	linc-COL6A5-4	3.57902	1.1811	0.728379	1.34466	1.64542	4.14254	EXPRESSED	EXPRESSED
XLOC_002866	linc-TM4SF4-2	219.719	148.013	198.101	234.691	244.605	256.285	EXPRESSED	EXPRESSED
XLOC_002867	linc-TM4SF4-1	1.69359	0.883082	2.34007	3.4018	1.62959	2.61367	EXPRESSED	EXPRESSED
XLOC_002872	linc-EIF2A	0.518574	0.389519	0.460524	0.35424	0.606858	0.254641	EXPRESSED	EXPRESSED
XLOC_002934	linc-KCNMB2-2	1.47261	1.09669	1.24695	2.13879	0.972933	0.433854	EXPRESSED	EXPRESSED
XLOC_002952	linc-VPS8-2	0.633425	0.785378	1.16313	0.333114	2.20283	1.32852	EXPRESSED	EXPRESSED
XLOC_002995	linc-MUC20-3	4.34524	4.42989	6.58349	7.19358	6.64499	8.366	EXPRESSED	EXPRESSED
XLOC_002996	linc-MUC20-2	3.24081	1.59527	6.16526	4.91222	8.42896	10.7133	EXPRESSED	EXPRESSED
XLOC_002997	linc-MUC20-1	5.4999	4.63389	5.47605	3.5551	6.04242	6.53712	EXPRESSED	EXPRESSED
XLOC_003002	linc-OSTalpha-1	2.14433	1.09983	4.86378	1.20128	1.4744	1.04856	EXPRESSED	EXPRESSED
XLOC_003079	linc-CLASP2-1	1.35771	1.45605	1.47367	1.36027	1.66451	2.79375	EXPRESSED	EXPRESSED
XLOC_003130	linc-SFMBT1	1.1875	0.365856	0.491514	0.589025	0.599052	0.604881	EXPRESSED	EXPRESSED
XLOC_003221	linc-KIAA2018	2.07052	1.45062	2.18125	1.09822	1.34386	1.69166	EXPRESSED	EXPRESSED
XLOC_003284	linc-FAM194A	2.63341	0.355219	0.402583	0.583788	0.529394	0.394264	EXPRESSED	EXPRESSED
XLOC_003405	linc-BDH1-3	0.504278	0.859046	0.468845	1.85082	1.13319	2.40621	EXPRESSED	EXPRESSED
XLOC_003406	linc-BDH1-2	0.978781	1.34809	1.3127	1.83727	2.03671	1.68222	EXPRESSED	EXPRESSED
XLOC_003469	linc-CLRN2-3	2.13214	2.05229	2.16959	3.20423	5.88135	4.93569	EXPRESSED	EXPRESSED
XLOC_003483	linc-STIM2-1	0.990422	1.24302	2.03002	0.98757	0.595369	0.56011	EXPRESSED	EXPRESSED
XLOC_003603	linc-HERC6-2	0.753405	0.37917	0.301488	0.60058	0.681061	0.42116	EXPRESSED	EXPRESSED
XLOC_003662	linc-METTL14-2	9.22429	1.1381	2.04793	8.82161	9.25258	3.88242	EXPRESSED	EXPRESSED
XLOC_003663	linc-METTL14-1	3.42912	0.860053	2.79149	5.15337	3.153	2.64602	EXPRESSED	EXPRESSED
XLOC_003734	linc-ARFIP1-8	3.40196	2.41464	2.32799	2.64171	3.23258	2.99623	EXPRESSED	EXPRESSED
XLOC_003803	linc-C4orf41	3.79697	1.84518	0.618188	2.28248	4.18948	2.3439	EXPRESSED	EXPRESSED
XLOC_003807	linc-CCDC111-2	1.20356	1.14739	0.928193	1.90393	1.0484	1.1731	EXPRESSED	EXPRESSED
XLOC_003810	linc-HELT-3	0.573123	0.686065	1.02642	0.344522	0.632368	0.530689	EXPRESSED	EXPRESSED
XLOC_003870	linc-PPP2R2C-1	3.17471	2.24616	1.84381	3.2132	2.24682	5.52691	EXPRESSED	EXPRESSED
XLOC_004032	linc-CXXC4-1	33.3191	25.1738	28.1471	32.7521	40.4629	36.8675	EXPRESSED	EXPRESSED
XLOC_004284	linc-CCT5-8	4.18292	4.57825	4.25404	3.62197	3.4519	4.63141	EXPRESSED	EXPRESSED
XLOC_004316	linc-CDH6-11	0.284809	0.562732	0.556521	0.856035	0.73327	0.527441	EXPRESSED	EXPRESSED
XLOC_004366	linc-ZNF131-1	7.93494	6.15519	5.67046	8.53992	7.87241	9.55199	EXPRESSED	EXPRESSED
XLOC_004382	linc-FST	0.454028	1.20846	1.30438	3.09566	2.99608	1.00741	EXPRESSED	EXPRESSED
XLOC_004399	linc-NDUFAF2-3	1.97224	3.8682	4.57975	6.17449	3.57935	1.66238	EXPRESSED	EXPRESSED
XLOC_004419	linc-MCCC2	1.07675	0.877246	0.620576	0.602777	1.32309	1.08162	EXPRESSED	EXPRESSED
XLOC_004456	linc-POLR3G-11	1.02014	0.822846	0.899651	0.894303	1.09433	1.18076	EXPRESSED	EXPRESSED
XLOC_004457	linc-POLR3G-10	6.66838	4.74382	5.64797	6.98212	8.37556	7.51938	EXPRESSED	EXPRESSED
XLOC_004677	linc-CANX-1	3.36374	2.65212	6.50626	2.4654	7.57547	4.88355	EXPRESSED	EXPRESSED
XLOC_004697	linc-ZDHHC11	0.803723	0.691402	0.708797	1.1072	0.49267	0.62018	EXPRESSED	EXPRESSED
XLOC_004773	linc-ZFR-4	0.434705	1.11183	1.23856	2.93979	1.99851	1.0063	EXPRESSED	EXPRESSED
XLOC_004784	linc-RANBP3L-4	1.94818	1.81709	1.53786	1.15337	1.57418	1.45773	EXPRESSED	EXPRESSED
XLOC_004804	linc-SEPP1-1	0.54934	0.653588	0.534812	0.896164	0.728619	0.455215	EXPRESSED	EXPRESSED
XLOC_004836	linc-ACTBL2-2	0.82004	0.573328	0.445038	0.547724	0.502673	0.421848	EXPRESSED	EXPRESSED
XLOC_004859	linc-CD180-7	5.63098	4.68451	4.40774	4.89785	1.39895	3.46593	EXPRESSED	EXPRESSED
XLOC_004896	linc-AP3B1	0.612954	1.30255	1.79632	1.31596	1.80351	1.79731	EXPRESSED	EXPRESSED
XLOC_004915	linc-CCNH-2	0.341088	0.879405	0.277659	1.0252	0.627245	1.57918	EXPRESSED	EXPRESSED
XLOC_004937	linc-CHD1-3	0.432233	0.633583	1.29016	1.73219	0.794858	0.444701	EXPRESSED	EXPRESSED
XLOC_005110	linc-MGAT1-2	9.16865	8.39799	8.30646	7.86239	8.83372	6.46692	EXPRESSED	EXPRESSED
XLOC_005126	linc-WRNIP1-3	3.47191	3.8552	2.56169	3.89962	7.97332	4.65562	EXPRESSED	EXPRESSED
XLOC_005127	linc-WRNIP1-2	1.28416	1.48203	4.25274	2.70171	5.7508	1.51128	EXPRESSED	EXPRESSED
XLOC_005143	linc-PPP1R3G	1.18891	1.19923	1.15383	1.76763	1.29743	0.502586	EXPRESSED	EXPRESSED
XLOC_005208	linc-HIST1H3A	1.7284	1.03349	1.08821	1.32284	1.41207	0.886978	EXPRESSED	EXPRESSED
XLOC_005214	linc-HIST1H2AG-4	1.22131	1.41927	1.70981	1.30937	1.58528	3.38195	EXPRESSED	EXPRESSED
XLOC_005244	linc-MICA-2	0.962663	0.593269	0.438971	0.404945	1.30145	0.487027	EXPRESSED	EXPRESSED
XLOC_005323	linc-TMEM14A-1	4.97421	6.03111	5.89458	3.76996	4.66821	4.27566	EXPRESSED	EXPRESSED
XLOC_005365	linc-TPBG-3	0.804358	0.482365	0.904765	3.07475	1.68102	3.80971	EXPRESSED	EXPRESSED
XLOC_005369	linc-DOPEY1-2	0.334592	1.01051	0.272376	1.00567	2.4612	1.54909	EXPRESSED	EXPRESSED
XLOC_005426	linc-WISP3-3	3.91774	4.67712	6.94292	3.92418	9.04053	5.19111	EXPRESSED	EXPRESSED
XLOC_005517	linc-TULP4	15.7258	14.4358	17.1597	14.0794	8.61419	13.4255	EXPRESSED	EXPRESSED
XLOC_005587	linc-C6orf145-3	3.65391	2.02318	0.662378	18.1985	0.897791	0.803664	EXPRESSED	EXPRESSED
XLOC_005618	linc-CCDC90A-6	1.57216	1.99891	1.99083	1.3126	2.40927	1.61751	EXPRESSED	EXPRESSED
XLOC_005689	linc-MLN	0.334275	0.318132	0.42762	0.684841	0.59993	0.507915	EXPRESSED	EXPRESSED
XLOC_005690	linc-C6orf1	11.4404	10.4512	11.6713	10.7733	12.912	11.1389	EXPRESSED	EXPRESSED
XLOC_005715	linc-LRFN2-1	0.357318	0.407639	0.378574	0.302066	0.369669	0.344647	EXPRESSED	EXPRESSED
XLOC_005748	linc-KLHL31-1	2.56181	2.24567	1.73995	2.59576	2.17301	4.40416	EXPRESSED	EXPRESSED
XLOC_005753	linc-RAB23-4	0.646141	0.772437	1.034	0.821649	0.974954	0.920464	EXPRESSED	EXPRESSED
XLOC_005915	linc-PARK2-4	12.5189	8.51569	10.3125	8.01983	15.1005	9.33965	EXPRESSED	EXPRESSED
XLOC_005939	linc-THBS2-3	1.98596	2.07226	2.21664	3.61829	1.71941	1.5048	EXPRESSED	EXPRESSED
XLOC_005945	linc-TCTE3-3	1.58486	0.633583	2.22845	1.08262	1.85467	2.66821	EXPRESSED	EXPRESSED
XLOC_005953	linc-FAM20C-2	0.697985	0.690055	0.400544	0.519596	1.16931	0.792093	EXPRESSED	EXPRESSED
XLOC_005956	linc-HEATR2-4	0.517272	0.30995	0.252652	0.259124	0.380496	0.478974	EXPRESSED	EXPRESSED
XLOC_005968	linc-LFNG	0.729958	1.52033	1.22567	1.72991	1.94301	1.35355	EXPRESSED	EXPRESSED
XLOC_006035	linc-GARS-3	3.26093	4.06834	4.49517	5.31189	7.22852	5.00566	EXPRESSED	EXPRESSED
XLOC_006123	linc-ZNF107-6	2.00977	2.96874	2.86315	3.42692	4.24027	2.38585	EXPRESSED	EXPRESSED
XLOC_006126	linc-ZNF107-3	1.29902	1.84407	1.23371	1.13878	1.39348	1.67061	EXPRESSED	EXPRESSED
XLOC_006133	linc-KCTD7-2	2.86902	1.81806	3.84052	9.50586	2.28776	6.98398	EXPRESSED	EXPRESSED
XLOC_006138	linc-AUTS2-5	0.984234	0.843989	0.797939	0.758262	0.686293	1.1519	EXPRESSED	EXPRESSED
XLOC_006242	linc-FAM71F2-1	3.11337	3.30481	4.01395	3.27757	3.72002	2.95115	EXPRESSED	EXPRESSED
XLOC_006301	linc-HTR5A-1	3.73296	4.1255	4.01447	3.06298	4.25838	4.44789	EXPRESSED	EXPRESSED
XLOC_006312	linc-UBE3C-3	0.472828	0.760039	0.577362	0.35529	1.30427	0.364851	EXPRESSED	EXPRESSED
XLOC_006313	linc-UBE3C-2	6.59693	6.59019	6.79179	6.26918	5.17371	5.31499	EXPRESSED	EXPRESSED
XLOC_006326	linc-VIPR2-4	3.11661	3.14495	3.79538	6.53556	4.86846	3.9033	EXPRESSED	EXPRESSED
XLOC_006336	linc-C7orf27-1	1.14068	1.05048	1.02806	1.83669	2.17257	1.0688	EXPRESSED	EXPRESSED
XLOC_006350	linc-COL28A1	2.90645	1.48733	2.77005	1.29202	1.97846	1.10191	EXPRESSED	EXPRESSED
XLOC_006415	linc-VPS41-4	0.720423	0.71634	0.928567	0.631559	0.552011	0.555903	EXPRESSED	EXPRESSED
XLOC_006513	linc-SEMA3A	0.388879	0.550836	0.316569	0.584419	0.357566	1.50036	EXPRESSED	EXPRESSED
XLOC_006516	linc-C7orf23	17.5578	13.7948	16.6848	23.0071	18.0502	19.2991	EXPRESSED	EXPRESSED
XLOC_006529	linc-SLC25A13	0.366496	1.08832	1.24415	1.42277	0.338863	1.27617	EXPRESSED	EXPRESSED
XLOC_006554	linc-ORC5-2	3.029	2.30671	4.69251	3.84307	4.04882	4.301	EXPRESSED	EXPRESSED
XLOC_006604	linc-TNPO3-3	0.573123	0.914754	1.49297	1.37809	1.47553	1.59207	EXPRESSED	EXPRESSED
XLOC_006645	linc-ZNF467-1	3.60648	3.43843	3.61257	3.34372	3.10982	3.28805	EXPRESSED	EXPRESSED
XLOC_006702	linc-TNKS-5	0.668363	0.642902	0.680105	0.502218	0.614545	0.515732	EXPRESSED	EXPRESSED
XLOC_006704	linc-TNKS-3	0.636131	2.37873	1.55149	3.10234	4.51651	4.10311	EXPRESSED	EXPRESSED
XLOC_006721	linc-C8orf79-2	0.62148	0.605463	0.820022	0.759154	0.835734	0.472931	EXPRESSED	EXPRESSED
XLOC_006726	linc-PCM1	0.257056	0.291729	0.522112	0.356544	0.27663	0.406263	EXPRESSED	EXPRESSED
XLOC_006742	linc-CHMP7	4.38224	4.5983	5.00328	4.31764	3.46256	3.03398	EXPRESSED	EXPRESSED
XLOC_006752	linc-LEPROTL1-7	0.871889	0.353974	2.48418	1.3103	3.20673	1.34556	EXPRESSED	EXPRESSED
XLOC_006753	linc-LEPROTL1-6	0.631302	0.801322	0.855132	0.879669	1.02775	0.862411	EXPRESSED	EXPRESSED
XLOC_006878	linc-C8orf47	1.25954	1.68275	1.12786	1.51429	0.926493	1.36066	EXPRESSED	EXPRESSED
XLOC_006922	linc-EFR3A-7	4.28406	5.18765	5.7863	5.88103	3.45861	4.01148	EXPRESSED	EXPRESSED
XLOC_006924	linc-EFR3A-5	0.880691	0.931051	1.01413	0.789555	1.44309	2.03597	EXPRESSED	EXPRESSED
XLOC_006925	linc-EFR3A-4	6.41114	3.82301	5.71599	5.23596	5.1237	2.70574	EXPRESSED	EXPRESSED
XLOC_006932	linc-KHDRBS3-6	1.63725	1.79132	2.29794	1.86659	1.66114	2.09107	EXPRESSED	EXPRESSED
XLOC_006942	linc-DENND3-3	1.46547	1.96876	1.78946	2.20235	2.77915	2.40296	EXPRESSED	EXPRESSED
XLOC_006964	linc-ZNF16	0.432858	0.523155	0.532851	0.28559	0.485369	0.733188	EXPRESSED	EXPRESSED
XLOC_006985	linc-CSMD1-1	0.944061	1.34216	1.43621	1.0174	1.20063	1.04983	EXPRESSED	EXPRESSED
XLOC_007038	linc-DUSP4-6	3.56264	4.16664	5.22033	6.15714	2.62061	6.59773	EXPRESSED	EXPRESSED
XLOC_007055	linc-DUSP26-1	1.83937	0.777445	1.19788	1.1057	2.70602	1.13546	EXPRESSED	EXPRESSED
XLOC_007085	linc-OPRK1-4	1.16145	1.14475	1.23438	0.921215	1.12726	0.846425	EXPRESSED	EXPRESSED
XLOC_007135	linc-SLC10A5	1.7883	2.17713	2.58474	1.09694	1.34229	1.9713	EXPRESSED	EXPRESSED
XLOC_007177	linc-SLC25A32-1	2.66859	2.12446	3.02495	1.72117	2.01127	2.55554	EXPRESSED	EXPRESSED
XLOC_007241	linc-SLC45A4	10.2823	7.26996	6.46799	6.32148	9.45433	12.2619	EXPRESSED	EXPRESSED
XLOC_007249	linc-LY6H	2.08663	2.31288	3.85569	3.24486	2.24228	4.39291	EXPRESSED	EXPRESSED
XLOC_007253	linc-TSTA3	0.573402	0.509982	1.40034	0.861725	1.05446	1.32737	EXPRESSED	EXPRESSED
XLOC_007415	linc-FOXB2-2	0.27872	0.498307	0.453787	0.418869	1.02511	0.860281	EXPRESSED	EXPRESSED
XLOC_007462	linc-FGD3-2	0.347205	0.839087	0.494626	0.391342	0.798118	0.401873	EXPRESSED	EXPRESSED
XLOC_007506	linc-ACTL7A-10	0.901397	0.423552	0.50196	0.418833	0.512511	0.71684	EXPRESSED	EXPRESSED
XLOC_007549	linc-CEP110-2	8.08775	5.73903	9.21633	4.57385	7.35015	9.68762	EXPRESSED	EXPRESSED
XLOC_007556	linc-RABGAP1	2.02775	2.55522	2.08875	2.25183	2.19409	1.79322	EXPRESSED	EXPRESSED
XLOC_007690	linc-FAM75A7-3	2.88644	3.44786	5.34207	6.67946	4.09039	6.49673	EXPRESSED	EXPRESSED
XLOC_007769	linc-SEMA4D-3	0.259365	0.549036	0.571659	0.527671	0.645691	1.01294	EXPRESSED	EXPRESSED
XLOC_007855	linc-MAPKAP1-3	3.01671	2.52755	2.66159	3.94106	2.9495	5.60771	EXPRESSED	EXPRESSED
XLOC_007858	linc-NAIF1	0.611175	0.426081	1.47848	2.28915	0.274514	0.362705	EXPRESSED	EXPRESSED
XLOC_007879	linc-TSC1-2	0.994264	0.655294	0.323754	0.597683	0.731363	0.613766	EXPRESSED	EXPRESSED
XLOC_007925	linc-VCX3B-2	0.615392	0.488194	1.80346	1.29476	1.13168	0.759772	EXPRESSED	EXPRESSED
XLOC_007970	linc-CHST7	1.36985	2.27054	1.92613	1.93388	1.67939	2.37029	EXPRESSED	EXPRESSED
XLOC_007981	linc-GAGE10	14.2916	8.92827	13.2961	9.81841	7.50902	7.56196	EXPRESSED	EXPRESSED
XLOC_007996	linc-FAAH2-2	0.77796	0.708996	2.34511	1.19296	2.00622	1.70943	EXPRESSED	EXPRESSED
XLOC_008020	linc-SH3BGRL	0.756139	0.294111	0.738645	0.681808	0.278101	1.40031	EXPRESSED	EXPRESSED
XLOC_008031	linc-GPRASP1	2.32884	1.13441	4.42353	2.33323	1.42754	2.39601	EXPRESSED	EXPRESSED
XLOC_008033	linc-BEX4	0.947235	0.607318	0.814025	0.949494	0.339382	2.39474	EXPRESSED	EXPRESSED
XLOC_008100	linc-ZBED1-4	0.261377	0.270159	0.368837	0.491019	1.08157	0.403371	EXPRESSED	EXPRESSED
XLOC_008109	linc-VCX3A-1	0.947812	1.06779	0.475345	0.289797	3.22196	0.892787	EXPRESSED	EXPRESSED
XLOC_008111	linc-MID1	0.858681	2.72338	3.20888	3.12269	1.54221	3.78323	EXPRESSED	EXPRESSED
XLOC_008124	linc-RAI2	0.71017	0.694977	0.924987	0.853811	1.43657	0.438393	EXPRESSED	EXPRESSED
XLOC_008152	linc-ZNF674	4.10497	4.11091	3.98156	3.23766	6.04979	4.26831	EXPRESSED	EXPRESSED
XLOC_008174	linc-SPIN4	2.37547	2.22272	2.58343	5.69127	3.48889	4.41625	EXPRESSED	EXPRESSED
XLOC_008220	linc-RNF113A	0.470818	0.468647	0.670724	0.353779	0.432906	0.544949	EXPRESSED	EXPRESSED
XLOC_008225	linc-RHOXF1-4	0.304897	0.546741	0.583722	0.752638	0.608914	0.259723	EXPRESSED	EXPRESSED
XLOC_008274	linc-CD99-2	2.57138	3.04306	2.52776	2.88526	4.32038	3.74876	EXPRESSED	EXPRESSED
XLOC_008370	linc-ITIH2-10	1.34887	1.04448	1.749	0.897803	0.730094	0.457861	EXPRESSED	EXPRESSED
XLOC_008386	linc-CELF2-5	7.57774	7.51436	8.14267	3.87193	5.01664	4.4439	EXPRESSED	EXPRESSED
XLOC_008454	linc-ZNF33A-5	2.42853	1.33168	1.43779	2.6543	3.65397	3.06645	EXPRESSED	EXPRESSED
XLOC_008455	linc-ZNF33A-4	1.8206	2.28954	2.66772	2.73605	2.6784	3.74623	EXPRESSED	EXPRESSED
XLOC_008461	linc-BMS1-4	2.07035	2.07467	5.15586	2.87715	4.40282	3.6168	EXPRESSED	EXPRESSED
XLOC_008503	linc-SIRT1	0.533836	0.481952	0.260743	0.481358	0.39268	1.31816	EXPRESSED	EXPRESSED
XLOC_008528	linc-C10orf57-5	1.71664	0.859655	4.37647	7.57621	0.516017	1.91023	EXPRESSED	EXPRESSED
XLOC_008530	linc-C10orf57-3	2.12636	2.11598	2.80253	3.19556	1.86204	1.64078	EXPRESSED	EXPRESSED
XLOC_008613	linc-ADRA2A-2	0.561511	0.888054	0.609466	0.281285	0.344198	0.577708	EXPRESSED	EXPRESSED
XLOC_008823	linc-CSTF2T-3	1.66776	1.36132	1.5085	0.974744	1.53348	2.71682	EXPRESSED	EXPRESSED
XLOC_008826	linc-MBL2-1	0.252478	0.870603	2.40946	0.634428	0.597939	1.36992	EXPRESSED	EXPRESSED
XLOC_008852	linc-P4HA1	0.401878	0.267471	0.531619	0.415218	0.785225	0.54268	EXPRESSED	EXPRESSED
XLOC_008855	linc-AGAP5-1	0.686755	0.611881	1.32776	0.516038	1.10505	1.05985	EXPRESSED	EXPRESSED
XLOC_008873	linc-DYDC1-5	0.652256	0.608845	1.27492	0.274683	0.672239	0.442447	EXPRESSED	EXPRESSED
XLOC_008897	linc-PANK1-2	0.425528	0.30226	0.436856	1.63608	0.299103	0.468451	EXPRESSED	EXPRESSED
XLOC_008905	linc-PPP1R3C	0.706693	0.61727	0.601892	1.96613	0.818811	1.73376	EXPRESSED	EXPRESSED
XLOC_008922	linc-PDZD7	1.86038	2.24615	2.76165	2.30246	0.80498	1.68887	EXPRESSED	EXPRESSED
XLOC_008938	linc-ITPRIP-2	1.49225	1.78515	1.5006	1.97877	1.93707	2.43842	EXPRESSED	EXPRESSED
XLOC_008982	linc-C10orf122-2	2.53151	1.25773	1.7118	1.32866	0.969085	1.41037	EXPRESSED	EXPRESSED
XLOC_009065	linc-USP47-3	0.887899	1.49433	1.39372	1.26233	2.11027	1.58028	EXPRESSED	EXPRESSED
XLOC_009079	linc-MYOD1	3.42216	1.81906	2.48734	2.20411	1.79806	2.0748	EXPRESSED	EXPRESSED
XLOC_009145	linc-C11orf66	4.14556	3.11373	4.79564	3.60688	5.21608	4.88247	EXPRESSED	EXPRESSED
XLOC_009199	linc-NADSYN1-1	1.09047	1.20312	0.591802	1.27462	1.33689	1.4959	EXPRESSED	EXPRESSED
XLOC_009207	linc-P2RY2-1	4.73598	3.69295	6.92815	8.26954	5.17863	6.95772	EXPRESSED	EXPRESSED
XLOC_009224	linc-USP35	4.76345	5.06207	5.97026	7.38037	6.01358	5.72016	EXPRESSED	EXPRESSED
XLOC_009233	linc-PCF11-2	12.9422	11.4679	18.5158	12.1282	21.0039	22.7076	EXPRESSED	EXPRESSED
XLOC_009299	linc-OAF-6	2.10065	2.15606	2.5045	2.4216	1.85058	2.65221	EXPRESSED	EXPRESSED
XLOC_009371	linc-TMEM41B	1.06264	0.878798	0.903714	0.539887	0.49184	0.412746	EXPRESSED	EXPRESSED
XLOC_009445	linc-GLYATL2	4.34265	4.46368	3.92217	3.60994	5.33805	3.0899	EXPRESSED	EXPRESSED
XLOC_009459	linc-MACROD1	0.357172	0.340896	1.74454	1.34192	0.656823	1.10242	EXPRESSED	EXPRESSED
XLOC_009474	linc-SLC25A45-5	5.95936	8.2939	8.29335	8.94519	16.6895	13.9751	EXPRESSED	EXPRESSED
XLOC_009475	linc-DKFZp761E198	1.39799	1.45054	1.53566	1.11885	2.3789	1.60124	EXPRESSED	EXPRESSED
XLOC_009485	linc-MRGPRF-1	3.94883	4.56625	5.59334	2.96721	3.04992	2.92517	EXPRESSED	EXPRESSED
XLOC_009498	linc-STARD10	1.78907	2.39977	2.70475	2.88072	2.11502	2.16937	EXPRESSED	EXPRESSED
XLOC_009507	linc-PRKRIR	5.81684	5.62174	7.00813	6.99337	6.84603	6.28386	EXPRESSED	EXPRESSED
XLOC_009508	linc-LRRC32-1	1.2788	1.69975	1.82177	4.08387	3.52749	2.71361	EXPRESSED	EXPRESSED
XLOC_009509	linc-LRRC32-2	1.93562	1.94807	1.95693	0.894959	2.84735	3.10744	EXPRESSED	EXPRESSED
XLOC_009575	linc-BCL9L	1.27164	0.970238	2.07037	1.91106	0.584623	1.47186	EXPRESSED	EXPRESSED
XLOC_009627	linc-NTF3	0.285806	0.349405	0.349485	0.644451	0.788375	0.661612	EXPRESSED	EXPRESSED
XLOC_009653	linc-CLEC2D-2	0.567554	0.963239	0.924038	0.682348	1.04371	0.350355	EXPRESSED	EXPRESSED
XLOC_009681	linc-PDE3A-5	0.252584	0.429168	0.548311	0.50612	0.46449	0.779608	EXPRESSED	EXPRESSED
XLOC_009723	linc-FAM113B-3	7.195	8.35346	11.2795	12.4134	16.3691	13.1385	EXPRESSED	EXPRESSED
XLOC_009829	linc-CLLU1-6	5.98787	4.81118	14.6233	22.4968	5.50571	4.62044	EXPRESSED	EXPRESSED
XLOC_009855	linc-ASCL1-3	0.3316	0.296075	0.26994	0.373753	0.304899	0.38381	EXPRESSED	EXPRESSED
XLOC_009899	linc-RNFT2-2	1.53155	2.98346	2.90912	2.30166	2.81646	1.57573	EXPRESSED	EXPRESSED
XLOC_009900	linc-RNFT2-1	0.418905	0.361445	0.372012	0.572311	0.980443	0.411398	EXPRESSED	EXPRESSED
XLOC_010017	linc-KLRC1	0.562833	0.873672	0.94499	0.422921	0.71158	0.434302	EXPRESSED	EXPRESSED
XLOC_010018	linc-PRB2-1	4.22574	2.75131	3.43999	4.67162	10.0232	10.5223	EXPRESSED	EXPRESSED
XLOC_010023	linc-GUCY2C	0.587777	0.296661	0.677849	0.294442	0.540448	0.302366	EXPRESSED	EXPRESSED
XLOC_010031	linc-KRAS	0.261299	0.322178	0.319067	0.589031	0.480517	0.806509	EXPRESSED	EXPRESSED
XLOC_010079	linc-FIGNL2-2	2.06504	1.69372	2.05462	3.44822	4.21946	2.83281	EXPRESSED	EXPRESSED
XLOC_010202	linc-BRAP-2	13.3538	11.4853	12.8921	12.9269	9.02671	9.4644	EXPRESSED	EXPRESSED
XLOC_010205	linc-TBX3-1	2.51835	4.99374	2.98473	7.36574	6.28124	2.7711	EXPRESSED	EXPRESSED
XLOC_010212	linc-VSIG10	11.6395	9.08839	8.79526	9.70593	7.95119	8.15091	EXPRESSED	EXPRESSED
XLOC_010229	linc-RILPL1-1	0.66705	0.600055	0.515864	0.701723	0.858673	0.875022	EXPRESSED	EXPRESSED
XLOC_010319	linc-NUPL1-2	0.727993	0.832557	2.10184	0.500415	0.61234	1.1549	EXPRESSED	EXPRESSED
XLOC_010376	linc-COG3-1	1.69946	0.753449	0.462565	4.37616	1.94866	1.03394	EXPRESSED	EXPRESSED
XLOC_010445	linc-NDFIP2-1	1.08186	1.01462	1.28601	0.663876	0.844615	0.794058	EXPRESSED	EXPRESSED
XLOC_010477	linc-UBAC2-2	2.02372	1.14789	0.268381	1.11604	1.69001	1.01711	EXPRESSED	EXPRESSED
XLOC_010579	linc-MRPS31	0.731764	0.787729	0.510596	0.628409	1.34568	0.32266	EXPRESSED	EXPRESSED
XLOC_010588	linc-CCDC122-4	13.7762	13.4089	14.0045	11.6406	11.4578	11.4788	EXPRESSED	EXPRESSED
XLOC_010698	linc-DZIP1	1.43602	0.888729	1.75985	1.60958	1.42691	1.40786	EXPRESSED	EXPRESSED
XLOC_010707	linc-GPR183-3	0.669884	0.49338	0.481781	0.446054	0.826695	0.584557	EXPRESSED	EXPRESSED
XLOC_010709	linc-ZIC5	6.85988	7.17606	7.29245	4.97268	5.78806	4.6083	EXPRESSED	EXPRESSED
XLOC_010769	linc-DHRS4-2	0.750231	0.949814	0.610384	0.676481	0.965749	0.984137	EXPRESSED	EXPRESSED
XLOC_010806	linc-SSTR1-3	2.4188	2.95718	2.48269	2.84481	1.93394	2.27217	EXPRESSED	EXPRESSED
XLOC_010807	linc-SSTR1-2	2.68491	1.99565	1.24895	1.44106	1.76337	2.36774	EXPRESSED	EXPRESSED
XLOC_010811	linc-LRFN5-3	1.46136	1.16575	0.845303	0.936476	0.813608	1.34536	EXPRESSED	EXPRESSED
XLOC_010820	linc-ARF6-1	210.297	103.996	240.872	153.843	210.637	298.066	EXPRESSED	EXPRESSED
XLOC_010885	linc-FLRT2-5	0.424979	0.472204	0.395378	0.364955	0.334936	0.374775	EXPRESSED	EXPRESSED
XLOC_010967	linc-OR5AU1	2.35523	2.1379	2.43347	1.90589	1.999	2.44647	EXPRESSED	EXPRESSED
XLOC_010998	linc-FOXA1-2	3.34204	2.35462	2.00465	1.32171	2.58773	2.98602	EXPRESSED	EXPRESSED
XLOC_011031	linc-WDHD1-2	4.45449	1.25523	7.2524	6.69434	2.73054	4.58299	EXPRESSED	EXPRESSED
XLOC_011036	linc-TBPL2-3	2.79165	2.13226	1.8168	1.54868	2.17308	1.33127	EXPRESSED	EXPRESSED
XLOC_011051	linc-ESR2	0.591493	0.301438	0.550294	0.634938	0.62156	0.260809	EXPRESSED	EXPRESSED
XLOC_011064	linc-MAP3K9-1	2.03487	2.9491	3.01903	2.67636	5.58563	2.25632	EXPRESSED	EXPRESSED
XLOC_011117	linc-ATG2B-2	5.85748	4.88487	4.99097	11.0647	4.72571	3.66407	EXPRESSED	EXPRESSED
XLOC_011174	linc-C15orf2-8	0.485907	0.886945	0.968747	1.79196	0.89356	0.92574	EXPRESSED	EXPRESSED
XLOC_011178	linc-C15orf2-4	1.73129	1.45238	2.13056	2.05971	3.40169	2.27338	EXPRESSED	EXPRESSED
XLOC_011179	linc-C15orf2-3	0.262884	0.271624	0.321002	0.296302	0.604289	0.507125	EXPRESSED	EXPRESSED
XLOC_011181	linc-C15orf2-1	2.58889	2.3591	3.36562	3.05526	8.91925	2.59011	EXPRESSED	EXPRESSED
XLOC_011183	linc-GABRA5-7	1.72122	3.55998	1.47638	1.89864	1.14568	4.80572	EXPRESSED	EXPRESSED
XLOC_011184	linc-GABRA5-6	1.62152	1.50908	2.28001	3.76607	2.16866	2.50244	EXPRESSED	EXPRESSED
XLOC_011185	linc-GABRA5-5	1.40445	1.29829	1.33806	1.4201	1.88763	1.56755	EXPRESSED	EXPRESSED
XLOC_011219	linc-BUB1B	4.76083	3.94852	3.10838	4.45777	2.29832	5.42321	EXPRESSED	EXPRESSED
XLOC_011221	linc-BAHD1	1.1287	1.04518	1.8115	0.678491	2.90601	0.936592	EXPRESSED	EXPRESSED
XLOC_011223	linc-DLL4	0.715723	0.946835	0.616545	1.05821	0.684254	0.440834	EXPRESSED	EXPRESSED
XLOC_011226	linc-NUSAP1	78.4972	50.7355	80.3702	58.4963	54.0468	47.4069	EXPRESSED	EXPRESSED
XLOC_011248	linc-USP8	2.56965	3.38286	3.38041	3.49102	3.55356	4.18774	EXPRESSED	EXPRESSED
XLOC_011284	linc-USP3-1	0.366128	0.815801	0.633352	0.894121	0.925779	0.706293	EXPRESSED	EXPRESSED
XLOC_011294	linc-LRRC49-4	2.84418	6.1735	10.8108	5.73622	3.1378	4.66605	EXPRESSED	EXPRESSED
XLOC_011298	linc-THSD4	3.5655	2.42465	3.95796	2.4356	3.87447	3.75172	EXPRESSED	EXPRESSED
XLOC_011333	linc-WHAMM-1	4.41347	3.81928	2.6946	2.79271	2.99017	4.83952	EXPRESSED	EXPRESSED
XLOC_011335	linc-TM6SF1	2.06607	1.43607	1.20135	0.887127	0.542772	0.910999	EXPRESSED	EXPRESSED
XLOC_011345	linc-C15orf42-2	5.48208	6.98784	6.49094	6.12269	5.28918	5.87388	EXPRESSED	EXPRESSED
XLOC_011548	linc-TMC3-2	1.32332	1.43485	0.430903	1.32582	0.973413	1.49765	EXPRESSED	EXPRESSED
XLOC_011609	linc-ADAMTS17	1.33125	0.529037	1.05019	0.844001	0.643896	0.806085	EXPRESSED	EXPRESSED
XLOC_011617	linc-SNRNP25	2.0923	1.9631	1.97576	1.50929	2.61639	1.93738	EXPRESSED	EXPRESSED
XLOC_011623	linc-KCTD5	0.603672	0.430371	0.579175	0.712812	0.634357	0.798538	EXPRESSED	EXPRESSED
XLOC_011624	linc-CLDN9	0.810988	1.28002	1.268	0.332235	0.569151	0.822725	EXPRESSED	EXPRESSED
XLOC_011630	linc-DNASE1	1.89311	3.11268	3.23629	2.56051	2.95914	2.92157	EXPRESSED	EXPRESSED
XLOC_011650	linc-BFAR	1.49928	1.28882	1.54786	2.69644	2.02988	1.85839	EXPRESSED	EXPRESSED
XLOC_011691	linc-AHSP	0.42112	0.264327	0.514276	0.94944	1.16186	0.324772	EXPRESSED	EXPRESSED
XLOC_011755	linc-BEAN1	1.01148	0.536236	1.947	2.50315	3.37174	0.447786	EXPRESSED	EXPRESSED
XLOC_011834	linc-SPG7	0.857011	0.639686	0.568766	0.635786	1.20605	2.2104	EXPRESSED	EXPRESSED
XLOC_011837	linc-SPIRE2	1.09849	1.44378	1.02264	1.19121	1.2105	1.16298	EXPRESSED	EXPRESSED
XLOC_011855	linc-PRSS27	0.67085	0.805581	0.712885	0.495306	0.762633	0.817128	EXPRESSED	EXPRESSED
XLOC_011856	linc-PRSS22	1.14343	0.464434	1.25006	0.261715	0.320239	0.96782	EXPRESSED	EXPRESSED
XLOC_011867	linc-SRL	0.456732	0.550417	0.533949	1.51782	1.99254	0.960459	EXPRESSED	EXPRESSED
XLOC_011872	linc-GRIN2A	0.759554	0.79683	0.309159	0.57074	0.698393	1.1722	EXPRESSED	EXPRESSED
XLOC_011907	linc-XPO6	1.20605	1.67215	1.86289	1.0689	0.739292	1.28857	EXPRESSED	EXPRESSED
XLOC_011949	linc-IRX3-1	0.428687	0.593447	0.456351	0.297343	0.606412	0.559797	EXPRESSED	EXPRESSED
XLOC_011950	linc-IRX3-5	29.0531	29.0416	29.3934	21.724	16.2509	20.3835	EXPRESSED	EXPRESSED
XLOC_011997	linc-NOB1	1.25423	1.14314	1.19118	1.38225	0.691942	0.709725	EXPRESSED	EXPRESSED
XLOC_012079	linc-RAP1GAP2-1	0.875262	1.42377	1.18752	1.75382	1.07305	2.02615	EXPRESSED	EXPRESSED
XLOC_012161	linc-TP53I13	0.48733	1.31444	1.14664	0.732367	0.428582	0.35967	EXPRESSED	EXPRESSED
XLOC_012162	linc-ATAD5-2	8.19594	5.75896	9.27905	10.657	5.90635	6.55659	EXPRESSED	EXPRESSED
XLOC_012165	linc-SUZ12-4	0.69745	0.752108	0.794866	0.838518	0.256516	1.07635	EXPRESSED	EXPRESSED
XLOC_012169	linc-PSMD11	0.670283	0.780322	0.751927	0.933613	1.33784	0.870432	EXPRESSED	EXPRESSED
XLOC_012187	linc-RPL19-3	4.09117	5.06434	4.78931	5.22695	6.35788	6.07961	EXPRESSED	EXPRESSED
XLOC_012192	linc-PPP1R1B	24.5684	29.1779	33.2568	32.4776	37.446	35.7716	EXPRESSED	EXPRESSED
XLOC_012209	linc-ARL4D-2	0.290263	0.643939	3.54435	0.436216	0.533781	1.79182	EXPRESSED	EXPRESSED
XLOC_012236	linc-DLX4-1	0.481422	0.643426	0.427531	0.986583	0.321932	0.472795	EXPRESSED	EXPRESSED
XLOC_012338	linc-FSCN2-1	1.95067	1.44944	2.33351	1.81977	1.45349	2.24929	EXPRESSED	EXPRESSED
XLOC_012342	linc-ASPSCR1	0.63739	0.597498	0.740991	0.273676	0.502336	0.351303	EXPRESSED	EXPRESSED
XLOC_012351	-	0.353568	0.84467	0.575647	0.531352	0.975294	1.0913	EXPRESSED	EXPRESSED
XLOC_012359	linc-ITGAE	0.674428	0.632894	0.627452	0.868756	1.24024	1.04082	EXPRESSED	EXPRESSED
XLOC_012389	linc-TMEM220-2	0.333564	0.595456	0.475199	0.751939	0.460051	0.514777	EXPRESSED	EXPRESSED
XLOC_012427	linc-C17orf108-1	2.12209	2.44294	2.79974	2.74926	2.0185	2.03273	EXPRESSED	EXPRESSED
XLOC_012444	linc-AMAC1	1.21736	0.643762	1.20315	1.76089	0.955817	1.0416	EXPRESSED	EXPRESSED
XLOC_012451	linc-MYO19-2	0.974758	1.07388	1.43823	2.01423	1.45644	1.41029	EXPRESSED	EXPRESSED
XLOC_012467	linc-NR1D1-1	0.988467	1.26852	1.41829	1.72895	0.726936	1.57013	EXPRESSED	EXPRESSED
XLOC_012503	linc-COPZ2	0.466144	1.62365	1.60724	2.85195	4.27013	1.55425	EXPRESSED	EXPRESSED
XLOC_012509	linc-DLX3-2	0.332539	0.272584	0.344533	0.499749	0.555932	0.466543	EXPRESSED	EXPRESSED
XLOC_012521	linc-TOB1	0.990678	1.38627	1.27173	1.54608	1.26125	1.35247	EXPRESSED	EXPRESSED
XLOC_012530	linc-COIL-2	2.65297	1.80504	5.27389	2.80774	3.98788	4.05911	EXPRESSED	EXPRESSED
XLOC_012534	linc-VEZF1	18.5032	22.3049	23.9961	13.9662	21.1192	15.4588	EXPRESSED	EXPRESSED
XLOC_012568	linc-ABCA5-3	0.873709	0.84743	0.742375	1.2933	1.26794	1.33372	EXPRESSED	EXPRESSED
XLOC_012587	linc-TMEM105-2	1.03837	1.18031	1.36255	0.791888	0.969005	0.765363	EXPRESSED	EXPRESSED
XLOC_012599	linc-USP14-2	5.56843	5.23911	4.86406	3.99614	4.60229	3.35536	EXPRESSED	EXPRESSED
XLOC_012681	linc-WDR7-7	21.312	20.0719	18.0403	17.354	18.8933	18.2141	EXPRESSED	EXPRESSED
XLOC_012692	linc-NEDD4L-1	2.40188	2.61142	2.57837	3.56995	3.93157	3.54381	EXPRESSED	EXPRESSED
XLOC_012709	linc-C18orf55-9	1.43475	0.732221	1.1399	2.62475	2.74462	0.507147	EXPRESSED	EXPRESSED
XLOC_012839	linc-IER3IP1	0.469265	0.587352	0.577452	0.508417	0.622132	0.589466	EXPRESSED	EXPRESSED
XLOC_012894	linc-ZNF516-3	0.610804	0.702048	0.628847	0.593957	0.85895	0.554491	EXPRESSED	EXPRESSED
XLOC_012905	linc-MBP-3	3.6351	2.90642	3.98845	2.37519	1.74386	2.43911	EXPRESSED	EXPRESSED
XLOC_012912	linc-CIRBP	0.257238	0.466249	0.628218	0.386585	0.47305	0.793976	EXPRESSED	EXPRESSED
XLOC_012975	linc-NACC1	9.27712	4.57323	9.44009	6.97096	12.7952	7.15854	EXPRESSED	EXPRESSED
XLOC_012980	linc-OR7C2-1	1.63498	1.45981	5.32386	4.09517	2.00444	2.52322	EXPRESSED	EXPRESSED
XLOC_012981	linc-OR10H4	2.00345	1.92192	1.8662	3.44305	3.96027	4.2226	EXPRESSED	EXPRESSED
XLOC_013042	linc-CEBPG	1.06515	1.02301	1.26966	0.686028	0.909423	0.998026	EXPRESSED	EXPRESSED
XLOC_013054	linc-ZNF382-3	1.60914	1.01876	1.29999	0.675044	2.59792	0.727419	EXPRESSED	EXPRESSED
XLOC_013093	linc-ZNF227	0.459292	0.974997	0.688743	1.60699	0.965791	1.50903	EXPRESSED	EXPRESSED
XLOC_013174	linc-ZNF543	5.86513	5.62175	5.9359	4.0498	5.92728	4.56651	EXPRESSED	EXPRESSED
XLOC_013181	linc-ZNF8-2	3.99605	2.73249	3.253	4.00358	4.28666	5.65306	EXPRESSED	EXPRESSED
XLOC_013182	linc-ZNF8-1	2.28427	2.03312	3.25415	1.71643	1.57525	3.08458	EXPRESSED	EXPRESSED
XLOC_013188	linc-MZF1-2	3.11518	4.5584	4.70075	3.31137	4.47117	3.63499	EXPRESSED	EXPRESSED
XLOC_013207	linc-PTPRS-2	6.98581	7.4278	7.89618	7.81704	7.4336	7.17177	EXPRESSED	EXPRESSED
XLOC_013222	linc-AP1M2	3.72758	4.79524	5.05856	4.56679	4.99696	4.71704	EXPRESSED	EXPRESSED
XLOC_013256	linc-ZNF682-1	0.399191	0.515274	0.487445	0.299958	0.367048	0.30803	EXPRESSED	EXPRESSED
XLOC_013274	linc-ZNF99-6	9.1025	7.30404	7.66621	7.36783	6.78839	6.91594	EXPRESSED	EXPRESSED
XLOC_013275	linc-ZNF99-5	0.635387	0.910742	0.609884	0.883401	1.08098	1.36077	EXPRESSED	EXPRESSED
XLOC_013282	linc-ZNF681-4	16.8714	12.3493	15.2793	12.365	13.3544	14.2451	EXPRESSED	EXPRESSED
XLOC_013300	linc-TSHZ3-6	0.685397	0.869637	4.2001	3.34484	3.46726	3.25881	EXPRESSED	EXPRESSED
XLOC_013301	linc-ANKRD27	1.05052	0.465066	1.04522	0.52625	1.07325	1.08082	EXPRESSED	EXPRESSED
XLOC_013424	linc-ZNF814	2.49939	2.51955	4.25424	2.73175	1.67137	2.10394	EXPRESSED	EXPRESSED
XLOC_013429	linc-ZNF837	2.495	2.71898	3.25989	2.89737	6.64039	5.41059	EXPRESSED	EXPRESSED
XLOC_013466	linc-SNRPB2-2	0.767313	0.429008	0.336342	0.620922	0.651256	0.36436	EXPRESSED	EXPRESSED
XLOC_013473	linc-C20orf79	0.975749	1.00961	0.861896	1.84714	1.94662	1.47805	EXPRESSED	EXPRESSED
XLOC_013499	linc-CST7-1	14.6823	12.2838	17.385	21.062	29.4546	22.6587	EXPRESSED	EXPRESSED
XLOC_013508	linc-C20orf71	0.567255	1.02182	0.923553	0.852488	0.912763	0.656571	EXPRESSED	EXPRESSED
XLOC_013560	linc-PTPN1-2	0.468034	0.494028	0.419357	0.306573	0.492655	0.440156	EXPRESSED	EXPRESSED
XLOC_013615	linc-RTEL1	1.63934	1.26643	1.59361	2.30487	0.998076	1.27347	EXPRESSED	EXPRESSED
XLOC_013621	linc-TBC1D20	1.3695	1.25528	1.20403	1.15255	1.20886	1.2681	EXPRESSED	EXPRESSED
XLOC_013670	linc-RBBP9-2	2.55374	1.52066	1.75064	3.63585	3.95471	1.65942	EXPRESSED	EXPRESSED
XLOC_013697	linc-GGTLC1-2	0.409732	0.374962	0.361339	0.282222	0.408134	0.34251	EXPRESSED	EXPRESSED
XLOC_013739	linc-KIAA1755-4	0.948516	1.25796	1.69871	0.855274	1.74428	2.92763	EXPRESSED	EXPRESSED
XLOC_013753	linc-TOMM34	0.342183	0.341068	0.490744	0.457104	0.349748	0.293745	EXPRESSED	EXPRESSED
XLOC_013852	linc-POTED-8	20.4659	12.3808	28.4892	4.30595	18.4416	21.4774	EXPRESSED	EXPRESSED
XLOC_013868	linc-CXADR-3	3.18388	1.73423	2.78482	1.97208	3.25239	1.3501	EXPRESSED	EXPRESSED
XLOC_013957	linc-NDUFV3-1	0.830282	1.10313	0.676374	4.71596	3.25948	1.28226	EXPRESSED	EXPRESSED
XLOC_013981	linc-COL18A1-4	5.16173	5.76786	9.17662	7.63796	7.71397	7.14699	EXPRESSED	EXPRESSED
XLOC_013994	linc-S100B-2	12441.9	3984.62	6826.96	52625.6	26865.8	36600.2	EXPRESSED	EXPRESSED
XLOC_014068	linc-CLDN14-2	0.610488	0.625936	0.559092	1.49087	1.82432	0.70661	EXPRESSED	EXPRESSED
XLOC_014114	linc-CSTB-9	0.716631	0.733799	0.810245	0.418823	0.878568	0.798745	EXPRESSED	EXPRESSED
XLOC_014141	linc-CECR2-3	1.14043	0.813236	0.705561	0.822656	0.838878	0.774394	EXPRESSED	EXPRESSED
XLOC_014147	linc-DGCR6-1	1.23945	1.52351	2.18633	1.39693	1.58272	1.59394	EXPRESSED	EXPRESSED
XLOC_014159	linc-MED15	3.26599	1.04701	2.13539	4.19249	2.18313	2.16651	EXPRESSED	EXPRESSED
XLOC_014161	linc-AIFM3	0.935052	0.608751	1.52237	1.40522	1.71952	2.88607	EXPRESSED	EXPRESSED
XLOC_014209	linc-SMTN	27.3493	27.4472	29.0106	28.8994	31.0581	29.2542	EXPRESSED	EXPRESSED
XLOC_014243	linc-APOBEC3A-1	1.05859	0.514695	0.369323	0.909078	0.834303	0.93354	EXPRESSED	EXPRESSED
XLOC_014255	linc-SERHL2-3	0.693593	0.580478	0.443631	0.632902	0.501084	0.8028	EXPRESSED	EXPRESSED
XLOC_014270	linc-GRAMD4-2	1.05196	0.600388	0.646845	1.19413	1.27266	1.78251	EXPRESSED	EXPRESSED
XLOC_014288	linc-MAPK8IP2	3.09512	2.52842	1.72921	2.05551	2.00221	2.3644	EXPRESSED	EXPRESSED
XLOC_014300	linc-DGCR6L	3.02803	2.66575	4.68346	1.36518	4.45473	1.40192	EXPRESSED	EXPRESSED
XLOC_014388	linc-TCF20	0.425578	0.699607	0.307145	1.21318	0.456145	0.896928	EXPRESSED	EXPRESSED
XLOC_014394	linc-PHF21B	3.03736	3.25201	3.47836	3.94569	3.50281	2.86014	EXPRESSED	EXPRESSED
XLOC_014404	linc-WNT7B-2	1.6153	1.37459	1.97846	2.88153	3.25975	3.3953	EXPRESSED	EXPRESSED
XLOC_000011	linc-SAMD11-1	0.297359	0.369522	0.571345	0.415319	0.227846	0.535389	EXPRESSED	FILTER
XLOC_000015	linc-SCNN1D	0.802747	0.952283	1.15184	2.11628	0.750838	0	EXPRESSED	FILTER
XLOC_000173	linc-CYP4B1-1	1.02519	1.27827	0.625921	0	0.47132	0.791073	EXPRESSED	FILTER
XLOC_000471	linc-PAPPA2-1	0.627031	0.436362	0.549991	0	0.353641	0.593558	EXPRESSED	FILTER
XLOC_000638	linc-SDCCAG8	0.516372	0.350761	0.420355	0	0	0	EXPRESSED	FILTER
XLOC_000643	linc-VN1R5-3	0.718144	0.770962	0.427009	0.0714373	0.999416	0.464446	EXPRESSED	FILTER
XLOC_000863	linc-JAK1-4	0.710794	0.50346	1.15725	1.0682	0	2.19389	EXPRESSED	FILTER
XLOC_000915	linc-BARHL2	0.642724	0.438434	0.678552	0.0409564	0	0.513301	EXPRESSED	FILTER
XLOC_001095	linc-RC3H1-3	0.900628	0.39709	1.46632	0.902326	0	0.926607	EXPRESSED	FILTER
XLOC_001822	linc-CPO-2	0.324887	0.391879	0.925665	0.244125	0.89618	0.752082	EXPRESSED	FILTER
XLOC_002310	linc-MAP3K2-1	1.21647	0.267509	0.495135	0.457036	0	0.469334	EXPRESSED	FILTER
XLOC_002336	linc-CXCR4-1	0.830871	0.561105	0.676374	1.24866	1.52793	0	EXPRESSED	FILTER
XLOC_002420	linc-PDE1A	1.59644	1.08183	0.825641	0	0	0.333366	EXPRESSED	FILTER
XLOC_002620	linc-MOBP	0.540953	0.414855	0.88073	1.62592	0	0	EXPRESSED	FILTER
XLOC_002840	linc-GRK7	0.391049	0.369005	0.477502	0.29384	1.07868	0	EXPRESSED	FILTER
XLOC_002871	linc-TSC22D2-1	1.12877	1.04405	0.918982	0.678539	1.24546	0	EXPRESSED	FILTER
XLOC_002951	linc-VPS8-3	0.459634	0.595125	0.623611	0.23025	0.845246	0.472892	EXPRESSED	FILTER
XLOC_003021	linc-SUMF1-4	1.73239	0.272779	0.267011	0	0.801227	0.168099	EXPRESSED	FILTER
XLOC_003378	linc-ATP13A4-2	1.01387	0.791514	0.412674	2.28552	0	0	EXPRESSED	FILTER
XLOC_003811	linc-HELT-2	4.02935	0.390433	4.37348	0	0	2.07279	EXPRESSED	FILTER
XLOC_003908	linc-PPARGC1A	0.685397	0.490809	0.55795	1.03003	0	1.05775	EXPRESSED	FILTER
XLOC_003912	linc-CCKAR-11	2.82788	0.895083	2.67842	1.23588	0	2.54137	EXPRESSED	FILTER
XLOC_004122	linc-SH3D19	1.28617	0.757198	2.09319	0.156868	1.78919	0.322179	EXPRESSED	FILTER
XLOC_004165	linc-HMGB2	0.320602	0.398328	0.369597	0.246849	0.804146	0.373619	EXPRESSED	FILTER
XLOC_004209	linc-ACSL1-2	0.453663	0.335043	0.369306	0.194791	0.119176	0.739863	EXPRESSED	FILTER
XLOC_004273	linc-ADCY2-8	1.16409	0.560172	0.812253	0.249917	0.611629	0	EXPRESSED	FILTER
XLOC_004459	linc-POLR3G-8	0.702813	0.442734	0.630483	0.665102	0	0.341494	EXPRESSED	FILTER
XLOC_004565	linc-SLC25A48-1	1.02262	0.595024	0.836637	0.16548	0	0.248956	EXPRESSED	FILTER
XLOC_004805	linc-C5orf39	1.11229	0.756068	0.682374	1.24803	0.18851	0.395499	EXPRESSED	FILTER
XLOC_004829	linc-ANKRD55-6	0.428064	0.575168	0.629288	0.188377	0.135608	0.77442	EXPRESSED	FILTER
XLOC_004848	linc-SGTB-3	0.482595	0.331407	0.392859	0	0	0	EXPRESSED	FILTER
XLOC_004864	linc-CD180-13	0.316475	0.414314	0.515256	0	1.16397	0	EXPRESSED	FILTER
XLOC_005185	linc-GMPR	1.06464	0.302392	0.288892	0.533325	0	0	EXPRESSED	FILTER
XLOC_005289	linc-UBR2-2	1.99965	0.783487	0.813912	0	0	0.7715	EXPRESSED	FILTER
XLOC_005473	linc-MAP7-BP	0.849676	1.00983	0.461122	1.27692	0	1.31128	EXPRESSED	FILTER
XLOC_005492	linc-UTRN	0.313146	0.419543	0.594809	0.313737	0.95977	0.16109	EXPRESSED	FILTER
XLOC_005566	-	0.389347	0.321578	0.31695	0	0.984489	0.700382	EXPRESSED	FILTER
XLOC_005634	linc-DEK-1	0.347047	0.39353	0.332401	0.54817	0.321637	0.133138	EXPRESSED	FILTER
XLOC_005950	linc-PDCD2-4	0.967292	0.311558	0.787428	1.45367	0	2.98558	EXPRESSED	FILTER
XLOC_006058	linc-CDK13-1	1.53359	0.604756	0.787205	0.213453	2.35143	0.219197	EXPRESSED	FILTER
XLOC_006144	linc-CLIP2	0.391922	0.26979	0.88048	0.147221	0.720597	0.453552	EXPRESSED	FILTER
XLOC_006296	linc-GALNTL5-1	0.500361	0.297731	0.339433	0.375977	0.153356	1.15828	EXPRESSED	FILTER
XLOC_006311	linc-UBE3C-4	1.21594	0.451026	0.989842	0.913676	1.11803	0	EXPRESSED	FILTER
XLOC_006349	linc-C7orf28B	0.337399	0.405238	0.411991	0	0	0.520697	EXPRESSED	FILTER
XLOC_006588	linc-NDUFA5-2	0.7726	0.349646	0.279528	0.129009	0.78932	0.529924	EXPRESSED	FILTER
XLOC_006644	linc-ZNF467-2	0.346093	1.27068	0.749983	0	0.168941	0	EXPRESSED	FILTER
XLOC_006699	linc-ERI1-3	2.27695	0.564208	12.9749	3.42186	4.1872	0	EXPRESSED	FILTER
XLOC_006890	linc-GRHL2-1	0.49307	1.35734	2.8097	2.964	0	0	EXPRESSED	FILTER
XLOC_007020	linc-LZTS1-1	1.32407	0.35726	0.359287	0	0.811632	3.40565	EXPRESSED	FILTER
XLOC_007053	linc-DUSP26-5	0.262274	0.572086	0.841182	0.259933	0.239963	0.531563	EXPRESSED	FILTER
XLOC_007162	linc-KIAA1429-1	0.349584	1.34484	2.27664	2.62683	0	0	EXPRESSED	FILTER
XLOC_007222	linc-ASAP1-2	0.759394	0.527194	0.618188	0	0	0	EXPRESSED	FILTER
XLOC_007347	linc-FRMPD1	1.75136	0.872755	3.56426	1.316	0	1.35141	EXPRESSED	FILTER
XLOC_007414	linc-FOXB2-3	0.967292	0.623116	0.787428	0	5.33642	0	EXPRESSED	FILTER
XLOC_007469	linc-HIATL1-1	0.535015	0.618082	0.871048	0	0.983866	0	EXPRESSED	FILTER
XLOC_007621	-	0.543888	0.467686	0.332066	0.408685	0.500093	0.209841	EXPRESSED	FILTER
XLOC_007801	linc-XPA-1	0.293035	0.290028	0.328002	0.275239	0.13472	0.169587	EXPRESSED	FILTER
XLOC_008269	linc-CLIC2-2	0.31791	0.693027	0.776388	0.955529	0	0	EXPRESSED	FILTER
XLOC_008373	linc-ITIH2-7	0.399103	0.553227	0.56856	0.449837	0.183483	0.615923	EXPRESSED	FILTER
XLOC_008452	linc-ANKRD30A-1	0.839519	0.282568	0.683414	0	1.54384	0	EXPRESSED	FILTER
XLOC_008672	linc-JAKMIP3-3	0.472404	0.352571	0.384563	0	0.217183	0.182262	EXPRESSED	FILTER
XLOC_009185	linc-LRP5-1	0.403669	0.467894	2.33582	0.154167	1.86196	0.62297	EXPRESSED	FILTER
XLOC_009191	linc-CCND1-4	0.259035	0.294815	0.386592	0.0648809	0.396962	0.399761	EXPRESSED	FILTER
XLOC_009198	linc-NADSYN1-2	1.15174	0.642805	0.937579	0.576956	0	1.77745	EXPRESSED	FILTER
XLOC_009370	linc-SCUBE2	0.464342	0.321403	1.00305	0.576956	1.412	0	EXPRESSED	FILTER
XLOC_009437	linc-PHF21A-2	3.18845	0.664755	0.865189	0	7.81788	0	EXPRESSED	FILTER
XLOC_009724	linc-FAM113B-4	0.839519	0.847704	0.683414	0	0	0	EXPRESSED	FILTER
XLOC_009798	linc-FRS2-2	0.346139	0.444811	0.563552	0	0.636535	0	EXPRESSED	FILTER
XLOC_010102	linc-CTDSP2-1	1.84462	1.68139	0.766104	1.36604	0	2.3289	EXPRESSED	FILTER
XLOC_010228	linc-RILPL1-2	0.461345	0.369247	1.12668	1.38665	1.69679	0	EXPRESSED	FILTER
XLOC_010292	linc-ZMYM2	0.470028	0.350945	0.286971	0.176593	0.648271	0	EXPRESSED	FILTER
XLOC_010341	linc-NBEA-2	2.70405	0.638269	4.40249	4.06373	0	0	EXPRESSED	FILTER
XLOC_010602	linc-HTR2A-3	0.971346	0.421932	0.263576	0.486589	0	0.499683	EXPRESSED	FILTER
XLOC_011280	linc-TLN2-1	0.614186	0.756555	0.49947	0	0.564153	0.473443	EXPRESSED	FILTER
XLOC_011326	linc-KIAA1024	2.44206	0.553208	1.98797	0	1.49695	1.25625	EXPRESSED	FILTER
XLOC_011351	linc-MAN2A2	1.34069	0.721211	1.45519	0	4.10911	0.68968	EXPRESSED	FILTER
XLOC_011535	linc-PEAK1	2.23278	1.16005	0.948474	0	0	2.04412	EXPRESSED	FILTER
XLOC_011577	linc-CIB1-3	1.09851	0.340875	1.79111	0	6.08319	1.70167	EXPRESSED	FILTER
XLOC_011586	linc-FAM174B	0.259767	0.397956	0.456091	0.289783	0.159229	0.463756	EXPRESSED	FILTER
XLOC_011616	linc-PCSK6-2	0.312561	0.364143	0.251283	0.345582	0.5409	0.103327	EXPRESSED	FILTER
XLOC_011686	linc-PRR14-1	0.84592	0.346015	1.03294	0	1.55561	0	EXPRESSED	FILTER
XLOC_011819	linc-MAP1LC3B-2	1.03561	1.40675	1.57193	1.55635	0	1.19146	EXPRESSED	FILTER
XLOC_011889	linc-SMG1	1.07567	0.6924	0.929048	0.110938	6.95604	0.812638	EXPRESSED	FILTER
XLOC_012115	linc-HS3ST3B1	0.608571	0.964659	2.01879	0.654855	0.194925	0.245374	EXPRESSED	FILTER
XLOC_012250	linc-KIF2B-4	0.346053	0.336852	0.305181	0.303367	0.848501	0.178018	EXPRESSED	FILTER
XLOC_012281	linc-RGS9-1	1.65773	1.05648	2.56263	1.71048	0.942437	0.227589	EXPRESSED	FILTER
XLOC_012333	linc-CCDC40-3	0.383914	0.321403	0.937579	2.88478	0	0.592482	EXPRESSED	FILTER
XLOC_012502	linc-PRR15L	0.37176	0.627042	0.302632	0	0.683649	0.573725	EXPRESSED	FILTER
XLOC_012515	linc-COL1A1-2	0.600946	0.50712	0.612922	0.391495	0.266142	0.134009	EXPRESSED	FILTER
XLOC_012740	linc-ENOSF1	0.398083	0.266143	0.324061	0.512786	0.10458	0.351057	EXPRESSED	FILTER
XLOC_012895	linc-ZNF516-4	1.56224	2.45554	2.746	0	0	1.04269	EXPRESSED	FILTER
XLOC_012945	linc-CCL25-2	1.054	0.900072	2.00202	0	1.29217	0	EXPRESSED	FILTER
XLOC_013044	linc-KCTD15	1.46384	1.08403	0.595824	0	0.672986	0	EXPRESSED	FILTER
XLOC_013360	linc-CEACAM20-4	0.379777	0.318732	0.309159	0	0.698393	0.586098	EXPRESSED	FILTER
XLOC_013520	linc-RALGAPB	0.347856	0.46224	0.755129	0.174256	0.426461	0.71578	EXPRESSED	FILTER
XLOC_013853	linc-POTED-7	0.641639	0.349043	0.261164	0.482137	0	0	EXPRESSED	FILTER
XLOC_013869	linc-CXADR-2	1.35771	1.82007	1.84208	1.36027	0	0	EXPRESSED	FILTER
XLOC_013942	linc-WRB-2	0.679837	0.482959	0.374384	0.221062	0.475846	0.621259	EXPRESSED	FILTER
XLOC_014097	linc-RSPH1-1	0.356896	0.375932	0.581066	0.595949	2.41103	0.244794	EXPRESSED	FILTER
XLOC_014160	linc-SERPIND1	1.16583	1.24868	1.42903	0.241661	0.36964	0.744492	EXPRESSED	FILTER
XLOC_014410	linc-CERK-1	2.04165	0.842289	1.66202	0	1.5018	0	EXPRESSED	FILTER
XLOC_014418	linc-ODF3B	0.644619	0.705146	0.524755	0	0	0	EXPRESSED	FILTER
XLOC_000175	linc-CMPK1-3	0.242425	0.119491	0.054212	1.1585	2.28925	0.403728	FILTER	EXPRESSED
XLOC_000337	linc-AMPD2	0.367471	0.0873774	0.598283	0.276123	0.337882	0.567107	FILTER	EXPRESSED
XLOC_000527	linc-TMEM183B-1	0.216006	0.321492	0.408063	1.25555	0.614549	0.333355	FILTER	EXPRESSED
XLOC_000633	linc-RYR2-2	0.3789	0.148154	0.607263	0.759141	1.42256	0.3487	FILTER	EXPRESSED
XLOC_000649	linc-NLRP3-1	0.446162	0.58916	0.21792	0.938707	0.328189	1.65252	FILTER	EXPRESSED
XLOC_000812	linc-HYI-2	0.258044	0.233784	0.840614	2.32806	0.474528	1.70046	FILTER	EXPRESSED
XLOC_000897	linc-ODF2L	0.130725	0.0915309	0.212835	0.32743	0.320531	0.268993	FILTER	EXPRESSED
XLOC_001043	linc-ARHGEF2	0.326799	0.850115	0	2.45562	1.80291	0.504339	FILTER	EXPRESSED
XLOC_001243	linc-HIST3H2A-1	0.182302	0.173559	0.445211	0.273968	0.335245	0.281341	FILTER	EXPRESSED
XLOC_001813	linc-BMPR2	0.432441	0.370627	0.234687	0.433257	0.26508	0.333687	FILTER	EXPRESSED
XLOC_001944	linc-MYT1L-5	0.210815	0.0984596	0	0.316819	0.387679	0.325344	FILTER	EXPRESSED
XLOC_002433	linc-COL5A2	0	0.176144	0.705382	0.651089	0.796666	1.20466	FILTER	EXPRESSED
XLOC_002788	linc-KALRN-2	0	0.272785	0.156547	0.867007	0.353641	0.296779	FILTER	EXPRESSED
XLOC_002888	linc-GMPS-1	0.16206	0.377161	0.263949	0.487097	0.432074	0.333469	FILTER	EXPRESSED
XLOC_003468	linc-CLRN2-4	0.539884	0.171601	0.732492	0.270451	0.330941	0.833187	FILTER	EXPRESSED
XLOC_004678	linc-CNOT6-3	0.392444	0.326873	0	0.589774	0.50851	1.56428	FILTER	EXPRESSED
XLOC_004965	linc-SEMA6A-2	0.0270775	0.234796	0.106495	0.580209	0.379888	0.413059	FILTER	EXPRESSED
XLOC_004988	linc-FLJ44606-2	0	0.141686	0.532065	1.05843	0.600969	0.504339	FILTER	EXPRESSED
XLOC_005542	linc-MLLT4-1	0.48094	0.110149	0.587266	1.80692	1.76885	0.371109	FILTER	EXPRESSED
XLOC_005749	linc-KLHL31-2	0.188682	0.0894317	0.307194	0.283556	0.346977	0.291187	FILTER	EXPRESSED
XLOC_005772	linc-LCA5	1.57818	0.118745	0.856485	0.79058	1.4511	0.811854	FILTER	EXPRESSED
XLOC_005809	linc-LAMA4-4	0	0	0	0.355221	0.434649	0.364711	FILTER	EXPRESSED
XLOC_005958	linc-HEATR2-2	0.206388	0.204327	0.596602	0.745348	0.868028	0.487488	FILTER	EXPRESSED
XLOC_006034	linc-ZNRF2	0	0.680485	0	0.921196	1.12723	0.945985	FILTER	EXPRESSED
XLOC_006331	linc-COX19	0	0	0	0.520188	0.636535	0.534186	FILTER	EXPRESSED
XLOC_006817	linc-NKAIN3-1	0.140608	0.243171	0.158278	0.283217	0.352986	0.300063	FILTER	EXPRESSED
XLOC_007057	linc-C8orf86-1	0.585513	0.229713	0.516359	0.586617	0.807549	0.828303	FILTER	EXPRESSED
XLOC_007206	linc-TMEM65	0.14213	0.312458	0.399697	0.271851	0.475221	0.299107	FILTER	EXPRESSED
XLOC_007505	linc-ACTL7A-11	0.264332	0.223932	0.358634	0.529661	1.13422	0.543914	FILTER	EXPRESSED
XLOC_008126	linc-CXorf23	0.40259	0.47191	0.0787274	0.509505	0.489577	0.940475	FILTER	EXPRESSED
XLOC_008537	linc-FAM190B	0.170285	0.406187	0.357834	0.531739	1.02281	0.306494	FILTER	EXPRESSED
XLOC_008583	linc-WNT8B	0.235356	0.500133	1.00251	0.337441	1.01213	1.66395	FILTER	EXPRESSED
XLOC_008617	linc-TCF7L2-3	0.163407	0.28202	0.232789	0.380638	0.465773	0.252181	FILTER	EXPRESSED
XLOC_008707	linc-CALML5-1	0.214936	0.203255	0.209963	0.323012	0.474309	0.464385	FILTER	EXPRESSED
XLOC_008914	linc-TCTN3	0.522446	0.166713	1.13413	1.04686	0.640503	0.806274	FILTER	EXPRESSED
XLOC_009217	linc-NEU3	0.255154	0.426403	0.207709	0.306762	0.750748	0.393771	FILTER	EXPRESSED
XLOC_009241	linc-TMEM135	1.98187	0.290832	0.148654	1.14343	1.32729	0.326955	FILTER	EXPRESSED
XLOC_009350	linc-C11orf35	0.24111	0.378537	0.431809	0.289878	0.266035	0.297678	FILTER	EXPRESSED
XLOC_009756	linc-KRT7-1	0	0.284332	0.52812	0.49229	0.602449	0.449748	FILTER	EXPRESSED
XLOC_009787	linc-LEMD3	0	0.737803	0.446682	1.64924	0.504529	0.846811	FILTER	EXPRESSED
XLOC_009869	linc-TCP11L2-1	0.866571	0.203293	0.340944	0.622767	0.748994	0.668675	FILTER	EXPRESSED
XLOC_010077	linc-FAM186A-2	0	0.0826322	0.421114	0.25914	0.3171	0.532226	FILTER	EXPRESSED
XLOC_010109	linc-GRIP1-1	0.218838	0.308522	0.267219	0.308321	0.452737	0.464373	FILTER	EXPRESSED
XLOC_010238	linc-DHX37-20	0.188147	0.209156	0.172047	0.270218	0.346208	2.60691	FILTER	EXPRESSED
XLOC_010378	linc-COG3-2	0	1.00692	0.578624	1.0682	1.30712	1.09695	FILTER	EXPRESSED
XLOC_010591	linc-KCTD4	0.596558	0.187227	0	0.597683	0.365681	0.92065	FILTER	EXPRESSED
XLOC_010723	linc-CARS2-2	0.297924	0.288399	0.242526	0.476088	0.438294	0.275865	FILTER	EXPRESSED
XLOC_010990	linc-EGLN3	1.81736	0.465998	0	2.73117	3.38949	2.80468	FILTER	EXPRESSED
XLOC_011015	linc-MDGA2-2	0.220298	0.301794	0.239113	0.331071	0.675198	0.339979	FILTER	EXPRESSED
XLOC_011104	linc-TRIP11	0.144078	0.121853	0.234567	0.433033	1.05979	0.379221	FILTER	EXPRESSED
XLOC_011397	linc-POTEB-2	0.52243	0.237129	0.550722	0.325132	0.485628	0.704556	FILTER	EXPRESSED
XLOC_011523	linc-HEXA-1	0.425313	1.3555	0.230779	2.77653	3.65821	0.437507	FILTER	EXPRESSED
XLOC_011584	linc-VPS33B-3	0.316731	0.3101	0.0946483	0.394715	0.732621	0.575941	FILTER	EXPRESSED
XLOC_011585	linc-VPS33B-2	0.155677	0.42393	0.385193	1.00586	0.371987	0.572867	FILTER	EXPRESSED
XLOC_011618	linc-NME4	0.349907	0.391805	0.203414	0.928747	0.367612	0.462755	FILTER	EXPRESSED
XLOC_011765	linc-CDH3-4	0	0.73144	0	2.49489	2.24628	0.67693	FILTER	EXPRESSED
XLOC_011769	linc-CDH1	0	0.103271	0	0.334953	0.40987	0.343967	FILTER	EXPRESSED
XLOC_011882	linc-CPPED1-4	0.230961	0.425801	0.188015	0.347095	0.424727	0.356435	FILTER	EXPRESSED
XLOC_012003	linc-PMFBP1-2	0.673098	0.2445	0.209267	0.617742	0.653881	0.322098	FILTER	EXPRESSED
XLOC_012343	linc-GPS1	0.224309	0.20767	0.365199	0.337097	0.824987	0.692337	FILTER	EXPRESSED
XLOC_012393	linc-HS3ST3A1-1	0.55597	0.676988	0.205217	0.554779	1.19126	0.353395	FILTER	EXPRESSED
XLOC_012542	linc-APPBP2-2	1.89103	1.45181	0.138117	2.07886	1.33688	0.985263	FILTER	EXPRESSED
XLOC_012591	linc-CSNK1D	0.131791	0.345946	0.321854	0.264078	0.403928	0.474573	FILTER	EXPRESSED
XLOC_013057	linc-ZNF567	0.202141	0.203596	0.164554	0.455675	0.371729	0.311958	FILTER	EXPRESSED
XLOC_013283	linc-ZNF681-5	0.246658	0.503637	0.736239	0.494245	0.755987	0.634431	FILTER	EXPRESSED
XLOC_013308	linc-ZNF599-3	0	0.136502	0	0.264982	0.292593	0.272115	FILTER	EXPRESSED
XLOC_013474	linc-SLC24A3	0	0.801571	1.26072	1.16371	1.42399	3.58507	FILTER	EXPRESSED
XLOC_013998	linc-LOC100132288-1	0.696594	0.416782	0	0.261715	0.960755	0.806274	FILTER	EXPRESSED
XLOC_014219	linc-RASD2	0.410602	0.217974	0.188069	0.333442	0.275033	0.332339	FILTER	EXPRESSED
XLOC_000001	linc-OR4F16-10	0	0	0.117658	0	0	0	FILTER	FILTER
XLOC_000003	linc-SAMD11-9	0.151883	0.061511	0.0824274	0.304339	0.256031	0.156264	FILTER	FILTER
XLOC_000004	linc-SAMD11-8	0.747461	0.314806	0	0	0.289684	0	FILTER	FILTER
XLOC_000005	linc-SAMD11-7	0	0	0.118145	0	0	0	FILTER	FILTER
XLOC_000007	linc-SAMD11-5	0	0	0	0	0	0	FILTER	FILTER
XLOC_000008	linc-SAMD11-4	0	0	0	0	0	0	FILTER	FILTER
XLOC_000017	linc-TMEM88B-1	0	0	0	0	0	0	FILTER	FILTER
XLOC_000019	linc-MIB2	0	0.168789	0.0494223	0	0.111645	0	FILTER	FILTER
XLOC_000021	linc-PLCH2	0	0	0	0	0	0	FILTER	FILTER
XLOC_000022	linc-TNFRSF14	0	0.0281676	0.0214097	0	0	0	FILTER	FILTER
XLOC_000026	linc-ACTRT2-2	0	0	0	0	0	0	FILTER	FILTER
XLOC_000027	linc-ACTRT2-1	0	0	0	0	0	0.253602	FILTER	FILTER
XLOC_000031	linc-AJAP1-5	0	0	0	0	0	0	FILTER	FILTER
XLOC_000032	linc-AJAP1-4	0	0	0	0	0	0	FILTER	FILTER
XLOC_000033	linc-AJAP1-3	0	0	0	0	0	0	FILTER	FILTER
XLOC_000034	linc-AJAP1-2	0	0	0	0	0	0	FILTER	FILTER
XLOC_000035	linc-AJAP1-1	0	0	0	0	0	0	FILTER	FILTER
XLOC_000036	linc-KCNAB2-2	0	0	0	0	0	0	FILTER	FILTER
XLOC_000037	linc-KCNAB2-1	0	0	0	0	0	0	FILTER	FILTER
XLOC_000041	linc-CAMTA1	0	0	0	0	0	0	FILTER	FILTER
XLOC_000042	linc-SLC45A1-2	0.0198639	0.0106184	0	0	0	0.0306554	FILTER	FILTER
XLOC_000043	linc-SLC45A1-1	0	0	0	0	0	0	FILTER	FILTER
XLOC_000044	linc-CA6	0.290263	0	0.23629	0.436216	0	0.447954	FILTER	FILTER
XLOC_000048	linc-PEX14	0	0.117484	0.124378	0	0	0	FILTER	FILTER
XLOC_000051	linc-PTCHD2-2	0	0	0	0	0	0	FILTER	FILTER
XLOC_000052	linc-PTCHD2-1	0	0	0	0	0.0754424	0	FILTER	FILTER
XLOC_000053	linc-FBXO44	0.130951	0.0338322	0	0	0	0.101046	FILTER	FILTER
XLOC_000054	linc-CLCN6	0	0	0	0	0	0	FILTER	FILTER
XLOC_000055	linc-AADACL4	0	0	0	0	0	0	FILTER	FILTER
XLOC_000056	linc-PRDM2	0	0	0	0	0	0	FILTER	FILTER
XLOC_000057	linc-KAZ	0	0	0	0.727318	0	0.248963	FILTER	FILTER
XLOC_000061	linc-C1orf144-2	0	0	0	0	0	0	FILTER	FILTER
XLOC_000062	linc-C1orf144-1	0.417972	0	0.340252	0	0	0	FILTER	FILTER
XLOC_000063	linc-CROCC-3	0	0	0	0	0	0	FILTER	FILTER
XLOC_000068	linc-PADI1-1	0	0	0	0	0	0	FILTER	FILTER
XLOC_000070	linc-ACTL8	0	0	0	0	0	0	FILTER	FILTER
XLOC_000071	linc-KLHDC7A	0	0	0	0	0	0	FILTER	FILTER
XLOC_000077	linc-C1orf151-1	0	0	0	0	0	0	FILTER	FILTER
XLOC_000082	linc-VWA5B1-2	0	0	0	0	0	0	FILTER	FILTER
XLOC_000083	linc-VWA5B1-1	0	0	0	0	0	0	FILTER	FILTER
XLOC_000085	linc-NBPF3-2	0	0	0	0	0	0	FILTER	FILTER
XLOC_000086	linc-NBPF3-1	0	0	0	0	0	0	FILTER	FILTER
XLOC_000087	linc-LDLRAD2-2	0	0	0	0	0	0	FILTER	FILTER
XLOC_000090	linc-ZBTB40	0	0	0	0	0	0	FILTER	FILTER
XLOC_000091	linc-EPHB2	0	0	0	0	0	0	FILTER	FILTER
XLOC_000094	linc-RPL11-1	0	0	0	0	0	0	FILTER	FILTER
XLOC_000095	linc-GRHL3-4	0	0	0	0	0	0	FILTER	FILTER
XLOC_000098	linc-GRHL3-1	0	0	0	0	0	0	FILTER	FILTER
XLOC_000099	linc-RHD-2	0	0	0	0	0	0	FILTER	FILTER
XLOC_000100	linc-RHD-1	0	0	0	0	0	0	FILTER	FILTER
XLOC_000101	linc-MAN1C1	0	0.486989	1.50399	0	3.39752	0	FILTER	FILTER
XLOC_000102	linc-PDIK1L-2	0	0	0	0	0	0	FILTER	FILTER
XLOC_000104	linc-NUDC	0	0	0	0	0	0	FILTER	FILTER
XLOC_000105	linc-WDTC1	0	0.00833758	0	0.0116816	0	0	FILTER	FILTER
XLOC_000107	linc-FAM76A-2	0	0	0.761183	0	0	0	FILTER	FILTER
XLOC_000110	linc-EPB41	0	0.0239942	0.037256	0	0	0	FILTER	FILTER
XLOC_000111	linc-PTPRU-2	0	0	0	0	0	0	FILTER	FILTER
XLOC_000114	linc-ZCCHC17-9	0	0	0	0	0	0	FILTER	FILTER
XLOC_000115	linc-ZCCHC17-8	0	0	0	0	0	0	FILTER	FILTER
XLOC_000116	linc-ZCCHC17-7	0	0	0	0	0	0	FILTER	FILTER
XLOC_000117	linc-ZCCHC17-6	0	0	0	0	0	0	FILTER	FILTER
XLOC_000118	linc-ZCCHC17-5	0	0	0	0	0	0	FILTER	FILTER
XLOC_000119	linc-ZCCHC17-4	0	0	0	0	0	0	FILTER	FILTER
XLOC_000122	linc-ZCCHC17-1	0	0	0	0	0	0	FILTER	FILTER
XLOC_000123	linc-TINAGL1	0.027742	0.0884509	0.0225835	0.0416914	0	0	FILTER	FILTER
XLOC_000129	linc-TSSK3-2	0	0	0	0.549976	0	0	FILTER	FILTER
XLOC_000133	linc-ADC	0	0	0	0	0	0	FILTER	FILTER
XLOC_000136	linc-GJB5	0	0	0	0	0	0	FILTER	FILTER
XLOC_000138	linc-EIF2C4-2	0	0	0	0	0	0	FILTER	FILTER
XLOC_000141	linc-ZC3H12A-4	0	0.0793568	0	0	0.302939	0	FILTER	FILTER
XLOC_000144	linc-ZC3H12A-1	0	0	0	0	0	0	FILTER	FILTER
XLOC_000147	linc-AKIRIN1-4	0	0	0	0	0	0	FILTER	FILTER
XLOC_000148	linc-AKIRIN1-3	0	0	0	0	0	0	FILTER	FILTER
XLOC_000149	linc-AKIRIN1-2	0	0	0	0	0	0	FILTER	FILTER
XLOC_000150	linc-AKIRIN1-1	0	0	0	0	0	0	FILTER	FILTER
XLOC_000152	linc-MACF1-2	1.82907	0	0	0	0	1.41137	FILTER	FILTER
XLOC_000155	linc-MFSD2A	0	0	0	0	0	0	FILTER	FILTER
XLOC_000162	linc-FAM183A	0	0	0	0	0	0	FILTER	FILTER
XLOC_000166	linc-UROD	0.209701	0.105321	0.085354	0	0.192815	0	FILTER	FILTER
XLOC_000167	linc-HPDL	1.30036	0	0	0	0	0	FILTER	FILTER
XLOC_000169	linc-RAD54L	0	0	0	0	0	0	FILTER	FILTER
XLOC_000170	linc-DMBX1	0	0	0	0	0	0	FILTER	FILTER
XLOC_000179	linc-SLC5A9-4	0	0	0	0	0	0	FILTER	FILTER
XLOC_000180	linc-SLC5A9-3	0	0	0.0716578	0.132288	0	0.0679238	FILTER	FILTER
XLOC_000181	linc-SLC5A9-2	0	0	0	0	0	0	FILTER	FILTER
XLOC_000182	linc-SLC5A9-1	0	0	0	0	0	0	FILTER	FILTER
XLOC_000184	linc-CDKN2C-5	0	0	0	0	0	0	FILTER	FILTER
XLOC_000185	linc-CDKN2C-4	0	0	0	0	0	0	FILTER	FILTER
XLOC_000186	linc-CDKN2C-3	0	0	0	0	0	0	FILTER	FILTER
XLOC_000190	linc-C1orf185	0	0	0	0	0	0	FILTER	FILTER
XLOC_000191	linc-RNF11	0	0	0	0	0	0	FILTER	FILTER
XLOC_000194	linc-CPT2-1	0	0	0	0	0	0	FILTER	FILTER
XLOC_000197	linc-DMRTB1-2	0	0.0341358	0	0.099326	0	0	FILTER	FILTER
XLOC_000198	linc-DMRTB1-1	0	0	0	0	0	0	FILTER	FILTER
XLOC_000199	linc-C1orf83-2	0	0	0	0	0	0	FILTER	FILTER
XLOC_000201	linc-ACOT11-2	0	0	0	0	0	0	FILTER	FILTER
XLOC_000202	linc-ACOT11-1	0	0	0	0	0	0	FILTER	FILTER
XLOC_000205	linc-BSND	0	0	0	0	0	0	FILTER	FILTER
XLOC_000206	linc-PRKAA2-9	0	0	0	0	0	0.0684829	FILTER	FILTER
XLOC_000207	linc-PRKAA2-8	0	0	0	0	0	0	FILTER	FILTER
XLOC_000208	linc-PRKAA2-7	0	0	0	0	0	0	FILTER	FILTER
XLOC_000209	linc-PRKAA2-6	0	0	0	0	0	0	FILTER	FILTER
XLOC_000210	linc-PRKAA2-5	0	0	0	0	0	0	FILTER	FILTER
XLOC_000211	linc-PRKAA2-4	0	0	0	0	0	0	FILTER	FILTER
XLOC_000212	linc-PRKAA2-3	0	0	0	0	0	0	FILTER	FILTER
XLOC_000213	linc-PRKAA2-2	0	0	0	0	0	0	FILTER	FILTER
XLOC_000214	linc-PRKAA2-1	0.212091	0.098972	0.392813	0	0	0	FILTER	FILTER
XLOC_000218	linc-FGGY-4	0.135972	0	0.655974	0	0	0	FILTER	FILTER
XLOC_000220	linc-FGGY-2	0	0	0	0	0	0	FILTER	FILTER
XLOC_000221	linc-FGGY-1	0	0	0	0	0	0	FILTER	FILTER
XLOC_000222	linc-HOOK1	0	0	2.48882	0	0	0	FILTER	FILTER
XLOC_000223	linc-NFIA-4	0	0	0	0	0	0	FILTER	FILTER
XLOC_000224	linc-NFIA-3	0	0	0	0	0	0	FILTER	FILTER
XLOC_000225	linc-NFIA-2	0	0	0	0	0	0	FILTER	FILTER
XLOC_000226	linc-NFIA-1	0	0	0	0	0	0	FILTER	FILTER
XLOC_000227	linc-INADL	0	0	0	0	0	0	FILTER	FILTER
XLOC_000228	linc-ATG4C	0.138316	0.178195	0	0	0	0	FILTER	FILTER
XLOC_000229	linc-FOXD3-5	0	0	0	0	0.554446	0	FILTER	FILTER
XLOC_000230	linc-FOXD3-4	0	0	0	0	0	0	FILTER	FILTER
XLOC_000231	linc-FOXD3-3	0	0	0	0	0	0	FILTER	FILTER
XLOC_000232	linc-FOXD3-2	0	0	0	0	0	0	FILTER	FILTER
XLOC_000233	linc-FOXD3-1	0	0	0	0	0	0	FILTER	FILTER
XLOC_000235	linc-UBE2U	0	0	0	0	0	0	FILTER	FILTER
XLOC_000236	linc-GADD45A	0	0	0	0	0	0	FILTER	FILTER
XLOC_000238	linc-LRRC7-5	0	0	0	0	0	0	FILTER	FILTER
XLOC_000243	linc-LRRC7-1	0	0	0	0	0	0	FILTER	FILTER
XLOC_000246	linc-FPGT-12	0	0	0	0	0	0	FILTER	FILTER
XLOC_000247	linc-FPGT-11	0	0	0	0	0	0	FILTER	FILTER
XLOC_000253	linc-FPGT-5	0	0	0	0	0	0	FILTER	FILTER
XLOC_000254	linc-FPGT-4	0	0	0	0	0	0	FILTER	FILTER
XLOC_000255	linc-FPGT-3	0	0	0	0	0	0	FILTER	FILTER
XLOC_000256	linc-FPGT-2	0	0	0	0	0	0	FILTER	FILTER
XLOC_000259	linc-LHX8	0	0	0	0	0	0	FILTER	FILTER
XLOC_000262	linc-AK5-2	0	0	0	0	0	0	FILTER	FILTER
XLOC_000263	linc-AK5-1	1.76711	0.250119	0	0	1.29516	0	FILTER	FILTER
XLOC_000264	linc-PTGFR	0	0	0	0	0	0	FILTER	FILTER
XLOC_000266	linc-LPHN2-2	0	0	0	0	0	0	FILTER	FILTER
XLOC_000267	linc-LPHN2-3	0	0	0	0	0	0	FILTER	FILTER
XLOC_000268	linc-LPHN2-1	0	0	0	0	0	0	FILTER	FILTER
XLOC_000269	linc-PRKACB-4	0	0	0	0	0	0	FILTER	FILTER
XLOC_000271	linc-PRKACB-2	0	0	0	0	0	0	FILTER	FILTER
XLOC_000274	linc-WDR63	0	0	0	0	0	0	FILTER	FILTER
XLOC_000276	linc-CYR61-1	0	0	0	0	0	0	FILTER	FILTER
XLOC_000277	linc-CLCA2-3	0	0	0	0	0	0	FILTER	FILTER
XLOC_000278	linc-CLCA2-2	0	0	0	0	0	0	FILTER	FILTER
XLOC_000280	linc-PKN2-2	0	0	0	0	0	0	FILTER	FILTER
XLOC_000281	linc-PKN2-1	0	0	0	0	0	0	FILTER	FILTER
XLOC_000282	linc-GBP6-5	0	0	0.314237	0	0	0	FILTER	FILTER
XLOC_000283	linc-GBP6-4	0	0.0517297	0	0.154566	0	0.158726	FILTER	FILTER
XLOC_000290	linc-LRRC8D-3	0	0	0	0	0	0	FILTER	FILTER
XLOC_000291	linc-LRRC8D-2	0	0	0	0	0	0	FILTER	FILTER
XLOC_000292	linc-LRRC8D-1	0	0	0	0	0	0	FILTER	FILTER
XLOC_000293	linc-CDC7	0	0	0	0	0	0	FILTER	FILTER
XLOC_000294	linc-DR1	0.00769157	0.0124495	0	0	0	0	FILTER	FILTER
XLOC_000299	linc-ABCD3-3	0	0	0	0	0	0	FILTER	FILTER
XLOC_000301	linc-ABCD3-1	0	0	0	0	0	0	FILTER	FILTER
XLOC_000302	linc-SLC44A3-2	0	0	0	0	0	0	FILTER	FILTER
XLOC_000303	linc-SLC44A3-1	0	0	0	0	0	0	FILTER	FILTER
XLOC_000304	linc-TMEM56-3	0.371933	0.144135	0.265792	1.08685	0	0.0954247	FILTER	FILTER
XLOC_000306	linc-TMEM56-1	0	0	0	0	0	0	FILTER	FILTER
XLOC_000307	linc-PTBP2-7	0	0	0	0	0	0	FILTER	FILTER
XLOC_000308	linc-PTBP2-6	0	0	0	0	0	0	FILTER	FILTER
XLOC_000309	linc-PTBP2-5	0	0	0	0	0	0	FILTER	FILTER
XLOC_000311	linc-PTBP2-3	0	0	0	0	0	0	FILTER	FILTER
XLOC_000312	linc-PTBP2-2	0	0	0	0	0	0	FILTER	FILTER
XLOC_000313	linc-PTBP2-1	0	0	0	0	0	0	FILTER	FILTER
XLOC_000316	linc-VCAM1	0	0	0	0	0	0	FILTER	FILTER
XLOC_000318	linc-S1PR1	0	0	0	0	0	0	FILTER	FILTER
XLOC_000319	linc-RNPC3-7	0	0	0	0	0	0	FILTER	FILTER
XLOC_000321	linc-RNPC3-5	0	0	0	0	0	0	FILTER	FILTER
XLOC_000322	linc-RNPC3-4	0	0	0	0	0	0	FILTER	FILTER
XLOC_000324	linc-RNPC3-2	0	0	0	0	0	0	FILTER	FILTER
XLOC_000325	linc-RNPC3-1	0	0	0	0	0	0	FILTER	FILTER
XLOC_000326	linc-PRMT6-5	0	0	0	0	0	0	FILTER	FILTER
XLOC_000327	linc-PRMT6-4	0	0	0	0	0	0	FILTER	FILTER
XLOC_000329	linc-PRMT6-2	0	0	0	0	0	0	FILTER	FILTER
XLOC_000332	linc-NBPF6-2	0	0	0	0	0	0	FILTER	FILTER
XLOC_000336	linc-SARS	0	0	0	0	0	0	FILTER	FILTER
XLOC_000339	linc-CSF1	0	0	0	0	0	0	FILTER	FILTER
XLOC_000340	linc-UBL4B	0.156162	0.562851	0.231248	0.725431	4.69453	0	FILTER	FILTER
XLOC_000341	linc-RBM15	0	0	0	0	0	0	FILTER	FILTER
XLOC_000346	linc-CTTNBP2NL	0	0	0	0	0	0	FILTER	FILTER
XLOC_000348	linc-LRIG2	0	0	0	0	0	0	FILTER	FILTER
XLOC_000352	linc-SYCP1-4	0	0	0	0	0	0	FILTER	FILTER
XLOC_000357	linc-VANGL1-2	0	0	0	0	0	0	FILTER	FILTER
XLOC_000358	linc-VANGL1-1	0	0	0	0	0	0	FILTER	FILTER
XLOC_000360	linc-SLC22A15-2	0	0	0	0	0	0	FILTER	FILTER
XLOC_000361	linc-SLC22A15-1	0	0	0	0	0	0	FILTER	FILTER
XLOC_000362	linc-ATP1A1	0	0	0	0	0	0	FILTER	FILTER
XLOC_000363	linc-MAN1A2-2	0	0.712021	1.91243	3.53055	2.1601	0	FILTER	FILTER
XLOC_000364	linc-MAN1A2-1	0	0	0	0	0	0	FILTER	FILTER
XLOC_000367	linc-HAO2-3	0	0	0	0	0	0	FILTER	FILTER
XLOC_000369	linc-HAO2-2	0	0	0	0	0	0	FILTER	FILTER
XLOC_000370	linc-HAO2-1	0	0	0	0	0	0	FILTER	FILTER
XLOC_000371	linc-FAM72B-3	0	0	0	0	0	0	FILTER	FILTER
XLOC_000373	linc-FAM72B-1	0	0	0	0	0	0	FILTER	FILTER
XLOC_000375	linc-NBPF9-9	0	0	0	0	0	0	FILTER	FILTER
XLOC_000376	linc-NBPF9-8	0	0	0	0	0	0	FILTER	FILTER
XLOC_000377	linc-NBPF9-7	0	0	0.300718	3.75828	0.339662	0	FILTER	FILTER
XLOC_000379	linc-NBPF9-5	0	0	0	0	0	0	FILTER	FILTER
XLOC_000380	linc-NBPF9-4	0	0	0	0	0	0	FILTER	FILTER
XLOC_000382	linc-NBPF9-2	0	0	0	0	0	0	FILTER	FILTER
XLOC_000386	linc-GJA8-2	0	0	0	0	0	0	FILTER	FILTER
XLOC_000387	linc-GJA8-1	0	0	0	0	0	0	FILTER	FILTER
XLOC_000388	linc-NBPF15-3	0	0.342343	1.01673	0	0	1.44562	FILTER	FILTER
XLOC_000389	linc-NBPF15-2	0	0	0	0	0	0	FILTER	FILTER
XLOC_000391	linc-PPIAL4A-6	0	0	0	0	0	0	FILTER	FILTER
XLOC_000392	linc-PPIAL4A-5	0	0	0	0	0	0	FILTER	FILTER
XLOC_000393	linc-PPIAL4A-4	0	0.083479	0.0665406	0	0	0	FILTER	FILTER
XLOC_000401	linc-CA14	0	0	0	0	0	0	FILTER	FILTER
XLOC_000411	linc-LCE2D	0	0	0	0	0	0	FILTER	FILTER
XLOC_000412	linc-LELP1	0	0	0	0	0	0	FILTER	FILTER
XLOC_000421	linc-ROBLD3	0	0	0	0	0	0	FILTER	FILTER
XLOC_000423	linc-TTC24-2	0	0	0	0	0	0	FILTER	FILTER
XLOC_000424	linc-TTC24-1	0	0	0	0	0	0	FILTER	FILTER
XLOC_000428	linc-CD1D-2	0	0	0	0	0	0	FILTER	FILTER
XLOC_000429	linc-CD1D-1	0	0	0	0	0	0	FILTER	FILTER
XLOC_000430	linc-APCS	0	0	0	0	0	0	FILTER	FILTER
XLOC_000440	linc-SDHC	0	0	0	0	0	0	FILTER	FILTER
XLOC_000443	linc-NOS1AP	0.293915	0	0	0	0	0	FILTER	FILTER
XLOC_000446	linc-NUF2-1	0	0	0	0	0	0	FILTER	FILTER
XLOC_000447	linc-PBX1	0	0	0	0	0	0	FILTER	FILTER
XLOC_000451	linc-POGK-1	0	0	0	0	0	0	FILTER	FILTER
XLOC_000454	linc-XCL1	0	0	0	0	0	0	FILTER	FILTER
XLOC_000455	linc-ATP1B1-3	0	0	0	0	0	0	FILTER	FILTER
XLOC_000456	linc-ATP1B1-2	0	0	0	0	0	0	FILTER	FILTER
XLOC_000457	linc-ATP1B1-1	0	0	0	0	0	0	FILTER	FILTER
XLOC_000461	linc-PRRX1	0	0	0	0	0	0	FILTER	FILTER
XLOC_000462	linc-METTL13-2	0	0	0	0	0	0	FILTER	FILTER
XLOC_000468	linc-GPR52	0	0	0.468011	0	0	0	FILTER	FILTER
XLOC_000470	linc-PAPPA2-2	0	0	0	0	0	0	FILTER	FILTER
XLOC_000473	linc-RASAL2-1	0	0	0	0	0	0	FILTER	FILTER
XLOC_000474	linc-RALGPS2-2	0	0	0	0	0	0	FILTER	FILTER
XLOC_000475	linc-RALGPS2-1	0	0	0	0	0	0	FILTER	FILTER
XLOC_000476	linc-QSOX1	0	0	0	0	0	0	FILTER	FILTER
XLOC_000477	linc-XPR1	0	0.0285925	0	0	0	0	FILTER	FILTER
XLOC_000478	linc-KIAA1614-2	0	0.0229656	0	0	0	0	FILTER	FILTER
XLOC_000480	linc-CACNA1E-2	0	0	0	0	0	0	FILTER	FILTER
XLOC_000482	linc-RGSL1-3	0	0	0	0	0	0	FILTER	FILTER
XLOC_000483	linc-RGSL1-2	0	0	0	0	0	0	FILTER	FILTER
XLOC_000485	linc-RGSL1-1	0	0	0	0	0.246225	0	FILTER	FILTER
XLOC_000486	linc-NPL	0	0	0	0	0	0	FILTER	FILTER
XLOC_000490	linc-C1orf21-2	0.118701	0.177106	0.193258	0	0.436572	0.183188	FILTER	FILTER
XLOC_000491	linc-C1orf21-1	0	0	0	0	0	0	FILTER	FILTER
XLOC_000492	linc-RNF2-2	0	0	0	0	0	0	FILTER	FILTER
XLOC_000493	linc-RNF2-1	0	0	0	0	0	0	FILTER	FILTER
XLOC_000494	linc-HMCN1-2	0	0	0	0	0	0	FILTER	FILTER
XLOC_000495	linc-HMCN1-1	0	0	0	0	0	0	FILTER	FILTER
XLOC_000497	linc-RGS18-11	0	0	0	0	0	0	FILTER	FILTER
XLOC_000498	linc-RGS18-10	0	0	0	0	0	0	FILTER	FILTER
XLOC_000500	linc-RGS18-8	0	0	0	0	0	0	FILTER	FILTER
XLOC_000502	linc-RGS18-6	0	0	0	0	0	0	FILTER	FILTER
XLOC_000503	linc-RGS18-5	0	0	0	0	0	0	FILTER	FILTER
XLOC_000506	linc-RGS18-2	0	0	0	0	0	0	FILTER	FILTER
XLOC_000507	linc-RGS18-1	0	0	0	0	0	0	FILTER	FILTER
XLOC_000508	linc-CFH-4	0	0	0	0	0	0	FILTER	FILTER
XLOC_000509	linc-CFH-3	0	0	0	0	0	0	FILTER	FILTER
XLOC_000510	linc-CFH-2	0	0	0	0	0	0	FILTER	FILTER
XLOC_000511	linc-CFH-1	0	0	0	0	0	0	FILTER	FILTER
XLOC_000513	linc-NR5A2-2	0	0	0	0	0	0	FILTER	FILTER
XLOC_000514	linc-NR5A2-1	0	0	0	0	0	0	FILTER	FILTER
XLOC_000515	linc-CAMSAP1L1-2	0	0	0	0	0	0	FILTER	FILTER
XLOC_000516	linc-CAMSAP1L1-1	0	0	0	0	0	0	FILTER	FILTER
XLOC_000523	linc-NAV1-1	0	0	0	0	0	0	FILTER	FILTER
XLOC_000533	linc-CDK18-1	0	0	0	0	0	0	FILTER	FILTER
XLOC_000535	linc-FAM72A-3	0	0	0	0	0	0	FILTER	FILTER
XLOC_000538	linc-AVPR1B	0	0	0	0	0	0	FILTER	FILTER
XLOC_000539	linc-CD55	0	0	0	0	0	0	FILTER	FILTER
XLOC_000540	linc-CR2-2	0	0	0	0	0	0	FILTER	FILTER
XLOC_000541	linc-CR2-1	0	0	0	0	0	0	FILTER	FILTER
XLOC_000542	linc-LOC642587-7	0	0	0	0	0	0	FILTER	FILTER
XLOC_000543	linc-LOC642587-6	0	0	0	0.0705285	0	0	FILTER	FILTER
XLOC_000544	linc-LOC642587-5	0	0	0	0	0	0	FILTER	FILTER
XLOC_000545	linc-LOC642587-4	0	0	0	0	0	0	FILTER	FILTER
XLOC_000546	linc-LOC642587-3	0	0	0	0	0	0	FILTER	FILTER
XLOC_000547	linc-LOC642587-2	0	0	0	0	0	0	FILTER	FILTER
XLOC_000549	linc-DTL-3	0	0	0	0	0	0	FILTER	FILTER
XLOC_000550	linc-DTL-2	0	0.0844649	0	0	0	0	FILTER	FILTER
XLOC_000551	linc-DTL-1	0	0	0	0	0	0	FILTER	FILTER
XLOC_000553	linc-PPP2R5A	0	0	0	0	0	0	FILTER	FILTER
XLOC_000554	linc-ATF3-2	0	0	0	0	0	0	FILTER	FILTER
XLOC_000555	linc-ATF3-1	0	0.0632107	0	0	0	0	FILTER	FILTER
XLOC_000556	linc-TATDN3	0	0	0	0	0	0	FILTER	FILTER
XLOC_000557	linc-PROX1-2	0	0	0	0	0	0	FILTER	FILTER
XLOC_000558	linc-PROX1-1	0	0	0	0	0	0	FILTER	FILTER
XLOC_000561	linc-RRP15-4	0	0	0	0	0	0	FILTER	FILTER
XLOC_000562	linc-RRP15-3	0	0	0	0	0	0	FILTER	FILTER
XLOC_000563	linc-RRP15-2	0	0	0	0	0	0	FILTER	FILTER
XLOC_000564	linc-RRP15-1	0	0	0	0	0	0	FILTER	FILTER
XLOC_000565	linc-LYPLAL1	0	0	0	0	0	0	FILTER	FILTER
XLOC_000567	linc-IARS2-2	0	0	0.11844	0	0	0.112268	FILTER	FILTER
XLOC_000569	linc-MARK1-3	0	0	0	0	0	0	FILTER	FILTER
XLOC_000570	linc-MARK1-2	0	0	0	0	0	0	FILTER	FILTER
XLOC_000571	linc-MARK1-1	0	0	0	0	0	0	FILTER	FILTER
XLOC_000572	linc-HLX	0	0	0	0	0	0	FILTER	FILTER
XLOC_000575	linc-MIA3-2	0	0	0	0	0	0	FILTER	FILTER
XLOC_000578	linc-C1orf65-2	0	0	0	0	0.428967	0	FILTER	FILTER
XLOC_000579	linc-C1orf65-3	0	0	0	0.264343	0	0	FILTER	FILTER
XLOC_000580	linc-C1orf65-1	0	0	0	0	0	0	FILTER	FILTER
XLOC_000584	linc-DNAH14	0	0	0	0	0	0	FILTER	FILTER
XLOC_000585	linc-SRP9-3	0	0	0	0	0	0	FILTER	FILTER
XLOC_000587	linc-SRP9-1	0	0	0	0	0	0	FILTER	FILTER
XLOC_000592	linc-MIXL1-1	0	0	0	0	0	0	FILTER	FILTER
XLOC_000595	linc-PRSS38	0	0	0	0	0	0	FILTER	FILTER
XLOC_000600	linc-RHOU	0.199988	0.330552	0.162801	0.300547	0	0	FILTER	FILTER
XLOC_000601	linc-URB2-3	0	0	0	0	0	0.894224	FILTER	FILTER
XLOC_000604	linc-GALNT2	0	0	0	0	0	0	FILTER	FILTER
XLOC_000605	linc-COG2-2	0	0	0	0	0	0	FILTER	FILTER
XLOC_000606	linc-COG2-1	0	0	0	0	0	0	FILTER	FILTER
XLOC_000609	linc-C1orf124-2	0	0	0	0	0	0	FILTER	FILTER
XLOC_000610	linc-C1orf124-1	0	0	0	0	0	0	FILTER	FILTER
XLOC_000614	linc-KIAA1383-4	0	0	0	0	0	0	FILTER	FILTER
XLOC_000615	linc-KIAA1383-3	0	0	0	0	0	0	FILTER	FILTER
XLOC_000616	linc-KIAA1383-2	0	0	0	0	0	0	FILTER	FILTER
XLOC_000617	linc-KIAA1383-1	0	0	0	0	0	0	FILTER	FILTER
XLOC_000618	linc-C1orf57-2	0	0	0	0	0	0	FILTER	FILTER
XLOC_000619	linc-C1orf57-1	0	0	0	0	0	0	FILTER	FILTER
XLOC_000620	linc-SLC35F3	0	0	0	0	0	0	FILTER	FILTER
XLOC_000622	linc-GGPS1-6	0	0	0	0	0	0	FILTER	FILTER
XLOC_000623	linc-GGPS1-5	0.0682642	0	0.0277854	0	0	0	FILTER	FILTER
XLOC_000624	linc-GGPS1-4	0.195107	0	0.128708	0	0.420842	0.244003	FILTER	FILTER
XLOC_000625	linc-GGPS1-3	0	0	0.0245883	0	0	0	FILTER	FILTER
XLOC_000627	linc-GGPS1-1	0	0.144904	0	0	0.618247	0	FILTER	FILTER
XLOC_000628	linc-GPR137B-3	0	0	0	0	0	0	FILTER	FILTER
XLOC_000630	linc-GPR137B-1	0	0	0	0	0	0	FILTER	FILTER
XLOC_000635	linc-CHRM3	0	0	0	0	0	0	FILTER	FILTER
XLOC_000639	linc-ZNF238	0	0	0	0	0	0	FILTER	FILTER
XLOC_000640	linc-C1orf100	0	0	0	0	0	0	FILTER	FILTER
XLOC_000641	linc-KIF26B	0	0.0535503	0	0	0.19634	0	FILTER	FILTER
XLOC_000642	linc-SCCPDH	0.197582	0	0	0	0	0	FILTER	FILTER
XLOC_000650	linc-TRIM58	0	0	0	0	0	0	FILTER	FILTER
XLOC_000651	linc-OR2G6	0	0	0	0	0	0	FILTER	FILTER
XLOC_000653	linc-PGBD2	0	0	0	0	0	0	FILTER	FILTER
XLOC_000663	linc-ZNF692-2	0.148936	0.158184	0.424346	0.0559562	0.23965	0.114924	FILTER	FILTER
XLOC_000667	linc-OR4F16-5	0.144444	0.037135	0	0.43415	0.132813	0.222916	FILTER	FILTER
XLOC_000668	linc-OR4F16-4	0	0.443163	0.394216	0	0.445269	0.373673	FILTER	FILTER
XLOC_000669	linc-OR4F16-3	0	0	0	0	0	0	FILTER	FILTER
XLOC_000671	linc-HES4-1	0	0	0	0	0	0	FILTER	FILTER
XLOC_000675	linc-KIAA1751-1	0	0	0	0	0	0	FILTER	FILTER
XLOC_000676	linc-KIAA1751-2	0	0.062529	0.102903	0	0	0	FILTER	FILTER
XLOC_000677	linc-C1orf86	0.685397	0	0.55795	0	0	0	FILTER	FILTER
XLOC_000678	linc-HES5-2	0	0	0	0	0	0	FILTER	FILTER
XLOC_000679	linc-HES5-1	0	0	0.042048	0	0	0	FILTER	FILTER
XLOC_000680	linc-MMEL1-1	0	0	0	0	0	0	FILTER	FILTER
XLOC_000681	linc-MMEL1-2	0	0	0	0	0	0	FILTER	FILTER
XLOC_000682	linc-MMEL1-3	0.212735	0.0495188	0	0.0710518	0	0	FILTER	FILTER
XLOC_000683	linc-MEGF6	0	0.113665	0.0927041	0.342283	0.209419	0	FILTER	FILTER
XLOC_000684	linc-C1orf174-2	0	0	0	0	0	0	FILTER	FILTER
XLOC_000685	linc-C1orf174-3	0	0	0	0	0	0	FILTER	FILTER
XLOC_000686	linc-C1orf174-4	0	0	0	0	0	0	FILTER	FILTER
XLOC_000688	linc-C1orf174-1	0.221637	0	0.0902123	0	0	0	FILTER	FILTER
XLOC_000691	linc-DNAJC11-4	0	0	0.569161	1.5761	0	0.539503	FILTER	FILTER
XLOC_000695	linc-TNFRSF9	0.0525118	0.0419032	0.106869	0	0.14485	0.12156	FILTER	FILTER
XLOC_000696	linc-ERRFI1	0	0	0	0	0	0	FILTER	FILTER
XLOC_000697	linc-GPR157-3	0.1991	0.0941322	0.197006	0	0	0	FILTER	FILTER
XLOC_000698	linc-GPR157-2	0	0	0	0	0	0	FILTER	FILTER
XLOC_000699	linc-GPR157-1	0	0	0	0	0	0	FILTER	FILTER
XLOC_000701	linc-MTOR-1	0	0	0	0	0	0	FILTER	FILTER
XLOC_000702	linc-MTOR-2	0	0	0	0	0	0	FILTER	FILTER
XLOC_000704	linc-MAD2L2	0	0	0	0	0	0	FILTER	FILTER
XLOC_000707	linc-LRRC38-9	0	0	0	0	0	0	FILTER	FILTER
XLOC_000708	linc-LRRC38-8	0	0	0	1.42107	0	0	FILTER	FILTER
XLOC_000709	linc-LRRC38-7	0	0	0	1.3302	0	0	FILTER	FILTER
XLOC_000710	linc-LRRC38-2	0	0	0	0.289002	0	0	FILTER	FILTER
XLOC_000711	linc-LRRC38-3	0.341507	0.16384	0.139002	0	0	0.263516	FILTER	FILTER
XLOC_000712	linc-LRRC38-1	0	0	0	0	0	0	FILTER	FILTER
XLOC_000721	linc-AGMAT-3	0	0	0	0	0	0	FILTER	FILTER
XLOC_000723	linc-RCC2-1	0	0	0	0	0	0	FILTER	FILTER
XLOC_000724	linc-RCC2-2	0	0	0	0	0	0	FILTER	FILTER
XLOC_000730	linc-PLA2G2C-1	0	0	0	0	0	0	FILTER	FILTER
XLOC_000731	linc-PLA2G2C-2	0	0	0	0	0	0	FILTER	FILTER
XLOC_000732	linc-HSPG2	0	0	0	0	0	0	FILTER	FILTER
XLOC_000733	linc-WNT4	0	0	0	0	0	0	FILTER	FILTER
XLOC_000735	linc-E2F2-1	0	0.386364	0	1.74486	0	0.447954	FILTER	FILTER
XLOC_000736	linc-E2F2-2	0	0.504409	0	0	0	0	FILTER	FILTER
XLOC_000737	linc-E2F2-3	0	0.134225	0.248647	0	0	0	FILTER	FILTER
XLOC_000738	linc-ID3-1	0.0462798	0	0.0376742	0	0	0	FILTER	FILTER
XLOC_000741	linc-IL28RA-1	0	0	0	0	0	0	FILTER	FILTER
XLOC_000743	linc-C1orf201-1	0	0.247359	0.110261	0.258504	0	0	FILTER	FILTER
XLOC_000744	linc-C1orf201-2	0	0	0	0	0	0	FILTER	FILTER
XLOC_000745	linc-RUNX3	0	0	0	0	0	0	FILTER	FILTER
XLOC_000751	linc-PAFAH2-2	0	0	0	0	0	0	FILTER	FILTER
XLOC_000754	linc-SLC9A1-1	0	0	0	0	0	0	FILTER	FILTER
XLOC_000755	linc-FGR	0	0	0	0	0	0	FILTER	FILTER
XLOC_000762	linc-TAF12-2	0	0	0	0	0	0	FILTER	FILTER
XLOC_000764	linc-MECR-4	0	0	0	0	0	0	FILTER	FILTER
XLOC_000765	linc-MECR-3	0	0	0	0	0	0	FILTER	FILTER
XLOC_000766	linc-MECR-2	0	0	0	0	0	0	FILTER	FILTER
XLOC_000767	linc-MECR-1	0	0	0	0	0	0	FILTER	FILTER
XLOC_000768	linc-MECR-5	0	0	0	0	0	0	FILTER	FILTER
XLOC_000769	linc-LAPTM5	0	0	0	0	0	0	FILTER	FILTER
XLOC_000772	linc-SPOCD1	0.0686319	0.0544361	0.0558701	0.051571	0.0631055	0	FILTER	FILTER
XLOC_000776	linc-MARCKSL1	0	0.289082	0	0.22294	0.272804	0.228939	FILTER	FILTER
XLOC_000777	linc-SYNC-1	0	0	0	0	0	0	FILTER	FILTER
XLOC_000778	linc-SYNC-2	0	0	0	0.583307	0	0	FILTER	FILTER
XLOC_000780	linc-AK2-1	0	0	0	0	0	0	FILTER	FILTER
XLOC_000781	linc-CSMD2	0	0	0	0	0	0	FILTER	FILTER
XLOC_000782	linc-ZMYM6	0	0	0.0390117	0	0.0881283	0	FILTER	FILTER
XLOC_000783	linc-PSMB2	0	0	0	0	0	0	FILTER	FILTER
XLOC_000788	linc-POU3F1-2	0	0	0	0	0	0	FILTER	FILTER
XLOC_000789	linc-POU3F1-1	0	0	0	0	0	0	FILTER	FILTER
XLOC_000794	linc-PPT1-1	0	0.401989	1.14062	0	0	2.16236	FILTER	FILTER
XLOC_000796	linc-COL9A2-2	0	0	0	0	0	0	FILTER	FILTER
XLOC_000801	linc-CITED4	0	0	0	0	0	0	FILTER	FILTER
XLOC_000811	linc-HYI-1	0	0	0	0	0	0	FILTER	FILTER
XLOC_000814	linc-SLC6A9	0	0	0	0	0	0	FILTER	FILTER
XLOC_000816	linc-ZSWIM5	0	0	0	0	0	0	FILTER	FILTER
XLOC_000818	linc-LRRC41-2	0	0	0	0	0	0	FILTER	FILTER
XLOC_000819	linc-CYP4A11-1	0	0	0.0778961	0	0	0	FILTER	FILTER
XLOC_000820	linc-CYP4A11-2	0.470449	0.37463	0	0	1.73027	1.45206	FILTER	FILTER
XLOC_000822	linc-STIL-2	0.168592	0.0859306	0	0.126682	0	0.805805	FILTER	FILTER
XLOC_000824	linc-STIL-4	0	0	0	0	0	0	FILTER	FILTER
XLOC_000826	linc-LOC388630-1	0	0	0	0	0	0	FILTER	FILTER
XLOC_000828	linc-LOC388630-3	0	0	0	0	0	0	FILTER	FILTER
XLOC_000829	linc-AGBL4-4	0	0	0	0	0	0	FILTER	FILTER
XLOC_000830	linc-AGBL4-3	0	0	0	0	0	0	FILTER	FILTER
XLOC_000831	linc-AGBL4-2	0	0	0	0	0	0	FILTER	FILTER
XLOC_000832	linc-AGBL4-1	0	0	0	0	0	0	FILTER	FILTER
XLOC_000833	linc-FAF1-1	0	0	0	0	0	0	FILTER	FILTER
XLOC_000835	linc-LRP8-3	0	0	0	0	0	0	FILTER	FILTER
XLOC_000836	linc-LRP8-2	0	0	0	0	0	0	FILTER	FILTER
XLOC_000837	linc-LRP8-1	0	0	0	0	0	0	FILTER	FILTER
XLOC_000839	linc-YIPF1	0.160952	0.15547	0.131023	0	0	0	FILTER	FILTER
XLOC_000840	linc-SSBP3-1	0	0	0	0	0	0	FILTER	FILTER
XLOC_000841	linc-SSBP3-2	0	0	0	0	0	0	FILTER	FILTER
XLOC_000842	linc-USP24-3	0	0	0	0	0	0	FILTER	FILTER
XLOC_000843	linc-USP24-4	0	0	0	0	0	0	FILTER	FILTER
XLOC_000844	linc-USP24-1	0	0	0	0	0	0	FILTER	FILTER
XLOC_000845	linc-USP24-2	0	0	0	0	0	0	FILTER	FILTER
XLOC_000846	linc-PPAP2B	0	0	0	0	0	0	FILTER	FILTER
XLOC_000847	linc-C1orf168	0	0	0	0	0	0	FILTER	FILTER
XLOC_000849	linc-JUN-5	0	0	0	0	0	0	FILTER	FILTER
XLOC_000850	linc-JUN-2	0	0	0	0	0	0	FILTER	FILTER
XLOC_000851	linc-JUN-1	0	0	0	0	0	0	FILTER	FILTER
XLOC_000852	linc-JUN-3	0	0	0	0	0	0	FILTER	FILTER
XLOC_000854	linc-CYP2J2	0	0	0	0	0	0	FILTER	FILTER
XLOC_000855	linc-C1orf87-1	0	0	0	0	0	0	FILTER	FILTER
XLOC_000856	linc-C1orf87-2	0	0	0	0	0	0	FILTER	FILTER
XLOC_000857	linc-DOCK7-1	0	0	0	0	0	0	FILTER	FILTER
XLOC_000865	linc-DEPDC1-1	0	0	0	0	0	0	FILTER	FILTER
XLOC_000866	linc-DEPDC1-2	0	0	0	0	0	0	FILTER	FILTER
XLOC_000868	linc-ANKRD13C-1	0	0	0	0	0	0	FILTER	FILTER
XLOC_000869	linc-ANKRD13C-2	0	0	0	0	0	0	FILTER	FILTER
XLOC_000872	linc-SLC44A5	0	0	0	0.162935	0	0	FILTER	FILTER
XLOC_000873	linc-ASB17	0	0	0	0	0	0	FILTER	FILTER
XLOC_000876	linc-FUBP1	0	0	0	0	0	0	FILTER	FILTER
XLOC_000877	linc-ELTD1-3	0	0	0	0	0	0	FILTER	FILTER
XLOC_000879	linc-ELTD1-1	0	0	0	0	0	0	FILTER	FILTER
XLOC_000880	linc-ELTD1-6	0	0	0	0	0	0	FILTER	FILTER
XLOC_000881	linc-ELTD1-7	0	0	0	0	0	0	FILTER	FILTER
XLOC_000882	linc-ELTD1-4	0	0.0907113	0.312238	0	0	0	FILTER	FILTER
XLOC_000883	linc-ELTD1-5	0	0	0	0.7782	0	0	FILTER	FILTER
XLOC_000884	linc-ELTD1-10	0	0	0	0	0	0	FILTER	FILTER
XLOC_000885	linc-ELTD1-11	0	0	0	0	0	0	FILTER	FILTER
XLOC_000888	linc-TTLL7-1	0	0	0	0	0	0	FILTER	FILTER
XLOC_000889	linc-TTLL7-2	0.0648093	0.201026	0.105517	0	0.119181	0	FILTER	FILTER
XLOC_000892	linc-TTLL7-7	0	0.0879834	0.0429167	0	0.340559	0.0813607	FILTER	FILTER
XLOC_000893	linc-TTLL7-6	0	0	0	0	0	0	FILTER	FILTER
XLOC_000894	linc-TTLL7-3	0	0	0	0	0	0	FILTER	FILTER
XLOC_000895	linc-CTBS	0	0.117886	0	0	2.10553	0.182871	FILTER	FILTER
XLOC_000899	linc-SEP15-7	0	0	0	0	0	0	FILTER	FILTER
XLOC_000901	linc-SEP15-3	0	0	0	0	0	0	FILTER	FILTER
XLOC_000902	linc-SEP15-2	0	0	0	0	0	0	FILTER	FILTER
XLOC_000903	linc-SEP15-1	0	0	0	0	0	0	FILTER	FILTER
XLOC_000904	linc-SEP15-6	0	0	0	0	0	0	FILTER	FILTER
XLOC_000905	linc-SEP15-5	0	0.302036	0.752662	0	0	0	FILTER	FILTER
XLOC_000907	linc-GBP5-1	0	0	0	0	0	0	FILTER	FILTER
XLOC_000909	linc-GBP5-2	0	0	0	0	0	0	FILTER	FILTER
XLOC_000910	linc-GBP5-3	0	0	0	0	0	0	FILTER	FILTER
XLOC_000911	linc-GBP5-4	0	0	0	0	0	0	FILTER	FILTER
XLOC_000912	linc-GBP5-5	0	0	0	0	0	0	FILTER	FILTER
XLOC_000913	linc-GBP5-6	0	0	0	0	0	0	FILTER	FILTER
XLOC_000914	linc-GBP5-7	0	0	0	0	0	0	FILTER	FILTER
XLOC_000916	linc-HFM1-1	0	0	0	0	0	0	FILTER	FILTER
XLOC_000917	linc-HFM1-2	0	0	0	0	0	0	FILTER	FILTER
XLOC_000920	linc-ARHGAP29-1	0	0	0	0	0	0	FILTER	FILTER
XLOC_000921	linc-F3-2	0	0	0	0	0	0	FILTER	FILTER
XLOC_000922	linc-F3-4	0	0	0	0	0	0	FILTER	FILTER
XLOC_000927	linc-ALG14-1	0	0	0	0	0	0	FILTER	FILTER
XLOC_000928	linc-ALG14-3	0	0	0	0	0	0	FILTER	FILTER
XLOC_000929	linc-ALG14-2	0	0	0	0	0	0	FILTER	FILTER
XLOC_000930	linc-ALG14-4	0	0	0	0	0	0	FILTER	FILTER
XLOC_000932	linc-DPYD-1	0	0	0	0	0	0	FILTER	FILTER
XLOC_000933	linc-DPYD-2	0	0	0	0	0	0	FILTER	FILTER
XLOC_000934	linc-LPPR5-1	0	0	0	0	0	0	FILTER	FILTER
XLOC_000935	linc-LPPR5-2	0	0	0	0	0	0	FILTER	FILTER
XLOC_000940	linc-DBT-2	0	0	0	0	0	0	FILTER	FILTER
XLOC_000942	linc-DPH5	0	0	0	0	0	0	FILTER	FILTER
XLOC_000943	linc-OLFM3-2	0	0	0	0	0	0	FILTER	FILTER
XLOC_000944	linc-OLFM3-1	0	0	0	0	0	0	FILTER	FILTER
XLOC_000945	linc-COL11A1	0	0	0	0	0	0.410074	FILTER	FILTER
XLOC_000947	linc-AMY1A-3	0	0	0	0	0	0	FILTER	FILTER
XLOC_000948	linc-AMY1A-2	0	0	0	0	0	0	FILTER	FILTER
XLOC_000950	linc-AMY1A-4	0	0	0	0	0	0	FILTER	FILTER
XLOC_000951	linc-TAF13	0	0	0.241286	0	0.545067	0	FILTER	FILTER
XLOC_000955	linc-EPS8L3	0	0.131451	0	0.447331	0	0	FILTER	FILTER
XLOC_000956	linc-ALX3-1	0	0	0	0	0	0	FILTER	FILTER
XLOC_000957	linc-ALX3-2	1.1901	0.369069	0	0	0	0	FILTER	FILTER
XLOC_000959	linc-HBXIP	0	0	0	0	0	0	FILTER	FILTER
XLOC_000964	linc-KCND3-2	0	0	0	0	0	0	FILTER	FILTER
XLOC_000966	linc-PPM1J	0	0	0	0	0	0	FILTER	FILTER
XLOC_000967	linc-SLC16A1-1	0	0	0	0	0	0.048257	FILTER	FILTER
XLOC_000971	linc-TSPAN2	0	0	0	0	0	0	FILTER	FILTER
XLOC_000972	linc-NHLH2-5	0.0325774	0.0344971	0	0	0	0.0502757	FILTER	FILTER
XLOC_000973	linc-NHLH2-6	0	0	0	0	0	0	FILTER	FILTER
XLOC_000974	linc-NHLH2-3	0	0	0	0	0	0	FILTER	FILTER
XLOC_000977	linc-NHLH2-2	0	0	0	0	0	0	FILTER	FILTER
XLOC_000978	linc-IGSF3	0	0	0	0	0	0	FILTER	FILTER
XLOC_000980	linc-VTCN1-2	0	0	0	0	0	0	FILTER	FILTER
XLOC_000982	linc-TBX15	0	0	0	0	0	0	FILTER	FILTER
XLOC_000983	linc-WARS2-1	0	0	0	0	0	0	FILTER	FILTER
XLOC_000984	linc-WARS2-3	0	0	0	0	0	0	FILTER	FILTER
XLOC_000986	linc-NOTCH2-3	0	0	0	0	0	0	FILTER	FILTER
XLOC_000991	linc-FCGR1B-6	0	0	0	0	0	0	FILTER	FILTER
XLOC_000993	linc-FCGR1B-8	0	0	0	0	0	0	FILTER	FILTER
XLOC_000995	linc-FCGR1B-10	0	0	0	0	0	0	FILTER	FILTER
XLOC_000997	linc-FCGR1B-12	0	0	0	0	0	0	FILTER	FILTER
XLOC_000999	linc-FCGR1B-4	0	0	0	0	0.171977	0	FILTER	FILTER
XLOC_001001	linc-NBPF11	0.136768	0.0877776	0.222674	0.277568	0	0	FILTER	FILTER
XLOC_001002	linc-PRKAB2-2	0	0	0	0	0	0	FILTER	FILTER
XLOC_001006	linc-ACP6	0	0	0	0	0	0	FILTER	FILTER
XLOC_001007	linc-GJA5	0	0	0	0	0	0	FILTER	FILTER
XLOC_001009	linc-PPIAL4F-1	0	0	0	0	0	0	FILTER	FILTER
XLOC_001011	linc-HIST2H2BF-2	0	0	0	0	0	0	FILTER	FILTER
XLOC_001013	linc-OTUD7B-1	1.06607	0	0.433918	0	0.980226	0.822614	FILTER	FILTER
XLOC_001020	linc-APH1A-5	0	0	0	0	0	0	FILTER	FILTER
XLOC_001025	linc-SEMA6C	0.0464947	0.0974519	0.113548	0.0698735	0.256505	0.215261	FILTER	FILTER
XLOC_001030	linc-LCE1C-2	0	0	0	0	0	0	FILTER	FILTER
XLOC_001035	linc-C1orf43-2	0	0	0	0	0	0	FILTER	FILTER
XLOC_001036	linc-ADAR	0	0	0	0	0	0	FILTER	FILTER
XLOC_001045	linc-MEF2D	0	0	0	0	0	0	FILTER	FILTER
XLOC_001046	linc-GPATCH4	0	0	0	0	0	0	FILTER	FILTER
XLOC_001047	linc-NES	0	0	0	0	0.0330027	0	FILTER	FILTER
XLOC_001048	linc-CRABP2	0	0.131193	0.0708364	0	0	0.13429	FILTER	FILTER
XLOC_001050	linc-ARHGEF11	0	0	0	0	0	0	FILTER	FILTER
XLOC_001051	linc-ETV3-2	0	0	0	0	0	0	FILTER	FILTER
XLOC_001052	linc-ETV3-1	0	0	0	0	0	0	FILTER	FILTER
XLOC_001053	linc-CD5L-2	0	0	0	0	0	0	FILTER	FILTER
XLOC_001054	linc-CD5L-1	0	0	0	0	0	0	FILTER	FILTER
XLOC_001061	linc-CRP	0	0	0	0	0	0	FILTER	FILTER
XLOC_001062	linc-SLAMF9	0	0	0	0	0	0	FILTER	FILTER
XLOC_001064	linc-ITLN1	0	0.091806	0	0	0	0	FILTER	FILTER
XLOC_001065	linc-NR1I3	0	0	0	0	0	0	FILTER	FILTER
XLOC_001066	linc-C1orf192	0	0	0	0	0	0	FILTER	FILTER
XLOC_001067	linc-FCGR3A	0	0	0	0	0	0	FILTER	FILTER
XLOC_001068	linc-FCGR3B-2	0	0	0	0	0	0	FILTER	FILTER
XLOC_001070	linc-FCGR3B-3	0	0	0	0	0	0	FILTER	FILTER
XLOC_001072	linc-SH2D1B	0	0.270881	0	0	0	0	FILTER	FILTER
XLOC_001074	linc-RGS5-1	0	0	0	0	0	0	FILTER	FILTER
XLOC_001075	linc-RGS5-2	0	0	0	0	0	0	FILTER	FILTER
XLOC_001077	linc-FAM78B-2	0	0	0	0	0	0	FILTER	FILTER
XLOC_001079	linc-TADA1	0	0	0	0	0	0	FILTER	FILTER
XLOC_001080	linc-GPA33	0	0	0.0797296	0	0	0	FILTER	FILTER
XLOC_001081	linc-CD247	0.199406	0.0686412	0.378764	0.299674	0	0.102579	FILTER	FILTER
XLOC_001083	linc-GPR161-2	0	0	0	0	0	0	FILTER	FILTER
XLOC_001084	linc-GPR161-1	0	0	0	0	0	0	FILTER	FILTER
XLOC_001085	linc-DPT-1	0	0	0	0	0	0	FILTER	FILTER
XLOC_001087	linc-KIFAP3-2	0	0	0	0	0	0	FILTER	FILTER
XLOC_001093	linc-TNFSF18	0	0	0	0	0	0	FILTER	FILTER
XLOC_001098	linc-KIAA0040	0	0	0	0	0	0	FILTER	FILTER
XLOC_001099	linc-TNR-2	0	0	0	0	0	0	FILTER	FILTER
XLOC_001102	linc-ASTN1-2	0.120125	0.119368	0.293365	0	0.44181	0.185385	FILTER	FILTER
XLOC_001107	linc-NPHS2-2	0	0	0	0	0	0	FILTER	FILTER
XLOC_001108	linc-TOR1AIP2-1	0	0	0	0	0	0	FILTER	FILTER
XLOC_001110	linc-TOR1AIP2-3	0	0	0	0	0.865135	0	FILTER	FILTER
XLOC_001114	linc-STX6-1	0	0	0	0	0	0	FILTER	FILTER
XLOC_001115	linc-ZNF648-2	0	0	0	0	0	0	FILTER	FILTER
XLOC_001117	linc-RGS8-1	0	0	0	0	0	0	FILTER	FILTER
XLOC_001118	linc-RGS8-3	0.0518053	0	0.0843446	0.155709	0.0952676	0.159899	FILTER	FILTER
XLOC_001120	linc-C1orf14	0	0	0	0	0	0	FILTER	FILTER
XLOC_001121	linc-NMNAT2-2	0	0	0	0	0	0	FILTER	FILTER
XLOC_001124	linc-GLT25D2-2	0	0	0	0	0	0	FILTER	FILTER
XLOC_001125	linc-GLT25D2-1	0	0	0	0	0	0	FILTER	FILTER
XLOC_001126	linc-IVNS1ABP	0	0	0	0	0	0	FILTER	FILTER
XLOC_001128	linc-PTGS2-1	0	0	0	0	0	0	FILTER	FILTER
XLOC_001129	linc-PTGS2-2	0	0	0	0	0	0	FILTER	FILTER
XLOC_001130	linc-PTGS2-4	0	0	0	0	0	0	FILTER	FILTER
XLOC_001131	linc-FAM5C-1	0	0	0	0	0	0	FILTER	FILTER
XLOC_001132	linc-FAM5C-3	0	0	0	0	0	0	FILTER	FILTER
XLOC_001133	linc-FAM5C-2	0	0	0	0	0	0	FILTER	FILTER
XLOC_001134	linc-FAM5C-4	0	0.257306	0	0.505243	0.396142	0.208603	FILTER	FILTER
XLOC_001136	linc-B3GALT2-2	0	0	0	0	0	0	FILTER	FILTER
XLOC_001137	linc-B3GALT2-1	0	0	0	0	0	0	FILTER	FILTER
XLOC_001138	linc-B3GALT2-3	0	0	0	0	0	0	FILTER	FILTER
XLOC_001146	linc-ATP6V1G3-4	0	0	0	0	0	0	FILTER	FILTER
XLOC_001147	linc-ATP6V1G3-1	0.0963468	0	0	0	0	0	FILTER	FILTER
XLOC_001149	linc-ATP6V1G3-3	0	0	0	0	0	0	FILTER	FILTER
XLOC_001151	linc-CACNA1S	0	0	0	0	0	0	FILTER	FILTER
XLOC_001153	linc-TNNI1	0.040881	0.0430221	0	0.0614372	0.0751784	0.189271	FILTER	FILTER
XLOC_001160	linc-FMOD-3	0	0.0396511	0.0630132	0.116329	0	0.119459	FILTER	FILTER
XLOC_001162	linc-FMOD-2	0	0	0	0	0	0	FILTER	FILTER
XLOC_001164	linc-FMOD-1	0	0	0	0.0810452	0.0991712	0	FILTER	FILTER
XLOC_001166	linc-DSTYK	0	0	0	0	0	0	FILTER	FILTER
XLOC_001170	linc-SLC26A9-1	0	0	0	0	0	0	FILTER	FILTER
XLOC_001171	linc-C1orf186	0	0	0	0	0	0	FILTER	FILTER
XLOC_001173	linc-IL10	0	0	0	0	0	0	FILTER	FILTER
XLOC_001174	linc-FAIM3	0	0	0	0	0	0	FILTER	FILTER
XLOC_001178	linc-YOD1-5	0	0	0	0	0	0	FILTER	FILTER
XLOC_001182	linc-YOD1-3	0	0	0	0	0	0	FILTER	FILTER
XLOC_001183	linc-PLXNA2-4	0	0	0	0	0	0	FILTER	FILTER
XLOC_001186	linc-PLXNA2-3	0	0	0	0	0	0	FILTER	FILTER
XLOC_001188	linc-IRF6	0	0.173007	0	0	0	0	FILTER	FILTER
XLOC_001189	linc-KCNH1	0	1.39282	0.669455	1.23588	0	0	FILTER	FILTER
XLOC_001190	linc-NEK2	0	0	0	0	0	0	FILTER	FILTER
XLOC_001191	linc-INTS7	0	0	0	0	0	0.930472	FILTER	FILTER
XLOC_001192	linc-TMEM206-5	0	0	0.151961	0	0	0	FILTER	FILTER
XLOC_001193	linc-TMEM206-4	0	0	0.393293	0	0	0	FILTER	FILTER
XLOC_001194	linc-TMEM206-3	0	0	0	0	0	0	FILTER	FILTER
XLOC_001195	linc-TMEM206-2	0	0	0	0	0	0	FILTER	FILTER
XLOC_001198	linc-C1orf227-2	0	0	0	0	0	0	FILTER	FILTER
XLOC_001199	linc-ANGEL2-2	0	0.0688686	0	0	0	0	FILTER	FILTER
XLOC_001200	linc-ANGEL2-1	0.0151619	0.0286335	0	0.0227857	0.041823	0.0701964	FILTER	FILTER
XLOC_001204	linc-GPATCH2-4	0	0	0	0	0	0	FILTER	FILTER
XLOC_001205	linc-GPATCH2-3	0	0	0	0	0	0	FILTER	FILTER
XLOC_001207	linc-GPATCH2-1	0	0	0	0	0	0	FILTER	FILTER
XLOC_001208	linc-GPATCH2-9	0	0	0	0	0	0	FILTER	FILTER
XLOC_001209	linc-GPATCH2-8	0	0	0	0	0	0	FILTER	FILTER
XLOC_001210	linc-RAB3GAP2-1	0	0	0	0	0	0	FILTER	FILTER
XLOC_001211	linc-RAB3GAP2-2	0	0	0	0	0	0	FILTER	FILTER
XLOC_001212	linc-RAB3GAP2-3	0	0	0	0	0	0	FILTER	FILTER
XLOC_001214	linc-DUSP10-1	0	0	0	0	0	0	FILTER	FILTER
XLOC_001215	linc-DUSP10-2	0	0	0	0	0	0	FILTER	FILTER
XLOC_001216	linc-DUSP10-3	0	0	0	0	0	0	FILTER	FILTER
XLOC_001217	linc-TAF1A	0	0	0	0	0	0	FILTER	FILTER
XLOC_001219	linc-AIDA	0	0	0	0	0	0	FILTER	FILTER
XLOC_001220	linc-SUSD4	0	0.0244099	0	0	0	0	FILTER	FILTER
XLOC_001224	linc-TP53BP2-4	0	0.0774187	0	0	0	0	FILTER	FILTER
XLOC_001225	linc-TP53BP2-3	0	0	0	0	0	0	FILTER	FILTER
XLOC_001227	linc-WDR26-3	0	0	0	0	0	0	FILTER	FILTER
XLOC_001229	linc-WDR26-1	0	0	0	0	0	0	FILTER	FILTER
XLOC_001230	linc-LBR	0	0	0	0	0	0.490031	FILTER	FILTER
XLOC_001231	linc-ENAH	0	0	0	0	0	0	FILTER	FILTER
XLOC_001241	linc-HIST3H3	0	0	0	0	0	0	FILTER	FILTER
XLOC_001242	linc-HIST3H2A-2	0	0	0	0	0	0	FILTER	FILTER
XLOC_001244	linc-HIST3H2A-4	0	0	0	0	0	0	FILTER	FILTER
XLOC_001246	linc-TAF5L-3	0	0	0	0	0	0	FILTER	FILTER
XLOC_001249	linc-PGBD5-2	0	0	0	0.127913	0	0.131355	FILTER	FILTER
XLOC_001253	linc-AGT-2	0	0	0.573331	0	0	1.08691	FILTER	FILTER
XLOC_001254	linc-C1orf198	0	0	0	0	0	0	FILTER	FILTER
XLOC_001258	linc-EGLN1-1	0	0	0	0	0	0	FILTER	FILTER
XLOC_001259	linc-SIPA1L2	0	0	0	0	0	0	FILTER	FILTER
XLOC_001262	linc-IRF2BP2-5	0	0	0	0	0	0	FILTER	FILTER
XLOC_001263	linc-IRF2BP2-4	0	0	0	0	0	0	FILTER	FILTER
XLOC_001264	linc-IRF2BP2-2	0	0	0	0	0	0	FILTER	FILTER
XLOC_001266	linc-IRF2BP2-3	0	0	0	0	0	0	FILTER	FILTER
XLOC_001272	linc-ZP4-1	0.0533214	0	0	0	0	0	FILTER	FILTER
XLOC_001273	linc-ZP4-2	0	0	0	0	0	0	FILTER	FILTER
XLOC_001274	linc-ZP4-4	0	0	0	0	0	0	FILTER	FILTER
XLOC_001275	linc-ZP4-5	0	0	0	0	0	0	FILTER	FILTER
XLOC_001277	linc-GREM2-1	0	0	0	0	0	0	FILTER	FILTER
XLOC_001278	linc-GREM2-2	0	0	0	0	0	0.327252	FILTER	FILTER
XLOC_001280	linc-PLD5-5	0	0	0	0	0	0	FILTER	FILTER
XLOC_001281	linc-PLD5-4	0	0	0	0	0	0	FILTER	FILTER
XLOC_001282	linc-PLD5-3	0	0	0	0	0	0	FILTER	FILTER
XLOC_001285	linc-AKT3-3	0	0	0	0	0	0	FILTER	FILTER
XLOC_001286	linc-AKT3-2	0	0	0	0.0940912	0.115136	0	FILTER	FILTER
XLOC_001287	linc-AKT3-1	0	0	0	0	0	0	FILTER	FILTER
XLOC_001288	linc-AKT3-4	0	0.0159804	0	0	0	0	FILTER	FILTER
XLOC_001289	linc-ADSS	0	0	0	0	0	0	FILTER	FILTER
XLOC_001293	linc-TFB2M	0	0	0	0	0	0	FILTER	FILTER
XLOC_001300	linc-ACP1	0	0	0	0	0	0	FILTER	FILTER
XLOC_001302	linc-SNTG2-10	0	0.0555848	0	0	0	0	FILTER	FILTER
XLOC_001303	linc-SNTG2-9	0	0	0	0	0	0	FILTER	FILTER
XLOC_001304	linc-SNTG2-8	0	0	0	0	0	0	FILTER	FILTER
XLOC_001305	linc-SNTG2-7	0	0	0	0	0	0	FILTER	FILTER
XLOC_001306	linc-SNTG2-6	0	0	0	0	0	0	FILTER	FILTER
XLOC_001307	linc-SNTG2-5	0.314677	0	0	0.236453	0.289338	0	FILTER	FILTER
XLOC_001308	linc-SNTG2-4	0	0	0	0.192399	0	0	FILTER	FILTER
XLOC_001309	linc-SNTG2-3	0	0	0	0	0	0	FILTER	FILTER
XLOC_001310	linc-TMEM18-BP	0	0	0	0	0	0	FILTER	FILTER
XLOC_001313	linc-TTC15-9	0	0	0	0	0	0	FILTER	FILTER
XLOC_001314	linc-TTC15-8	0	0	0	0	0	0	FILTER	FILTER
XLOC_001315	linc-TTC15-7	0	0	0	0	0	0	FILTER	FILTER
XLOC_001317	linc-TTC15-5	0.10225	0.0514493	0	0.0699663	0	0	FILTER	FILTER
XLOC_001320	linc-TTC15-2	0	0	0	0	0	0	FILTER	FILTER
XLOC_001321	linc-TTC15-1	0	0	0	0	0	0	FILTER	FILTER
XLOC_001325	linc-SOX11-1	0	0	0	0	0	0	FILTER	FILTER
XLOC_001326	linc-RSAD2-3	0	0	0	0	0	0.0706293	FILTER	FILTER
XLOC_001329	linc-ID2-5	0	0	0	0	0	0	FILTER	FILTER
XLOC_001331	linc-ID2-3	0	0	0	0	0	0	FILTER	FILTER
XLOC_001332	linc-ID2-2	0	0	0	0	0	0	FILTER	FILTER
XLOC_001333	linc-ID2-1	0	0	0	0	0	0	FILTER	FILTER
XLOC_001334	linc-ASAP2-4	0.341095	0.146568	0	0	0.627259	0.526402	FILTER	FILTER
XLOC_001335	linc-ASAP2-3	1.03333	0.147699	0	1.03527	0	0.531566	FILTER	FILTER
XLOC_001337	linc-ASAP2-1	0	0	0	0	0	0	FILTER	FILTER
XLOC_001338	linc-TAF1B-3	0	0	0	0.879718	0	0	FILTER	FILTER
XLOC_001339	linc-TAF1B-2	0	0	0	0	0	0	FILTER	FILTER
XLOC_001340	linc-TAF1B-1	0	0	0	0	0	0	FILTER	FILTER
XLOC_001341	linc-KLF11	0	0	0	0	0	0	FILTER	FILTER
XLOC_001342	linc-ATP6V1C2-4	0	0	0.0363274	0	0	0	FILTER	FILTER
XLOC_001343	linc-ATP6V1C2-3	0	0	0	0	0	0	FILTER	FILTER
XLOC_001345	linc-ATP6V1C2-1	0	0	0	0	0	0	FILTER	FILTER
XLOC_001349	linc-GREB1-4	0	0.0567457	0.0925537	0	0	0	FILTER	FILTER
XLOC_001351	linc-GREB1-2	0	0	0	0	0	0	FILTER	FILTER
XLOC_001352	linc-GREB1-1	0	0	0	0	0	0	FILTER	FILTER
XLOC_001353	linc-TRIB2-3	0	0	0	0	0	0	FILTER	FILTER
XLOC_001354	linc-TRIB2-2	0	0	0	0	0	0	FILTER	FILTER
XLOC_001355	linc-TRIB2-1	0	0	0	0	0	0	FILTER	FILTER
XLOC_001356	linc-FAM84A-5	0	0	0	0	0	0	FILTER	FILTER
XLOC_001357	linc-FAM84A-4	0	0	0	0	0	0	FILTER	FILTER
XLOC_001358	linc-FAM84A-3	0	0	0	0	0	0	FILTER	FILTER
XLOC_001359	linc-FAM84A-2	0	0	0	0	0	0	FILTER	FILTER
XLOC_001360	linc-FAM84A-1	0	0	0	0	0	0	FILTER	FILTER
XLOC_001361	linc-DDX1	0	0	0	0	0	0	FILTER	FILTER
XLOC_001362	linc-MYCN-3	0	0	0	0	0	0	FILTER	FILTER
XLOC_001363	linc-MYCN-2	0	0	0	0	0	0	FILTER	FILTER
XLOC_001364	linc-MYCN-1	0	0	0	0	0	0	FILTER	FILTER
XLOC_001365	linc-VSNL1-8	0	0.0406685	0	0.238992	0	0	FILTER	FILTER
XLOC_001366	linc-VSNL1-7	0	0	0	0	0	0	FILTER	FILTER
XLOC_001367	linc-VSNL1-6	0	0	0	0	0	0	FILTER	FILTER
XLOC_001368	linc-VSNL1-5	0	0	0	0	0	0	FILTER	FILTER
XLOC_001369	linc-VSNL1-4	0	0	0	0	0	0	FILTER	FILTER
XLOC_001370	linc-VSNL1-3	0	0	0	0	0	0	FILTER	FILTER
XLOC_001371	linc-VSNL1-2	0	0	0	0	0	0	FILTER	FILTER
XLOC_001372	linc-VSNL1-1	0	0	0	0	0	0	FILTER	FILTER
XLOC_001373	linc-RHOB-9	0	0	0	0	0	0	FILTER	FILTER
XLOC_001374	linc-RHOB-7	0	0	0.578624	0	0	0	FILTER	FILTER
XLOC_001375	linc-RHOB-8	0	0	0	0	0	0	FILTER	FILTER
XLOC_001376	linc-RHOB-6	0	0	0	0	0	0	FILTER	FILTER
XLOC_001377	linc-RHOB-5	0	0	0	0	0	0	FILTER	FILTER
XLOC_001378	linc-RHOB-4	0	0	0	0	0	0	FILTER	FILTER
XLOC_001379	linc-RHOB-3	0	0	0	0	0	0	FILTER	FILTER
XLOC_001384	linc-KLHL29-11	0	0	0	0	0	0	FILTER	FILTER
XLOC_001386	linc-KLHL29-9	0	0	0	0	0	0	FILTER	FILTER
XLOC_001387	linc-KLHL29-8	0	0	0	0	0	0	FILTER	FILTER
XLOC_001391	linc-KLHL29-4	0	0	0	0	0	0	FILTER	FILTER
XLOC_001392	linc-KLHL29-3	0	0	0	0	0	0	FILTER	FILTER
XLOC_001393	linc-KLHL29-2	0	0	0	0	0	0	FILTER	FILTER
XLOC_001394	linc-KLHL29-1	0	0	0	0	0	0	FILTER	FILTER
XLOC_001397	linc-NCOA1-1	0	0	0	0	0	0	FILTER	FILTER
XLOC_001399	linc-RAB10-2	0	0	0	0	0	0	FILTER	FILTER
XLOC_001401	linc-EPT1	0.0914817	0.048512	0.074471	0.0916542	0.0560769	0	FILTER	FILTER
XLOC_001407	linc-FOSL2	0	0.38781	0	1.482	0	0.760939	FILTER	FILTER
XLOC_001410	linc-YPEL5-1	0	0	0	0	0	0	FILTER	FILTER
XLOC_001411	linc-LCLAT1-2	0	0	0	0	0	0	FILTER	FILTER
XLOC_001412	linc-LCLAT1-1	0	0	0	0	0	0	FILTER	FILTER
XLOC_001413	linc-EHD3-2	0.0520404	0.111487	0.127091	0.104277	0.1276	0.187395	FILTER	FILTER
XLOC_001414	linc-EHD3-1	0	0	0	0	0	0	FILTER	FILTER
XLOC_001415	linc-SPAST-2	0.0508457	0.0531143	0.0413912	0.0764124	0.187006	0.156937	FILTER	FILTER
XLOC_001418	linc-LTBP1	0	0.0687385	0	0	0	0	FILTER	FILTER
XLOC_001422	linc-CRIM1-6	0	0	0	0	0	0	FILTER	FILTER
XLOC_001425	linc-CRIM1-1	0	0	0	0	0	0	FILTER	FILTER
XLOC_001426	linc-CRIM1-2	0	0	0	0	0	0	FILTER	FILTER
XLOC_001428	linc-QPCT	0	0	0	0.363882	0	0	FILTER	FILTER
XLOC_001429	linc-FAM82A1-4	0	0	0	0	0	0	FILTER	FILTER
XLOC_001430	linc-FAM82A1-3	0	0	0	0	0	0	FILTER	FILTER
XLOC_001431	linc-FAM82A1-2	0	0	0	0	0	0	FILTER	FILTER
XLOC_001432	linc-FAM82A1-1	0	0	0	0	0	0	FILTER	FILTER
XLOC_001435	linc-GALM-2	0	0	0	0	0	0	FILTER	FILTER
XLOC_001436	linc-GALM-1	0	0	0	0	0	0	FILTER	FILTER
XLOC_001441	linc-PKDCC-2	0	0	0	0	0	0	FILTER	FILTER
XLOC_001443	linc-EML4	0	0	0	0	0	0	FILTER	FILTER
XLOC_001446	linc-PLEKHH2-5	0.0813556	0	0.0662279	0	0	0	FILTER	FILTER
XLOC_001447	linc-PLEKHH2-4	0	0	0	0	0	0	FILTER	FILTER
XLOC_001448	linc-PLEKHH2-3	0	0	0	0	0	0	FILTER	FILTER
XLOC_001449	linc-PLEKHH2-2	0	0	0	0	0	0	FILTER	FILTER
XLOC_001451	linc-PRKCE-4	0	0	0	0	0	0	FILTER	FILTER
XLOC_001452	linc-PRKCE-3	0	0	0	0	0.380807	0	FILTER	FILTER
XLOC_001453	linc-PRKCE-2	0.241216	0.179615	0.38439	0.543453	0	0	FILTER	FILTER
XLOC_001454	linc-PRKCE-1	0	0	0	0	0	0	FILTER	FILTER
XLOC_001455	linc-LOC388946	0	0	0	0	0	0	FILTER	FILTER
XLOC_001457	linc-SOCS5	0.0780023	0.0399389	0.0634976	0.117226	0.2869	0.481549	FILTER	FILTER
XLOC_001458	linc-TTC7A-2	0	0.0457173	0.171953	0	0	0	FILTER	FILTER
XLOC_001459	linc-TTC7A-3	0	0.0431595	0	0.127293	0	0.130718	FILTER	FILTER
XLOC_001460	linc-TTC7A-1	0	0	0	0	0	0	FILTER	FILTER
XLOC_001462	linc-EPCAM	0.744707	0.095011	0	0	0.371954	0.287319	FILTER	FILTER
XLOC_001465	linc-FOXN2-1	0	0	0	0	0	0	FILTER	FILTER
XLOC_001466	linc-CHAC2-5	0	0.205069	0	0	0	0	FILTER	FILTER
XLOC_001468	linc-CHAC2-3	0	0	0	0	0	0	FILTER	FILTER
XLOC_001469	linc-CHAC2-2	0	0	0	0	0	0	FILTER	FILTER
XLOC_001470	linc-CHAC2-1	0	0	0	0	0	0	FILTER	FILTER
XLOC_001473	linc-SPTBN1-3	0	0	0	0	0	0	FILTER	FILTER
XLOC_001474	linc-SPTBN1-2	0	0	0	0	0	0	FILTER	FILTER
XLOC_001475	linc-SPTBN1-1	0	0	0	0	0	0	FILTER	FILTER
XLOC_001476	linc-EML6-3	0	0	0	0	0	0	FILTER	FILTER
XLOC_001477	linc-EML6-2	0	0	0	0	0	0	FILTER	FILTER
XLOC_001478	linc-EML6-1	0	0	0	0	0	0	FILTER	FILTER
XLOC_001482	linc-VRK2-3	0	0	0	0	0	0	FILTER	FILTER
XLOC_001483	linc-VRK2-2	0	0	0	0	0	0	FILTER	FILTER
XLOC_001484	linc-VRK2-1	0	0	0	0	0	0	FILTER	FILTER
XLOC_001485	linc-PAPOLG-4	0	0	0	0	0	0	FILTER	FILTER
XLOC_001486	linc-PAPOLG-2	0.129923	0	0	0	0	0	FILTER	FILTER
XLOC_001488	linc-PAPOLG-1	0	0	0	0	0	0	FILTER	FILTER
XLOC_001489	linc-PEX13	0.268185	0.185393	0.283812	0.241821	0.24659	0.289717	FILTER	FILTER
XLOC_001493	linc-EHBP1	0	0	0	0	0	0	FILTER	FILTER
XLOC_001496	linc-HSPC159	0	0	0	0.286643	0	0	FILTER	FILTER
XLOC_001497	linc-AFTPH	0	0	0	0	0	0	FILTER	FILTER
XLOC_001498	linc-SLC1A4-2	0	0.0620863	0	0.624486	0	0	FILTER	FILTER
XLOC_001499	linc-SLC1A4-1	0	0	0	0	0	0	FILTER	FILTER
XLOC_001500	linc-CEP68	0	0	0	0	0	0	FILTER	FILTER
XLOC_001501	linc-MEIS1-7	0	0	0	0	0	0	FILTER	FILTER
XLOC_001504	linc-MEIS1-4	0	0	0	0	0	0	FILTER	FILTER
XLOC_001505	linc-MEIS1-3	0	0	0	0	0	0	FILTER	FILTER
XLOC_001506	linc-MEIS1-2	0	0	0	0	0	0	FILTER	FILTER
XLOC_001507	linc-MEIS1-1	0	0	0	0	0	0	FILTER	FILTER
XLOC_001508	linc-ETAA1-6	0	0	0	0	0	0	FILTER	FILTER
XLOC_001511	linc-ETAA1-4	0	0	0	0	0	0	FILTER	FILTER
XLOC_001512	linc-ETAA1-2	0	0	0	0	0	0	FILTER	FILTER
XLOC_001513	linc-ETAA1-1	0	0	0	0	0	0	FILTER	FILTER
XLOC_001514	linc-PNO1-2	0	0	0	0	0	0	FILTER	FILTER
XLOC_001515	linc-PNO1-1	0	0	0	0	0	0	FILTER	FILTER
XLOC_001516	linc-PLEK	0	0	0	0	0	0	FILTER	FILTER
XLOC_001517	linc-GKN1	0	0	0	0	0	0	FILTER	FILTER
XLOC_001523	linc-VAX2-3	0	0	0	0	0	0	FILTER	FILTER
XLOC_001525	linc-VAX2-1	0	0.17863	0	0	0	0.681129	FILTER	FILTER
XLOC_001526	linc-SPR-1	0	0	0	0	0	0	FILTER	FILTER
XLOC_001527	linc-SPR-2	0	0	0	0	0	0	FILTER	FILTER
XLOC_001532	linc-MTHFD2	0	0.188771	0	0.0390051	0	0	FILTER	FILTER
XLOC_001537	linc-POLE4	0	0.13058	0.0539966	0	0.022217	0.0186447	FILTER	FILTER
XLOC_001539	linc-MRPL19-2	0	0	0	0	0	0	FILTER	FILTER
XLOC_001540	linc-MRPL19-1	0	0	0	0	0	0	FILTER	FILTER
XLOC_001541	linc-REG3G-4	0	0	0	0	0	0	FILTER	FILTER
XLOC_001542	linc-REG3G-3	0	0	0	0	0	0	FILTER	FILTER
XLOC_001543	linc-REG3G-2	0	0	0	0	0	0	FILTER	FILTER
XLOC_001544	linc-REG3G-1	0	0	0	0	0	0	FILTER	FILTER
XLOC_001545	linc-DNAH6-5	0	0	0	0	0	0	FILTER	FILTER
XLOC_001546	linc-DNAH6-4	0	0	0	0	0	0	FILTER	FILTER
XLOC_001547	linc-DNAH6-3	0	0	0	0	0	0	FILTER	FILTER
XLOC_001548	linc-DNAH6-2	0	0	0	0	0	0	FILTER	FILTER
XLOC_001549	linc-DNAH6-1	0	0	0	0	0	0	FILTER	FILTER
XLOC_001550	linc-KCMF1	0	0	0	0	0	0	FILTER	FILTER
XLOC_001556	linc-ATOH8	0	0	0	0	0	0	FILTER	FILTER
XLOC_001561	linc-C2orf51	0	0	0	0	0	0	FILTER	FILTER
XLOC_001564	linc-TEKT4-7	0	0	0	0	0	0	FILTER	FILTER
XLOC_001570	linc-TEKT4-1	0	0	0	0	0	0	FILTER	FILTER
XLOC_001574	linc-PROM2-1	0	0	0	0	0	0	FILTER	FILTER
XLOC_001576	linc-LOC285033-4	0	0	0	0	0	0	FILTER	FILTER
XLOC_001584	linc-COX5B-2	0	0	0	0	0	0	FILTER	FILTER
XLOC_001587	linc-C2orf15	0	0	0	0	0	0	FILTER	FILTER
XLOC_001588	linc-NMS-2	0	0	0	0	0	0	FILTER	FILTER
XLOC_001589	linc-NMS-1	0	0	0	0	0	0	FILTER	FILTER
XLOC_001591	linc-NPAS2-1	0	0	0	0	0	0	FILTER	FILTER
XLOC_001592	linc-C2orf29	0.247942	0.197149	0.100919	0.326038	0.227978	0.239151	FILTER	FILTER
XLOC_001593	linc-MAP4K4	0	0	0	0	0	0	FILTER	FILTER
XLOC_001595	linc-IL1R2-1	0	0	0	0	0	0	FILTER	FILTER
XLOC_001596	linc-IL1R1	0	0	0	0	0	0	FILTER	FILTER
XLOC_001598	linc-POU3F3-9	0	0	0	0	0	0	FILTER	FILTER
XLOC_001599	linc-POU3F3-8	0	0	0	0	0	0	FILTER	FILTER
XLOC_001600	linc-POU3F3-7	0	0	0	0	0	0	FILTER	FILTER
XLOC_001602	linc-POU3F3-5	0	0	0	0	0	0	FILTER	FILTER
XLOC_001603	linc-POU3F3-4	0	0	0	0	0	0	FILTER	FILTER
XLOC_001605	linc-POU3F3-2	0	0	0	0	0	0	FILTER	FILTER
XLOC_001607	linc-GPR45-3	0.256904	0.174422	0.0697112	0	0.314957	0.132157	FILTER	FILTER
XLOC_001608	linc-GPR45-2	0	0	0	0	0	0	FILTER	FILTER
XLOC_001609	linc-GPR45-1	0.349584	0.214702	0	0	0	0	FILTER	FILTER
XLOC_001612	linc-RGPD4-8	0.289345	0.353298	0	0	0.798139	0.446537	FILTER	FILTER
XLOC_001613	linc-RGPD4-7	0	0	0	0	0	0	FILTER	FILTER
XLOC_001614	linc-RGPD4-6	0	0	0	0	0	0	FILTER	FILTER
XLOC_001616	linc-RGPD4-4	0	0	0	0	0	0	FILTER	FILTER
XLOC_001618	linc-RGPD4-3	0	0	0	0	0	0	FILTER	FILTER
XLOC_001619	linc-RGPD4-2	0	0	0	0	0	0	FILTER	FILTER
XLOC_001620	linc-RGPD4-1	0	0	0	0	0	0	FILTER	FILTER
XLOC_001621	linc-SH3RF3	0	0	0	0	0	0	FILTER	FILTER
XLOC_001624	linc-MERTK-3	0	0	0	0	0	0	FILTER	FILTER
XLOC_001625	linc-MERTK-2	0	0	0	0	0	0	FILTER	FILTER
XLOC_001626	linc-MERTK-1	0	0	0	0	0	0	FILTER	FILTER
XLOC_001627	linc-SLC20A1	0	0.0909282	0	0	0	0	FILTER	FILTER
XLOC_001628	linc-IL1F7	0	0	0	0	0	0	FILTER	FILTER
XLOC_001630	linc-IL1F9	0	0	0	0	0	0	FILTER	FILTER
XLOC_001631	linc-RABL2A-2	0	0	0	0	0	0	FILTER	FILTER
XLOC_001632	linc-RABL2A-1	0	0	0	0	0	0	FILTER	FILTER
XLOC_001633	linc-ACTR3	0	0	0	0	0	0	FILTER	FILTER
XLOC_001634	linc-DPP10	0	0	0.0606681	0	0	0	FILTER	FILTER
XLOC_001635	linc-DDX18	0	0	0	0	0	0	FILTER	FILTER
XLOC_001637	linc-INSIG2-1	0	0	0	0	0	0	FILTER	FILTER
XLOC_001638	linc-MARCO	0	0	0	0	0	0	FILTER	FILTER
XLOC_001640	linc-INHBB	0	0	0	0	0	0	FILTER	FILTER
XLOC_001641	linc-GLI2-3	0	0	0	0.194045	0.0791486	0.0664222	FILTER	FILTER
XLOC_001642	linc-GLI2-2	0.0952988	0	0	0	0	0	FILTER	FILTER
XLOC_001643	linc-GLI2-1	0	0	0	0	0	0	FILTER	FILTER
XLOC_001644	linc-TSN-3	0	0	0	0	0	0	FILTER	FILTER
XLOC_001645	linc-TSN-2	0	0	0	0	0	0	FILTER	FILTER
XLOC_001648	linc-CNTNAP5-8	0	0	0	0	0	0	FILTER	FILTER
XLOC_001649	linc-CNTNAP5-7	0	0	0	0	0	0	FILTER	FILTER
XLOC_001650	linc-CNTNAP5-6	0	0	0	0	0	0	FILTER	FILTER
XLOC_001651	linc-CNTNAP5-5	0	0	0	0	0	0	FILTER	FILTER
XLOC_001652	linc-CNTNAP5-4	0	0	0	0	0	0	FILTER	FILTER
XLOC_001653	linc-CNTNAP5-3	0	0	0	0	0	0	FILTER	FILTER
XLOC_001654	linc-CNTNAP5-2	0	0	0	0	0	0	FILTER	FILTER
XLOC_001655	linc-CNTNAP5-1	0	0	0	0	0	0	FILTER	FILTER
XLOC_001656	linc-GYPC-3	0	0	0	0	0	0	FILTER	FILTER
XLOC_001657	linc-GYPC-2	0.309125	0	0	0	0	0	FILTER	FILTER
XLOC_001659	linc-PROC-4	0	0	0	0	0	0	FILTER	FILTER
XLOC_001663	linc-MYO7B	0	0	0	0	0	0	FILTER	FILTER
XLOC_001664	linc-UGGT1	0	0	0	0	1.38309	1.1607	FILTER	FILTER
XLOC_001666	linc-RAB6C-5	0	0	0	0	0	0	FILTER	FILTER
XLOC_001667	linc-RAB6C-4	0	0	0	0	0	0	FILTER	FILTER
XLOC_001668	linc-RAB6C-3	0	0	0	0	0	0	FILTER	FILTER
XLOC_001669	linc-RAB6C-2	0	0	0	0	0	0	FILTER	FILTER
XLOC_001674	linc-TUBA3D-2	0	0	0	0	0.0785209	0	FILTER	FILTER
XLOC_001678	linc-GPR39-3	0	0	0	0	0	0	FILTER	FILTER
XLOC_001679	linc-GPR39-2	0	0	0	0	0	0	FILTER	FILTER
XLOC_001680	linc-GPR39-1	0	0	0	0	0	0	FILTER	FILTER
XLOC_001682	linc-THSD7B-4	0	0	0	0.306672	0	0	FILTER	FILTER
XLOC_001683	linc-THSD7B-3	0	0	0	0	0	0	FILTER	FILTER
XLOC_001684	linc-THSD7B-2	0	0	0	0	0	0	FILTER	FILTER
XLOC_001686	linc-SPOPL-2	0	0	0	0	0	0	FILTER	FILTER
XLOC_001687	linc-SPOPL-1	0	0	0	0	0	0	FILTER	FILTER
XLOC_001688	linc-KYNU-5	0	0	0.122579	0	0	0	FILTER	FILTER
XLOC_001690	linc-KYNU-3	0	0	0	0	0	0	FILTER	FILTER
XLOC_001691	linc-KYNU-2	0	0	0	0	0	0	FILTER	FILTER
XLOC_001692	linc-KYNU-1	0	0	0	0	0	0	FILTER	FILTER
XLOC_001693	linc-ACVR2A-7	0	0	0	0	0	0	FILTER	FILTER
XLOC_001698	linc-ACVR2A-3	0	0	0	0	0	0	FILTER	FILTER
XLOC_001699	linc-ACVR2A-2	0	0	0	0	0	0	FILTER	FILTER
XLOC_001700	linc-ACVR2A-1	0	0	0	0	0	0	FILTER	FILTER
XLOC_001701	linc-LYPD6	0	0	0	0	0	0	FILTER	FILTER
XLOC_001703	linc-TNFAIP6-6	0	0	0	0	0	0	FILTER	FILTER
XLOC_001704	linc-TNFAIP6-5	0	0	0	0	0	0	FILTER	FILTER
XLOC_001707	linc-TNFAIP6-2	0	0	0	0	0	0	FILTER	FILTER
XLOC_001708	linc-TNFAIP6-1	0	0	0	0	0	0	FILTER	FILTER
XLOC_001710	linc-FMNL2-1	0	0	0	0	0	0.261608	FILTER	FILTER
XLOC_001711	linc-GALNT13-3	0	0	0	0	0	0	FILTER	FILTER
XLOC_001712	linc-GALNT13-2	0	0	0	0	0	0	FILTER	FILTER
XLOC_001713	linc-GALNT13-1	0	0	0	0	0	0	FILTER	FILTER
XLOC_001714	linc-KCNJ3	0	0	0	0	0	0	FILTER	FILTER
XLOC_001715	linc-GPD2-3	0	0	0	0	0	0	FILTER	FILTER
XLOC_001716	linc-GPD2-2	0	0	0	0	0	0	FILTER	FILTER
XLOC_001718	linc-GALNT5-2	0	0	0	0	0	0	FILTER	FILTER
XLOC_001719	linc-GALNT5-1	0	0	0	0	0	0	FILTER	FILTER
XLOC_001720	linc-UPP2	0	0.643297	0	0	0	0	FILTER	FILTER
XLOC_001726	linc-TANK-2	0	0	0	0	0	0	FILTER	FILTER
XLOC_001731	linc-GCA-2	0	0	0	0	0	0	FILTER	FILTER
XLOC_001732	linc-GCA-1	0	0	0	0	0	0	FILTER	FILTER
XLOC_001733	linc-SCN2A-3	0	0	0	0	0	0	FILTER	FILTER
XLOC_001734	linc-SCN2A-2	0	0	0	0	0	0	FILTER	FILTER
XLOC_001740	linc-XIRP2-2	0	0	0	0	0	0	FILTER	FILTER
XLOC_001741	linc-XIRP2-1	0	0	0	0	0	0	FILTER	FILTER
XLOC_001742	linc-B3GALT1	0	0	0	0	0	0	FILTER	FILTER
XLOC_001743	linc-LASS6	0	0	0	0	0	0	FILTER	FILTER
XLOC_001744	linc-BBS5	0	0	0	0	0	0	FILTER	FILTER
XLOC_001745	linc-MYO3B-2	0	0	0	0	0	0	FILTER	FILTER
XLOC_001746	linc-MYO3B-1	0	0	0	0	0	0	FILTER	FILTER
XLOC_001747	linc-GAD1-2	0	0	0	0	0	0	FILTER	FILTER
XLOC_001748	linc-GAD1-1	0.702947	0.160867	0.25247	0	0	1.32301	FILTER	FILTER
XLOC_001749	linc-DCAF17-3	0	0	0.305862	0	0	0.579847	FILTER	FILTER
XLOC_001751	linc-DCAF17-1	0	0	0	0	0	0	FILTER	FILTER
XLOC_001752	linc-CYBRD1-2	0	0	0	0	0	0	FILTER	FILTER
XLOC_001755	linc-ITGA6-3	0	0.0481908	0	0	0	0	FILTER	FILTER
XLOC_001756	linc-ITGA6-2	0	0	0	0	0	0	FILTER	FILTER
XLOC_001757	linc-ITGA6-1	0	0.245401	0	0	0	0	FILTER	FILTER
XLOC_001759	linc-SP9-1	0	0	0	0	0	0	FILTER	FILTER
XLOC_001762	linc-HOXD13-1	0	0	0	0	0	0	FILTER	FILTER
XLOC_001763	linc-HOXD1	0	0	0	0	0	0	FILTER	FILTER
XLOC_001765	linc-HNRNPA3-4	0.144673	0.234933	0.353314	0.217418	0	0	FILTER	FILTER
XLOC_001767	linc-HNRNPA3-2	0	0	0	0	0	0	FILTER	FILTER
XLOC_001768	linc-HNRNPA3-1	0	0	0	0	0	0	FILTER	FILTER
XLOC_001769	linc-RBM45-2	0.0838922	0	0	0.126076	0	0	FILTER	FILTER
XLOC_001771	linc-UBE2E3-4	0	0	0	0	0	0	FILTER	FILTER
XLOC_001772	linc-UBE2E3-3	0	0	0	0	0	0	FILTER	FILTER
XLOC_001773	linc-UBE2E3-2	0	0.134225	0	0	0	0	FILTER	FILTER
XLOC_001775	linc-ITGA4-2	0	0.190085	0	0	0	0	FILTER	FILTER
XLOC_001776	linc-ITGA4-1	0	0	0	0	0	0	FILTER	FILTER
XLOC_001777	linc-SSFA2	0	0	0	0	0	0	FILTER	FILTER
XLOC_001778	linc-NUP35	0	0	0	0	0	0	FILTER	FILTER
XLOC_001779	linc-ZNF804A	0	0	0	0	0	0	FILTER	FILTER
XLOC_001780	linc-FSIP2	0	0	0	0	0	0	FILTER	FILTER
XLOC_001781	linc-ZC3H15	0	0	0	0	0	0	FILTER	FILTER
XLOC_001784	linc-ASNSD1	0	0	0	0	0	0	FILTER	FILTER
XLOC_001787	linc-OBFC2A	0	0	0	0	0	0	FILTER	FILTER
XLOC_001788	linc-SLC39A10-10	0.163666	0.246503	0.177644	0.245962	0.100325	0.126291	FILTER	FILTER
XLOC_001789	linc-SLC39A10-9	0	0	0	0	0	0	FILTER	FILTER
XLOC_001792	linc-SLC39A10-6	0	0	0	0	0	0	FILTER	FILTER
XLOC_001795	linc-SLC39A10-3	0	0	0	0	0	0	FILTER	FILTER
XLOC_001796	linc-SLC39A10-2	0	0	0	0	0	0	FILTER	FILTER
XLOC_001797	linc-SLC39A10-1	0	0	0	0	0	0	FILTER	FILTER
XLOC_001804	linc-C2orf69-1	0	0	0	0	0	0	FILTER	FILTER
XLOC_001814	linc-PARD3B-2	0	0	0	0	0	0	FILTER	FILTER
XLOC_001815	linc-PARD3B-1	0	0	0	0	0	0	FILTER	FILTER
XLOC_001816	linc-EEF1B2-2	0	0	0	0	0	0	FILTER	FILTER
XLOC_001821	linc-LOC200726	0	0	0	0	0	0	FILTER	FILTER
XLOC_001824	linc-CREB1-3	0.206468	0	0	0	0	0	FILTER	FILTER
XLOC_001825	linc-CREB1-2	0	0	0	0	0	0	FILTER	FILTER
XLOC_001826	linc-CREB1-1	0	0	0	0	0	0	FILTER	FILTER
XLOC_001833	linc-SPAG16-3	0	0	0	0	0	0	FILTER	FILTER
XLOC_001834	linc-SPAG16-2	0	0	0	0	0	0	FILTER	FILTER
XLOC_001835	linc-SPAG16-1	0	0	0	0	0	0	FILTER	FILTER
XLOC_001836	linc-ATIC-3	0	0.203076	0	0	0	0.81072	FILTER	FILTER
XLOC_001839	linc-ATIC-1	0	0	0	0	0	0	FILTER	FILTER
XLOC_001846	linc-TMEM169-8	0	0	0	0	0	0	FILTER	FILTER
XLOC_001847	linc-TMEM169-7	0	0	0	0	0	0	FILTER	FILTER
XLOC_001848	linc-TMEM169-6	0	0	0	0	0	0	FILTER	FILTER
XLOC_001849	linc-TMEM169-4	0	0	0	0	0	0	FILTER	FILTER
XLOC_001850	linc-TMEM169-5	0	0	0	0	0	0	FILTER	FILTER
XLOC_001851	linc-TMEM169-3	0	0	0	0	0	0	FILTER	FILTER
XLOC_001852	linc-TMEM169-2	0	0	0	0	0	0	FILTER	FILTER
XLOC_001853	linc-TMEM169-1	0	0	0	0	0	0	FILTER	FILTER
XLOC_001855	linc-SMARCAL1-1	0	0	0	0	0	0	FILTER	FILTER
XLOC_001861	linc-RUFY4-5	0	0	0	0.913676	0	0	FILTER	FILTER
XLOC_001862	linc-RUFY4-4	0	0	0	0	0	0	FILTER	FILTER
XLOC_001863	linc-RUFY4-3	0	0.211128	0.186174	0	0	0	FILTER	FILTER
XLOC_001864	linc-RUFY4-2	0	0	0	0.307568	0	0	FILTER	FILTER
XLOC_001865	linc-RUFY4-1	0.357172	0	0.145379	0	0	0	FILTER	FILTER
XLOC_001866	linc-FAM134A	0	0	0	0	0	0	FILTER	FILTER
XLOC_001868	linc-CCDC140-11	0	0	0	0	0	0	FILTER	FILTER
XLOC_001869	linc-CCDC140-10	0	0	0	0	0	0	FILTER	FILTER
XLOC_001870	linc-CCDC140-9	0	0	0	0	0	0	FILTER	FILTER
XLOC_001871	linc-CCDC140-8	0	0	0	0	0	0	FILTER	FILTER
XLOC_001872	linc-CCDC140-7	0	0	0	0	0	0	FILTER	FILTER
XLOC_001873	linc-CCDC140-6	0	0	0	0	0	0	FILTER	FILTER
XLOC_001874	linc-CCDC140-5	0	0	0	0	0	0	FILTER	FILTER
XLOC_001875	linc-CCDC140-4	0	0	0	0	0	0	FILTER	FILTER
XLOC_001876	linc-CCDC140-3	0	0	0	0	0	0	FILTER	FILTER
XLOC_001877	linc-CCDC140-2	0	0	0	0	0	0	FILTER	FILTER
XLOC_001878	linc-CCDC140-1	0	0	0	0	0	0	FILTER	FILTER
XLOC_001880	linc-ACSL3	0	0	0	0	0	0.681129	FILTER	FILTER
XLOC_001881	linc-MRPL44	0	0	0	0	0	0	FILTER	FILTER
XLOC_001882	linc-KIAA1486-4	0	0	0	0	0	0	FILTER	FILTER
XLOC_001887	linc-KIAA1486-1	0	0	0	0	0	0	FILTER	FILTER
XLOC_001891	linc-FBXO36-3	0	0	0	0	0	0	FILTER	FILTER
XLOC_001892	linc-FBXO36-2	0	0	0	0	0	0	FILTER	FILTER
XLOC_001894	linc-SP140-3	0	0.106749	0.172133	0.348242	0	0	FILTER	FILTER
XLOC_001897	linc-SPATA3	0	0	0	0	0	0	FILTER	FILTER
XLOC_001901	linc-SH3BP4-3	0	0	0	0	0	0	FILTER	FILTER
XLOC_001903	linc-SH3BP4-1	0	0	0	0	0	0	FILTER	FILTER
XLOC_001904	linc-AGAP1-2	0	0	0	0	0	0	FILTER	FILTER
XLOC_001905	linc-AGAP1-1	0	0	0	0	0	0	FILTER	FILTER
XLOC_001906	linc-COPS8	0	0.0528803	0.0857388	0	0	0	FILTER	FILTER
XLOC_001907	linc-MLPH-5	0	0.0439583	0	0	0	0	FILTER	FILTER
XLOC_001908	linc-MLPH-4	0	0	0	0	0	0	FILTER	FILTER
XLOC_001909	linc-MLPH-3	0	0	0	0	0	0	FILTER	FILTER
XLOC_001910	linc-MLPH-2	0	0	0.956051	0	0	0	FILTER	FILTER
XLOC_001912	linc-LRRFIP1	0	0	0	0	0	0	FILTER	FILTER
XLOC_001913	linc-UBE2F	0	0	0	0.404396	0	0	FILTER	FILTER
XLOC_001916	linc-TWIST2-2	0	0	0	0	0	0	FILTER	FILTER
XLOC_001919	linc-GPC1-1	0	0	0	0	0	0	FILTER	FILTER
XLOC_001920	linc-AQP12A	0	0.077298	0.262045	0.538764	0	0	FILTER	FILTER
XLOC_001922	linc-C2orf85	0	0	0	0	0	0	FILTER	FILTER
XLOC_001924	-	0	0	0	0	0	0	FILTER	FILTER
XLOC_001926	linc-FAM150B-3	0	0	0	0	0	0	FILTER	FILTER
XLOC_001927	linc-FAM150B-4	0	0	0	0	0	0	FILTER	FILTER
XLOC_001928	linc-FAM150B-1	0	0.224458	0	0	0	0	FILTER	FILTER
XLOC_001929	linc-FAM150B-2	0	0	0	0	0	0	FILTER	FILTER
XLOC_001930	linc-TMEM18-4	0	0	0	0	0	0	FILTER	FILTER
XLOC_001931	linc-TMEM18-3	0	0	0	0	0	0	FILTER	FILTER
XLOC_001932	linc-TMEM18-6	0	0	0	0	0	0	FILTER	FILTER
XLOC_001933	linc-TMEM18-5	0	0.152393	0.291822	0	0	0.553236	FILTER	FILTER
XLOC_001934	linc-TMEM18-8	0	0	0	0	0	0	FILTER	FILTER
XLOC_001935	linc-TMEM18-7	0	0	0	0	0	0	FILTER	FILTER
XLOC_001936	linc-TMEM18-10	0	0	0	0	0	0	FILTER	FILTER
XLOC_001937	linc-TMEM18-9	0	0	0	0	0	0	FILTER	FILTER
XLOC_001938	linc-TMEM18-2	0	0	0	0	0	0	FILTER	FILTER
XLOC_001943	linc-MYT1L-4	0	0	0	0	0	0	FILTER	FILTER
XLOC_001945	linc-MYT1L-6	0	0	0	0	0	0	FILTER	FILTER
XLOC_001946	linc-MYT1L-7	0	0	0	0	0	0	FILTER	FILTER
XLOC_001947	linc-MYT1L-8	0	0	0	0	0	0	FILTER	FILTER
XLOC_001948	linc-MYT1L-2	0	0	0	0	0	0	FILTER	FILTER
XLOC_001950	linc-MYT1L-1	0	0	0	0.209213	0	0	FILTER	FILTER
XLOC_001954	linc-RNASEH1-7	0	0	0	0	0	0	FILTER	FILTER
XLOC_001955	linc-RNASEH1-6	0	0	0	0	0	0	FILTER	FILTER
XLOC_001956	linc-RNASEH1-5	0	0	0	0	0	0	FILTER	FILTER
XLOC_001957	linc-RNASEH1-4	0	0	0	0	0	0	FILTER	FILTER
XLOC_001958	linc-RNASEH1-2	0	0	0	0	0	0	FILTER	FILTER
XLOC_001959	linc-RNASEH1-1	0	0	0	0	0	0	FILTER	FILTER
XLOC_001960	linc-RNASEH1-10	0	0	0	0	0	0	FILTER	FILTER
XLOC_001961	linc-RNASEH1-11	0	0	0	0	0	0	FILTER	FILTER
XLOC_001962	linc-RNASEH1-8	0	0	0	0	0	0	FILTER	FILTER
XLOC_001963	linc-RNASEH1-9	0	0	0	0	0	0	FILTER	FILTER
XLOC_001964	linc-RNASEH1-13	0	0	0	0	0	0	FILTER	FILTER
XLOC_001966	linc-RNASEH1-12	0	0	0	0	0	0	FILTER	FILTER
XLOC_001969	linc-CMPK2-11	0	0	0	0	0	0	FILTER	FILTER
XLOC_001970	linc-CMPK2-6	0	0	0	0	0	0	FILTER	FILTER
XLOC_001971	linc-CMPK2-5	0	0.072824	0	0	0	0	FILTER	FILTER
XLOC_001973	linc-CMPK2-7	0	0	0	0	0	0	FILTER	FILTER
XLOC_001974	linc-CMPK2-2	0	0.199445	0.0268189	0	0	0	FILTER	FILTER
XLOC_001975	linc-CMPK2-1	0	0.0434561	0	0.128224	0	0	FILTER	FILTER
XLOC_001979	linc-MBOAT2-1	0	0	0	0	0	0	FILTER	FILTER
XLOC_001980	linc-MBOAT2-2	0.0701921	0	0	0	0	0	FILTER	FILTER
XLOC_001982	linc-YWHAQ-3	0	0	0	0	0	0	FILTER	FILTER
XLOC_001983	linc-YWHAQ-4	0	0	0	0	0	0	FILTER	FILTER
XLOC_001984	linc-YWHAQ-1	0	0	0	0	0	0	FILTER	FILTER
XLOC_001987	linc-PDIA6	0	0	0	0	0	0	FILTER	FILTER
XLOC_001988	linc-ROCK2-1	0	0	0	0	0	0	FILTER	FILTER
XLOC_001989	linc-ROCK2-2	0	0	0	0	0	0	FILTER	FILTER
XLOC_001990	linc-NTSR2-4	0	0	0	0	0	0	FILTER	FILTER
XLOC_001991	linc-NTSR2-3	0	0	0	0	0	0	FILTER	FILTER
XLOC_001992	linc-NTSR2-2	0	0	0	0	0	0	FILTER	FILTER
XLOC_001993	linc-NTSR2-1	0	0	0	0	0	0	FILTER	FILTER
XLOC_001994	linc-NBAS-6	0	0	0	0	0	0	FILTER	FILTER
XLOC_001995	linc-NBAS-5	0	0	0	0	0	0	FILTER	FILTER
XLOC_001996	linc-NBAS-4	0	0	0	0	0	0	FILTER	FILTER
XLOC_001998	linc-NBAS-2	0	0	0	0	0	0	FILTER	FILTER
XLOC_001999	linc-NBAS-1	0	0	0	0	0	0	FILTER	FILTER
XLOC_002000	linc-NBAS-7	0	0	0	0	0	0	FILTER	FILTER
XLOC_002001	linc-NBAS-8	0	0	0	0	0	0	FILTER	FILTER
XLOC_002002	linc-NBAS-9	0	0	0	0	0	0	FILTER	FILTER
XLOC_002003	linc-SMC6	0	0	0	0	0	0	FILTER	FILTER
XLOC_002005	linc-OSR1-1	0	0	0	0	0	0	FILTER	FILTER
XLOC_002006	linc-OSR1-2	0	0	0	0.0704813	0	0	FILTER	FILTER
XLOC_002007	linc-LAPTM4A-2	0	0	0	0	0	0	FILTER	FILTER
XLOC_002008	linc-LAPTM4A-1	0	0.064986	0.107356	0.198191	0	0.203524	FILTER	FILTER
XLOC_002009	linc-PUM2-3	0	0	0	0	0	0	FILTER	FILTER
XLOC_002010	linc-PUM2-2	0	0	0.0512965	0.189472	0	0	FILTER	FILTER
XLOC_002012	linc-APOB-4	0	0	0	0	0	0	FILTER	FILTER
XLOC_002013	linc-APOB-3	0	0	0	0	0	0	FILTER	FILTER
XLOC_002015	linc-APOB-7	0	0	0	0	0	0	FILTER	FILTER
XLOC_002018	linc-APOB-2	0	0	0.179159	0	0	0	FILTER	FILTER
XLOC_002019	linc-APOB-1	0	0	0	0	0	0	FILTER	FILTER
XLOC_002020	linc-APOB-10	0	0	0	0	0	0	FILTER	FILTER
XLOC_002021	linc-APOB-11	0	0	0	0	0	0	FILTER	FILTER
XLOC_002022	linc-APOB-9	0	0	0	0	0	0	FILTER	FILTER
XLOC_002024	linc-APOB-12	0	0	0	0	0	0	FILTER	FILTER
XLOC_002026	linc-DTNB	1.15965	0.352882	0	0	0	0	FILTER	FILTER
XLOC_002027	linc-CIB4	0	0	0	0	0	0	FILTER	FILTER
XLOC_002030	linc-SUPT7L	0.249013	0	0	0	0	0	FILTER	FILTER
XLOC_002032	linc-RBKS-5	0	0	0	0	0	0	FILTER	FILTER
XLOC_002033	linc-RBKS-4	0	0	0	0	0	0	FILTER	FILTER
XLOC_002035	linc-RBKS-1	0.275688	0	0.112212	0.207156	0.504491	0.21273	FILTER	FILTER
XLOC_002037	linc-C2orf71	0	0	0	0	0	0	FILTER	FILTER
XLOC_002040	linc-ALK-1	0	0	0	0	0	0	FILTER	FILTER
XLOC_002041	linc-ALK-2	0	0	0	0	0	0	FILTER	FILTER
XLOC_002042	linc-SRD5A2-2	0	0.910482	0	0	0	0	FILTER	FILTER
XLOC_002043	linc-SRD5A2-3	0	0	0	2.01847	0	0	FILTER	FILTER
XLOC_002044	linc-SRD5A2-1	0	0	0	0	0	0	FILTER	FILTER
XLOC_002049	linc-CDC42EP3	0	0	0	0	0	0	FILTER	FILTER
XLOC_002054	linc-ATL2-1	0.157817	0.207824	0.160589	0.415051	0.290218	0.121777	FILTER	FILTER
XLOC_002055	linc-SRSF7	0	0	0	0	0	0	FILTER	FILTER
XLOC_002058	linc-SLC8A1-5	0	0	0	0	0	0	FILTER	FILTER
XLOC_002059	linc-SLC8A1-4	0	0	0	0	0	0	FILTER	FILTER
XLOC_002060	linc-SLC8A1-2	0	0	0	0	0	0	FILTER	FILTER
XLOC_002063	linc-COX7A2L-2	0	0	0	0	0	0	FILTER	FILTER
XLOC_002064	linc-COX7A2L-1	0	0	0	0	0	0	FILTER	FILTER
XLOC_002066	linc-HAAO-3	0	0	0	0	0	0	FILTER	FILTER
XLOC_002067	linc-HAAO-4	0	0	0	0	0	0	FILTER	FILTER
XLOC_002069	linc-HAAO-2	0	0	0	0	0	0	FILTER	FILTER
XLOC_002070	linc-HAAO-6	0	0	0	0	0	0	FILTER	FILTER
XLOC_002071	linc-HAAO-5	0	0	0	0	0	0	FILTER	FILTER
XLOC_002073	linc-LRPPRC-1	0	0	0	0	0	0	FILTER	FILTER
XLOC_002075	linc-PREPL-1	0	0	0	0	0.325918	0	FILTER	FILTER
XLOC_002076	linc-PREPL-2	0	0	0	0	0	0	FILTER	FILTER
XLOC_002077	linc-SIX2-3	0	0	0	0	0	0	FILTER	FILTER
XLOC_002078	linc-SIX2-2	0	0.206508	0.169165	0.0523658	0	0	FILTER	FILTER
XLOC_002079	linc-SIX2-1	0	0	0	0	0	0	FILTER	FILTER
XLOC_002080	linc-SRBD1-1	0.215747	0.309182	0.263445	0.0810578	0.39675	0.499434	FILTER	FILTER
XLOC_002081	linc-SRBD1-2	0	0.187279	0.102718	0.189628	0	0.19473	FILTER	FILTER
XLOC_002085	linc-SRBD1-5	0	0.143816	0	0	0	0.513915	FILTER	FILTER
XLOC_002087	linc-PIGF-2	0	0	0	0	0	0	FILTER	FILTER
XLOC_002089	linc-PIGF-4	0	0	0	0	0	0	FILTER	FILTER
XLOC_002094	linc-NRXN1-5	0	0	0	0	0	0	FILTER	FILTER
XLOC_002095	linc-NRXN1-4	0	0	0	0	0	0	FILTER	FILTER
XLOC_002096	linc-NRXN1-3	0	0	0	0	0	0	FILTER	FILTER
XLOC_002098	linc-RTN4	0	0.203076	0	0	0	0.81072	FILTER	FILTER
XLOC_002099	linc-SMEK2	0.096832	0.0170935	0.0788265	0	0	0.0996252	FILTER	FILTER
XLOC_002100	linc-EFEMP1-2	0	0	0	0	0	0	FILTER	FILTER
XLOC_002102	linc-EFEMP1-4	0	0	0	0	0	0	FILTER	FILTER
XLOC_002105	linc-FANCL-1	0	0	0	0	0	0	FILTER	FILTER
XLOC_002106	linc-FANCL-4	0	0	0	0	0	0	FILTER	FILTER
XLOC_002108	linc-FANCL-6	0	0	0	0	0	0	FILTER	FILTER
XLOC_002109	linc-FANCL-5	0	0	0	0	0	0	FILTER	FILTER
XLOC_002113	linc-XPO1-2	0.0389067	0	0.0316722	0.0584701	0.0715477	0	FILTER	FILTER
XLOC_002116	linc-CCT4	0	0	0	0	0	0	FILTER	FILTER
XLOC_002117	linc-TMEM17	0	0	0	0	0	0	FILTER	FILTER
XLOC_002120	linc-C2orf86-3	0	0	0	0	0	0	FILTER	FILTER
XLOC_002122	linc-VPS54	0.201135	0	0	0	0	0	FILTER	FILTER
XLOC_002123	linc-PELI1-6	0	0.0121014	0.018468	0	0.0417195	0.0350114	FILTER	FILTER
XLOC_002124	linc-PELI1-5	0.143195	0.0700094	0	0	0	0.220988	FILTER	FILTER
XLOC_002125	linc-PELI1-4	0	0	0	0	0	0	FILTER	FILTER
XLOC_002128	linc-PELI1-1	0.0626094	0.162097	0.101935	0	0.230272	0.0966231	FILTER	FILTER
XLOC_002129	linc-SERTAD2-5	0	0	0	0	0	0	FILTER	FILTER
XLOC_002130	linc-SERTAD2-1	0.0258301	0	0	0	0.0475005	0	FILTER	FILTER
XLOC_002131	linc-SERTAD2-2	0	0	0.371729	0	0.559826	0.234906	FILTER	FILTER
XLOC_002132	linc-SERTAD2-3	0	0.133116	0.0710127	0	0	0	FILTER	FILTER
XLOC_002134	linc-SPRED2-2	0	0	0	0	0	0	FILTER	FILTER
XLOC_002135	linc-SPRED2-3	0	0	0	0	0	0	FILTER	FILTER
XLOC_002136	linc-SPRED2-4	0	0	0	0	0	0	FILTER	FILTER
XLOC_002137	linc-SPRED2-5	0	0	0	0	0	0	FILTER	FILTER
XLOC_002138	linc-SPRED2-1	0	0	0	0	0	0.219642	FILTER	FILTER
XLOC_002140	linc-SPRED2-9	0	0	0	0	0	0	FILTER	FILTER
XLOC_002141	linc-SPRED2-8	0	0	0	0	0	0	FILTER	FILTER
XLOC_002142	linc-SPRED2-11	0	0	0	0	0	0	FILTER	FILTER
XLOC_002145	linc-SPRED2-6	0	0	0	0	0	0	FILTER	FILTER
XLOC_002147	linc-FBXO48	0	0	0	0	0	0	FILTER	FILTER
XLOC_002148	linc-BMP10	0	0	0.0834807	0	0	0	FILTER	FILTER
XLOC_002151	linc-ASPRV1-2	0	0	0	0	0.211829	0.177769	FILTER	FILTER
XLOC_002152	linc-ASPRV1-1	0.629367	0	0	0	0	0	FILTER	FILTER
XLOC_002153	linc-CD207-1	0	0	0	0	0	0	FILTER	FILTER
XLOC_002158	linc-EXOC6B-1	0	0	0	0	0	0	FILTER	FILTER
XLOC_002160	linc-RAB11FIP5	0	0	0	0	0	0	FILTER	FILTER
XLOC_002161	linc-EGR4-3	0	0	0	0	0	0	FILTER	FILTER
XLOC_002168	linc-DCTN1	0.382512	0.180991	0.155693	0.287425	0	0.295159	FILTER	FILTER
XLOC_002169	linc-C2orf65-3	0	0	0	0	0	0	FILTER	FILTER
XLOC_002170	linc-C2orf65-1	0	0	0	0	0	0	FILTER	FILTER
XLOC_002172	linc-LRRTM4-1	0	0	0	0	0	0	FILTER	FILTER
XLOC_002173	linc-LRRTM4-2	0	0	0	0	0	0	FILTER	FILTER
XLOC_002174	linc-LRRTM4-3	0	0	0	0	0	0	FILTER	FILTER
XLOC_002175	linc-LRRTM4-4	0	0	0	0	0	0	FILTER	FILTER
XLOC_002176	linc-LRRTM4-5	0	0	0	0	0	0	FILTER	FILTER
XLOC_002177	linc-LRRTM4-6	0	0	0	0	0	0	FILTER	FILTER
XLOC_002178	linc-LRRTM4-7	0	0	0	0	0	0	FILTER	FILTER
XLOC_002180	linc-LRRTM1-3	0	0	0	0	0	0	FILTER	FILTER
XLOC_002181	linc-LRRTM1-2	0	0	0	0	0	0	FILTER	FILTER
XLOC_002182	linc-LRRTM1-5	0	0	0	0	0	0	FILTER	FILTER
XLOC_002183	linc-LRRTM1-4	0	0	0	0	0	0	FILTER	FILTER
XLOC_002184	linc-LRRTM1-7	0	0	0	0	0	0	FILTER	FILTER
XLOC_002185	linc-LRRTM1-6	0	0	0	0	0	0	FILTER	FILTER
XLOC_002186	linc-SUCLG1	0	0	0	0	0	0	FILTER	FILTER
XLOC_002191	linc-SFTPB	0	0	0	0	0	0	FILTER	FILTER
XLOC_002192	linc-ST3GAL5-2	0	0	0	0	0	0	FILTER	FILTER
XLOC_002193	linc-ST3GAL5-3	0	0	0	0	0	0	FILTER	FILTER
XLOC_002194	linc-ST3GAL5-1	0	0	0	0	0	0	FILTER	FILTER
XLOC_002196	linc-RGPD1	0	0	0	0	0	0	FILTER	FILTER
XLOC_002197	linc-FABP1	0	0	0	0	0	0	FILTER	FILTER
XLOC_002204	linc-EIF2AK3-7	0	0	0	0	0	0	FILTER	FILTER
XLOC_002206	linc-TRIM43B-3	0	0	0	0	0	0	FILTER	FILTER
XLOC_002211	linc-SNRNP200-1	0	0	0	0	0	0	FILTER	FILTER
XLOC_002214	linc-FAHD2B-2	0	0	0	0	0	0	FILTER	FILTER
XLOC_002215	linc-FAHD2B-1	0	0	0	0	0	0	FILTER	FILTER
XLOC_002216	linc-FAHD2B-4	0	0	0	0	0	0	FILTER	FILTER
XLOC_002217	linc-FAHD2B-3	0	0	0	0	0	0	FILTER	FILTER
XLOC_002221	linc-MGAT4A	0	0	0.0801953	0	0	0	FILTER	FILTER
XLOC_002223	linc-CHST10-1	0	0	0	0	0	0	FILTER	FILTER
XLOC_002224	linc-CHST10-2	0	0	0	0	0	0	FILTER	FILTER
XLOC_002227	linc-TBC1D8-1	0.102797	0.0905973	0.0557881	0.308972	0.126026	0.158643	FILTER	FILTER
XLOC_002229	linc-RFX8	0	0	0	0	0	0	FILTER	FILTER
XLOC_002231	linc-MFSD9-3	0	0	0	0	0	0	FILTER	FILTER
XLOC_002232	linc-MFSD9-2	0	0	0	0	0	0	FILTER	FILTER
XLOC_002233	linc-MFSD9-1	0	0	0	0	0	0	FILTER	FILTER
XLOC_002234	linc-MFSD9-8	0	0	0	0	0	0	FILTER	FILTER
XLOC_002235	linc-MFSD9-7	0	0	0	0	0	0	FILTER	FILTER
XLOC_002236	linc-MFSD9-6	0	0	0	0	0	0	FILTER	FILTER
XLOC_002237	linc-MFSD9-5	0	0	0	0	0	0	FILTER	FILTER
XLOC_002238	linc-MFSD9-10	0	0	0	0	0	0	FILTER	FILTER
XLOC_002239	linc-MFSD9-9	0	0	0	0	0	0	FILTER	FILTER
XLOC_002240	linc-MFSD9-14	0	0	0	0	0	0	FILTER	FILTER
XLOC_002241	linc-MFSD9-15	0.178549	0.170449	0.290759	0	0	0	FILTER	FILTER
XLOC_002243	linc-MFSD9-13	0	0	0	0	0	0	FILTER	FILTER
XLOC_002244	linc-MFSD9-11	0	0	0	0	0	0	FILTER	FILTER
XLOC_002247	linc-FHL2-2	0	0	0	0	0	0	FILTER	FILTER
XLOC_002248	linc-FHL2-3	0	0	0	0	0	0	FILTER	FILTER
XLOC_002249	linc-RGPD3	0	0	0	0	0	0	FILTER	FILTER
XLOC_002250	linc-ST6GAL2-2	0	0	0	0	0	0	FILTER	FILTER
XLOC_002251	linc-ST6GAL2-1	0	0	0	0	0	0	FILTER	FILTER
XLOC_002252	linc-ST6GAL2-4	0	0	0	0	0	0	FILTER	FILTER
XLOC_002253	linc-ST6GAL2-3	0	0	0	0	0	0	FILTER	FILTER
XLOC_002254	linc-ST6GAL2-6	0	0	0	0	0	0	FILTER	FILTER
XLOC_002255	linc-ST6GAL2-5	0	0	0	0	0	0	FILTER	FILTER
XLOC_002256	linc-ST6GAL2-8	0	0	0	0	0	0	FILTER	FILTER
XLOC_002258	linc-ST6GAL2-9	0	0	0	0	0	0	FILTER	FILTER
XLOC_002262	linc-EDAR	0	0	0	0	0	0	FILTER	FILTER
XLOC_002264	linc-NPHP1-1	0	0.470097	0.524755	0	0	0.994821	FILTER	FILTER
XLOC_002266	linc-BUB1-4	0	0	0	0	0	0	FILTER	FILTER
XLOC_002277	linc-IL1A	0	0	0	0	0	0	FILTER	FILTER
XLOC_002283	linc-SLC35F5-1	0	0.118071	0	0	0	0.183188	FILTER	FILTER
XLOC_002286	linc-SLC35F5-2	0	0	0	0	0	0	FILTER	FILTER
XLOC_002287	linc-SLC35F5-3	0	0	0	0	0	0	FILTER	FILTER
XLOC_002288	linc-SLC35F5-6	0	0	0	0	0	0	FILTER	FILTER
XLOC_002289	linc-SLC35F5-7	0	0	0	0	0	0	FILTER	FILTER
XLOC_002291	linc-CCDC93-1	0	0	0	0	0	0	FILTER	FILTER
XLOC_002292	linc-CCDC93-3	0	0	0	0	0	0	FILTER	FILTER
XLOC_002293	linc-C1QL2	0.197728	0.0931543	0.303127	0.166278	0	0.305147	FILTER	FILTER
XLOC_002296	linc-SCTR-6	0	0	0	0	0.411178	0	FILTER	FILTER
XLOC_002297	linc-SCTR-5	0	0	0	0	0	0	FILTER	FILTER
XLOC_002298	linc-SCTR-2	0	0	0	0	0	0	FILTER	FILTER
XLOC_002299	linc-SCTR-1	0	0	0	0	0	0	FILTER	FILTER
XLOC_002300	linc-SCTR-7	0	0	0	0	0	0	FILTER	FILTER
XLOC_002301	linc-MKI67IP-3	0	0	0	0	0	0	FILTER	FILTER
XLOC_002302	linc-MKI67IP-2	0	0	0	0	0	0	FILTER	FILTER
XLOC_002303	linc-MKI67IP-1	0	0	0	0	0	0	FILTER	FILTER
XLOC_002304	linc-MKI67IP-5	0	0	0	0	0	0	FILTER	FILTER
XLOC_002305	linc-MKI67IP-4	0	0	0	0	0	0	FILTER	FILTER
XLOC_002306	linc-MKI67IP-7	0	0	0	0	0	0	FILTER	FILTER
XLOC_002307	linc-MKI67IP-6	0	0	0	0	0	0	FILTER	FILTER
XLOC_002308	linc-MKI67IP-8	0	0	0	0	0	0	FILTER	FILTER
XLOC_002309	linc-MAP3K2-2	0	0	0	0	0	0	FILTER	FILTER
XLOC_002313	linc-LIMS2	0	0	0	0	0	0	FILTER	FILTER
XLOC_002314	linc-HS6ST1-1	0	0	0	0	0	0	FILTER	FILTER
XLOC_002315	linc-HS6ST1-2	0	0	0	0	0	0	FILTER	FILTER
XLOC_002317	linc-HS6ST1-4	0	0	0	0	0	0	FILTER	FILTER
XLOC_002318	linc-HS6ST1-5	0	0	0	0	0	0	FILTER	FILTER
XLOC_002319	linc-HS6ST1-6	0	0	0	0.604544	0	0.310406	FILTER	FILTER
XLOC_002320	linc-HS6ST1-7	0	0	0	0	0	0.579847	FILTER	FILTER
XLOC_002322	linc-CFC1B	0.0268596	0	0	0.293839	0	0	FILTER	FILTER
XLOC_002326	linc-C2orf27B-4	0	0	0	0	0	0	FILTER	FILTER
XLOC_002329	linc-C2orf27B-5	0	0	0	0	0	0	FILTER	FILTER
XLOC_002331	linc-NCKAP5	0	0	0	0	0	0	FILTER	FILTER
XLOC_002334	linc-DARS	0	0	0	0	0	0	FILTER	FILTER
XLOC_002335	linc-CXCR4-3	0	0	0	0	0	0	FILTER	FILTER
XLOC_002338	linc-NXPH2-1	0	0	0	0	0	0	FILTER	FILTER
XLOC_002339	linc-NXPH2-2	0	0	0	0	0	0	FILTER	FILTER
XLOC_002340	linc-NXPH2-3	0	0	0	0	0	0	FILTER	FILTER
XLOC_002342	linc-LRP1B-2	0	0	0	0	0	0	FILTER	FILTER
XLOC_002344	linc-ZEB2-7	0	0	0	0	0	0	FILTER	FILTER
XLOC_002345	linc-ZEB2-6	0	0	0	0	0	0	FILTER	FILTER
XLOC_002346	linc-ZEB2-5	0	0	0	0	0	0	FILTER	FILTER
XLOC_002347	linc-ZEB2-4	0	0	0	0	0	0	FILTER	FILTER
XLOC_002348	linc-ZEB2-3	0	0	0	0	0	0	FILTER	FILTER
XLOC_002352	linc-MMADHC-2	0	0	0	0	0	0	FILTER	FILTER
XLOC_002354	linc-MMADHC-1	0	0	0	0	0	0	FILTER	FILTER
XLOC_002355	linc-RND3-1	0	0	0	0	0	0	FILTER	FILTER
XLOC_002356	linc-RND3-2	0	0	0	0	0	0	FILTER	FILTER
XLOC_002358	linc-PRPF40A	0	0	0	0	0	0	FILTER	FILTER
XLOC_002360	linc-RPRM-2	0	0	0	0	0	0	FILTER	FILTER
XLOC_002362	linc-RPRM-4	0	0	0	0	0	0	FILTER	FILTER
XLOC_002364	linc-RPRM-6	0	0	0	0	0	0	FILTER	FILTER
XLOC_002366	linc-RPRM-7	0	0	0	0	0	0	FILTER	FILTER
XLOC_002368	linc-LY75	0.0794777	0.0743496	0.0357947	0.148998	0.0730774	0.0919914	FILTER	FILTER
XLOC_002369	linc-RBMS1-4	0	0	0	0	0	0	FILTER	FILTER
XLOC_002377	linc-GRB14	0	0.0644356	0	0	0.240258	0	FILTER	FILTER
XLOC_002378	linc-SLC38A11	0	0	0	0	0	0	FILTER	FILTER
XLOC_002380	linc-SCN1A	0	0	0.543281	0	0	0	FILTER	FILTER
XLOC_002383	linc-STK39-1	0	0	0	0	0	0	FILTER	FILTER
XLOC_002390	linc-TLK1	0	0	0.146875	0	0.331793	0	FILTER	FILTER
XLOC_002392	linc-DLX2-3	0	0	0	0	0	0	FILTER	FILTER
XLOC_002398	linc-DLX2-2	0	0	0	0	0	0	FILTER	FILTER
XLOC_002399	linc-OLA1	0	0.162789	0	0	0	0.261608	FILTER	FILTER
XLOC_002400	linc-CHRNA1	0	0	0	0	0	0	FILTER	FILTER
XLOC_002401	linc-ATP5G3-1	0	0	0	0	0	0	FILTER	FILTER
XLOC_002402	linc-ATP5G3-2	0	0	0	0	0	0	FILTER	FILTER
XLOC_002403	linc-EVX2-4	0	0	0	0	0	0	FILTER	FILTER
XLOC_002406	linc-EVX2-10	0	0	0	0	0	0	FILTER	FILTER
XLOC_002407	linc-EVX2-3	0	0	0	0	0	0	FILTER	FILTER
XLOC_002408	linc-EVX2-8	0.262118	0.404567	0	0.168935	0.45411	0.144331	FILTER	FILTER
XLOC_002410	linc-EVX2-2	0	0	0	0	0	0	FILTER	FILTER
XLOC_002411	linc-EVX2-7	0	0	0	0	0	0	FILTER	FILTER
XLOC_002416	linc-CWC22-3	0	0	0	0	0	0	FILTER	FILTER
XLOC_002417	linc-CWC22-2	0	0	0	0	0	0	FILTER	FILTER
XLOC_002418	linc-CWC22-1	0	0	0	0	0	0	FILTER	FILTER
XLOC_002419	linc-NEUROD1	0	0	0	0	0	0	FILTER	FILTER
XLOC_002424	linc-NCKAP1-2	0	0	0	0	0	0	FILTER	FILTER
XLOC_002427	linc-NCKAP1-1	0	0	0	0.865264	0	0.444274	FILTER	FILTER
XLOC_002432	linc-TFPI-1	0	0	0	0	0	0	FILTER	FILTER
XLOC_002440	linc-STAT4-2	0	0.0101131	0.0153896	0	0	0.0291753	FILTER	FILTER
XLOC_002441	linc-TMEFF2-1	0	0	0	0	0	0	FILTER	FILTER
XLOC_002442	linc-TMEFF2-2	0	0	0	0	0	0	FILTER	FILTER
XLOC_002443	linc-TMEFF2-3	0	0	0	0	0	0	FILTER	FILTER
XLOC_002446	linc-HECW2-1	0	0	0	0	0	0	FILTER	FILTER
XLOC_002448	linc-BOLL-3	0	0	0	0	0	0	FILTER	FILTER
XLOC_002449	linc-BOLL-4	0	0	0	0	0	0	FILTER	FILTER
XLOC_002451	linc-BOLL-1	0	0	0	0	0	0	FILTER	FILTER
XLOC_002455	linc-C2orf60-2	0	0	0	0	0	0	FILTER	FILTER
XLOC_002461	linc-FAM126B	0.486336	0.241386	0.395903	0.548159	0.223587	0.56291	FILTER	FILTER
XLOC_002462	linc-ALS2-2	0	0	0	0	0	0	FILTER	FILTER
XLOC_002469	linc-RAPH1-4	0	0	0	0	0	0	FILTER	FILTER
XLOC_002470	linc-RAPH1-1	0	0	0	0	0	0	FILTER	FILTER
XLOC_002471	linc-RAPH1-2	0	0	0	0	0	0	FILTER	FILTER
XLOC_002473	linc-KLF7-2	0.0115655	0.00721552	0.00470744	0.617306	0.0319027	0	FILTER	FILTER
XLOC_002476	linc-IKZF2-3	0	0	0	0	0	0	FILTER	FILTER
XLOC_002477	linc-IKZF2-2	0	0	0	0	0	0	FILTER	FILTER
XLOC_002478	linc-IKZF2-1	0.046341	0.0242852	0	0.367539	0	0.0715165	FILTER	FILTER
XLOC_002484	linc-MARCH4	0	0	0	0	0	0	FILTER	FILTER
XLOC_002485	linc-IGFBP5	0	0	0	0	0	0	FILTER	FILTER
XLOC_002486	linc-TNP1-1	0	0	0	0	0	0	FILTER	FILTER
XLOC_002487	linc-TNP1-2	0	0	0	0	0	0	FILTER	FILTER
XLOC_002488	linc-TNP1-3	0	0	0	0	0	0	FILTER	FILTER
XLOC_002496	linc-OBSL1-2	0	0.335167	0	0	0	0	FILTER	FILTER
XLOC_002497	linc-OBSL1-1	0	0	0	0	0	0	FILTER	FILTER
XLOC_002498	linc-OBSL1-4	0	0	0	0	0	0	FILTER	FILTER
XLOC_002499	linc-OBSL1-3	0	0	0	0	0	0	FILTER	FILTER
XLOC_002503	linc-DOCK10-3	0	0	0	0	0	0	FILTER	FILTER
XLOC_002504	linc-DOCK10-2	0	0	0	0	0	0	FILTER	FILTER
XLOC_002505	linc-DOCK10-1	0	0	0	0	0	0	FILTER	FILTER
XLOC_002509	linc-SPHKAP-1	0	0	0	0	0	0	FILTER	FILTER
XLOC_002514	linc-SP110-3	0	0	0	0	0	0	FILTER	FILTER
XLOC_002515	linc-SP110-2	0	0.0155366	0	0	0	0	FILTER	FILTER
XLOC_002517	linc-GPR55	0	0.0113639	0.0173241	0.0319821	0	0	FILTER	FILTER
XLOC_002521	linc-NPPC-1	0	0	0	0	0	0	FILTER	FILTER
XLOC_002523	linc-ARL4C-1	0	0	0	0	0	0	FILTER	FILTER
XLOC_002524	linc-ARL4C-2	0	0	0	0	0	0	FILTER	FILTER
XLOC_002526	linc-IQCA1-3	0	0	0	0	0	0	FILTER	FILTER
XLOC_002527	linc-IQCA1-2	0	0	0	0	0	0	FILTER	FILTER
XLOC_002528	linc-IQCA1-6	0	0	0	0	0	0	FILTER	FILTER
XLOC_002530	linc-IQCA1-1	0	0	0	0	0	0	FILTER	FILTER
XLOC_002531	linc-COL6A3-2	0	0	0	0	0	0	FILTER	FILTER
XLOC_002534	linc-RAB17-2	0	0	0	0	0	0	FILTER	FILTER
XLOC_002536	linc-PER2-1	0	0	0	0	0	0	FILTER	FILTER
XLOC_002537	linc-PER2-2	0	0	0	0	0	0	FILTER	FILTER
XLOC_002538	linc-PER2-4	0	0	0	0	0	0	FILTER	FILTER
XLOC_002539	linc-PER2-3	0	0.184623	0	0	0	0	FILTER	FILTER
XLOC_002540	linc-HDAC4-2	0	0	0	0	0	0	FILTER	FILTER
XLOC_002541	linc-HDAC4-1	0	0	0	0	0	0	FILTER	FILTER
XLOC_002542	linc-OTOS-2	0	0	0	0	0	0	FILTER	FILTER
XLOC_002543	linc-OTOS-1	0	0	0	0	0	0	FILTER	FILTER
XLOC_002545	linc-ANKMY1	0	0.687311	0	0	0	0	FILTER	FILTER
XLOC_002548	linc-C2orf54-1	0	0	0	0	0	0	FILTER	FILTER
XLOC_002552	linc-STK25	0.766805	0	0	0.344822	0	0	FILTER	FILTER
XLOC_002554	linc-DTYMK-3	0.16966	0.066878	0.103584	0.191227	0.155998	0.26183	FILTER	FILTER
XLOC_002558	linc-PDCD1-1	0	0	0	0	0	0	FILTER	FILTER
XLOC_002560	linc-PDCD1-4	0	0	0	0	0	0	FILTER	FILTER
XLOC_002562	linc-CHL1-2	0.186666	0	0	0	0	0	FILTER	FILTER
XLOC_002563	linc-CHL1-1	0	0	0	0	0	0	FILTER	FILTER
XLOC_002565	linc-CNTN6-2	0	0	0	0	0	0	FILTER	FILTER
XLOC_002566	linc-CNTN6-1	0	0	0	0	0	0	FILTER	FILTER
XLOC_002569	linc-GRM7-2	0.0427529	0.0211207	0.0348031	0.192751	0	0	FILTER	FILTER
XLOC_002571	linc-LMCD1	0	0	0	0	0	0	FILTER	FILTER
XLOC_002573	linc-THUMPD3	0	0	0	0.696317	0	0	FILTER	FILTER
XLOC_002575	linc-SLC6A11	0	0	0	0	0	0	FILTER	FILTER
XLOC_002576	linc-HRH1	0	0	0.22247	0	0	0	FILTER	FILTER
XLOC_002577	linc-TSEN2	0	0	0	0	0	0	FILTER	FILTER
XLOC_002578	linc-HDAC11-2	0	0	0	0	0	0	FILTER	FILTER
XLOC_002580	linc-TMEM43	0	0	0	0	0	0	FILTER	FILTER
XLOC_002581	linc-SLC6A6	0.0692904	0	0	0.304016	0	0.624394	FILTER	FILTER
XLOC_002585	linc-OXNAD1	0	0	0	0	0	0	FILTER	FILTER
XLOC_002587	linc-PLCL2-2	0	0	0	0	0	0	FILTER	FILTER
XLOC_002588	linc-PLCL2-1	0	0	0	0	0	0	FILTER	FILTER
XLOC_002590	linc-KCNH8-4	0	0	0.214121	0	0	0	FILTER	FILTER
XLOC_002592	linc-KCNH8-2	0	0	0	0	0	0	FILTER	FILTER
XLOC_002593	linc-KCNH8-1	0	0	0	0	0	0	FILTER	FILTER
XLOC_002595	linc-UBE2E2-2	0	0	0	0	0	0	FILTER	FILTER
XLOC_002597	linc-UBE2E1	0	0.35287	0	0	0	0	FILTER	FILTER
XLOC_002601	linc-LRRC3B	0	0	0	0	0	0	FILTER	FILTER
XLOC_002602	linc-CMC1-2	0	0	0	0	0	0	FILTER	FILTER
XLOC_002603	linc-CMC1-1	0	0	0	0	0	0	FILTER	FILTER
[truncated: 6,263 more rows]

## Sheet: Expressed
Gene_ID	lincRNA_ID	BT474_0hr_1	BT474_0hr_2	BT474_0hr_3	BT474_48hr_1	BT474_48hr_2	BT474_48hr_3	Mean_FPKM_BT474_0hr	STDEV_FPKM_BT474_0hr	Mean_FPKM_BT474_48hr	STDEV_FPKM_BT474_48hr	Fold_Change	p.value
XLOC_000638	linc-SDCCAG8	0.516372	0.350761	0.420355	0	0	0	0.429163	0.0831561	0	0	0	0.0122846
XLOC_004848	linc-SGTB-3	0.482595	0.331407	0.392859	0	0	0	0.402287	0.0760337	0	0	0	0.0116989
XLOC_007222	linc-ASAP1-2	0.759394	0.527194	0.618188	0	0	0	0.634925	0.117001	0	0	0	0.0111306
XLOC_009724	linc-FAM113B-4	0.839519	0.847704	0.683414	0	0	0	0.790212	0.0925806	0	0	0	0.00454425
XLOC_014418	linc-ODF3B	0.644619	0.705146	0.524755	0	0	0	0.62484	0.0918076	0	0	0	0.00711936
XLOC_006644	linc-ZNF467-2	0.346093	1.27068	0.749983	0	0.168941	0	0.788919	0.463522	0.0563137	0.0975381	0.0713808	0.105806
XLOC_002420	linc-PDE1A	1.59644	1.08183	0.825641	0	0	0.333366	1.16797	0.392553	0.111122	0.192469	0.0951411	0.0263775
XLOC_012895	linc-ZNF516-4	1.56224	2.45554	2.746	0	0	1.04269	2.25459	0.616933	0.347563	0.601997	0.154158	0.0186075
XLOC_004565	linc-SLC25A48-1	1.02262	0.595024	0.836637	0.16548	0	0.248956	0.818094	0.2144	0.138145	0.126709	0.168862	0.0149827
XLOC_013044	linc-KCTD15	1.46384	1.08403	0.595824	0	0.672986	0	1.0479	0.435135	0.224329	0.388549	0.214075	0.0716119
XLOC_005289	linc-UBR2-2	1.99965	0.783487	0.813912	0	0	0.7715	1.19902	0.693536	0.257167	0.445426	0.214481	0.131069
XLOC_003811	linc-HELT-2	4.02935	0.390433	4.37348	0	0	2.07279	2.93109	2.20699	0.69093	1.19673	0.235725	0.217553
XLOC_013869	linc-CXADR-2	1.35771	1.82007	1.84208	1.36027	0	0	1.67329	0.273519	0.453423	0.785352	0.270978	0.102234
XLOC_012115	linc-HS3ST3B1	0.608571	0.964659	2.01879	0.654855	0.194925	0.245374	1.19734	0.733338	0.365051	0.252242	0.304885	0.179558
XLOC_000915	linc-BARHL2	0.642724	0.438434	0.678552	0.0409564	0	0.513301	0.58657	0.129534	0.184752	0.285267	0.314971	0.11955
XLOC_005185	linc-GMPR	1.06464	0.302392	0.288892	0.533325	0	0	0.551975	0.444033	0.177775	0.307915	0.322071	0.303997
XLOC_012945	linc-CCL25-2	1.054	0.900072	2.00202	0	1.29217	0	1.3187	0.596759	0.430723	0.746035	0.326628	0.186115
XLOC_008672	linc-JAKMIP3-3	0.472404	0.352571	0.384563	0	0.217183	0.182262	0.403179	0.0620477	0.133148	0.116624	0.330246	0.037385
XLOC_014410	linc-CERK-1	2.04165	0.842289	1.66202	0	1.5018	0	1.51532	0.612991	0.5006	0.867065	0.330359	0.181106
XLOC_004273	linc-ADCY2-8	1.16409	0.560172	0.812253	0.249917	0.611629	0	0.845505	0.303329	0.287182	0.307513	0.339657	0.088749
XLOC_014160	linc-SERPIND1	1.16583	1.24868	1.42903	0.241661	0.36964	0.744492	1.28118	0.134576	0.451931	0.261321	0.352746	0.0165047
XLOC_013853	linc-POTED-7	0.641639	0.349043	0.261164	0.482137	0	0	0.417282	0.199205	0.160712	0.278362	0.385141	0.270671
XLOC_000010	linc-SAMD11-2	1.92835	1.27604	1.25582	0.289797	0.709229	0.892787	1.48674	0.382582	0.630604	0.309088	0.424153	0.0416105
XLOC_003021	linc-SUMF1-4	1.73239	0.272779	0.267011	0	0.801227	0.168099	0.757393	0.844377	0.323109	0.422507	0.426606	0.484903
XLOC_000173	linc-CYP4B1-1	1.02519	1.27827	0.625921	0	0.47132	0.791073	0.97646	0.328893	0.420798	0.397949	0.430942	0.138268
XLOC_007347	linc-FRMPD1	1.75136	0.872755	3.56426	1.316	0	1.35141	2.06279	1.37251	0.889137	0.770218	0.431036	0.283197
XLOC_000160	linc-GUCA2B	8.2987	3.1622	7.20597	3.32574	3.05219	1.70762	6.22229	2.70585	2.69518	0.866123	0.43315	0.14267
XLOC_003284	linc-FAM194A	2.63341	0.355219	0.402583	0.583788	0.529394	0.394264	1.1304	1.30186	0.502482	0.097586	0.444515	0.4916
XLOC_006349	linc-C7orf28B	0.337399	0.405238	0.411991	0	0	0.520697	0.384876	0.0412547	0.173566	0.300625	0.450965	0.347256
XLOC_003002	linc-OSTalpha-1	2.14433	1.09983	4.86378	1.20128	1.4744	1.04856	2.70265	1.94309	1.24141	0.215738	0.459332	0.322131
XLOC_012515	linc-COL1A1-2	0.600946	0.50712	0.612922	0.391495	0.266142	0.134009	0.573663	0.0579379	0.263882	0.128758	0.459995	0.0365601
XLOC_000397	linc-FCGR1A-3	0.623051	0.925761	1.35253	0.374535	0.458305	0.512819	0.967114	0.366493	0.448553	0.0696559	0.463806	0.129289
XLOC_002310	linc-MAP3K2-1	1.21647	0.267509	0.495135	0.457036	0	0.469334	0.659705	0.495423	0.30879	0.267491	0.468073	0.357667
XLOC_009798	linc-FRS2-2	0.346139	0.444811	0.563552	0	0.636535	0	0.451501	0.108861	0.212178	0.367504	0.46994	0.377914
XLOC_011535	linc-PEAK1	2.23278	1.16005	0.948474	0	0	2.04412	1.4471	0.688592	0.681373	1.18017	0.470854	0.398846
XLOC_006699	linc-ERI1-3	2.27695	0.564208	12.9749	3.42186	4.1872	0	5.27202	6.72563	2.53635	2.22963	0.481097	0.561528
XLOC_007469	linc-HIATL1-1	0.535015	0.618082	0.871048	0	0.983866	0	0.674715	0.175029	0.327955	0.568035	0.486065	0.403886
XLOC_011335	linc-TM6SF1	2.06607	1.43607	1.20135	0.887127	0.542772	0.910999	1.56783	0.447164	0.780299	0.206051	0.497694	0.0747903
XLOC_003483	linc-STIM2-1	0.990422	1.24302	2.03002	0.98757	0.595369	0.56011	1.42115	0.542208	0.71435	0.237272	0.502655	0.139062
XLOC_008370	linc-ITIH2-10	1.34887	1.04448	1.749	0.897803	0.730094	0.457861	1.38078	0.353343	0.695253	0.222031	0.50352	0.0570745
XLOC_009371	linc-TMEM41B	1.06264	0.878798	0.903714	0.539887	0.49184	0.412746	0.948384	0.0997298	0.481491	0.0641992	0.507696	0.00421574
XLOC_011624	linc-CLDN9	0.810988	1.28002	1.268	0.332235	0.569151	0.822725	1.11967	0.267393	0.574704	0.245292	0.51328	0.0604101
XLOC_012161	linc-TP53I13	0.48733	1.31444	1.14664	0.732367	0.428582	0.35967	0.982803	0.437218	0.506873	0.1983	0.515742	0.191325
XLOC_010341	linc-NBEA-2	2.70405	0.638269	4.40249	4.06373	0	0	2.5816	1.8851	1.35458	2.3462	0.524704	0.520751
XLOC_008269	linc-CLIC2-2	0.31791	0.693027	0.776388	0.955529	0	0	0.595775	0.244221	0.31851	0.551675	0.534614	0.488886
XLOC_002452	linc-SATB2-2	3.05245	2.08146	3.49605	1.36694	1.75433	1.54903	2.87665	0.723495	1.55677	0.193811	0.541173	0.078467
XLOC_011856	linc-PRSS22	1.14343	0.464434	1.25006	0.261715	0.320239	0.96782	0.952641	0.426148	0.516591	0.39187	0.542273	0.262488
XLOC_012281	linc-RGS9-1	1.65773	1.05648	2.56263	1.71048	0.942437	0.227589	1.75895	0.758159	0.960169	0.741605	0.545877	0.262081
XLOC_008873	linc-DYDC1-5	0.652256	0.608845	1.27492	0.274683	0.672239	0.442447	0.84534	0.37266	0.463123	0.199583	0.547854	0.21356
XLOC_004122	linc-SH3D19	1.28617	0.757198	2.09319	0.156868	1.78919	0.322179	1.37885	0.672801	0.756079	0.89851	0.548339	0.394978
XLOC_011326	linc-KIAA1024	2.44206	0.553208	1.98797	0	1.49695	1.25625	1.66108	0.985943	0.917733	0.803841	0.552492	0.370883
XLOC_011280	linc-TLN2-1	0.614186	0.756555	0.49947	0	0.564153	0.473443	0.623404	0.12879	0.345865	0.302943	0.554802	0.249889
XLOC_004459	linc-POLR3G-8	0.702813	0.442734	0.630483	0.665102	0	0.341494	0.59201	0.13424	0.335532	0.332591	0.566767	0.314406
XLOC_012342	linc-ASPSCR1	0.63739	0.597498	0.740991	0.273676	0.502336	0.351303	0.658626	0.0740662	0.375772	0.116277	0.570538	0.0311147
XLOC_008386	linc-CELF2-5	7.57774	7.51436	8.14267	3.87193	5.01664	4.4439	7.74492	0.345913	4.44416	0.572355	0.573815	0.0023474
XLOC_008613	linc-ADRA2A-2	0.561511	0.888054	0.609466	0.281285	0.344198	0.577708	0.686344	0.176324	0.401064	0.156179	0.584348	0.104927
XLOC_000471	linc-PAPPA2-1	0.627031	0.436362	0.549991	0	0.353641	0.593558	0.537795	0.0959178	0.315733	0.298589	0.587088	0.326363
XLOC_003912	linc-CCKAR-11	2.82788	0.895083	2.67842	1.23588	0	2.54137	2.13379	1.07536	1.25908	1.27084	0.590068	0.415579
XLOC_010602	linc-HTR2A-3	0.971346	0.421932	0.263576	0.486589	0	0.499683	0.552285	0.371455	0.328757	0.284787	0.595268	0.457556
XLOC_006350	linc-COL28A1	2.90645	1.48733	2.77005	1.29202	1.97846	1.10191	2.38794	0.78293	1.45746	0.4611	0.610343	0.167413
XLOC_007053	linc-DUSP26-5	0.262274	0.572086	0.841182	0.259933	0.239963	0.531563	0.558514	0.289693	0.34382	0.162897	0.615597	0.341192
XLOC_012209	linc-ARL4D-2	0.290263	0.643939	3.54435	0.436216	0.533781	1.79182	1.49285	1.78543	0.920606	0.756069	0.616676	0.648116
XLOC_010319	linc-NUPL1-2	0.727993	0.832557	2.10184	0.500415	0.61234	1.1549	1.2208	0.764795	0.755885	0.350059	0.619174	0.413477
XLOC_002871	linc-TSC22D2-1	1.12877	1.04405	0.918982	0.678539	1.24546	0	1.0306	0.105539	0.641333	0.623563	0.62229	0.392841
XLOC_012905	linc-MBP-3	3.6351	2.90642	3.98845	2.37519	1.74386	2.43911	3.50999	0.551758	2.18605	0.384282	0.622809	0.0322457
XLOC_001728	linc-PSMD14	0.685722	0.627793	0.595824	0.370205	0.432753	0.392998	0.636446	0.0455694	0.398652	0.031655	0.626372	0.00272949
XLOC_009485	linc-MRGPRF-1	3.94883	4.56625	5.59334	2.96721	3.04992	2.92517	4.70281	0.830716	2.98077	0.0634703	0.633827	0.0687493
XLOC_006890	linc-GRHL2-1	0.49307	1.35734	2.8097	2.964	0	0	1.55337	1.17069	0.988	1.71127	0.636036	0.66437
XLOC_007801	linc-XPA-1	0.293035	0.290028	0.328002	0.275239	0.13472	0.169587	0.303688	0.0211099	0.193182	0.0731706	0.636119	0.110809
XLOC_001406	linc-MRPL33	1.57627	0.689343	0.40353	0.998177	0.390683	0.315744	0.889714	0.611507	0.568201	0.37425	0.638633	0.488986
XLOC_001636	linc-INSIG2-2	0.759525	0.789356	0.804269	0.559184	0.251339	0.703089	0.784383	0.0227827	0.504537	0.23078	0.643228	0.169329
XLOC_011907	linc-XPO6	1.20605	1.67215	1.86289	1.0689	0.739292	1.28857	1.58036	0.337903	1.03225	0.276467	0.653175	0.0980075
XLOC_002245	linc-TGFBRAP1	1.42229	2.49214	1.74272	1.15717	1.18366	1.37348	1.88572	0.549073	1.2381	0.117985	0.656569	0.173006
XLOC_010017	linc-KLRC1	0.562833	0.873672	0.94499	0.422921	0.71158	0.434302	0.793832	0.203204	0.522934	0.163471	0.658747	0.149666
XLOC_003810	linc-HELT-3	0.573123	0.686065	1.02642	0.344522	0.632368	0.530689	0.761869	0.235965	0.502526	0.145975	0.659596	0.194734
XLOC_007162	linc-KIAA1429-1	0.349584	1.34484	2.27664	2.62683	0	0	1.32369	0.963702	0.87561	1.5166	0.661493	0.691837
XLOC_001095	linc-RC3H1-3	0.900628	0.39709	1.46632	0.902326	0	0.926607	0.921346	0.534916	0.609644	0.528107	0.661689	0.512338
XLOC_004859	linc-CD180-7	5.63098	4.68451	4.40774	4.89785	1.39895	3.46593	4.90774	0.641447	3.25424	1.75903	0.663083	0.240061
XLOC_011950	linc-IRX3-5	29.0531	29.0416	29.3934	21.724	16.2509	20.3835	29.1627	0.199875	19.4528	2.85278	0.667044	0.0270933
XLOC_001197	linc-C1orf227-1	0.874877	1.03145	0.712709	0.660645	0.40906	0.683181	0.873012	0.159379	0.584295	0.152176	0.669287	0.0859337
XLOC_004829	linc-ANKRD55-6	0.428064	0.575168	0.629288	0.188377	0.135608	0.77442	0.544173	0.104131	0.366135	0.354568	0.672828	0.480489
XLOC_007135	linc-SLC10A5	1.7883	2.17713	2.58474	1.09694	1.34229	1.9713	2.18339	0.398257	1.47018	0.450991	0.673346	0.110366
XLOC_008982	linc-C10orf122-2	2.53151	1.25773	1.7118	1.32866	0.969085	1.41037	1.83368	0.645577	1.23604	0.234771	0.674075	0.245418
XLOC_010445	linc-NDFIP2-1	1.08186	1.01462	1.28601	0.663876	0.844615	0.794058	1.1275	0.141334	0.767516	0.0932469	0.680726	0.0271737
XLOC_007981	linc-GAGE10	14.2916	8.92827	13.2961	9.81841	7.50902	7.56196	12.172	2.8529	8.29646	1.31831	0.681603	0.128178
XLOC_011294	linc-LRRC49-4	2.84418	6.1735	10.8108	5.73622	3.1378	4.66605	6.60949	4.00117	4.51336	1.30592	0.68286	0.465273
XLOC_011819	linc-MAP1LC3B-2	1.03561	1.40675	1.57193	1.55635	0	1.19146	1.3381	0.274672	0.915937	0.813936	0.684507	0.469726
XLOC_013256	linc-ZNF682-1	0.399191	0.515274	0.487445	0.299958	0.367048	0.30803	0.467303	0.0606059	0.325012	0.0366273	0.695505	0.0346564
XLOC_014300	linc-DGCR6L	3.02803	2.66575	4.68346	1.36518	4.45473	1.40192	3.45908	1.07571	2.40728	1.77324	0.69593	0.439068
XLOC_008922	linc-PDZD7	1.86038	2.24615	2.76165	2.30246	0.80498	1.68887	2.28939	0.452188	1.59877	0.752795	0.698338	0.259231
XLOC_011686	linc-PRR14-1	0.84592	0.346015	1.03294	0	1.55561	0	0.741625	0.35514	0.518537	0.898132	0.69919	0.71954
XLOC_013424	linc-ZNF814	2.49939	2.51955	4.25424	2.73175	1.67137	2.10394	3.09106	1.00739	2.16902	0.533177	0.701708	0.254601
XLOC_012587	linc-TMEM105-2	1.03837	1.18031	1.36255	0.791888	0.969005	0.765363	1.19374	0.162507	0.842085	0.110713	0.705416	0.042994
XLOC_000398	linc-FCGR1A-2	9.44674	1.34618	3.57568	7.99712	1.18389	0.993779	4.78953	4.18448	3.3916	3.98963	0.708127	0.696924
XLOC_004805	linc-C5orf39	1.11229	0.756068	0.682374	1.24803	0.18851	0.395499	0.850244	0.22991	0.61068	0.561581	0.71824	0.54903
XLOC_002384	linc-STK39-3	0.531174	1.05889	2.26173	0.290277	0.532803	1.94919	1.28393	0.886955	0.92409	0.896006	0.719735	0.646977
XLOC_010709	linc-ZIC5	6.85988	7.17606	7.29245	4.97268	5.78806	4.6083	7.10946	0.223843	5.12301	0.604077	0.720591	0.0193792
XLOC_013852	linc-POTED-8	20.4659	12.3808	28.4892	4.30595	18.4416	21.4774	20.4453	8.05422	14.7416	9.16416	0.721029	0.464218
XLOC_003221	linc-KIAA2018	2.07052	1.45062	2.18125	1.09822	1.34386	1.69166	1.9008	0.393776	1.37791	0.298182	0.724914	0.145888
XLOC_010023	linc-GUCY2C	0.587777	0.296661	0.677849	0.294442	0.540448	0.302366	0.520762	0.199234	0.379085	0.1398	0.727943	0.376465
XLOC_006415	linc-VPS41-4	0.720423	0.71634	0.928567	0.631559	0.552011	0.555903	0.788443	0.121368	0.579824	0.0448458	0.735404	0.0826666
XLOC_008826	linc-MBL2-1	0.252478	0.870603	2.40946	0.634428	0.597939	1.36992	1.17751	1.11076	0.867429	0.435552	0.736662	0.687424
XLOC_010292	linc-ZMYM2	0.470028	0.350945	0.286971	0.176593	0.648271	0	0.369315	0.0929008	0.274955	0.335142	0.7445	0.679156
XLOC_001228	linc-WDR26-2	0.429584	0.778939	0.466279	0.543351	0.263328	0.441976	0.558267	0.191986	0.416218	0.141777	0.745554	0.365493
XLOC_011036	linc-TBPL2-3	2.79165	2.13226	1.8168	1.54868	2.17308	1.33127	2.2469	0.497434	1.68434	0.436995	0.749629	0.216241
XLOC_005323	linc-TMEM14A-1	4.97421	6.03111	5.89458	3.76996	4.66821	4.27566	5.6333	0.574856	4.23794	0.450311	0.752302	0.0322365
XLOC_012599	linc-USP14-2	5.56843	5.23911	4.86406	3.99614	4.60229	3.35536	5.22387	0.352432	3.9846	0.623545	0.762768	0.0541317
XLOC_011226	linc-NUSAP1	78.4972	50.7355	80.3702	58.4963	54.0468	47.4069	69.8676	16.5954	53.3167	5.58064	0.76311	0.22013
XLOC_005517	linc-TULP4	15.7258	14.4358	17.1597	14.0794	8.61419	13.4255	15.7738	1.36258	12.0397	2.98454	0.763273	0.149817
XLOC_006311	linc-UBE3C-4	1.21594	0.451026	0.989842	0.913676	1.11803	0	0.885603	0.392967	0.677235	0.595337	0.764717	0.643366
XLOC_013042	linc-CEBPG	1.06515	1.02301	1.26966	0.686028	0.909423	0.998026	1.11927	0.131932	0.864492	0.160779	0.772369	0.103765
XLOC_006742	linc-CHMP7	4.38224	4.5983	5.00328	4.31764	3.46256	3.03398	4.66127	0.315273	3.60473	0.653532	0.773335	0.0894269
XLOC_011997	linc-NOB1	1.25423	1.14314	1.19118	1.38225	0.691942	0.709725	1.19618	0.0557138	0.927972	0.393516	0.775778	0.358955
XLOC_012534	linc-VEZF1	18.5032	22.3049	23.9961	13.9662	21.1192	15.4588	21.6014	2.81321	16.8481	3.77345	0.779953	0.160973
XLOC_008031	linc-GPRASP1	2.32884	1.13441	4.42353	2.33323	1.42754	2.39601	2.62893	1.66497	2.05226	0.541933	0.780646	0.616964
XLOC_001942	linc-TMEM18-13	2.55501	3.10922	3.19987	2.28908	2.62034	2.04736	2.9547	0.349097	2.31893	0.287654	0.784826	0.0739623
XLOC_009079	linc-MYOD1	3.42216	1.81906	2.48734	2.20411	1.79806	2.0748	2.57619	0.805235	2.02566	0.207438	0.7863	0.358169
XLOC_011609	linc-ADAMTS17	1.33125	0.529037	1.05019	0.844001	0.643896	0.806085	0.970159	0.407051	0.764661	0.10629	0.788181	0.477258
XLOC_001023	linc-MCL1	2.12933	2.38867	2.60009	1.77779	1.88536	1.94734	2.3727	0.235786	1.87016	0.0857905	0.788202	0.0527124
XLOC_004784	linc-RANBP3L-4	1.94818	1.81709	1.53786	1.15337	1.57418	1.45773	1.76771	0.20957	1.39509	0.217285	0.789209	0.0994119
XLOC_004836	linc-ACTBL2-2	0.82004	0.573328	0.445038	0.547724	0.502673	0.421848	0.612802	0.190592	0.490748	0.0637796	0.800827	0.385656
XLOC_000643	linc-VN1R5-3	0.718144	0.770962	0.427009	0.0714373	0.999416	0.464446	0.638705	0.185226	0.511766	0.465796	0.801256	0.694581
XLOC_007177	linc-SLC25A32-1	2.66859	2.12446	3.02495	1.72117	2.01127	2.55554	2.606	0.453496	2.09599	0.423588	0.804295	0.228001
XLOC_002209	linc-TRIM43B-2	3.11528	0.963758	1.49368	0.8079	1.27179	2.40388	1.85757	1.12097	1.49452	0.820972	0.804557	0.676334
XLOC_009350	linc-C11orf35	0.24111	0.378537	0.431809	0.289878	0.266035	0.297678	0.350485	0.0983956	0.28453	0.0164854	0.811818	0.365336
XLOC_007085	linc-OPRK1-4	1.16145	1.14475	1.23438	0.921215	1.12726	0.846425	1.18019	0.0476641	0.964967	0.14544	0.817634	0.113106
XLOC_006925	linc-EFR3A-4	6.41114	3.82301	5.71599	5.23596	5.1237	2.70574	5.31671	1.33947	4.35513	1.42952	0.81914	0.443309
XLOC_011586	linc-FAM174B	0.259767	0.397956	0.456091	0.289783	0.159229	0.463756	0.371271	0.100846	0.304256	0.152779	0.819498	0.56545
XLOC_006702	linc-TNKS-5	0.668363	0.642902	0.680105	0.502218	0.614545	0.515732	0.66379	0.0190184	0.544165	0.0613243	0.819785	0.0665806
XLOC_008373	linc-ITIH2-7	0.399103	0.553227	0.56856	0.449837	0.183483	0.615923	0.506963	0.0937239	0.416414	0.218149	0.821389	0.560618
XLOC_009185	linc-LRP5-1	0.403669	0.467894	2.33582	0.154167	1.86196	0.62297	1.06913	1.09746	0.879699	0.882367	0.822819	0.827702
XLOC_000385	linc-CHD1L-1	4.45213	2.77538	2.44982	2.78824	1.81689	3.38704	3.22578	1.07446	2.66406	0.792407	0.825865	0.509817
XLOC_008220	linc-RNF113A	0.470818	0.468647	0.670724	0.353779	0.432906	0.544949	0.53673	0.116048	0.443878	0.0960561	0.827005	0.347806
XLOC_002353	linc-MMADHC-3	0.631193	0.387744	0.653959	0.43117	0.422085	0.531327	0.557632	0.147567	0.461527	0.0606187	0.827656	0.382279
XLOC_010885	linc-FLRT2-5	0.424979	0.472204	0.395378	0.364955	0.334936	0.374775	0.430854	0.0387484	0.358222	0.0207554	0.831424	0.0629697
XLOC_007621	-	0.543888	0.467686	0.332066	0.408685	0.500093	0.209841	0.44788	0.107291	0.372873	0.148403	0.832529	0.520812
XLOC_010202	linc-BRAP-2	13.3538	11.4853	12.8921	12.9269	9.02671	9.4644	12.5771	0.973272	10.4727	2.13666	0.83268	0.22484
XLOC_013174	linc-ZNF543	5.86513	5.62175	5.9359	4.0498	5.92728	4.56651	5.80759	0.164789	4.84786	0.969847	0.834746	0.226309
XLOC_006313	linc-UBE3C-2	6.59693	6.59019	6.79179	6.26918	5.17371	5.31499	6.65964	0.114498	5.58596	0.595888	0.838778	0.084208
XLOC_010588	linc-CCDC122-4	13.7762	13.4089	14.0045	11.6406	11.4578	11.4788	13.7299	0.300491	11.5257	0.10003	0.839464	0.00312018
XLOC_013520	linc-RALGAPB	0.347856	0.46224	0.755129	0.174256	0.426461	0.71578	0.521742	0.210055	0.438832	0.270974	0.841091	0.698106
XLOC_013182	linc-ZNF8-1	2.28427	2.03312	3.25415	1.71643	1.57525	3.08458	2.52385	0.644807	2.12542	0.833651	0.842135	0.550465
XLOC_009653	linc-CLEC2D-2	0.567554	0.963239	0.924038	0.682348	1.04371	0.350355	0.818277	0.218015	0.692138	0.346781	0.845848	0.626998
XLOC_001323	linc-RPS7-1	10.9662	6.62876	7.62274	10.7204	5.23471	5.54095	8.4059	2.2723	7.16535	3.08257	0.85242	0.60715
XLOC_013868	linc-CXADR-3	3.18388	1.73423	2.78482	1.97208	3.25239	1.3501	2.56764	0.748829	2.19152	0.969945	0.853515	0.624828
XLOC_008452	linc-ANKRD30A-1	0.839519	0.282568	0.683414	0	1.54384	0	0.601834	0.287298	0.514613	0.891336	0.855076	0.884379
XLOC_006144	linc-CLIP2	0.391922	0.26979	0.88048	0.147221	0.720597	0.453552	0.514064	0.323148	0.440457	0.286912	0.856813	0.782849
XLOC_013942	linc-WRB-2	0.679837	0.482959	0.374384	0.221062	0.475846	0.621259	0.512393	0.154839	0.439389	0.202574	0.857523	0.64765
XLOC_010102	linc-CTDSP2-1	1.84462	1.68139	0.766104	1.36604	0	2.3289	1.4307	0.581319	1.23165	1.17025	0.860867	0.809353
XLOC_009198	linc-NADSYN1-2	1.15174	0.642805	0.937579	0.576956	0	1.77745	0.910708	0.255529	0.784802	0.90677	0.861749	0.835822
XLOC_014288	linc-MAPK8IP2	3.09512	2.52842	1.72921	2.05551	2.00221	2.3644	2.45092	0.686245	2.14071	0.195549	0.873431	0.520361
XLOC_010212	linc-VSIG10	11.6395	9.08839	8.79526	9.70593	7.95119	8.15091	9.84105	1.56438	8.60268	0.96065	0.874162	0.319639
XLOC_006922	linc-EFR3A-7	4.28406	5.18765	5.7863	5.88103	3.45861	4.01148	5.086	0.756261	4.45037	1.26945	0.875024	0.506303
XLOC_013274	linc-ZNF99-6	9.1025	7.30404	7.66621	7.36783	6.78839	6.91594	8.02425	0.951188	7.02405	0.304473	0.875353	0.203349
XLOC_003130	linc-SFMBT1	1.1875	0.365856	0.491514	0.589025	0.599052	0.604881	0.681623	0.442584	0.597653	0.00802009	0.876808	0.773679
XLOC_006985	linc-CSMD1-1	0.944061	1.34216	1.43621	1.0174	1.20063	1.04983	1.24081	0.261259	1.08929	0.09778	0.877883	0.42713
XLOC_000787	linc-GRIK3-2	1.81409	2.35573	1.45126	1.45828	1.58761	1.92522	1.87369	0.455171	1.65704	0.241088	0.884369	0.518355
XLOC_002620	linc-MOBP	0.540953	0.414855	0.88073	1.62592	0	0	0.612179	0.240966	0.541973	0.938725	0.885318	0.910429
XLOC_002872	linc-EIF2A	0.518574	0.389519	0.460524	0.35424	0.606858	0.254641	0.456206	0.0646358	0.405246	0.181564	0.888297	0.683788
XLOC_005715	linc-LRFN2-1	0.357318	0.407639	0.378574	0.302066	0.369669	0.344647	0.381177	0.0252613	0.338794	0.0341794	0.88881	0.165334
XLOC_002219	linc-FAHD2B-5	1.49961	1.31761	1.73476	0.711679	2.61256	0.730829	1.51733	0.209139	1.35169	1.09199	0.890836	0.819034
XLOC_002636	linc-KLHL18-3	1.81991	0.700689	1.42156	1.88442	1.2643	0.363299	1.31405	0.567303	1.17067	0.76487	0.890887	0.808161
XLOC_010811	linc-LRFN5-3	1.46136	1.16575	0.845303	0.936476	0.813608	1.34536	1.15747	0.308112	1.03181	0.278401	0.891439	0.628167
XLOC_002263	linc-NPHP1-3	5.63822	5.50322	6.45864	5.54787	4.49523	5.69716	5.86669	0.517066	5.24675	0.655105	0.894329	0.271104
XLOC_005110	linc-MGAT1-2	9.16865	8.39799	8.30646	7.86239	8.83372	6.46692	8.62437	0.47358	7.72101	1.18972	0.895255	0.32027
XLOC_010998	linc-FOXA1-2	3.34204	2.35462	2.00465	1.32171	2.58773	2.98602	2.5671	0.693552	2.29849	0.869039	0.895362	0.69811
XLOC_013560	linc-PTPN1-2	0.468034	0.494028	0.419357	0.306573	0.492655	0.440156	0.460473	0.0379054	0.413128	0.0959401	0.897182	0.492552
XLOC_010806	linc-SSTR1-3	2.4188	2.95718	2.48269	2.84481	1.93394	2.27217	2.61956	0.29413	2.35031	0.460435	0.897215	0.449295
XLOC_013282	linc-ZNF681-4	16.8714	12.3493	15.2793	12.365	13.3544	14.2451	14.8333	2.2938	13.3215	0.940482	0.898079	0.377393
XLOC_004284	linc-CCT5-8	4.18292	4.57825	4.25404	3.62197	3.4519	4.63141	4.3384	0.210735	3.90176	0.637591	0.899354	0.358853
XLOC_013697	linc-GGTLC1-2	0.409732	0.374962	0.361339	0.282222	0.408134	0.34251	0.382011	0.0249547	0.344289	0.0629748	0.901253	0.415329
XLOC_009899	linc-RNFT2-2	1.53155	2.98346	2.90912	2.30166	2.81646	1.57573	2.47471	0.817646	2.23128	0.623352	0.901634	0.704153
XLOC_007506	linc-ACTL7A-10	0.901397	0.423552	0.50196	0.418833	0.512511	0.71684	0.60897	0.256266	0.549395	0.152389	0.902171	0.75044
XLOC_001148	linc-ATP6V1G3-2	1.83243	1.31024	1.65744	1.12193	1.62247	1.62344	1.60004	0.265786	1.45595	0.289267	0.909946	0.559984
XLOC_004209	linc-ACSL1-2	0.453663	0.335043	0.369306	0.194791	0.119176	0.739863	0.386004	0.0610475	0.351277	0.338643	0.910034	0.876454
XLOC_011345	linc-C15orf42-2	5.48208	6.98784	6.49094	6.12269	5.28918	5.87388	6.32029	0.767248	5.76192	0.427886	0.911654	0.348231
XLOC_006645	linc-ZNF467-1	3.60648	3.43843	3.61257	3.34372	3.10982	3.28805	3.55249	0.0988287	3.2472	0.122184	0.914061	0.0300834
XLOC_002561	linc-PDCD1-3	2.2001	1.96231	1.67702	1.38592	1.94096	2.01437	1.94648	0.261899	1.78042	0.34361	0.914687	0.544407
XLOC_014141	linc-CECR2-3	1.14043	0.813236	0.705561	0.822656	0.838878	0.774394	0.886409	0.226481	0.811976	0.0335424	0.916029	0.627973
XLOC_009191	linc-CCND1-4	0.259035	0.294815	0.386592	0.0648809	0.396962	0.399761	0.313481	0.0657952	0.287201	0.19254	0.916169	0.840231
XLOC_012681	linc-WDR7-7	21.312	20.0719	18.0403	17.354	18.8933	18.2141	19.8081	1.65173	18.1538	0.77142	0.916485	0.219303
XLOC_010967	linc-OR5AU1	2.35523	2.1379	2.43347	1.90589	1.999	2.44647	2.30887	0.153142	2.11712	0.289	0.916952	0.383756
XLOC_009575	linc-BCL9L	1.27164	0.970238	2.07037	1.91106	0.584623	1.47186	1.43742	0.568493	1.32251	0.675712	0.920064	0.833042
XLOC_002951	linc-VPS8-3	0.459634	0.595125	0.623611	0.23025	0.845246	0.472892	0.559457	0.0876144	0.516129	0.309769	0.922555	0.834675
XLOC_013188	linc-MZF1-2	3.11518	4.5584	4.70075	3.31137	4.47117	3.63499	4.12478	0.877229	3.80584	0.598479	0.922679	0.633825
XLOC_012427	linc-C17orf108-1	2.12209	2.44294	2.79974	2.74926	2.0185	2.03273	2.45492	0.338984	2.26683	0.417857	0.923381	0.578842
XLOC_014147	linc-DGCR6-1	1.23945	1.52351	2.18633	1.39693	1.58272	1.59394	1.64976	0.485902	1.52453	0.110647	0.92409	0.702282
XLOC_002652	linc-PPM1M-2	0.666333	0.424844	0.745847	0.598841	0.45949	0.642694	0.612341	0.167174	0.567008	0.0956604	0.925968	0.709404
XLOC_014114	linc-CSTB-9	0.716631	0.733799	0.810245	0.418823	0.878568	0.798745	0.753558	0.0498369	0.698712	0.245655	0.927217	0.738679
XLOC_002934	linc-KCNMB2-2	1.47261	1.09669	1.24695	2.13879	0.972933	0.433854	1.27208	0.189216	1.18186	0.871458	0.929074	0.875784
XLOC_001223	linc-TP53BP2-1	0.855867	1.08682	0.842306	0.921472	0.916152	0.758986	0.928331	0.137423	0.865537	0.0923139	0.932358	0.551862
XLOC_006878	linc-C8orf47	1.25954	1.68275	1.12786	1.51429	0.926493	1.36066	1.35672	0.289928	1.26715	0.304852	0.933981	0.731042
XLOC_004864	linc-CD180-13	0.316475	0.414314	0.515256	0	1.16397	0	0.415348	0.0993945	0.38799	0.672018	0.934132	0.950499
XLOC_005634	linc-DEK-1	0.347047	0.39353	0.332401	0.54817	0.321637	0.133138	0.357659	0.0319164	0.334315	0.207806	0.93473	0.864538
XLOC_007556	linc-RABGAP1	2.02775	2.55522	2.08875	2.25183	2.19409	1.79322	2.22391	0.288542	2.07971	0.249785	0.935162	0.549254
XLOC_013753	linc-TOMM34	0.342183	0.341068	0.490744	0.457104	0.349748	0.293745	0.391332	0.0860954	0.366866	0.0830139	0.93748	0.741009
XLOC_007549	linc-CEP110-2	8.08775	5.73903	9.21633	4.57385	7.35015	9.68762	7.68104	1.77397	7.20387	2.56002	0.937878	0.805377
XLOC_010807	linc-SSTR1-2	2.68491	1.99565	1.24895	1.44106	1.76337	2.36774	1.9765	0.718171	1.85739	0.47044	0.939735	0.823683
XLOC_005208	linc-HIST1H3A	1.7284	1.03349	1.08821	1.32284	1.41207	0.886978	1.28337	0.38638	1.2073	0.280968	0.940726	0.797593
XLOC_001952	linc-ADI1	1.14981	1.81287	1.09861	0.602355	1.47077	1.74998	1.35376	0.398421	1.27437	0.598491	0.941352	0.858941
XLOC_009445	linc-GLYATL2	4.34265	4.46368	3.92217	3.60994	5.33805	3.0899	4.24283	0.28422	4.01263	1.17693	0.945743	0.770284
XLOC_007462	linc-FGD3-2	0.347205	0.839087	0.494626	0.391342	0.798118	0.401873	0.560306	0.252433	0.530444	0.231872	0.946705	0.887411
XLOC_011855	linc-PRSS27	0.67085	0.805581	0.712885	0.495306	0.762633	0.817128	0.729772	0.0689347	0.691689	0.172242	0.947815	0.748799
XLOC_013621	linc-TBC1D20	1.3695	1.25528	1.20403	1.15255	1.20886	1.2681	1.27627	0.0847084	1.20984	0.0577812	0.947947	0.332269
XLOC_008530	linc-C10orf57-3	2.12636	2.11598	2.80253	3.19556	1.86204	1.64078	2.34829	0.393418	2.23279	0.841088	0.950817	0.843984
XLOC_001531	linc-TET3	2.79377	3.64218	4.54856	4.19856	4.40368	1.8478	3.6615	0.877555	3.48335	1.42013	0.951343	0.864038
XLOC_006058	linc-CDK13-1	1.53359	0.604756	0.787205	0.213453	2.35143	0.219197	0.975184	0.492123	0.928027	1.23271	0.951643	0.955315
XLOC_000011	linc-SAMD11-1	0.297359	0.369522	0.571345	0.415319	0.227846	0.535389	0.412742	0.142014	0.392851	0.154998	0.951808	0.877827
XLOC_006242	linc-FAM71F2-1	3.11337	3.30481	4.01395	3.27757	3.72002	2.95115	3.47738	0.474442	3.31625	0.385891	0.953663	0.672748
XLOC_011223	linc-DLL4	0.715723	0.946835	0.616545	1.05821	0.684254	0.440834	0.759701	0.16948	0.727766	0.31098	0.957964	0.885535
XLOC_005618	linc-CCDC90A-6	1.57216	1.99891	1.99083	1.3126	2.40927	1.61751	1.85397	0.244085	1.77979	0.566059	0.959992	0.84953
XLOC_006126	linc-ZNF107-3	1.29902	1.84407	1.23371	1.13878	1.39348	1.67061	1.45893	0.335133	1.40096	0.265994	0.960261	0.826531
XLOC_012338	linc-FSCN2-1	1.95067	1.44944	2.33351	1.81977	1.45349	2.24929	1.91121	0.443354	1.84085	0.398319	0.963187	0.848081
XLOC_013508	linc-C20orf71	0.567255	1.02182	0.923553	0.852488	0.912763	0.656571	0.837543	0.239177	0.807274	0.133947	0.96386	0.860027
XLOC_012502	linc-PRR15L	0.37176	0.627042	0.302632	0	0.683649	0.573725	0.433811	0.170875	0.419125	0.36711	0.966145	0.954083
XLOC_012165	linc-SUZ12-4	0.69745	0.752108	0.794866	0.838518	0.256516	1.07635	0.748141	0.048829	0.723795	0.421786	0.967457	0.929736
XLOC_000002	linc-OR4F16-9	1.16664	2.17274	2.92826	2.04546	2.68174	1.35033	2.08921	0.883775	2.02584	0.665922	0.969668	0.926104
XLOC_006726	linc-PCM1	0.257056	0.291729	0.522112	0.356544	0.27663	0.406263	0.356966	0.144068	0.346479	0.0654	0.970623	0.916358
XLOC_011333	linc-WHAMM-1	4.41347	3.81928	2.6946	2.79271	2.99017	4.83952	3.64245	0.872972	3.5408	1.12905	0.972093	0.908126
XLOC_001808	linc-CASP10-2	8.74253	3.87893	5.8481	8.54012	4.8675	4.59756	6.15652	2.44642	6.00173	2.20245	0.974857	0.939039
XLOC_012740	linc-ENOSF1	0.398083	0.266143	0.324061	0.512786	0.10458	0.351057	0.329429	0.0661336	0.322808	0.205564	0.979901	0.961729
XLOC_006932	linc-KHDRBS3-6	1.63725	1.79132	2.29794	1.86659	1.66114	2.09107	1.90884	0.345667	1.87293	0.215035	0.981191	0.887345
XLOC_000467	linc-ZBTB37	2.85421	2.1977	1.78729	0.989858	4.03751	1.69416	2.27973	0.53817	2.24051	1.59559	0.982794	0.970873
XLOC_007879	linc-TSC1-2	0.994264	0.655294	0.323754	0.597683	0.731363	0.613766	0.657771	0.335262	0.647604	0.0729818	0.984544	0.963373
XLOC_000015	linc-SCNN1D	0.802747	0.952283	1.15184	2.11628	0.750838	0	0.968957	0.175143	0.955706	1.07291	0.986325	0.984987
XLOC_006138	linc-AUTS2-5	0.984234	0.843989	0.797939	0.758262	0.686293	1.1519	0.875387	0.0970353	0.865485	0.250639	0.988688	0.953721
XLOC_011949	linc-IRX3-1	0.428687	0.593447	0.456351	0.297343	0.606412	0.559797	0.492828	0.0882293	0.487851	0.166623	0.9899	0.966366
XLOC_006301	linc-HTR5A-1	3.73296	4.1255	4.01447	3.06298	4.25838	4.44789	3.95764	0.202346	3.92308	0.750874	0.991268	0.944855
XLOC_003468	linc-CLRN2-4	0.539884	0.171601	0.732492	0.270451	0.330941	0.833187	0.481326	0.284994	0.478193	0.308918	0.993492	0.990322
XLOC_001813	linc-BMPR2	0.432441	0.370627	0.234687	0.433257	0.26508	0.333687	0.345918	0.101166	0.344008	0.0845622	0.994478	0.981218
XLOC_012162	linc-ATAD5-2	8.19594	5.75896	9.27905	10.657	5.90635	6.55659	7.74465	1.80292	7.70665	2.57568	0.995093	0.98441
XLOC_011837	linc-SPIRE2	1.09849	1.44378	1.02264	1.19121	1.2105	1.16298	1.1883	0.224476	1.18823	0.0238997	0.999938	0.999601
XLOC_001417	linc-BIRC6	4.03329	4.16769	3.65642	3.78834	4.42494	3.67809	3.95247	0.265044	3.96379	0.403154	1.00286	0.969812
XLOC_013207	linc-PTPRS-2	6.98581	7.4278	7.89618	7.81704	7.4336	7.17177	7.4366	0.455249	7.47414	0.324539	1.00505	0.913584
XLOC_011617	linc-SNRNP25	2.0923	1.9631	1.97576	1.50929	2.61639	1.93738	2.01039	0.0712209	2.02102	0.558269	1.00529	0.976783
XLOC_000576	linc-MIA3-1	0.389099	0.904798	0.7304	0.287673	1.15778	0.592614	0.674766	0.262312	0.679356	0.441491	1.0068	0.988549
XLOC_000658	linc-ZNF692-6	2.21813	1.81925	1.28977	1.90484	1.74816	1.71159	1.77572	0.465709	1.7882	0.102658	1.00703	0.967639
XLOC_005143	linc-PPP1R3G	1.18891	1.19923	1.15383	1.76763	1.29743	0.502586	1.18066	0.0237987	1.18922	0.639427	1.00725	0.983615
XLOC_004697	linc-ZDHHC11	0.803723	0.691402	0.708797	1.1072	0.49267	0.62018	0.734641	0.060456	0.740017	0.324318	1.00732	0.979897
XLOC_006721	linc-C8orf79-2	0.62148	0.605463	0.820022	0.759154	0.835734	0.472931	0.682322	0.119521	0.689273	0.19123	1.01019	0.960443
XLOC_006964	linc-ZNF16	0.432858	0.523155	0.532851	0.28559	0.485369	0.733188	0.496288	0.0551455	0.501382	0.224228	1.01026	0.972654
XLOC_011298	linc-THSD4	3.5655	2.42465	3.95796	2.4356	3.87447	3.75172	3.31604	0.796514	3.35393	0.797662	1.01143	0.956363
XLOC_013615	linc-RTEL1	1.63934	1.26643	1.59361	2.30487	0.998076	1.27347	1.49979	0.203388	1.52547	0.688881	1.01712	0.955507
XLOC_013054	linc-ZNF382-3	1.60914	1.01876	1.29999	0.675044	2.59792	0.727419	1.3093	0.2953	1.33346	1.09537	1.01846	0.97354
XLOC_008855	linc-AGAP5-1	0.686755	0.611881	1.32776	0.516038	1.10505	1.05985	0.875465	0.393484	0.893646	0.327798	1.02077	0.954012
XLOC_009299	linc-OAF-6	2.10065	2.15606	2.5045	2.4216	1.85058	2.65221	2.25374	0.218928	2.30813	0.412685	1.02413	0.852905
XLOC_011630	linc-DNASE1	1.89311	3.11268	3.23629	2.56051	2.95914	2.92157	2.74736	0.742379	2.81374	0.220107	1.02416	0.893753
XLOC_012980	linc-OR7C2-1	1.63498	1.45981	5.32386	4.09517	2.00444	2.52322	2.80622	2.1821	2.87428	1.08868	1.02425	0.964543
XLOC_002779	linc-NDUFB4-5	3.58161	3.65167	4.21515	2.49743	3.22632	6.03251	3.81614	0.347321	3.91875	1.86649	1.02689	0.933458
XLOC_002220	linc-FAHD2B-7	1.19064	1.07352	0.666355	0.447331	1.18599	1.3781	0.976838	0.275189	1.00381	0.491402	1.02761	0.938905
XLOC_003378	linc-ATP13A4-2	1.01387	0.791514	0.412674	2.28552	0	0	0.739353	0.303973	0.76184	1.31955	1.03041	0.979441
XLOC_011219	linc-BUB1B	4.76083	3.94852	3.10838	4.45777	2.29832	5.42321	3.93924	0.826264	4.05977	1.60001	1.0306	0.915046
XLOC_006588	linc-NDUFA5-2	0.7726	0.349646	0.279528	0.129009	0.78932	0.529924	0.467258	0.266748	0.482751	0.332673	1.03316	0.952976
XLOC_002997	linc-MUC20-1	5.4999	4.63389	5.47605	3.5551	6.04242	6.53712	5.20328	0.49325	5.37821	1.59812	1.03362	0.87054
XLOC_012894	linc-ZNF516-3	0.610804	0.702048	0.628847	0.593957	0.85895	0.554491	0.647233	0.0483208	0.669133	0.165567	1.03384	0.843672
XLOC_005915	linc-PARK2-4	12.5189	8.51569	10.3125	8.01983	15.1005	9.33965	10.449	2.00509	10.82	3.76531	1.0355	0.889688
XLOC_005956	linc-HEATR2-4	0.517272	0.30995	0.252652	0.259124	0.380496	0.478974	0.359958	0.139218	0.372865	0.110123	1.03586	0.906162
XLOC_005690	linc-C6orf1	11.4404	10.4512	11.6713	10.7733	12.912	11.1389	11.1876	0.648135	11.6081	1.14394	1.03758	0.616424
XLOC_009498	linc-STARD10	1.78907	2.39977	2.70475	2.88072	2.11502	2.16937	2.29786	0.466268	2.38837	0.427253	1.03939	0.816522
XLOC_000153	linc-MACF1-1	0.274071	0.53828	0.669325	0.411881	0.504004	0.634447	0.493892	0.201331	0.516777	0.111831	1.04634	0.873889
XLOC_013301	linc-ANKRD27	1.05052	0.465066	1.04522	0.52625	1.07325	1.08082	0.853602	0.336492	0.89344	0.318018	1.04667	0.888761
XLOC_011051	linc-ESR2	0.591493	0.301438	0.550294	0.634938	0.62156	0.260809	0.481075	0.156928	0.505769	0.212247	1.05133	0.879772
XLOC_013222	linc-AP1M2	3.72758	4.79524	5.05856	4.56679	4.99696	4.71704	4.52713	0.704834	4.76026	0.218318	1.0515	0.631235
XLOC_012839	linc-IER3IP1	0.469265	0.587352	0.577452	0.508417	0.622132	0.589466	0.54469	0.065507	0.573338	0.0585479	1.0526	0.602745
XLOC_002282	linc-PAX8-3	6.95863	7.48953	6.40587	6.7437	7.23546	8.02918	6.95134	0.541867	7.33611	0.648624	1.05535	0.475804
XLOC_014394	linc-PHF21B	3.03736	3.25201	3.47836	3.94569	3.50281	2.86014	3.25591	0.220526	3.43621	0.545831	1.05538	0.637169
XLOC_014209	linc-SMTN	27.3493	27.4472	29.0106	28.8994	31.0581	29.2542	27.9357	0.932177	29.7372	1.15758	1.06449	0.106864
XLOC_011616	linc-PCSK6-2	0.312561	0.364143	0.251283	0.345582	0.5409	0.103327	0.309329	0.0564994	0.329936	0.219206	1.06662	0.887672
XLOC_013466	linc-SNRPB2-2	0.767313	0.429008	0.336342	0.620922	0.651256	0.36436	0.510888	0.226853	0.545513	0.157614	1.06777	0.83997
XLOC_001676	linc-C2orf27A-2	6.76276	5.13169	6.47239	5.90568	6.38627	7.33393	6.12228	0.870075	6.54196	0.726742	1.06855	0.557325
XLOC_007970	linc-CHST7	1.36985	2.27054	1.92613	1.93388	1.67939	2.37029	1.85551	0.454479	1.99452	0.349419	1.07492	0.697408
XLOC_002111	linc-PUS10	4.69949	4.45554	3.78584	5.10761	3.90863	4.91293	4.31362	0.473069	4.64306	0.643438	1.07637	0.517698
XLOC_005492	linc-UTRN	0.313146	0.419543	0.594809	0.313737	0.95977	0.16109	0.442499	0.142228	0.478199	0.423979	1.08068	0.900604
XLOC_011031	linc-WDHD1-2	4.45449	1.25523	7.2524	6.69434	2.73054	4.58299	4.32071	3.00082	4.66929	1.98331	1.08068	0.876024
XLOC_001265	linc-IRF2BP2-1	4.02143	2.18145	4.42309	7.13367	0.814452	3.54394	3.54199	1.19525	3.83069	3.16935	1.08151	0.893488
XLOC_000939	linc-DBT-3	1.18699	1.28918	2.11127	1.32133	1.48436	2.1747	1.52915	0.506716	1.66013	0.453025	1.08566	0.755509
XLOC_010698	linc-DZIP1	1.43602	0.888729	1.75985	1.60958	1.42691	1.40786	1.36153	0.440311	1.48145	0.111372	1.08807	0.687778
XLOC_003734	linc-ARFIP1-8	3.40196	2.41464	2.32799	2.64171	3.23258	2.99623	2.71486	0.596618	2.95684	0.297398	1.08913	0.575044
XLOC_005939	linc-THBS2-3	1.98596	2.07226	2.21664	3.61829	1.71941	1.5048	2.09162	0.116552	2.28083	1.16323	1.09046	0.805097
XLOC_000746	linc-C1orf63	1.40437	0.863416	0.46209	0.469976	1.13971	1.36743	0.909959	0.472861	0.992372	0.466516	1.09057	0.840364
XLOC_009507	linc-PRKRIR	5.81684	5.62174	7.00813	6.99337	6.84603	6.28386	6.1489	0.750479	6.70775	0.374421	1.09089	0.333642
XLOC_012467	linc-NR1D1-1	0.988467	1.26852	1.41829	1.72895	0.726936	1.57013	1.22509	0.218178	1.34201	0.538552	1.09543	0.753379
XLOC_004399	linc-NDUFAF2-3	1.97224	3.8682	4.57975	6.17449	3.57935	1.66238	3.4734	1.34784	3.80541	2.26453	1.09559	0.840222
XLOC_007925	linc-VCX3B-2	0.615392	0.488194	1.80346	1.29476	1.13168	0.759772	0.969015	0.725443	1.06207	0.274203	1.09603	0.85077
XLOC_005244	linc-MICA-2	0.962663	0.593269	0.438971	0.404945	1.30145	0.487027	0.664968	0.269108	0.731141	0.495605	1.09951	0.851621
XLOC_000647	linc-NLRP3-2	6.73632	7.18969	7.11259	6.87107	6.90647	9.38795	7.01287	0.242579	7.72183	1.44301	1.10109	0.485576
XLOC_005753	linc-RAB23-4	0.646141	0.772437	1.034	0.821649	0.974954	0.920464	0.817526	0.197822	0.905689	0.0777131	1.10784	0.531523
XLOC_000566	linc-IARS2-3	6.07646	2.13091	2.47456	4.3007	4.46777	3.07555	3.56064	2.18553	3.94801	0.760173	1.10879	0.794381
XLOC_002840	linc-GRK7	0.391049	0.369005	0.477502	0.29384	1.07868	0	0.412519	0.0573464	0.457507	0.557654	1.10906	0.901951
XLOC_008152	linc-ZNF674	4.10497	4.11091	3.98156	3.23766	6.04979	4.26831	4.06581	0.0730259	4.51859	1.42267	1.11136	0.636991
XLOC_010477	linc-UBAC2-2	2.02372	1.14789	0.268381	1.11604	1.69001	1.01711	1.14666	0.87767	1.27439	0.363323	1.11139	0.832559
XLOC_001243	linc-HIST3H2A-1	0.182302	0.173559	0.445211	0.273968	0.335245	0.281341	0.267024	0.154376	0.296851	0.0334536	1.1117	0.772299
XLOC_009370	linc-SCUBE2	0.464342	0.321403	1.00305	0.576956	1.412	0	0.596265	0.359463	0.662985	0.70992	1.1119	0.893849
XLOC_005473	linc-MAP7-BP	0.849676	1.00983	0.461122	1.27692	0	1.31128	0.773543	0.282165	0.862733	0.747346	1.1153	0.860963
XLOC_012530	linc-COIL-2	2.65297	1.80504	5.27389	2.80774	3.98788	4.05911	3.24397	1.80837	3.61824	0.702819	1.11538	0.763458
XLOC_006312	linc-UBE3C-3	0.472828	0.760039	0.577362	0.35529	1.30427	0.364851	0.60341	0.145366	0.674804	0.545155	1.11832	0.844581
XLOC_013981	linc-COL18A1-4	5.16173	5.76786	9.17662	7.63796	7.71397	7.14699	6.70207	2.16435	7.49964	0.307759	1.119	0.589839
XLOC_000337	linc-AMPD2	0.367471	0.0873774	0.598283	0.276123	0.337882	0.567107	0.351044	0.255849	0.393704	0.153313	1.12152	0.819087
XLOC_001327	linc-RSAD2-2	3.19288	2.66643	3.89162	3.57137	3.87998	3.49169	3.25031	0.614611	3.64768	0.205085	1.12226	0.381812
XLOC_006529	linc-SLC25A13	0.366496	1.08832	1.24415	1.42277	0.338863	1.27617	0.899655	0.468257	1.0126	0.58806	1.12554	0.808136
XLOC_014255	linc-SERHL2-3	0.693593	0.580478	0.443631	0.632902	0.501084	0.8028	0.572567	0.125169	0.645595	0.151258	1.12754	0.555648
XLOC_010707	linc-GPR183-3	0.669884	0.49338	0.481781	0.446054	0.826695	0.584557	0.548348	0.105413	0.619102	0.192657	1.12903	0.614611
XLOC_008225	linc-RHOXF1-4	0.304897	0.546741	0.583722	0.752638	0.608914	0.259723	0.478453	0.151437	0.540425	0.253494	1.12952	0.738495
XLOC_000350	linc-MAGI3	2.61652	1.72365	1.96614	2.4198	2.22076	2.48492	2.1021	0.461702	2.37516	0.137621	1.1299	0.416177
XLOC_010579	linc-MRPS31	0.731764	0.787729	0.510596	0.628409	1.34568	0.32266	0.676696	0.146544	0.765583	0.525124	1.13135	0.80098
XLOC_011221	linc-BAHD1	1.1287	1.04518	1.8115	0.678491	2.90601	0.936592	1.32846	0.420404	1.50703	1.2184	1.13442	0.82885
XLOC_010769	linc-DHRS4-2	0.750231	0.949814	0.610384	0.676481	0.965749	0.984137	0.770143	0.170589	0.875456	0.172562	1.13674	0.49403
XLOC_009145	linc-C11orf66	4.14556	3.11373	4.79564	3.60688	5.21608	4.88247	4.01831	0.848145	4.56848	0.849309	1.13691	0.471686
XLOC_012521	linc-TOB1	0.990678	1.38627	1.27173	1.54608	1.26125	1.35247	1.21623	0.203553	1.3866	0.14545	1.14008	0.309849
XLOC_012236	linc-DLX4-1	0.481422	0.643426	0.427531	0.986583	0.321932	0.472795	0.51746	0.112369	0.59377	0.348449	1.14747	0.747325
XLOC_008823	linc-CSTF2T-3	1.66776	1.36132	1.5085	0.974744	1.53348	2.71682	1.51253	0.15326	1.74168	0.889504	1.1515	0.700947
XLOC_014219	linc-RASD2	0.410602	0.217974	0.188069	0.333442	0.275033	0.332339	0.272215	0.120776	0.313605	0.0334086	1.15205	0.618185
XLOC_001822	linc-CPO-2	0.324887	0.391879	0.925665	0.244125	0.89618	0.752082	0.547477	0.329229	0.630796	0.34253	1.15219	0.776484
XLOC_009241	linc-TMEM135	1.98187	0.290832	0.148654	1.14343	1.32729	0.326955	0.807119	1.01985	0.932558	0.532464	1.15542	0.862208
XLOC_004456	linc-POLR3G-11	1.02014	0.822846	0.899651	0.894303	1.09433	1.18076	0.914212	0.0994498	1.05646	0.146935	1.1556	0.246434
XLOC_012975	linc-NACC1	9.27712	4.57323	9.44009	6.97096	12.7952	7.15854	7.76348	2.76404	8.9749	3.30981	1.15604	0.652774
XLOC_011397	linc-POTEB-2	0.52243	0.237129	0.550722	0.325132	0.485628	0.704556	0.43676	0.173464	0.505105	0.19046	1.15648	0.669926
XLOC_011183	linc-GABRA5-7	1.72122	3.55998	1.47638	1.89864	1.14568	4.80572	2.25253	1.13889	2.61668	1.93279	1.16166	0.795606
XLOC_009475	linc-DKFZp761E198	1.39799	1.45054	1.53566	1.11885	2.3789	1.60124	1.4614	0.0694742	1.69966	0.635765	1.16304	0.583535
XLOC_007858	linc-NAIF1	0.611175	0.426081	1.47848	2.28915	0.274514	0.362705	0.838579	0.561845	0.975456	1.13855	1.16323	0.86409
XLOC_007241	linc-SLC45A4	10.2823	7.26996	6.46799	6.32148	9.45433	12.2619	8.00675	2.01107	9.3459	2.97169	1.16725	0.557776
XLOC_001257	linc-EGLN1-2	11.3622	10.5421	8.18034	13.5491	11.9048	9.67807	10.0282	1.652	11.7107	1.9428	1.16777	0.318444
XLOC_004419	linc-MCCC2	1.07675	0.877246	0.620576	0.602777	1.32309	1.08162	0.858191	0.228683	1.0025	0.366617	1.16815	0.599565
XLOC_005426	linc-WISP3-3	3.91774	4.67712	6.94292	3.92418	9.04053	5.19111	5.17926	1.57386	6.05194	2.66459	1.1685	0.656377
XLOC_008124	linc-RAI2	0.71017	0.694977	0.924987	0.853811	1.43657	0.438393	0.776711	0.128635	0.909591	0.501421	1.17108	0.695574
XLOC_008461	linc-BMS1-4	2.07035	2.07467	5.15586	2.87715	4.40282	3.6168	3.10029	1.78017	3.63226	0.762952	1.17158	0.669942
XLOC_009509	linc-LRRC32-2	1.93562	1.94807	1.95693	0.894959	2.84735	3.10744	1.94687	0.0107053	2.28325	1.20931	1.17278	0.677533
XLOC_000734	linc-HTR1D	0.781127	1.18449	1.27176	1.2642	0.883974	1.66914	1.07913	0.261737	1.27244	0.392648	1.17914	0.522554
XLOC_009855	linc-ASCL1-3	0.3316	0.296075	0.26994	0.373753	0.304899	0.38381	0.299205	0.0309489	0.354154	0.0429515	1.18365	0.153757
XLOC_000529	linc-PRELP	1.02839	0.947955	0.826106	1.33801	1.18745	0.79898	0.93415	0.101846	1.10815	0.278128	1.18626	0.396266
XLOC_007038	linc-DUSP4-6	3.56264	4.16664	5.22033	6.15714	2.62061	6.59773	4.31654	0.838949	5.12516	2.18016	1.18733	0.597315
XLOC_003603	linc-HERC6-2	0.753405	0.37917	0.301488	0.60058	0.681061	0.42116	0.478021	0.241632	0.5676	0.133052	1.1874	0.611785
XLOC_011548	linc-TMC3-2	1.32332	1.43485	0.430903	1.32582	0.973413	1.49765	1.06302	0.550266	1.26563	0.267252	1.19059	0.607744
XLOC_004677	linc-CANX-1	3.36374	2.65212	6.50626	2.4654	7.57547	4.88355	4.17404	2.05086	4.97481	2.55626	1.19184	0.694873
XLOC_010820	linc-ARF6-1	210.297	103.996	240.872	153.843	210.637	298.066	185.055	71.8445	220.849	72.6518	1.19342	0.576766
XLOC_005772	linc-LCA5	1.57818	0.118745	0.856485	0.79058	1.4511	0.811854	0.851137	0.729732	1.01784	0.375361	1.19587	0.748281
XLOC_007249	linc-LY6H	2.08663	2.31288	3.85569	3.24486	2.24228	4.39291	2.75173	0.962724	3.29335	1.07613	1.19683	0.551723
XLOC_004804	linc-SEPP1-1	0.54934	0.653588	0.534812	0.896164	0.728619	0.455215	0.579247	0.06479	0.693333	0.222582	1.19696	0.472388
XLOC_011248	linc-USP8	2.56965	3.38286	3.38041	3.49102	3.55356	4.18774	3.11097	0.468801	3.74411	0.385468	1.20352	0.147751
XLOC_003908	linc-PPARGC1A	0.685397	0.490809	0.55795	1.03003	0	1.05775	0.578052	0.0988392	0.695927	0.60285	1.20392	0.768573
XLOC_011185	linc-GABRA5-5	1.40445	1.29829	1.33806	1.4201	1.88763	1.56755	1.34693	0.0536334	1.62509	0.239018	1.20651	0.17634
XLOC_009224	linc-USP35	4.76345	5.06207	5.97026	7.38037	6.01358	5.72016	5.26526	0.62854	6.37137	0.88605	1.21008	0.16036
XLOC_006753	linc-LEPROTL1-6	0.631302	0.801322	0.855132	0.879669	1.02775	0.862411	0.762585	0.116835	0.923277	0.0908871	1.21072	0.137546
XLOC_012192	linc-PPP1R1B	24.5684	29.1779	33.2568	32.4776	37.446	35.7716	29.001	4.3469	35.2317	2.52781	1.21484	0.11513
XLOC_006554	linc-ORC5-2	3.029	2.30671	4.69251	3.84307	4.04882	4.301	3.34274	1.22345	4.0643	0.229357	1.21586	0.415115
XLOC_012912	linc-CIRBP	0.257238	0.466249	0.628218	0.386585	0.47305	0.793976	0.450568	0.185986	0.551204	0.214646	1.22335	0.573217
XLOC_007206	linc-TMEM65	0.14213	0.312458	0.399697	0.271851	0.475221	0.299107	0.284762	0.130998	0.348726	0.110392	1.22463	0.554001
XLOC_012444	linc-AMAC1	1.21736	0.643762	1.20315	1.76089	0.955817	1.0416	1.02142	0.327142	1.25277	0.442131	1.22649	0.509866
XLOC_012389	linc-TMEM220-2	0.333564	0.595456	0.475199	0.751939	0.460051	0.514777	0.468073	0.131091	0.575589	0.155155	1.2297	0.412463
XLOC_000076	linc-C1orf151-2	0.624273	0.711366	0.63524	0.891266	0.574005	0.96342	0.65696	0.0474353	0.809564	0.207165	1.23229	0.32933
XLOC_011117	linc-ATG2B-2	5.85748	4.88487	4.99097	11.0647	4.72571	3.66407	5.24444	0.533552	6.48483	4.00165	1.23651	0.646196
XLOC_008111	linc-MID1	0.858681	2.72338	3.20888	3.12269	1.54221	3.78323	2.26365	1.24072	2.81604	1.15155	1.24403	0.60228
XLOC_006516	linc-C7orf23	17.5578	13.7948	16.6848	23.0071	18.0502	19.2991	16.0125	1.96953	20.1188	2.57811	1.25645	0.098154
XLOC_003807	linc-CCDC111-2	1.20356	1.14739	0.928193	1.90393	1.0484	1.1731	1.09305	0.145505	1.37514	0.462168	1.25808	0.40415
XLOC_002323	linc-LOC150786	1.66503	1.85122	1.25812	1.76182	1.84577	2.40204	1.59146	0.303318	2.00321	0.347938	1.25873	0.198525
XLOC_005945	linc-TCTE3-3	1.58486	0.633583	2.22845	1.08262	1.85467	2.66821	1.4823	0.802365	1.8685	0.792885	1.26054	0.585089
XLOC_004937	linc-CHD1-3	0.432233	0.633583	1.29016	1.73219	0.794858	0.444701	0.785325	0.448641	0.990583	0.665686	1.26137	0.683788
XLOC_012542	linc-APPBP2-2	1.89103	1.45181	0.138117	2.07886	1.33688	0.985263	1.16032	0.912086	1.467	0.55829	1.26431	0.650486
XLOC_012187	linc-RPL19-3	4.09117	5.06434	4.78931	5.22695	6.35788	6.07961	4.64827	0.501681	5.88815	0.589274	1.26674	0.0515088
XLOC_013283	linc-ZNF681-5	0.246658	0.503637	0.736239	0.494245	0.755987	0.634431	0.495511	0.244892	0.628221	0.130981	1.26782	0.467504
XLOC_009459	linc-MACROD1	0.357172	0.340896	1.74454	1.34192	0.656823	1.10242	0.814203	0.805737	1.03372	0.347677	1.26961	0.69685
XLOC_004032	linc-CXXC4-1	33.3191	25.1738	28.1471	32.7521	40.4629	36.8675	28.88	4.12181	36.6942	3.85832	1.27057	0.0748589
XLOC_013360	linc-CEACAM20-4	0.379777	0.318732	0.309159	0	0.698393	0.586098	0.335889	0.038308	0.428164	0.375028	1.27472	0.712095
XLOC_001738	linc-XIRP2-4	0.496675	0.55366	0.40432	0.373208	0.913363	0.574877	0.484885	0.0753649	0.620483	0.27295	1.27965	0.483986
XLOC_007996	linc-FAAH2-2	0.77796	0.708996	2.34511	1.19296	2.00622	1.70943	1.27736	0.925345	1.6362	0.411545	1.28093	0.586224
XLOC_006123	linc-ZNF107-6	2.00977	2.96874	2.86315	3.42692	4.24027	2.38585	2.61389	0.525837	3.35101	0.929537	1.282	0.313816
XLOC_009829	linc-CLLU1-6	5.98787	4.81118	14.6233	22.4968	5.50571	4.62044	8.47412	5.35775	10.8743	10.0751	1.28324	0.739436
XLOC_000918	linc-TMED5	6.2802	4.03952	5.60897	7.11257	6.11953	7.2459	5.30956	1.14995	6.826	0.615442	1.2856	0.135719
XLOC_000670	linc-OR4F16-2	0.516431	0.919881	1.53035	1.31424	0.990064	1.52354	0.988887	0.51047	1.27595	0.268791	1.29029	0.451591
XLOC_007055	linc-DUSP26-1	1.83937	0.777445	1.19788	1.1057	2.70602	1.13546	1.27157	0.534783	1.64906	0.915475	1.29687	0.578282
XLOC_002821	linc-COL6A5-4	3.57902	1.1811	0.728379	1.34466	1.64542	4.14254	1.8295	1.53194	2.37754	1.53591	1.29956	0.684284
XLOC_002866	linc-TM4SF4-2	219.719	148.013	198.101	234.691	244.605	256.285	188.611	36.7829	245.194	10.809	1.3	0.106844
XLOC_009233	linc-PCF11-2	12.9422	11.4679	18.5158	12.1282	21.0039	22.7076	14.3086	3.71733	18.6132	5.68044	1.30084	0.342806
XLOC_007253	linc-TSTA3	0.573402	0.509982	1.40034	0.861725	1.05446	1.32737	0.827908	0.496754	1.08119	0.23397	1.30592	0.485609
XLOC_011872	linc-GRIN2A	0.759554	0.79683	0.309159	0.57074	0.698393	1.1722	0.621848	0.271437	0.813778	0.316897	1.30864	0.471215
XLOC_004165	linc-HMGB2	0.320602	0.398328	0.369597	0.246849	0.804146	0.373619	0.362842	0.0393008	0.474871	0.29212	1.30875	0.575911
XLOC_009065	linc-USP47-3	0.887899	1.49433	1.39372	1.26233	2.11027	1.58028	1.25865	0.324996	1.65096	0.428366	1.31169	0.279548
XLOC_004366	linc-ZNF131-1	7.93494	6.15519	5.67046	8.53992	7.87241	9.55199	6.58686	1.19236	8.65477	0.84566	1.31394	0.0773617
XLOC_011064	linc-MAP3K9-1	2.03487	2.9491	3.01903	2.67636	5.58563	2.25632	2.66767	0.549132	3.5061	1.81313	1.3143	0.512527
XLOC_008020	linc-SH3BGRL	0.756139	0.294111	0.738645	0.681808	0.278101	1.40031	0.596298	0.261848	0.78674	0.568416	1.31937	0.636874
XLOC_004896	linc-AP3B1	0.612954	1.30255	1.79632	1.31596	1.80351	1.79731	1.23727	0.594377	1.63893	0.279715	1.32463	0.371122
XLOC_014159	linc-MED15	3.26599	1.04701	2.13539	4.19249	2.18313	2.16651	2.14946	1.10956	2.84738	1.16493	1.32469	0.494303
XLOC_000390	linc-NBPF15-1	3.47108	5.67946	11.0806	7.283	11.2848	8.27583	6.74371	3.9148	8.94788	2.08383	1.32685	0.451699
XLOC_009207	linc-P2RY2-1	4.73598	3.69295	6.92815	8.26954	5.17863	6.95772	5.11903	1.65126	6.80196	1.55133	1.32876	0.26791
XLOC_008938	linc-ITPRIP-2	1.49225	1.78515	1.5006	1.97877	1.93707	2.43842	1.59267	0.166748	2.11809	0.278199	1.3299	0.0610872
XLOC_011623	linc-KCTD5	0.603672	0.430371	0.579175	0.712812	0.634357	0.798538	0.537739	0.093787	0.715236	0.0821173	1.33008	0.0703231
XLOC_001823	linc-CPO-1	1.40555	0.433574	0.293333	0.519222	0.392083	1.93421	0.710819	0.605727	0.948505	0.856009	1.33438	0.716736
XLOC_011882	linc-CPPED1-4	0.230961	0.425801	0.188015	0.347095	0.424727	0.356435	0.281592	0.126721	0.376086	0.0423827	1.33557	0.325573
XLOC_004457	linc-POLR3G-10	6.66838	4.74382	5.64797	6.98212	8.37556	7.51938	5.68672	0.962865	7.62569	0.702776	1.34096	0.0531318
XLOC_002336	linc-CXCR4-1	0.830871	0.561105	0.676374	1.24866	1.52793	0	0.68945	0.135358	0.92553	0.813604	1.34242	0.666896
XLOC_008274	linc-CD99-2	2.57138	3.04306	2.52776	2.88526	4.32038	3.74876	2.71407	0.28575	3.65147	0.72249	1.34539	0.141231
XLOC_012250	linc-KIF2B-4	0.346053	0.336852	0.305181	0.303367	0.848501	0.178018	0.329362	0.0214407	0.443295	0.356471	1.34592	0.635706
XLOC_008455	linc-ZNF33A-4	1.8206	2.28954	2.66772	2.73605	2.6784	3.74623	2.25929	0.42437	3.05356	0.600562	1.35156	0.142633
XLOC_003079	linc-CLASP2-1	1.35771	1.45605	1.47367	1.36027	1.66451	2.79375	1.42914	0.0624873	1.93951	0.755271	1.35711	0.36233
XLOC_001097	linc-RC3H1-2	1.55051	1.52648	1.2622	2.33015	2.0127	1.54832	1.4464	0.159971	1.96372	0.393209	1.35767	0.137367
XLOC_000648	linc-NLRP3-3	1.20309	1.02552	1.01315	1.37162	1.75469	1.28048	1.08059	0.106271	1.46893	0.251636	1.35938	0.10042
XLOC_011351	linc-MAN2A2	1.34069	0.721211	1.45519	0	4.10911	0.68968	1.17236	0.394882	1.5996	2.20049	1.36442	0.770413
XLOC_010229	linc-RILPL1-1	0.66705	0.600055	0.515864	0.701723	0.858673	0.875022	0.594323	0.0757558	0.811806	0.0956845	1.36593	0.0393024
XLOC_008914	linc-TCTN3	0.522446	0.166713	1.13413	1.04686	0.640503	0.806274	0.607763	0.489319	0.831212	0.204323	1.36766	0.524073
XLOC_002275	linc-RGPD8-2	0.394349	0.940781	2.5709	0.888958	2.41288	2.06366	1.30201	1.13235	1.7885	0.798354	1.37364	0.579383
XLOC_000863	linc-JAK1-4	0.710794	0.50346	1.15725	1.0682	0	2.19389	0.790501	0.334104	1.08736	1.09707	1.37554	0.691651
XLOC_014243	linc-APOBEC3A-1	1.05859	0.514695	0.369323	0.909078	0.834303	0.93354	0.647536	0.363328	0.892307	0.0517005	1.378	0.363398
XLOC_000403	linc-ADAMTSL4	0.793408	0.908556	0.752667	1.03711	1.20466	1.14589	0.81821	0.0808499	1.12922	0.0850098	1.38011	0.0101539
XLOC_000626	linc-GGPS1-2	1.04316	0.82467	0.730302	1.37957	1.18936	1.03032	0.866044	0.16048	1.19975	0.174857	1.38532	0.0720323
XLOC_005953	linc-FAM20C-2	0.697985	0.690055	0.400544	0.519596	1.16931	0.792093	0.596195	0.169485	0.827	0.326261	1.38713	0.356295
XLOC_011284	linc-USP3-1	0.366128	0.815801	0.633352	0.894121	0.925779	0.706293	0.605094	0.226164	0.842064	0.118642	1.39163	0.205697
XLOC_012079	linc-RAP1GAP2-1	0.875262	1.42377	1.18752	1.75382	1.07305	2.02615	1.16218	0.27513	1.61767	0.490919	1.39193	0.251579
XLOC_001856	linc-IGFBP2-3	67.8501	42.3481	58.8362	69.2628	81.836	84.3047	56.3448	12.9323	78.4678	8.06679	1.39264	0.0778317
XLOC_001398	linc-EFR3B	4.68184	4.38747	3.79162	3.16528	8.79692	6.0028	4.28698	0.453538	5.98833	2.81585	1.39687	0.405478
XLOC_013181	linc-ZNF8-2	3.99605	2.73249	3.253	4.00358	4.28666	5.65306	3.32718	0.635038	4.64777	0.88204	1.39691	0.110081
XLOC_012451	linc-MYO19-2	0.974758	1.07388	1.43823	2.01423	1.45644	1.41029	1.16229	0.244057	1.62699	0.336155	1.39981	0.131513
XLOC_005748	linc-KLHL31-1	2.56181	2.24567	1.73995	2.59576	2.17301	4.40416	2.18248	0.414558	3.05764	1.18512	1.401	0.329699
XLOC_001583	linc-COX5B-3	0.960264	0.943766	1.47926	1.66407	1.49551	1.58121	1.12776	0.304517	1.58026	0.084284	1.40124	0.114731
XLOC_001575	linc-LOC285033-5	1.39486	0.833542	0.756994	1.16457	1.71006	1.3155	0.995132	0.348284	1.39671	0.281667	1.40354	0.198484
XLOC_003803	linc-C4orf41	3.79697	1.84518	0.618188	2.28248	4.18948	2.3439	2.08678	1.6031	2.93862	1.08371	1.40821	0.493741
XLOC_000771	linc-FABP3-2	4.82916	4.58685	4.9718	7.57757	6.79105	5.91831	4.79594	0.194614	6.76231	0.830003	1.41001	0.0481299
XLOC_006942	linc-DENND3-3	1.46547	1.96876	1.78946	2.20235	2.77915	2.40296	1.74123	0.255088	2.46149	0.29282	1.41365	0.0333893
XLOC_012003	linc-PMFBP1-2	0.673098	0.2445	0.209267	0.617742	0.653881	0.322098	0.375622	0.258224	0.53124	0.182022	1.4143	0.446682
XLOC_013739	linc-KIAA1755-4	0.948516	1.25796	1.69871	0.855274	1.74428	2.92763	1.30173	0.377007	1.84239	1.03966	1.41534	0.469985
XLOC_005127	linc-WRNIP1-2	1.28416	1.48203	4.25274	2.70171	5.7508	1.51128	2.33964	1.65974	3.32126	2.18661	1.41956	0.571499
XLOC_009681	linc-PDE3A-5	0.252584	0.429168	0.548311	0.50612	0.46449	0.779608	0.410021	0.14879	0.583406	0.171186	1.42287	0.257345
XLOC_009199	linc-NADSYN1-1	1.09047	1.20312	0.591802	1.27462	1.33689	1.4959	0.961797	0.325338	1.36914	0.11411	1.42352	0.151895
XLOC_012169	linc-PSMD11	0.670283	0.780322	0.751927	0.933613	1.33784	0.870432	0.734177	0.0571265	1.0473	0.253595	1.42649	0.16041
XLOC_012591	linc-CSNK1D	0.131791	0.345946	0.321854	0.264078	0.403928	0.474573	0.26653	0.117308	0.38086	0.107127	1.42895	0.281104
XLOC_010723	linc-CARS2-2	0.297924	0.288399	0.242526	0.476088	0.438294	0.275865	0.276283	0.0296198	0.396749	0.10638	1.43602	0.182155
XLOC_008528	linc-C10orf57-5	1.71664	0.859655	4.37647	7.57621	0.516017	1.91023	2.31759	1.83381	3.33415	3.73928	1.43863	0.701755
XLOC_005214	linc-HIST1H2AG-4	1.22131	1.41927	1.70981	1.30937	1.58528	3.38195	1.45013	0.245708	2.0922	1.12544	1.44277	0.42852
XLOC_002995	linc-MUC20-3	4.34524	4.42989	6.58349	7.19358	6.64499	8.366	5.11954	1.26852	7.40152	0.879147	1.44574	0.0701221
XLOC_005968	linc-LFNG	0.729958	1.52033	1.22567	1.72991	1.94301	1.35355	1.15865	0.399425	1.67549	0.298474	1.44607	0.152768
XLOC_009869	linc-TCP11L2-1	0.866571	0.203293	0.340944	0.622767	0.748994	0.668675	0.470269	0.35004	0.680145	0.0638905	1.44629	0.408635
XLOC_000441	linc-FCGR2A	2.64244	3.16733	2.65301	3.57402	5.34526	3.33036	2.82093	0.300041	4.08321	1.09973	1.44747	0.17847
XLOC_008852	linc-P4HA1	0.401878	0.267471	0.531619	0.415218	0.785225	0.54268	0.400323	0.132081	0.581041	0.187963	1.45143	0.25227
XLOC_001809	linc-CASP10-1	0.252996	0.282822	0.308938	0.342297	0.571676	0.312833	0.281585	0.0279915	0.408935	0.141705	1.45226	0.257537
XLOC_012692	linc-NEDD4L-1	2.40188	2.61142	2.57837	3.56995	3.93157	3.54381	2.53056	0.112656	3.68178	0.216722	1.45493	0.0038104
XLOC_011178	linc-C15orf2-4	1.73129	1.45238	2.13056	2.05971	3.40169	2.27338	1.77141	0.340865	2.57826	0.72107	1.45548	0.18279
XLOC_012393	linc-HS3ST3A1-1	0.55597	0.676988	0.205217	0.554779	1.19126	0.353395	0.479392	0.245031	0.699811	0.437356	1.45979	0.49941
XLOC_012351	-	0.353568	0.84467	0.575647	0.531352	0.975294	1.0913	0.591295	0.245925	0.865982	0.295546	1.46455	0.285666
XLOC_001181	linc-YOD1-2	0.601423	0.680978	0.775185	0.677877	1.10599	1.23754	0.685862	0.0869839	1.00714	0.292634	1.46842	0.190687
XLOC_007690	linc-FAM75A7-3	2.88644	3.44786	5.34207	6.67946	4.09039	6.49673	3.89212	1.28668	5.75553	1.44494	1.47876	0.171563
XLOC_006296	linc-GALNTL5-1	0.500361	0.297731	0.339433	0.375977	0.153356	1.15828	0.379175	0.107001	0.562538	0.527799	1.48358	0.611105
XLOC_006035	linc-GARS-3	3.26093	4.06834	4.49517	5.31189	7.22852	5.00566	3.94148	0.626823	5.84869	1.20474	1.48388	0.0928727
XLOC_006604	linc-TNPO3-3	0.573123	0.914754	1.49297	1.37809	1.47553	1.59207	0.993616	0.464967	1.4819	0.107132	1.49142	0.206133
XLOC_001854	linc-SMARCAL1-2	2.08591	1.75094	2.35839	3.07671	2.84141	3.33835	2.06508	0.30426	3.08549	0.248586	1.49413	0.0118476
XLOC_002952	linc-VPS8-2	0.633425	0.785378	1.16313	0.333114	2.20283	1.32852	0.860644	0.272756	1.28815	0.935511	1.49673	0.516532
XLOC_004316	linc-CDH6-11	0.284809	0.562732	0.556521	0.856035	0.73327	0.527441	0.468021	0.158696	0.705582	0.166038	1.50759	0.147842
XLOC_006924	linc-EFR3A-5	0.880691	0.931051	1.01413	0.789555	1.44309	2.03597	0.941957	0.0673847	1.42287	0.623453	1.51055	0.312818
XLOC_003870	linc-PPP2R2C-1	3.17471	2.24616	1.84381	3.2132	2.24682	5.52691	2.42156	0.682567	3.66231	1.68553	1.51238	0.332782
XLOC_002746	linc-CCDC54	0.972914	1.13202	0.851737	1.45268	1.39914	1.62026	0.985557	0.140569	1.49069	0.115357	1.51254	0.00941148
XLOC_011650	linc-BFAR	1.49928	1.28882	1.54786	2.69644	2.02988	1.85839	1.44532	0.137692	2.1949	0.442726	1.51863	0.088221
XLOC_006326	linc-VIPR2-4	3.11661	3.14495	3.79538	6.53556	4.86846	3.9033	3.35231	0.383969	5.10244	1.33164	1.52207	0.141973
XLOC_007855	linc-MAPKAP1-3	3.01671	2.52755	2.66159	3.94106	2.9495	5.60771	2.73528	0.252769	4.16609	1.34332	1.52309	0.203096
XLOC_003406	linc-BDH1-2	0.978781	1.34809	1.3127	1.83727	2.03671	1.68222	1.21319	0.203774	1.85207	0.177708	1.52661	0.0155086
XLOC_000505	linc-RGS18-3	0.559984	0.667999	0.274894	0.28051	1.42117	0.597539	0.500959	0.203091	0.766406	0.588781	1.52988	0.524216
XLOC_011174	linc-C15orf2-8	0.485907	0.886945	0.968747	1.79196	0.89356	0.92574	0.780533	0.258411	1.20375	0.509656	1.54222	0.29065
XLOC_010109	linc-GRIP1-1	0.218838	0.308522	0.267219	0.308321	0.452737	0.464373	0.26486	0.0448885	0.408477	0.0869325	1.54224	0.0846139
XLOC_013275	linc-ZNF99-5	0.635387	0.910742	0.609884	0.883401	1.08098	1.36077	0.718671	0.166826	1.10838	0.239861	1.54227	0.0899966
XLOC_003663	linc-METTL14-1	3.42912	0.860053	2.79149	5.15337	3.153	2.64602	2.36022	1.33773	3.6508	1.32573	1.5468	0.300949
XLOC_002867	linc-TM4SF4-1	1.69359	0.883082	2.34007	3.4018	1.62959	2.61367	1.63891	0.730031	2.54835	0.887909	1.5549	0.244939
XLOC_008033	linc-BEX4	0.947235	0.607318	0.814025	0.949494	0.339382	2.39474	0.789526	0.171278	1.22787	1.05558	1.5552	0.548111
XLOC_011184	linc-GABRA5-6	1.62152	1.50908	2.28001	3.76607	2.16866	2.50244	1.80354	0.41645	2.81239	0.842604	1.55938	0.162418
XLOC_002888	linc-GMPS-1	0.16206	0.377161	0.263949	0.487097	0.432074	0.333469	0.267723	0.1076	0.417547	0.0778375	1.55962	0.129307
XLOC_009723	linc-FAM113B-3	7.195	8.35346	11.2795	12.4134	16.3691	13.1385	8.94265	2.10503	13.9737	2.10595	1.56259	0.0429637
XLOC_010205	linc-TBX3-1	2.51835	4.99374	2.98473	7.36574	6.28124	2.7711	3.49894	1.31537	5.47269	2.40166	1.5641	0.297818
XLOC_005749	linc-KLHL31-2	0.188682	0.0894317	0.307194	0.283556	0.346977	0.291187	0.195103	0.109023	0.30724	0.0346241	1.57476	0.2104
XLOC_010228	linc-RILPL1-2	0.461345	0.369247	1.12668	1.38665	1.69679	0	0.652424	0.413291	1.02781	0.903519	1.57538	0.562559
XLOC_000659	linc-ZNF692-5	0.668901	1.98449	2.81415	2.54523	4.66154	1.41262	1.82251	1.08176	2.87313	1.64909	1.57647	0.416031
XLOC_006336	linc-C7orf27-1	1.14068	1.05048	1.02806	1.83669	2.17257	1.0688	1.07307	0.0596126	1.69269	0.5658	1.57742	0.197126
XLOC_006752	linc-LEPROTL1-7	0.871889	0.353974	2.48418	1.3103	3.20673	1.34556	1.23668	1.11097	1.9542	1.08487	1.58019	0.468373
XLOC_012568	linc-ABCA5-3	0.873709	0.84743	0.742375	1.2933	1.26794	1.33372	0.821171	0.0694931	1.29832	0.0331761	1.58106	0.00211275
XLOC_007769	linc-SEMA4D-3	0.259365	0.549036	0.571659	0.527671	0.645691	1.01294	0.46002	0.17414	0.728767	0.253077	1.58421	0.213106
XLOC_013670	linc-RBBP9-2	2.55374	1.52066	1.75064	3.63585	3.95471	1.65942	1.94168	0.542389	3.08333	1.2434	1.58797	0.249358
XLOC_000757	linc-DNAJC8-2	3.32474	4.99332	4.52556	5.49303	9.12465	5.95602	4.28121	0.86071	6.8579	1.97667	1.60186	0.139103
XLOC_012509	linc-DLX3-2	0.332539	0.272584	0.344533	0.499749	0.555932	0.466543	0.316552	0.0385468	0.507408	0.045184	1.60292	0.00548542
XLOC_008617	linc-TCF7L2-3	0.163407	0.28202	0.232789	0.380638	0.465773	0.252181	0.226072	0.0595911	0.366197	0.107526	1.61983	0.139243
XLOC_001646	linc-TSN-1	2.17179	1.76428	1.61041	2.70394	3.94043	2.36133	1.84883	0.290083	3.0019	0.830647	1.62368	0.126318
XLOC_012359	linc-ITGAE	0.674428	0.632894	0.627452	0.868756	1.24024	1.04082	0.644925	0.0256951	1.04994	0.18591	1.628	0.0610506
XLOC_001671	linc-GPR148-2	0.337283	0.353026	0.382899	0.4655	0.616029	0.665696	0.357736	0.0231699	0.582408	0.104247	1.62804	0.0587136
XLOC_009217	linc-NEU3	0.255154	0.426403	0.207709	0.306762	0.750748	0.393771	0.296422	0.115039	0.48376	0.235275	1.632	0.306051
XLOC_005566	-	0.389347	0.321578	0.31695	0	0.984489	0.700382	0.342625	0.0405286	0.561624	0.5067	1.63918	0.532471
XLOC_011179	linc-C15orf2-3	0.262884	0.271624	0.321002	0.296302	0.604289	0.507125	0.28517	0.0313376	0.469239	0.15745	1.64547	0.176008
XLOC_013499	linc-CST7-1	14.6823	12.2838	17.385	21.062	29.4546	22.6587	14.7837	2.55211	24.3918	4.45663	1.64991	0.0439461
XLOC_009437	linc-PHF21A-2	3.18845	0.664755	0.865189	0	7.81788	0	1.5728	1.40278	2.60596	4.51366	1.65689	0.736118
XLOC_005689	linc-MLN	0.334275	0.318132	0.42762	0.684841	0.59993	0.507915	0.360009	0.0591066	0.597562	0.0884868	1.65985	0.0232762
XLOC_001560	linc-PLGLB2	0.679296	1.21935	4.6082	3.0626	2.49839	5.24168	2.16895	2.12964	3.60089	1.4487	1.6602	0.396892
XLOC_007057	linc-C8orf86-1	0.585513	0.229713	0.516359	0.586617	0.807549	0.828303	0.443862	0.188654	0.740823	0.133949	1.66904	0.0976334
XLOC_005126	linc-WRNIP1-3	3.47191	3.8552	2.56169	3.89962	7.97332	4.65562	3.29627	0.664402	5.50952	2.16694	1.67144	0.212868
XLOC_002198	linc-EIF2AK3-1	0.965434	0.51799	0.82133	2.69379	0.503983	0.659635	0.768251	0.228396	1.2858	1.22183	1.67367	0.541418
XLOC_001857	linc-IGFBP2-2	7.01947	4.15187	6.6767	8.25805	10.6797	11.1339	5.94935	1.56607	10.0239	1.54603	1.68487	0.0326914
XLOC_009900	linc-RNFT2-1	0.418905	0.361445	0.372012	0.572311	0.980443	0.411398	0.384121	0.0305839	0.654717	0.293336	1.70446	0.250371
XLOC_008503	linc-SIRT1	0.533836	0.481952	0.260743	0.481358	0.39268	1.31816	0.42551	0.145032	0.730733	0.510656	1.71731	0.411575
XLOC_006817	linc-NKAIN3-1	0.140608	0.243171	0.158278	0.283217	0.352986	0.300063	0.180686	0.0548304	0.312089	0.0364059	1.72725	0.0323191
XLOC_008583	linc-WNT8B	0.235356	0.500133	1.00251	0.337441	1.01213	1.66395	0.579333	0.389661	1.00451	0.663287	1.7339	0.404384
XLOC_013300	linc-TSHZ3-6	0.685397	0.869637	4.2001	3.34484	3.46726	3.25881	1.91838	1.97818	3.35697	0.104753	1.7499	0.33481
XLOC_011181	linc-C15orf2-1	2.58889	2.3591	3.36562	3.05526	8.91925	2.59011	2.7712	0.527446	4.85487	3.52753	1.7519	0.414196
XLOC_009474	linc-SLC25A45-5	5.95936	8.2939	8.29335	8.94519	16.6895	13.9751	7.51554	1.34769	13.2033	3.92943	1.7568	0.117157
XLOC_013429	linc-ZNF837	2.495	2.71898	3.25989	2.89737	6.64039	5.41059	2.82462	0.393236	4.98278	1.90783	1.76405	0.18495
XLOC_008109	linc-VCX3A-1	0.947812	1.06779	0.475345	0.289797	3.22196	0.892787	0.830316	0.313212	1.46818	1.54845	1.76822	0.55192
XLOC_011015	linc-MDGA2-2	0.220298	0.301794	0.239113	0.331071	0.675198	0.339979	0.253735	0.0426703	0.448749	0.196161	1.76857	0.223647
XLOC_003662	linc-METTL14-2	9.22429	1.1381	2.04793	8.82161	9.25258	3.88242	4.13677	4.42934	7.31887	2.98384	1.76922	0.367944
XLOC_012709	linc-C18orf55-9	1.43475	0.732221	1.1399	2.62475	2.74462	0.507147	1.10229	0.352771	1.95884	1.25863	1.77706	0.36027
XLOC_001562	linc-RPIA	0.315869	0.457772	0.462841	0.854453	0.580868	0.779952	0.412161	0.0834295	0.738424	0.141441	1.79159	0.0365503
XLOC_014388	linc-TCF20	0.425578	0.699607	0.307145	1.21318	0.456145	0.896928	0.477443	0.201306	0.855418	0.380221	1.79166	0.224285
XLOC_008454	linc-ZNF33A-5	2.42853	1.33168	1.43779	2.6543	3.65397	3.06645	1.73267	0.604966	3.12491	0.502392	1.80352	0.0390996
XLOC_010079	linc-FIGNL2-2	2.06504	1.69372	2.05462	3.44822	4.21946	2.83281	1.93779	0.211438	3.50016	0.694783	1.80626	0.0498877
XLOC_011755	linc-BEAN1	1.01148	0.536236	1.947	2.50315	3.37174	0.447786	1.16491	0.717787	2.10756	1.50158	1.80921	0.401912
XLOC_000808	linc-C1orf210	0.682153	1.38885	1.39818	2.15044	1.91945	2.24741	1.15639	0.410732	2.10577	0.168482	1.82098	0.0419351
XLOC_013998	linc-LOC100132288-1	0.696594	0.416782	0	0.261715	0.960755	0.806274	0.371125	0.350534	0.676248	0.367212	1.82216	0.356764
XLOC_014270	linc-GRAMD4-2	1.05196	0.600388	0.646845	1.19413	1.27266	1.78251	0.766398	0.248393	1.41643	0.319454	1.84817	0.0531152
XLOC_013473	linc-C20orf79	0.975749	1.00961	0.861896	1.84714	1.94662	1.47805	0.949085	0.0773827	1.75727	0.246874	1.85154	0.0217248
XLOC_011618	linc-NME4	0.349907	0.391805	0.203414	0.928747	0.367612	0.462755	0.315042	0.0989165	0.586371	0.300298	1.86125	0.254003
XLOC_007415	linc-FOXB2-2	0.27872	0.498307	0.453787	0.418869	1.02511	0.860281	0.410271	0.116081	0.768087	0.31346	1.87214	0.177257
XLOC_008174	linc-SPIN4	2.37547	2.22272	2.58343	5.69127	3.48889	4.41625	2.39387	0.181058	4.53214	1.10575	1.89322	0.0751005
XLOC_009756	linc-KRT7-1	0	0.284332	0.52812	0.49229	0.602449	0.449748	0.270817	0.264319	0.514829	0.0788061	1.90102	0.246712
XLOC_014404	linc-WNT7B-2	1.6153	1.37459	1.97846	2.88153	3.25975	3.3953	1.65612	0.303997	3.17886	0.266265	1.91947	0.00302196
XLOC_013093	linc-ZNF227	0.459292	0.974997	0.688743	1.60699	0.965791	1.50903	0.707677	0.258373	1.3606	0.345408	1.92263	0.0634612
XLOC_006513	linc-SEMA3A	0.388879	0.550836	0.316569	0.584419	0.357566	1.50036	0.418761	0.119958	0.814115	0.605033	1.9441	0.375273
XLOC_014161	linc-AIFM3	0.935052	0.608751	1.52237	1.40522	1.71952	2.88607	1.02206	0.462982	2.0036	0.780229	1.96036	0.150446
XLOC_011834	linc-SPG7	0.857011	0.639686	0.568766	0.635786	1.20605	2.2104	0.688488	0.150192	1.35075	0.797217	1.9619	0.285222
XLOC_008537	linc-FAM190B	0.170285	0.406187	0.357834	0.531739	1.02281	0.306494	0.311435	0.124608	0.620348	0.366286	1.9919	0.27896
XLOC_013057	linc-ZNF567	0.202141	0.203596	0.164554	0.455675	0.371729	0.311958	0.190097	0.0221328	0.379787	0.0721966	1.99786	0.0356953
XLOC_012981	linc-OR10H4	2.00345	1.92192	1.8662	3.44305	3.96027	4.2226	1.93052	0.0690283	3.87531	0.396659	2.00739	0.0117004
XLOC_008707	linc-CALML5-1	0.214936	0.203255	0.209963	0.323012	0.474309	0.464385	0.209385	0.00586194	0.420569	0.0846321	2.00859	0.0489658
XLOC_011585	linc-VPS33B-2	0.155677	0.42393	0.385193	1.00586	0.371987	0.572867	0.3216	0.144993	0.650238	0.323942	2.02188	0.214491
XLOC_011691	linc-AHSP	0.42112	0.264327	0.514276	0.94944	1.16186	0.324772	0.399908	0.126317	0.812024	0.435134	2.03053	0.238062
XLOC_008126	linc-CXorf23	0.40259	0.47191	0.0787274	0.509505	0.489577	0.940475	0.317742	0.209875	0.646519	0.254768	2.03473	0.162195
XLOC_008897	linc-PANK1-2	0.425528	0.30226	0.436856	1.63608	0.299103	0.468451	0.388215	0.0746541	0.801211	0.727959	2.06384	0.429574
XLOC_007020	linc-LZTS1-1	1.32407	0.35726	0.359287	0	0.811632	3.40565	0.680206	0.557604	1.40576	1.77886	2.06667	0.559607
XLOC_010031	linc-KRAS	0.261299	0.322178	0.319067	0.589031	0.480517	0.806509	0.300848	0.0342857	0.625352	0.166003	2.07863	0.0716895
XLOC_005958	linc-HEATR2-2	0.206388	0.204327	0.596602	0.745348	0.868028	0.487488	0.335772	0.225887	0.700288	0.19423	2.0856	0.102973
XLOC_000897	linc-ODF2L	0.130725	0.0915309	0.212835	0.32743	0.320531	0.268993	0.14503	0.0619044	0.305651	0.0319339	2.1075	0.0282229
XLOC_012333	linc-CCDC40-3	0.383914	0.321403	0.937579	2.88478	0	0.592482	0.547632	0.339147	1.15909	1.52357	2.11654	0.561867
XLOC_009627	linc-NTF3	0.285806	0.349405	0.349485	0.644451	0.788375	0.661612	0.328232	0.036742	0.698146	0.0786103	2.12699	0.00621874
XLOC_004773	linc-ZFR-4	0.434705	1.11183	1.23856	2.93979	1.99851	1.0063	0.928365	0.432192	1.98153	0.966857	2.13443	0.191059
XLOC_005950	linc-PDCD2-4	0.967292	0.311558	0.787428	1.45367	0	2.98558	0.688759	0.338819	1.47975	1.49296	2.14843	0.457599
XLOC_009508	linc-LRRC32-1	1.2788	1.69975	1.82177	4.08387	3.52749	2.71361	1.60011	0.28487	3.44166	0.689151	2.15089	0.0296852
XLOC_004915	linc-CCNH-2	0.341088	0.879405	0.277659	1.0252	0.627245	1.57918	0.499384	0.330632	1.07721	0.478094	2.15707	0.169074
XLOC_002996	linc-MUC20-2	3.24081	1.59527	6.16526	4.91222	8.42896	10.7133	3.66711	2.31463	8.01816	2.92228	2.1865	0.116973
XLOC_010378	linc-COG3-2	0	1.00692	0.578624	1.0682	1.30712	1.09695	0.528515	0.505327	1.15742	0.130436	2.18995	0.157008
XLOC_008100	linc-ZBED1-4	0.261377	0.270159	0.368837	0.491019	1.08157	0.403371	0.300124	0.0596687	0.658653	0.368869	2.1946	0.232236
XLOC_002048	linc-FAM98A-3	0.349895	0.415003	0.56436	0.788886	1.59367	0.5402	0.443086	0.109956	0.974252	0.550654	2.19879	0.233826
XLOC_010077	linc-FAM186A-2	0	0.0826322	0.421114	0.25914	0.3171	0.532226	0.167915	0.223135	0.369489	0.143883	2.20045	0.269781
XLOC_006133	linc-KCTD7-2	2.86902	1.81806	3.84052	9.50586	2.28776	6.98398	2.84253	1.01149	6.2592	3.66323	2.20198	0.243488
XLOC_003469	linc-CLRN2-3	2.13214	2.05229	2.16959	3.20423	5.88135	4.93569	2.11801	0.0599136	4.67376	1.35764	2.20668	0.0822937
XLOC_000633	linc-RYR2-2	0.3789	0.148154	0.607263	0.759141	1.42256	0.3487	0.378106	0.229556	0.843467	0.541874	2.23077	0.273727
XLOC_000992	linc-FCGR1B-7	1.29961	1.66523	1.87077	2.42949	6.02673	2.36439	1.61187	0.289295	3.60687	2.09591	2.23769	0.239501
XLOC_014068	linc-CLDN14-2	0.610488	0.625936	0.559092	1.49087	1.82432	0.70661	0.598505	0.034996	1.3406	0.573807	2.23991	0.15393
XLOC_007414	linc-FOXB2-3	0.967292	0.623116	0.787428	0	5.33642	0	0.792612	0.172147	1.77881	3.08098	2.24423	0.635205
XLOC_012343	linc-GPS1	0.224309	0.20767	0.365199	0.337097	0.824987	0.692337	0.265726	0.0865469	0.61814	0.252266	2.32623	0.12511
XLOC_000649	linc-NLRP3-1	0.446162	0.58916	0.21792	0.938707	0.328189	1.65252	0.417747	0.187244	0.973139	0.662837	2.32949	0.281259
XLOC_000527	linc-TMEM183B-1	0.216006	0.321492	0.408063	1.25555	0.614549	0.333355	0.315187	0.0961836	0.734485	0.472651	2.33031	0.261894
XLOC_001558	linc-PTCD3-2	0.30567	0.305567	0.297991	0.465756	0.574203	1.08593	0.303076	0.00440404	0.70863	0.33122	2.33813	0.167995
XLOC_008905	linc-PPP1R3C	0.706693	0.61727	0.601892	1.96613	0.818811	1.73376	0.641952	0.0565924	1.50623	0.606557	2.34634	0.131153
XLOC_012503	linc-COPZ2	0.466144	1.62365	1.60724	2.85195	4.27013	1.55425	1.23234	0.6636	2.89211	1.35839	2.34684	0.156456
XLOC_011584	linc-VPS33B-3	0.316731	0.3101	0.0946483	0.394715	0.732621	0.575941	0.240493	0.126349	0.567759	0.169102	2.36081	0.0596224
XLOC_004382	linc-FST	0.454028	1.20846	1.30438	3.09566	2.99608	1.00741	0.988956	0.465737	2.36638	1.17796	2.39281	0.169731
XLOC_010591	linc-KCTD4	0.596558	0.187227	0	0.597683	0.365681	0.92065	0.261262	0.305092	0.628005	0.278724	2.40374	0.199638
XLOC_011577	linc-CIB1-3	1.09851	0.340875	1.79111	0	6.08319	1.70167	1.07683	0.72536	2.59495	3.13843	2.4098	0.492848
XLOC_010018	linc-PRB2-1	4.22574	2.75131	3.43999	4.67162	10.0232	10.5223	3.47235	0.737747	8.40571	3.24343	2.42076	0.112429
XLOC_002133	linc-SERTAD2-4	1.08539	1.43593	2.47961	1.19125	9.41211	1.75654	1.66698	0.725258	4.11997	4.59184	2.47152	0.45326
XLOC_014097	linc-RSPH1-1	0.356896	0.375932	0.581066	0.595949	2.41103	0.244794	0.437965	0.124294	1.08392	1.16264	2.47491	0.437672
XLOC_010376	linc-COG3-1	1.69946	0.753449	0.462565	4.37616	1.94866	1.03394	0.971825	0.646717	2.45292	1.72723	2.52404	0.273192
XLOC_009787	linc-LEMD3	0	0.737803	0.446682	1.64924	0.504529	0.846811	0.394828	0.371625	1.00019	0.587567	2.53324	0.218609
XLOC_006704	linc-TNKS-3	0.636131	2.37873	1.55149	3.10234	4.51651	4.10311	1.52212	0.871671	3.90732	0.727131	2.56703	0.023205
XLOC_007505	linc-ACTL7A-11	0.264332	0.223932	0.358634	0.529661	1.13422	0.543914	0.282299	0.0691251	0.735932	0.345001	2.60692	0.145697
XLOC_011867	linc-SRL	0.456732	0.550417	0.533949	1.51782	1.99254	0.960459	0.513699	0.0500176	1.49027	0.516592	2.90106	0.0806275
XLOC_011889	linc-SMG1	1.07567	0.6924	0.929048	0.110938	6.95604	0.812638	0.899039	0.193389	2.62654	3.76584	2.92149	0.510297
XLOC_001953	linc-RNASEH1-3	0.48203	0.588286	0.282036	1.76913	1.29413	0.90355	0.450784	0.155498	1.32227	0.433476	2.93327	0.0600521
XLOC_003405	linc-BDH1-3	0.504278	0.859046	0.468845	1.85082	1.13319	2.40621	0.610723	0.215783	1.79674	0.638231	2.94199	0.0719516
XLOC_013474	linc-SLC24A3	0	0.801571	1.26072	1.16371	1.42399	3.58507	0.68743	0.638063	2.05759	1.32922	2.99316	0.209767
XLOC_002433	linc-COL5A2	0	0.176144	0.705382	0.651089	0.796666	1.20466	0.293842	0.367125	0.884138	0.286965	3.00889	0.0972162
XLOC_005369	linc-DOPEY1-2	0.334592	1.01051	0.272376	1.00567	2.4612	1.54909	0.539159	0.409385	1.67199	0.735506	3.1011	0.0984054
XLOC_005587	linc-C6orf145-3	3.65391	2.02318	0.662378	18.1985	0.897791	0.803664	2.11316	1.49779	6.63332	10.0159	3.13906	0.517322
XLOC_004988	linc-FLJ44606-2	0	0.141686	0.532065	1.05843	0.600969	0.504339	0.224584	0.275549	0.721246	0.29598	3.21148	0.100868
XLOC_001944	linc-MYT1L-5	0.210815	0.0984596	0	0.316819	0.387679	0.325344	0.103092	0.105484	0.343281	0.0386856	3.32986	0.0454495
XLOC_005542	linc-MLLT4-1	0.48094	0.110149	0.587266	1.80692	1.76885	0.371109	0.392785	0.250477	1.31563	0.818197	3.34948	0.182434
XLOC_000812	linc-HYI-2	0.258044	0.233784	0.840614	2.32806	0.474528	1.70046	0.444147	0.343564	1.50102	0.942724	3.37955	0.182751
XLOC_011523	linc-HEXA-1	0.425313	1.3555	0.230779	2.77653	3.65821	0.437507	0.670531	0.601122	2.29075	1.6644	3.41632	0.228032
XLOC_001464	linc-FOXN2-2	0.321046	0.390826	0.471307	1.49908	0.584584	2.05483	0.394393	0.075194	1.3795	0.742382	3.49778	0.146969
XLOC_002788	linc-KALRN-2	0	0.272785	0.156547	0.867007	0.353641	0.296779	0.143111	0.136888	0.505809	0.314096	3.53439	0.173001
XLOC_013957	linc-NDUFV3-1	0.830282	1.10313	0.676374	4.71596	3.25948	1.28226	0.869929	0.216123	3.0859	1.72342	3.5473	0.153841
XLOC_004678	linc-CNOT6-3	0.392444	0.326873	0	0.589774	0.50851	1.56428	0.239772	0.210221	0.887521	0.587497	3.70152	0.187917
XLOC_004965	linc-SEMA6A-2	0.0270775	0.234796	0.106495	0.580209	0.379888	0.413059	0.122789	0.104814	0.457719	0.107368	3.72767	0.0180708
XLOC_011104	linc-TRIP11	0.144078	0.121853	0.234567	0.433033	1.05979	0.379221	0.166833	0.059703	0.624015	0.37835	3.74036	0.168562
XLOC_005365	linc-TPBG-3	0.804358	0.482365	0.904765	3.07475	1.68102	3.80971	0.730496	0.220674	2.85516	1.0812	3.90852	0.0710959
XLOC_010990	linc-EGLN3	1.81736	0.465998	0	2.73117	3.38949	2.80468	0.761119	0.94394	2.97511	0.360738	3.90887	0.0418164
XLOC_001043	linc-ARHGEF2	0.326799	0.850115	0	2.45562	1.80291	0.504339	0.392305	0.428826	1.58762	0.993295	4.04691	0.160961
XLOC_006034	linc-ZNRF2	0	0.680485	0	0.921196	1.12723	0.945985	0.226828	0.392878	0.998137	0.112483	4.40041	0.0669961
XLOC_013994	linc-S100B-2	12441.9	3984.62	6826.96	52625.6	26865.8	36600.2	7751.16	4303.72	38697.2	13007.3	4.99244	0.0429655
XLOC_010238	linc-DHX37-20	0.188147	0.209156	0.172047	0.270218	0.346208	2.60691	0.189783	0.0186085	1.07445	1.3277	5.66143	0.367743
XLOC_013308	linc-ZNF599-3	0	0.136502	0	0.264982	0.292593	0.272115	0.0455007	0.0788095	0.276563	0.0143329	6.07823	0.0331297
XLOC_002730	linc-EPHA6-1	5.41447	1.00357	1.13133	20.8001	16.7193	16.9349	2.51646	2.51057	18.1514	2.29634	7.21309	0.00139492
XLOC_011765	linc-CDH3-4	0	0.73144	0	2.49489	2.24628	0.67693	0.243813	0.422297	1.80603	0.985702	7.40744	0.0949009
XLOC_000175	linc-CMPK1-3	0.242425	0.119491	0.054212	1.1585	2.28925	0.403728	0.138709	0.0955669	1.28383	0.948988	9.25551	0.170563
XLOC_011769	linc-CDH1	0	0.103271	0	0.334953	0.40987	0.343967	0.0344237	0.0596235	0.36293	0.0409003	10.543	0.00229975
XLOC_000664	linc-OR4F16-8	1.13847	0.282104	0.926778	11.9765	11.1659	5.27091	0.782451	0.446053	9.4711	3.65998	12.1044	0.0524427
XLOC_005809	linc-LAMA4-4	0	0	0	0.355221	0.434649	0.364711	0	0	0.38486	0.0433785	Inf	0.00420799
XLOC_006331	linc-COX19	0	0	0	0.520188	0.636535	0.534186	0	0	0.563636	0.0635189	Inf	0.00420668

## Sheet: Diff Expressed
Gene_ID	lincRNA_ID	BT474_0hr_1	BT474_0hr_2	BT474_0hr_3	BT474_48hr_1	BT474_48hr_2	BT474_48hr_3	Mean_FPKM_BT474_0hr	STDEV_FPKM_BT474_0hr	Mean_FPKM_BT474_48hr	STDEV_FPKM_BT474_48hr	Fold_Change	p.value
XLOC_002730	linc-EPHA6-1	5.41447	1.00357	1.13133	20.8001	16.7193	16.9349	2.51646	2.51057	18.1514	2.29634	7.21309	0.00139492
XLOC_011769	linc-CDH1	0	0.103271	0	0.334953	0.40987	0.343967	0.0344237	0.0596235	0.36293	0.0409003	10.543	0.00229975
XLOC_006331	linc-COX19	0	0	0	0.520188	0.636535	0.534186	0	0	0.563636	0.0635189	Inf	0.00420668
XLOC_005809	linc-LAMA4-4	0	0	0	0.355221	0.434649	0.364711	0	0	0.38486	0.0433785	Inf	0.00420799
XLOC_009724	linc-FAM113B-4	0.839519	0.847704	0.683414	0	0	0	0.790212	0.0925806	0	0	0	0.00454425
XLOC_009627	linc-NTF3	0.285806	0.349405	0.349485	0.644451	0.788375	0.661612	0.328232	0.036742	0.698146	0.0786103	2.12699	0.00621874
XLOC_014418	linc-ODF3B	0.644619	0.705146	0.524755	0	0	0	0.62484	0.0918076	0	0	0	0.00711936
XLOC_007222	linc-ASAP1-2	0.759394	0.527194	0.618188	0	0	0	0.634925	0.117001	0	0	0	0.0111306
XLOC_004848	linc-SGTB-3	0.482595	0.331407	0.392859	0	0	0	0.402287	0.0760337	0	0	0	0.0116989
XLOC_012981	linc-OR10H4	2.00345	1.92192	1.8662	3.44305	3.96027	4.2226	1.93052	0.0690283	3.87531	0.396659	2.00739	0.0117004
XLOC_000638	linc-SDCCAG8	0.516372	0.350761	0.420355	0	0	0	0.429163	0.0831561	0	0	0	0.0122846
XLOC_004565	linc-SLC25A48-1	1.02262	0.595024	0.836637	0.16548	0	0.248956	0.818094	0.2144	0.138145	0.126709	0.168862	0.0149827
XLOC_014160	linc-SERPIND1	1.16583	1.24868	1.42903	0.241661	0.36964	0.744492	1.28118	0.134576	0.451931	0.261321	0.352746	0.0165047
XLOC_004965	linc-SEMA6A-2	0.0270775	0.234796	0.106495	0.580209	0.379888	0.413059	0.122789	0.104814	0.457719	0.107368	3.72767	0.0180708
XLOC_012895	linc-ZNF516-4	1.56224	2.45554	2.746	0	0	1.04269	2.25459	0.616933	0.347563	0.601997	0.154158	0.0186075
XLOC_006704	linc-TNKS-3	0.636131	2.37873	1.55149	3.10234	4.51651	4.10311	1.52212	0.871671	3.90732	0.727131	2.56703	0.023205
XLOC_002420	linc-PDE1A	1.59644	1.08183	0.825641	0	0	0.333366	1.16797	0.392553	0.111122	0.192469	0.0951411	0.0263775
XLOC_000897	linc-ODF2L	0.130725	0.0915309	0.212835	0.32743	0.320531	0.268993	0.14503	0.0619044	0.305651	0.0319339	2.1075	0.0282229
XLOC_009508	linc-LRRC32-1	1.2788	1.69975	1.82177	4.08387	3.52749	2.71361	1.60011	0.28487	3.44166	0.689151	2.15089	0.0296852
XLOC_013308	linc-ZNF599-3	0	0.136502	0	0.264982	0.292593	0.272115	0.0455007	0.0788095	0.276563	0.0143329	6.07823	0.0331297
XLOC_012515	linc-COL1A1-2	0.600946	0.50712	0.612922	0.391495	0.266142	0.134009	0.573663	0.0579379	0.263882	0.128758	0.459995	0.0365601
XLOC_008672	linc-JAKMIP3-3	0.472404	0.352571	0.384563	0	0.217183	0.182262	0.403179	0.0620477	0.133148	0.116624	0.330246	0.037385
XLOC_000010	linc-SAMD11-2	1.92835	1.27604	1.25582	0.289797	0.709229	0.892787	1.48674	0.382582	0.630604	0.309088	0.424153	0.0416105
XLOC_010990	linc-EGLN3	1.81736	0.465998	0	2.73117	3.38949	2.80468	0.761119	0.94394	2.97511	0.360738	3.90887	0.0418164
XLOC_013994	linc-S100B-2	12441.9	3984.62	6826.96	52625.6	26865.8	36600.2	7751.16	4303.72	38697.2	13007.3	4.99244	0.0429655
XLOC_001944	linc-MYT1L-5	0.210815	0.0984596	0	0.316819	0.387679	0.325344	0.103092	0.105484	0.343281	0.0386856	3.32986	0.0454495
XLOC_008707	linc-CALML5-1	0.214936	0.203255	0.209963	0.323012	0.474309	0.464385	0.209385	0.00586194	0.420569	0.0846321	2.00859	0.0489658
