# Supplementary material for: Transcriptome-wide identification of mRNAs and lincRNAs associated with trastuzumab-resistance in HER2-positive breast cancer
Source: Oncotarget. 2016 Jul 16;7(33):53230–44. doi: 10.18632/oncotarget.10637 (PMC5288181; doi:10.18632/oncotarget.10637)
Supplement: Supplementary file 8 [file oncotarget-07-53230-s008.xlsx]

## Sheet: mRNAs
Gene Name	Fold change (BT474 Resistance/Parental)	Fold Change (NonResPre/ResPre)
C1orf64	5.15146	5.54579
SCGB2A2	4.20209	3.20511
TCEA3	3.96776	3.48375
CEACAM5	3.07819	2.1152
COL5A2	3.05224	2.37056
CYP2B7P1	3.00385	4.57075
ARMCX3	3.0033	2.8923
INSIG1	2.59382	2.12368
CAPN8	2.5444	2.17509
SCGB2A1	2.36012	3.66708
S100P	2.24861	3.90273
NFKBIZ	2.23746	3.42434
TNC	2.13427	2.54604
TCTA	2.06076	2.29233
FFAR2	2.04978	2.14542
MATN2	0.376962	0.374159
LDHB	0.371596	0.404798
GNAI1	0.254154	0.492284

## Sheet: lincRNAs
lincRNA
linc-NDUFV3-1
linc-FCGR1B-7
linc-NADSYN1-1
linc-LRRC49-4
linc-C6orf145-3
linc-GABRA5-5
linc-VPS8-3
